# Supplementary material for: Comparative analysis of four Zantedeschia chloroplast genomes: expansion and contraction of the IR region, phylogenetic analyses and SSR genetic diversity assessment
Source: PeerJ. 2020 May 22;8:e9132. doi: 10.7717/peerj.9132 (PMC7247528; doi:10.7717/peerj.9132)
Supplement: Supplemental Information 5 [file peerj-08-9132-s005.gb]

LOCUS       Zantedeschia_aet      169072 bp    DNA     circular UNA 05-AUG-2018
DEFINITION  Zantedeschia aethiopica chloroplast, complete genome.
ACCESSION   urn.local...t1-91bw4h9
VERSION     urn.local...t1-91bw4h9
KEYWORDS    .
SOURCE      
  ORGANISM  .
FEATURES             Location/Qualifiers
     source          1..>169072
                     /created_by="User"
                     /label="Source"
     trimmed         1..7
                     /created_by="User"
                     /label="应为IRa的一部分，成环或统计长度时应该减去此部分"
     misc_feature    1..89695
                     /created_by="User"
                     /label="LSC"
     tRNA            complement(1..77)
                     /gene="tRNA-His (GUG)"
                     /product="tRNA-His"
                     /note="codon recognized: CAC"
                     /Transferred_From="AJ879453"
                     /Transferred_Similarity="96.15%"
                     /modified_by="User"
                     /label="trnH(GUG) tRNA"
     gene            complement(1..77)
                     /gene="tRNA-His (GUG)"
                     /Transferred_From="AJ879453"
                     /Transferred_Similarity="96.15%"
                     /modified_by="User"
                     /label="trnH(GUG) gene"
     cds             complement(400..1461)
                     /gene="psbA"
                     /locus_tag="CKM99_pgp086"
                     /codon_start=1
                     /transl_table=11
                     /product="photosystem II protein D1"
                     /protein_id="YP_009408852.1"
                     /db_xref="GeneID:33868810"
                     /label="psbA CDS"
     gene            complement(400..1461)
                     /gene="psbA"
                     /locus_tag="CKM99_pgp086"
                     /db_xref="GeneID:33868810"
                     /label="psbA gene"
     tRNA            join(complement(4344..4380),complement(1741..1782))
                     /gene="trnK(UUU)"
                     /locus_tag="CKM99_pgt002"
                     /product="tRNA-Lys"
                     /db_xref="GeneID:33868811"
                     /modified_by="User"
                     /label="trnK(UUU) tRNA"
     gene            complement(1741..4380)
                     /gene="tRNA-Lys (UUU)"
                     /Transferred_From="AJ879453"
                     /Transferred_Similarity="98.61%"
                     /modified_by="User"
                     /label="trnK(UUU) gene"
     cds             complement(2041..3483)
                     /gene="matK"
                     /locus_tag="CKM99_pgp085"
                     /codon_start=1
                     /transl_table=11
                     /product="maturase K"
                     /protein_id="YP_009408853.1"
                     /db_xref="GeneID:33868812"
                     /label="matK CDS"
     gene            complement(2041..3483)
                     /gene="matK"
                     /locus_tag="CKM99_pgp085"
                     /db_xref="GeneID:33868812"
                     /label="matK gene"
     cds             join(complement(6557..6596),complement(5134..5330))
                     /gene="rps16"
                     /locus_tag="CKM99_pgp084"
                     /codon_start=1
                     /transl_table=11
                     /product="ribosomal protein S16"
                     /protein_id="YP_009408854.1"
                     /db_xref="GeneID:33868813"
                     /label="rps16 CDS"
     gene            complement(5134..6596)
                     /gene="rps16"
                     /locus_tag="CKM99_pgp084"
                     /db_xref="GeneID:33868813"
                     /label="rps16 gene"
     intron          5331..6556
                     /created_by="User"
                     /label="rps16 Intron"
     trna            complement(7724..7795)
                     /gene="trnQ(UUG)"
                     /locus_tag="CKM99_pgt003"
                     /product="tRNA-Gln"
                     /db_xref="GeneID:33868814"
                     /label="trnQ(UUG) tRNA"
     gene            complement(7724..7795)
                     /gene="trnQ(UUG)"
                     /locus_tag="CKM99_pgt003"
                     /db_xref="GeneID:33868814"
                     /label="trnQ(UUG) gene"
     cds             8182..8370
                     /gene="psbK"
                     /locus_tag="CKM99_pgp083"
                     /codon_start=1
                     /transl_table=11
                     /product="photosystem II protein K"
                     /protein_id="YP_009408855.1"
                     /db_xref="GeneID:33868815"
                     /label="psbK CDS"
     gene            8182..8370
                     /gene="psbK"
                     /locus_tag="CKM99_pgp083"
                     /db_xref="GeneID:33868815"
                     /label="psbK gene"
     cds             8857..8966
                     /gene="psbI"
                     /locus_tag="CKM99_pgp082"
                     /codon_start=1
                     /transl_table=11
                     /product="photosystem II protein I"
                     /protein_id="YP_009408856.1"
                     /db_xref="GeneID:33868816"
                     /label="psbI CDS"
     gene            8857..8966
                     /gene="psbI"
                     /locus_tag="CKM99_pgp082"
                     /db_xref="GeneID:33868816"
                     /label="psbI gene"
     trna            complement(9110..9197)
                     /gene="trnS(GCU)"
                     /locus_tag="CKM99_pgt004"
                     /product="tRNA-Ser"
                     /db_xref="GeneID:33868817"
                     /label="trnS(GCU) tRNA"
     gene            complement(9110..9197)
                     /gene="trnS(GCU)"
                     /locus_tag="CKM99_pgt004"
                     /db_xref="GeneID:33868817"
                     /label="trnS(GCU) gene"
     tRNA            join(10437..10460,11182..11230)
                     /gene="trnG(UCC)"
                     /locus_tag="CKM99_pgt005"
                     /product="tRNA-Gly"
                     /db_xref="GeneID:33868818"
                     /label="trnG(UCC) tRNA"
     gene            10437..11230
                     /gene="trnG(UCC)"
                     /locus_tag="CKM99_pgt005"
                     /db_xref="GeneID:33868818"
                     /label="trnG(UCC) gene"
     trna            11352..11423
                     /gene="trnR(UCU)"
                     /locus_tag="CKM99_pgt006"
                     /product="tRNA-Arg"
                     /db_xref="GeneID:33868819"
                     /label="trnR(UCU) tRNA"
     gene            11352..11423
                     /gene="trnR(UCU)"
                     /locus_tag="CKM99_pgt006"
                     /db_xref="GeneID:33868819"
                     /label="trnR(UCU) gene"
     cds             complement(11561..13087)
                     /gene="atpA"
                     /locus_tag="CKM99_pgp081"
                     /codon_start=1
                     /transl_table=11
                     /product="ATP synthase CF1 alpha subunit"
                     /protein_id="YP_009408857.1"
                     /db_xref="GeneID:33868820"
                     /label="atpA CDS"
     gene            complement(11561..13087)
                     /gene="atpA"
                     /locus_tag="CKM99_pgp081"
                     /db_xref="GeneID:33868820"
                     /label="atpA gene"
     cds             join(complement(14416..14560),complement(13153..13553))
                     /gene="atpF"
                     /locus_tag="CKM99_pgp080"
                     /codon_start=1
                     /transl_table=11
                     /product="ATP synthase CF0 B subunit"
                     /protein_id="YP_009408858.1"
                     /db_xref="GeneID:33868821"
                     /label="atpF CDS"
     gene            complement(13153..14560)
                     /gene="atpF"
                     /locus_tag="CKM99_pgp080"
                     /db_xref="GeneID:33868821"
                     /label="atpF gene"
     intron          13554..14415
                     /created_by="User"
                     /label="atpF Intron"
     cds             complement(15065..15310)
                     /gene="atpH"
                     /locus_tag="CKM99_pgp079"
                     /codon_start=1
                     /transl_table=11
                     /product="ATP synthase CF0 C subunit"
                     /protein_id="YP_009408859.1"
                     /db_xref="GeneID:33868822"
                     /label="atpH CDS"
     gene            complement(15065..15310)
                     /gene="atpH"
                     /locus_tag="CKM99_pgp079"
                     /db_xref="GeneID:33868822"
                     /label="atpH gene"
     cds             complement(15734..16477)
                     /gene="atpI"
                     /locus_tag="CKM99_pgp078"
                     /codon_start=1
                     /transl_table=11
                     /product="ATP synthase CF0 A subunit"
                     /protein_id="YP_009408860.1"
                     /db_xref="GeneID:33868823"
                     /label="atpI CDS"
     gene            complement(15734..16477)
                     /gene="atpI"
                     /locus_tag="CKM99_pgp078"
                     /db_xref="GeneID:33868823"
                     /label="atpI gene"
     cds             complement(16735..17445)
                     /gene="rps2"
                     /locus_tag="CKM99_pgp077"
                     /codon_start=1
                     /transl_table=11
                     /product="ribosomal protein S2"
                     /protein_id="YP_009408861.1"
                     /db_xref="GeneID:33868824"
                     /label="rps2 CDS"
     gene            complement(16735..17445)
                     /gene="rps2"
                     /locus_tag="CKM99_pgp077"
                     /db_xref="GeneID:33868824"
                     /label="rps2 gene"
     CDS             complement(17703..21863)
                     /gene="rpoC2"
                     /locus_tag="CKM99_pgp076"
                     /codon_start=1
                     /transl_table=11
                     /product="RNA polymerase beta'' subunit"
                     /protein_id="YP_009408862.1"
                     /db_xref="GeneID:33868825"
                     /label="rpoC2 CDS"
     gene            complement(17703..21863)
                     /gene="rpoC2"
                     /locus_tag="CKM99_pgp076"
                     /db_xref="GeneID:33868825"
                     /label="rpoC2 gene"
     cds             join(complement(24380..24832),complement(22018..23637))
                     /gene="rpoC1"
                     /locus_tag="CKM99_pgp075"
                     /codon_start=1
                     /transl_table=11
                     /product="RNA polymerase beta' subunit"
                     /protein_id="YP_009408863.1"
                     /db_xref="GeneID:33868826"
                     /label="rpoC1 CDS"
     gene            complement(22018..24832)
                     /gene="rpoC1"
                     /locus_tag="CKM99_pgp075"
                     /db_xref="GeneID:33868826"
                     /label="rpoC1 gene"
     intron          23638..24379
                     /created_by="User"
                     /label="rpoC1 Intron"
     cds             complement(24838..28047)
                     /gene="rpoB"
                     /locus_tag="CKM99_pgp074"
                     /codon_start=1
                     /transl_table=11
                     /product="RNA polymerase beta subunit"
                     /protein_id="YP_009408864.1"
                     /db_xref="GeneID:33868827"
                     /label="rpoB CDS"
     gene            complement(24838..28047)
                     /gene="rpoB"
                     /locus_tag="CKM99_pgp074"
                     /db_xref="GeneID:33868827"
                     /label="rpoB gene"
     trna            29431..29514
                     /gene="trnC(GCA)"
                     /locus_tag="CKM99_pgt007"
                     /product="tRNA-Cys"
                     /db_xref="GeneID:33868828"
                     /label="trnC(GCA) tRNA"
     gene            29431..29514
                     /gene="trnC(GCA)"
                     /locus_tag="CKM99_pgt007"
                     /db_xref="GeneID:33868828"
                     /label="trnC(GCA) gene"
     cds             30136..30225
                     /gene="petN"
                     /locus_tag="CKM99_pgp073"
                     /codon_start=1
                     /transl_table=11
                     /product="cytochrome b6/f complex subunit VIII"
                     /protein_id="YP_009408865.1"
                     /db_xref="GeneID:33868829"
                     /label="petN CDS"
     gene            30136..30225
                     /gene="petN"
                     /locus_tag="CKM99_pgp073"
                     /db_xref="GeneID:33868829"
                     /label="petN gene"
     cds             complement(31117..31221)
                     /gene="psbM"
                     /locus_tag="CKM99_pgp072"
                     /codon_start=1
                     /transl_table=11
                     /product="photosystem II protein M"
                     /protein_id="YP_009408866.1"
                     /db_xref="GeneID:33868830"
                     /label="psbM CDS"
     gene            complement(31117..31221)
                     /gene="psbM"
                     /locus_tag="CKM99_pgp072"
                     /db_xref="GeneID:33868830"
                     /label="psbM gene"
     trna            complement(31818..31891)
                     /gene="trnD(GUC)"
                     /locus_tag="CKM99_pgt008"
                     /product="tRNA-Asp"
                     /db_xref="GeneID:33868831"
                     /label="trnD(GUC) tRNA"
     gene            complement(31818..31891)
                     /gene="trnD(GUC)"
                     /locus_tag="CKM99_pgt008"
                     /db_xref="GeneID:33868831"
                     /label="trnD(GUC) gene"
     trna            complement(32201..32284)
                     /gene="trnY(GUA)"
                     /locus_tag="CKM99_pgt009"
                     /product="tRNA-Tyr"
                     /db_xref="GeneID:33868832"
                     /label="trnY(GUA) tRNA"
     gene            complement(32201..32284)
                     /gene="trnY(GUA)"
                     /locus_tag="CKM99_pgt009"
                     /db_xref="GeneID:33868832"
                     /label="trnY(GUA) gene"
     trna            complement(32499..32571)
                     /gene="trnE(UUC)"
                     /locus_tag="CKM99_pgt010"
                     /product="tRNA-Glu"
                     /db_xref="GeneID:33868833"
                     /label="trnE(UUC) tRNA"
     gene            complement(32499..32571)
                     /gene="trnE(UUC)"
                     /locus_tag="CKM99_pgt010"
                     /db_xref="GeneID:33868833"
                     /label="trnE(UUC) gene"
     trna            33090..33161
                     /gene="trnT(GGU)"
                     /locus_tag="CKM99_pgt011"
                     /product="tRNA-Thr"
                     /db_xref="GeneID:33868834"
                     /label="trnT(GGU) tRNA"
     gene            33090..33161
                     /gene="trnT(GGU)"
                     /locus_tag="CKM99_pgt011"
                     /db_xref="GeneID:33868834"
                     /label="trnT(GGU) gene"
     cds             34308..35369
                     /gene="psbD"
                     /locus_tag="CKM99_pgp071"
                     /codon_start=1
                     /transl_table=11
                     /product="photosystem II protein D2"
                     /protein_id="YP_009408867.1"
                     /db_xref="GeneID:33868835"
                     /label="psbD CDS"
     gene            34308..35369
                     /gene="psbD"
                     /locus_tag="CKM99_pgp071"
                     /db_xref="GeneID:33868835"
                     /label="psbD gene"
     cds             35317..36738
                     /gene="psbC"
                     /locus_tag="CKM99_pgp070"
                     /codon_start=1
                     /transl_table=11
                     /product="photosystem II 44 kDa protein"
                     /protein_id="YP_009408868.1"
                     /db_xref="GeneID:33868836"
                     /label="psbC CDS"
     gene            35317..36738
                     /gene="psbC"
                     /locus_tag="CKM99_pgp070"
                     /db_xref="GeneID:33868836"
                     /label="psbC gene"
     trna            complement(36862..36949)
                     /gene="trnS(UGA)"
                     /locus_tag="CKM99_pgt012"
                     /product="tRNA-Ser"
                     /db_xref="GeneID:33868837"
                     /label="trnS(UGA) tRNA"
     gene            complement(36862..36949)
                     /gene="trnS(UGA)"
                     /locus_tag="CKM99_pgt012"
                     /db_xref="GeneID:33868837"
                     /label="trnS(UGA) gene"
     cds             37285..37473
                     /gene="psbZ"
                     /locus_tag="CKM99_pgp069"
                     /codon_start=1
                     /transl_table=11
                     /product="photosystem II protein Z"
                     /protein_id="YP_009408869.1"
                     /db_xref="GeneID:33868838"
                     /label="psbZ CDS"
     gene            37285..37473
                     /gene="psbZ"
                     /locus_tag="CKM99_pgp069"
                     /db_xref="GeneID:33868838"
                     /label="psbZ gene"
     trna            37736..37806
                     /gene="trnG(GCC)"
                     /locus_tag="CKM99_pgt013"
                     /product="tRNA-Gly"
                     /db_xref="GeneID:33868839"
                     /label="trnG(GCC) tRNA"
     gene            37736..37806
                     /gene="trnG(GCC)"
                     /locus_tag="CKM99_pgt013"
                     /db_xref="GeneID:33868839"
                     /label="trnG(GCC) gene"
     trna            complement(37989..38338)
                     /gene="trnfM(CAU)"
                     /locus_tag="CKM99_pgt014"
                     /product="tRNA-Met"
                     /note="fMet"
                     /db_xref="GeneID:33868840"
                     /label="trnfM(CAU) tRNA"
     gene            complement(37989..38338)
                     /gene="trnfM(CAU)"
                     /locus_tag="CKM99_pgt014"
                     /db_xref="GeneID:33868840"
                     /label="trnfM(CAU) gene"
     cds             complement(38593..38901)
                     /gene="rps14"
                     /locus_tag="CKM99_pgp068"
                     /codon_start=1
                     /transl_table=11
                     /product="ribosomal protein S14"
                     /protein_id="YP_009408870.1"
                     /db_xref="GeneID:33868841"
                     /label="rps14 CDS"
     gene            complement(38593..38901)
                     /gene="rps14"
                     /locus_tag="CKM99_pgp068"
                     /db_xref="GeneID:33868841"
                     /label="rps14 gene"
     cds             complement(39060..41264)
                     /gene="psaB"
                     /locus_tag="CKM99_pgp067"
                     /codon_start=1
                     /transl_table=11
                     /product="photosystem I P700 chlorophyll a apoprotein A2"
                     /protein_id="YP_009408871.1"
                     /db_xref="GeneID:33868842"
                     /label="psaB CDS"
     gene            complement(39060..41264)
                     /gene="psaB"
                     /locus_tag="CKM99_pgp067"
                     /db_xref="GeneID:33868842"
                     /label="psaB gene"
     cds             complement(41290..43542)
                     /gene="psaA"
                     /locus_tag="CKM99_pgp066"
                     /codon_start=1
                     /transl_table=11
                     /product="photosystem I P700 chlorophyll a apoprotein A1"
                     /protein_id="YP_009408872.1"
                     /db_xref="GeneID:33868843"
                     /label="psaA CDS"
     gene            complement(41290..43542)
                     /gene="psaA"
                     /locus_tag="CKM99_pgp066"
                     /db_xref="GeneID:33868843"
                     /label="psaA gene"
     cds             join(complement(46108..46231),complement(45130..45359),
                     complement(44212..44364))
                     /gene="ycf3"
                     /locus_tag="CKM99_pgp065"
                     /codon_start=1
                     /transl_table=11
                     /product="photosystem I assembly protein Ycf3"
                     /protein_id="YP_009408873.1"
                     /db_xref="GeneID:33868844"
                     /label="ycf3 CDS"
     gene            complement(44212..46231)
                     /gene="ycf3"
                     /locus_tag="CKM99_pgp065"
                     /db_xref="GeneID:33868844"
                     /label="ycf3 gene"
     intron          44365..45129
                     /created_by="User"
                     /label="ycf3 Intron2"
     intron          45360..46107
                     /created_by="User"
                     /label="ycf3 Intron1"
     trna            47010..47113
                     /gene="trnS(GGA)"
                     /locus_tag="CKM99_pgt015"
                     /product="tRNA-Ser"
                     /db_xref="GeneID:33868845"
                     /label="trnS(GGA) tRNA"
     gene            47010..47113
                     /gene="trnS(GGA)"
                     /locus_tag="CKM99_pgt015"
                     /db_xref="GeneID:33868845"
                     /label="trnS(GGA) gene"
     cds             complement(47429..48058)
                     /gene="rps4"
                     /locus_tag="CKM99_pgp064"
                     /codon_start=1
                     /transl_table=11
                     /product="ribosomal protein S4"
                     /protein_id="YP_009408874.1"
                     /db_xref="GeneID:33868846"
                     /label="rps4 CDS"
     gene            complement(47429..48058)
                     /gene="rps4"
                     /locus_tag="CKM99_pgp064"
                     /db_xref="GeneID:33868846"
                     /label="rps4 gene"
     tRNA            complement(48660..48732)
                     /gene="trnT(UGU); trnT(GGU)"
                     /locus_tag="CKM99_pgt016; CKM99_pgt011"
                     /product="tRNA-Thr"
                     /db_xref="GeneID:33868847; GeneID:33868834"
                     /modified_by="User"
                     /label="trnT(UGU) tRNA"
     gene            complement(48660..48732)
                     /gene="trnT(UGU); trnT(GGU)"
                     /locus_tag="CKM99_pgt016; CKM99_pgt011"
                     /db_xref="GeneID:33868847; GeneID:33868834"
                     /modified_by="User"
                     /label="trnT(UGU) gene"
     trna            join(49658..49694,50204..50253)
                     /gene="trnL(UAA)"
                     /locus_tag="CKM99_pgt017"
                     /product="tRNA-Leu"
                     /db_xref="GeneID:33868848"
                     /label="trnL(UAA) tRNA"
     gene            49658..50253
                     /gene="trnL(UAA)"
                     /locus_tag="CKM99_pgt017"
                     /db_xref="GeneID:33868848"
                     /label="trnL(UAA) gene"
     trna            50609..50681
                     /gene="trnF(GAA)"
                     /locus_tag="CKM99_pgt018"
                     /product="tRNA-Phe"
                     /db_xref="GeneID:33868849"
                     /label="trnF(GAA) tRNA"
     gene            50609..50681
                     /gene="trnF(GAA)"
                     /locus_tag="CKM99_pgt018"
                     /db_xref="GeneID:33868849"
                     /label="trnF(GAA) gene"
     cds             complement(51553..52029)
                     /gene="ndhJ"
                     /locus_tag="CKM99_pgp063"
                     /codon_start=1
                     /transl_table=11
                     /product="NADH dehydrogenase subunit J"
                     /protein_id="YP_009408875.1"
                     /db_xref="GeneID:33868850"
                     /label="ndhJ CDS"
     gene            complement(51553..52029)
                     /gene="ndhJ"
                     /locus_tag="CKM99_pgp063"
                     /db_xref="GeneID:33868850"
                     /label="ndhJ gene"
     cds             complement(52134..52880)
                     /gene="ndhK"
                     /locus_tag="CKM99_pgp062"
                     /codon_start=1
                     /transl_table=11
                     /product="NADH dehydrogenase subunit K"
                     /protein_id="YP_009408876.1"
                     /db_xref="GeneID:33868851"
                     /label="ndhK CDS"
     gene            complement(52134..52880)
                     /gene="ndhK"
                     /locus_tag="CKM99_pgp062"
                     /db_xref="GeneID:33868851"
                     /label="ndhK gene"
     cds             complement(52871..53233)
                     /gene="ndhC"
                     /locus_tag="CKM99_pgp061"
                     /codon_start=1
                     /transl_table=11
                     /product="NADH dehydrogenase subunit 3"
                     /protein_id="YP_009408877.1"
                     /db_xref="GeneID:33868852"
                     /label="ndhC CDS"
     gene            complement(52871..53233)
                     /gene="ndhC"
                     /locus_tag="CKM99_pgp061"
                     /db_xref="GeneID:33868852"
                     /label="ndhC gene"
     cds             54106..55608
                     /gene="atpB"
                     /locus_tag="CKM99_pgp059"
                     /codon_start=1
                     /transl_table=11
                     /product="ATP synthase CF1 beta subunit"
                     /protein_id="YP_009408879.1"
                     /db_xref="GeneID:33868856"
                     /label="atpB CDS"
     gene            54106..55608
                     /gene="atpB"
                     /locus_tag="CKM99_pgp059"
                     /db_xref="GeneID:33868856"
                     /label="atpB gene"
     cds             55605..56008
                     /gene="atpE"
                     /locus_tag="CKM99_pgp060"
                     /codon_start=1
                     /transl_table=11
                     /product="ATP synthase CF1 epsilon subunit"
                     /protein_id="YP_009408878.1"
                     /db_xref="GeneID:33868855"
                     /label="atpE CDS"
     gene            55605..56008
                     /gene="atpE"
                     /locus_tag="CKM99_pgp060"
                     /db_xref="GeneID:33868855"
                     /label="atpE gene"
     tRNA            complement(56167..56238)
                     /gene="trnM"
                     /locus_tag="CKM99_pgt020"
                     /product="tRNA-Met"
                     /db_xref="GeneID:33868854"
                     /modified_by="User"
                     /label="trnM(CAU) tRNA"
     gene            complement(56167..56238)
                     /gene="trnM"
                     /locus_tag="CKM99_pgt020"
                     /db_xref="GeneID:33868854"
                     /modified_by="User"
                     /label="trnM(CAU) gene"
     cds             57718..59157
                     /gene="rbcL"
                     /locus_tag="CKM99_pgp058"
                     /codon_start=1
                     /transl_table=11
                     /product="ribulose-1,5-bisphosphate carboxylase/oxygenase
                     large subunit"
                     /protein_id="YP_009408880.1"
                     /db_xref="GeneID:33868857"
                     /label="rbcL CDS"
     gene            57718..59157
                     /gene="rbcL"
                     /locus_tag="CKM99_pgp058"
                     /db_xref="GeneID:33868857"
                     /label="rbcL gene"
     cds             64079..64189
                     /gene="psaI"
                     /locus_tag="CKM99_pgp056"
                     /codon_start=1
                     /transl_table=11
                     /product="PSI reaction center subunit VIII"
                     /protein_id="YP_009408882.1"
                     /db_xref="GeneID:33868859"
                     /label="psaI CDS"
     gene            64079..64189
                     /gene="psaI"
                     /locus_tag="CKM99_pgp056"
                     /db_xref="GeneID:33868859"
                     /label="psaI gene"
     cds             64549..65103
                     /gene="ycf4"
                     /locus_tag="CKM99_pgp055"
                     /codon_start=1
                     /transl_table=11
                     /product="photosystem I assembly protein Ycf4"
                     /protein_id="YP_009408883.1"
                     /db_xref="GeneID:33868860"
                     /label="ycf4 CDS"
     gene            64549..65103
                     /gene="ycf4"
                     /locus_tag="CKM99_pgp055"
                     /db_xref="GeneID:33868860"
                     /label="ycf4 gene"
     cds             66272..66748
                     /gene="cemA"
                     /locus_tag="CKM99_pgp054"
                     /codon_start=1
                     /transl_table=11
                     /product="envelope membrane protein"
                     /protein_id="YP_009408884.1"
                     /db_xref="GeneID:33868861"
                     /label="cemA CDS"
     gene            66272..66748
                     /gene="cemA"
                     /locus_tag="CKM99_pgp054"
                     /db_xref="GeneID:33868861"
                     /label="cemA gene"
     cds             66984..67946
                     /gene="petA"
                     /locus_tag="CKM99_pgp053"
                     /codon_start=1
                     /transl_table=11
                     /product="component of cytochrome b6/f complex"
                     /protein_id="YP_009408885.1"
                     /db_xref="GeneID:33868862"
                     /label="petA CDS"
     gene            66984..67946
                     /gene="petA"
                     /locus_tag="CKM99_pgp053"
                     /db_xref="GeneID:33868862"
                     /label="petA gene"
     cds             complement(68877..68999)
                     /gene="psbJ"
                     /locus_tag="CKM99_pgp052"
                     /codon_start=1
                     /transl_table=11
                     /product="photosystem II protein J"
                     /protein_id="YP_009408886.1"
                     /db_xref="GeneID:33868863"
                     /label="psbJ CDS"
     gene            complement(68877..68999)
                     /gene="psbJ"
                     /locus_tag="CKM99_pgp052"
                     /db_xref="GeneID:33868863"
                     /label="psbJ gene"
     cds             complement(69125..69241)
                     /gene="psbL"
                     /locus_tag="CKM99_pgp051"
                     /codon_start=1
                     /transl_table=11
                     /product="photosystem II protein L"
                     /protein_id="YP_009408887.1"
                     /db_xref="GeneID:33868864"
                     /label="psbL CDS"
     gene            complement(69125..69241)
                     /gene="psbL"
                     /locus_tag="CKM99_pgp051"
                     /db_xref="GeneID:33868864"
                     /label="psbL gene"
     cds             complement(69264..69383)
                     /gene="psbF"
                     /locus_tag="CKM99_pgp050"
                     /codon_start=1
                     /transl_table=11
                     /product="photosystem II protein VI"
                     /protein_id="YP_009408888.1"
                     /db_xref="GeneID:33868865"
                     /label="psbF CDS"
     gene            complement(69264..69383)
                     /gene="psbF"
                     /locus_tag="CKM99_pgp050"
                     /db_xref="GeneID:33868865"
                     /label="psbF gene"
     cds             complement(69394..69645)
                     /gene="psbE"
                     /locus_tag="CKM99_pgp049"
                     /codon_start=1
                     /transl_table=11
                     /product="photosystem II protein V"
                     /protein_id="YP_009408889.1"
                     /db_xref="GeneID:33868866"
                     /label="psbE CDS"
     gene            complement(69394..69645)
                     /gene="psbE"
                     /locus_tag="CKM99_pgp049"
                     /db_xref="GeneID:33868866"
                     /label="psbE gene"
     cds             70470..70566
                     /gene="petL"
                     /locus_tag="CKM99_pgp048"
                     /codon_start=1
                     /transl_table=11
                     /product="cytochrome b6/f complex subunit VI"
                     /protein_id="YP_009408890.1"
                     /db_xref="GeneID:33868867"
                     /label="petL CDS"
     gene            70470..70566
                     /gene="petL"
                     /locus_tag="CKM99_pgp048"
                     /db_xref="GeneID:33868867"
                     /label="petL gene"
     cds             70735..70848
                     /gene="petG"
                     /locus_tag="CKM99_pgp047"
                     /codon_start=1
                     /transl_table=11
                     /product="cytochrome b6/f complex subunit V"
                     /protein_id="YP_009408891.1"
                     /db_xref="GeneID:33868868"
                     /label="petG CDS"
     gene            70735..70848
                     /gene="petG"
                     /locus_tag="CKM99_pgp047"
                     /db_xref="GeneID:33868868"
                     /label="petG gene"
     trna            complement(70973..71046)
                     /gene="trnW(CCA)"
                     /locus_tag="CKM99_pgt021"
                     /product="tRNA-Trp"
                     /db_xref="GeneID:33868869"
                     /label="trnW(CCA) tRNA"
     gene            complement(70973..71046)
                     /gene="trnW(CCA)"
                     /locus_tag="CKM99_pgt021"
                     /db_xref="GeneID:33868869"
                     /label="trnW(CCA) gene"
     trna            complement(71221..71293)
                     /gene="trnP(UGG)"
                     /locus_tag="CKM99_pgt022"
                     /product="tRNA-Pro"
                     /db_xref="GeneID:33868870"
                     /label="trnP(UGG) tRNA"
     gene            complement(71221..71293)
                     /gene="trnP(UGG)"
                     /locus_tag="CKM99_pgt022"
                     /db_xref="GeneID:33868870"
                     /label="trnP(UGG) gene"
     cds             71656..71797
                     /gene="psaJ"
                     /locus_tag="CKM99_pgp046"
                     /codon_start=1
                     /transl_table=11
                     /product="PSI reaction center subunit IX"
                     /protein_id="YP_009408892.1"
                     /db_xref="GeneID:33868871"
                     /label="psaJ CDS"
     gene            71656..71797
                     /gene="psaJ"
                     /locus_tag="CKM99_pgp046"
                     /db_xref="GeneID:33868871"
                     /label="psaJ gene"
     cds             72194..72388
                     /gene="rpl33"
                     /locus_tag="CKM99_pgp045"
                     /codon_start=1
                     /transl_table=11
                     /product="ribosomal protein L33"
                     /protein_id="YP_009408893.1"
                     /db_xref="GeneID:33868872"
                     /label="rpl33 CDS"
     gene            72194..72388
                     /gene="rpl33"
                     /locus_tag="CKM99_pgp045"
                     /db_xref="GeneID:33868872"
                     /label="rpl33 gene"
     CDS             order(72586..72608,72639..72933)
                     /modified_by="User"
                     /label="rps18 CDS"
     gene            72586..72933
                     /gene="rps18"
                     /locus_tag="CKM99_pgp044"
                     /db_xref="GeneID:33868873"
                     /label="rps18 gene"
     intron          72609..72638
                     /created_by="User"
                     /modified_by="User"
                     /label="rps18 Intron"
     cds             complement(73172..73537)
                     /gene="rpl20"
                     /locus_tag="CKM99_pgp043"
                     /codon_start=1
                     /transl_table=11
                     /product="ribosomal protein L20"
                     /protein_id="YP_009408895.1"
                     /db_xref="GeneID:33868874"
                     /label="rpl20 CDS"
     gene            complement(73172..73537)
                     /gene="rpl20"
                     /locus_tag="CKM99_pgp043"
                     /db_xref="GeneID:33868874"
                     /label="rpl20 gene"
     CDS             join(complement(74371..74484),153968..154199,
                     154746..154774)
                     /gene="rps12"
                     /locus_tag="CKM99_pgp041"
                     /trans_splicing
                     /codon_start=1
                     /transl_table=11
                     /product="ribosomal protein S12"
                     /protein_id="YP_009408896.1"
                     /db_xref="GeneID:33868875"
                     /label="rps12 CDS"
     CDS             join(complement(74371..74484),complement(104569..104800),
                     complement(103979..104022))
                     /gene="rps12"
                     /locus_tag="CKM99_pgp042"
                     /trans_splicing
                     /codon_start=1
                     /transl_table=11
                     /product="ribosomal protein S12"
                     /protein_id="YP_009408851.1"
                     /db_xref="GeneID:33868938"
                     /label="rps12 CDS"
     gene            join(complement(74371..74484),153968..154774)
                     /gene="rps12"
                     /locus_tag="CKM99_pgp041"
                     /trans_splicing
                     /db_xref="GeneID:33868875"
                     /label="rps12 gene"
     gene            join(complement(74371..74484),complement(103997..104800))
                     /gene="rps12"
                     /locus_tag="CKM99_pgp042"
                     /trans_splicing
                     /db_xref="GeneID:33868938"
                     /label="rps12 gene"
     CDS             order(complement(76748..76783),complement(75605..75898),
                     complement(74625..74951))
                     /modified_by="User"
                     /label="clpP CDS"
     gene            complement(74625..76783)
                     /gene="clpP"
                     /locus_tag="CKM99_pgp040"
                     /db_xref="GeneID:33868876"
                     /label="clpP gene"
     intron          74952..75604
                     /created_by="User"
                     /label="clpP Intron2"
     intron          75899..76747
                     /created_by="User"
                     /label="clpP Intron1"
     cds             77499..79025
                     /gene="psbB"
                     /locus_tag="CKM99_pgp039"
                     /codon_start=1
                     /transl_table=11
                     /product="photosystem II 47 kDa protein"
                     /protein_id="YP_009408898.1"
                     /db_xref="GeneID:33868878"
                     /label="psbB CDS"
     gene            77499..79025
                     /gene="psbB"
                     /locus_tag="CKM99_pgp039"
                     /db_xref="GeneID:33868878"
                     /label="psbB gene"
     cds             79182..79283
                     /gene="psbT"
                     /locus_tag="CKM99_pgp038"
                     /codon_start=1
                     /transl_table=11
                     /product="photosystem II protein T"
                     /protein_id="YP_009408899.1"
                     /db_xref="GeneID:33868879"
                     /label="psbT CDS"
     gene            79182..79283
                     /gene="psbT"
                     /locus_tag="CKM99_pgp038"
                     /db_xref="GeneID:33868879"
                     /label="psbT gene"
     cds             complement(79357..79488)
                     /gene="psbN"
                     /locus_tag="CKM99_pgp037"
                     /codon_start=1
                     /transl_table=11
                     /product="photosystem II protein N"
                     /protein_id="YP_009408900.1"
                     /db_xref="GeneID:33868880"
                     /label="psbN CDS"
     gene            complement(79357..79488)
                     /gene="psbN"
                     /locus_tag="CKM99_pgp037"
                     /db_xref="GeneID:33868880"
                     /label="psbN gene"
     cds             79594..79815
                     /gene="psbH"
                     /locus_tag="CKM99_pgp036"
                     /codon_start=1
                     /transl_table=11
                     /product="photosystem II phosphoprotein H"
                     /protein_id="YP_009408901.1"
                     /db_xref="GeneID:33868881"
                     /label="psbH CDS"
     gene            79594..79815
                     /gene="psbH"
                     /locus_tag="CKM99_pgp036"
                     /db_xref="GeneID:33868881"
                     /label="psbH gene"
     CDS             join(80663..80668,80725..81366)
                     /gene="petB"
                     /locus_tag="CKM99_pgp035"
                     /codon_start=1
                     /transl_table=11
                     /product="cytochrome b6"
                     /protein_id="YP_009408902.1"
                     /db_xref="GeneID:33868882"
                     /label="petB CDS"
     gene            80663..81366
                     /gene="petB"
                     /locus_tag="CKM99_pgp035"
                     /db_xref="GeneID:33868882"
                     /label="petB gene"
     intron          80669..80724
                     /created_by="User"
                     /label="petB Intron"
     CDS             join(81573..81580,82300..82769)
                     /gene="petD"
                     /locus_tag="CKM99_pgp034"
                     /codon_start=1
                     /transl_table=11
                     /product="cytochrome b6/f complex subunit IV"
                     /protein_id="YP_009408903.1"
                     /db_xref="GeneID:33868883"
                     /label="petD CDS"
     gene            81573..82769
                     /gene="petD"
                     /locus_tag="CKM99_pgp034"
                     /db_xref="GeneID:33868883"
                     /label="petD gene"
     intron          81581..82299
                     /created_by="User"
                     /modified_by="User"
                     /label="petD Intron"
     cds             complement(82907..83932)
                     /gene="rpoA"
                     /locus_tag="CKM99_pgp033"
                     /codon_start=1
                     /transl_table=11
                     /product="RNA polymerase alpha subunit"
                     /protein_id="YP_009408904.1"
                     /db_xref="GeneID:33868884"
                     /label="rpoA CDS"
     gene            complement(82907..83932)
                     /gene="rpoA"
                     /locus_tag="CKM99_pgp033"
                     /db_xref="GeneID:33868884"
                     /label="rpoA gene"
     cds             complement(84002..84460)
                     /gene="rps11"
                     /locus_tag="CKM99_pgp032"
                     /codon_start=1
                     /transl_table=11
                     /product="ribosomal protein S11"
                     /protein_id="YP_009408905.1"
                     /db_xref="GeneID:33868885"
                     /label="rps11 CDS"
     gene            complement(84002..84460)
                     /gene="rps11"
                     /locus_tag="CKM99_pgp032"
                     /db_xref="GeneID:33868885"
                     /label="rps11 gene"
     cds             complement(84597..84710)
                     /gene="rpl36"
                     /locus_tag="CKM99_pgp031"
                     /codon_start=1
                     /transl_table=11
                     /product="ribosomal protein L36"
                     /protein_id="YP_009408906.1"
                     /db_xref="GeneID:33868886"
                     /label="rpl36 CDS"
     gene            complement(84597..84710)
                     /gene="rpl36"
                     /locus_tag="CKM99_pgp031"
                     /db_xref="GeneID:33868886"
                     /label="rpl36 gene"
     cds             complement(85146..85550)
                     /gene="rps8"
                     /locus_tag="CKM99_pgp030"
                     /codon_start=1
                     /transl_table=11
                     /product="ribosomal protein S8"
                     /protein_id="YP_009408907.1"
                     /db_xref="GeneID:33868887"
                     /label="rps8 CDS"
     gene            complement(85146..85550)
                     /gene="rps8"
                     /locus_tag="CKM99_pgp030"
                     /db_xref="GeneID:33868887"
                     /label="rps8 gene"
     cds             complement(85741..86109)
                     /gene="rpl14"
                     /locus_tag="CKM99_pgp029"
                     /codon_start=1
                     /transl_table=11
                     /product="ribosomal protein L14"
                     /protein_id="YP_009408908.1"
                     /db_xref="GeneID:33868888"
                     /label="rpl14 CDS"
     gene            complement(85741..86109)
                     /gene="rpl14"
                     /locus_tag="CKM99_pgp029"
                     /db_xref="GeneID:33868888"
                     /label="rpl14 gene"
     CDS             join(complement(87756..87764),complement(86241..86639))
                     /gene="rpl16"
                     /locus_tag="CKM99_pgp028"
                     /codon_start=1
                     /transl_table=11
                     /product="ribosomal protein L16"
                     /protein_id="YP_009408909.1"
                     /db_xref="GeneID:33868889"
                     /label="rpl16 CDS"
     gene            complement(86241..87764)
                     /gene="rpl16"
                     /locus_tag="CKM99_pgp028"
                     /db_xref="GeneID:33868889"
                     /label="rpl16 gene"
     intron          86640..87755
                     /created_by="User"
                     /modified_by="User"
                     /label="rpl16 Intron"
     cds             complement(87913..88647)
                     /gene="rps3"
                     /locus_tag="CKM99_pgp027"
                     /codon_start=1
                     /transl_table=11
                     /product="ribosomal protein S3"
                     /protein_id="YP_009408910.1"
                     /db_xref="GeneID:33868890"
                     /label="rps3 CDS"
     gene            complement(87913..88647)
                     /gene="rps3"
                     /locus_tag="CKM99_pgp027"
                     /db_xref="GeneID:33868890"
                     /label="rps3 gene"
     cds             complement(88694..89086)
                     /gene="rpl22"
                     /locus_tag="CKM99_pgp026"
                     /codon_start=1
                     /transl_table=11
                     /product="ribosomal protein L22"
                     /protein_id="YP_009408911.1"
                     /db_xref="GeneID:33868891"
                     /label="rpl22 CDS"
     gene            complement(88694..89086)
                     /gene="rpl22"
                     /locus_tag="CKM99_pgp026"
                     /db_xref="GeneID:33868891"
                     /label="rpl22 gene"
     cds             complement(89186..89650)
                     /gene="rps19"
                     /locus_tag="CKM99_pgp025"
                     /codon_start=1
                     /transl_table=11
                     /product="ribosomal protein S19"
                     /protein_id="YP_009408912.1"
                     /db_xref="GeneID:33868892"
                     /label="rps19 CDS"
     gene            complement(89186..89650)
                     /gene="rps19"
                     /locus_tag="CKM99_pgp025"
                     /db_xref="GeneID:33868892"
                     /label="rps19 gene"
     gene            89695
                     /gene="trnH"
                     /locus_tag="CKM99_pgt001"
                     /db_xref="GeneID:33868877"
                     /modified_by="User"
                     /label="trnH(GUG) gene"
     repeat_region   complement(89696..122026)
                     /modified_by="User"
                     /label="IRb"
     cds             join(complement(90833..91214),complement(89738..90171))
                     /gene="rpl2"
                     /locus_tag="CKM99_pgp001; CKM99_pgp024"
                     /exception="RNA editing"
                     /codon_start=1
                     /transl_table=11
                     /product="ribosomal protein L2"
                     /protein_id="YP_009408913.1; YP_009408936.1"
                     /db_xref="GeneID:33868893; GeneID:33868940"
                     /label="rpl2 CDS"
     gene            complement(89738..91214)
                     /gene="rpl2"
                     /locus_tag="CKM99_pgp001; CKM99_pgp024"
                     /db_xref="GeneID:33868893; GeneID:33868940"
                     /label="rpl2 gene"
     intron          90172..90832
                     /created_by="User"
                     /modified_by="User"
                     /label="rpl2 Intron"
     cds             complement(91247..91507)
                     /gene="rpl23"
                     /locus_tag="CKM99_pgp023"
                     /codon_start=1
                     /transl_table=11
                     /product="ribosomal protein L23"
                     /protein_id="YP_009408914.1"
                     /db_xref="GeneID:33868894"
                     /label="rpl23 CDS"
     gene            complement(91247..91507)
                     /gene="rpl23"
                     /locus_tag="CKM99_pgp023"
                     /db_xref="GeneID:33868894"
                     /label="rpl23 gene"
     trna            complement(91670..91743)
                     /gene="trnI(CAU)"
                     /locus_tag="CKM99_pgt023; CKM99_pgt037"
                     /product="tRNA-Ile"
                     /db_xref="GeneID:33868895; GeneID:33868937"
                     /label="trnI(CAU) tRNA"
     gene            complement(91670..91743)
                     /gene="trnI(CAU)"
                     /locus_tag="CKM99_pgt023; CKM99_pgt037"
                     /db_xref="GeneID:33868895; GeneID:33868937"
                     /label="trnI(CAU) gene"
     CDS             91951..98883
                     /gene="ycf2"
                     /locus_tag="CKM99_pgp022"
                     /codon_start=1
                     /transl_table=11
                     /product="photosystem I assembly protein Ycf2"
                     /protein_id="YP_009408915.1"
                     /db_xref="GeneID:33868896"
                     /label="ycf2 CDS"
     gene            91951..98883
                     /gene="ycf2"
                     /locus_tag="CKM99_pgp022"
                     /db_xref="GeneID:33868896"
                     /label="ycf2 gene"
     trna            complement(99785..99865)
                     /gene="trnL(CAA)"
                     /locus_tag="CKM99_pgt024; CKM99_pgt036"
                     /product="tRNA-Leu"
                     /db_xref="GeneID:33868897; GeneID:33868935"
                     /label="trnL(CAA) tRNA"
     gene            complement(99785..99865)
                     /gene="trnL(CAA)"
                     /locus_tag="CKM99_pgt024; CKM99_pgt036"
                     /db_xref="GeneID:33868897; GeneID:33868935"
                     /label="trnL(CAA) gene"
     cds             join(complement(102382..103158),
                     complement(100948..101703))
                     /gene="ndhB"
                     /locus_tag="CKM99_pgp004; CKM99_pgp021"
                     /codon_start=1
                     /transl_table=11
                     /product="NADH dehydrogenase subunit 2"
                     /protein_id="YP_009408916.1; YP_009408933.1"
                     /db_xref="GeneID:33868898; GeneID:33868934"
                     /label="ndhB CDS"
     gene            complement(100948..103158)
                     /gene="ndhB"
                     /locus_tag="CKM99_pgp004; CKM99_pgp021"
                     /db_xref="GeneID:33868898; GeneID:33868934"
                     /label="ndhB gene"
     intron          101704..102381
                     /created_by="User"
                     /label="ndhB Intron"
     cds             complement(103454..103939)
                     /gene="rps7"
                     /locus_tag="CKM99_pgp005; CKM99_pgp020"
                     /codon_start=1
                     /transl_table=11
                     /product="ribosomal protein S7"
                     /protein_id="YP_009408917.1; YP_009408932.1"
                     /db_xref="GeneID:33868899; GeneID:33868933"
                     /label="rps7 CDS"
     gene            complement(103454..103939)
                     /gene="rps7"
                     /locus_tag="CKM99_pgp005; CKM99_pgp020"
                     /db_xref="GeneID:33868899; GeneID:33868933"
                     /label="rps7 gene"
     trna            106294..106365
                     /gene="trnV(GAC)"
                     /locus_tag="CKM99_pgt025; CKM99_pgt035"
                     /product="tRNA-Val"
                     /db_xref="GeneID:33868900; GeneID:33868932"
                     /label="trnV(GAC) tRNA"
     gene            106294..106365
                     /gene="trnV(GAC)"
                     /locus_tag="CKM99_pgt025; CKM99_pgt035"
                     /db_xref="GeneID:33868900; GeneID:33868932"
                     /label="trnV(GAC) gene"
     rrna            106593..108083
                     /gene="rrn16"
                     /locus_tag="CKM99_pgr001; CKM99_pgr008"
                     /product="16S ribosomal RNA"
                     /db_xref="GeneID:33868901; GeneID:33868931"
                     /label="rrn16 rRNA"
     gene            106593..108083
                     /gene="rrn16"
                     /locus_tag="CKM99_pgr001; CKM99_pgr008"
                     /db_xref="GeneID:33868901; GeneID:33868931"
                     /label="rrn16 gene"
     trna            join(108379..108420,109356..109390)
                     /gene="trnI(GAU)"
                     /locus_tag="CKM99_pgt026; CKM99_pgt034"
                     /product="tRNA-Ile"
                     /db_xref="GeneID:33868902; GeneID:33868929"
                     /label="trnI(GAU) tRNA"
     gene            108379..109390
                     /gene="trnI(GAU)"
                     /locus_tag="CKM99_pgt026; CKM99_pgt034"
                     /db_xref="GeneID:33868902; GeneID:33868929"
                     /label="trnI(GAU) gene"
     cds             join(108520..108561,108593..108886)
                     /gene="ycf68"
                     /locus_tag="CKM99_pgp006; CKM99_pgp019"
                     /codon_start=1
                     /transl_table=11
                     /product="hypothetical protein ycf68"
                     /protein_id="YP_009408918.1; YP_009408931.1"
                     /db_xref="GeneID:33868903; GeneID:33868930"
                     /label="ycf68 CDS"
     gene            108520..108886
                     /gene="ycf68"
                     /locus_tag="CKM99_pgp006; CKM99_pgp019"
                     /db_xref="GeneID:33868903; GeneID:33868930"
                     /label="ycf68 gene"
     intron          108562..108592
                     /created_by="User"
                     /label="ycf68 Intron"
     tRNA            join(109455..109492,110292..110326)
                     /gene="trnA(UGC)"
                     /locus_tag="CKM99_pgt027; CKM99_pgt033"
                     /product="tRNA-Ala"
                     /db_xref="GeneID:33868904; GeneID:33868928"
                     /modified_by="User"
                     /label="trnA(UGC) tRNA"
     gene            109455..110326
                     /gene="trnA(UGC)"
                     /locus_tag="CKM99_pgt027; CKM99_pgt033"
                     /db_xref="GeneID:33868904; GeneID:33868928"
                     /label="trnA(UGC) gene"
     rrna            110474..113274
                     /gene="rrn23"
                     /locus_tag="CKM99_pgr002; CKM99_pgr007"
                     /product="23S ribosomal RNA"
                     /db_xref="GeneID:33868905; GeneID:33868927"
                     /label="rrn23 rRNA"
     gene            110474..113274
                     /gene="rrn23"
                     /locus_tag="CKM99_pgr002; CKM99_pgr007"
                     /db_xref="GeneID:33868905; GeneID:33868927"
                     /label="rrn23 gene"
     rrna            113374..113476
                     /gene="rrn4.5"
                     /locus_tag="CKM99_pgr003; CKM99_pgr006"
                     /product="4.5S ribosomal RNA"
                     /db_xref="GeneID:33868906; GeneID:33868926"
                     /label="rrn4.5 rRNA"
     gene            113374..113476
                     /gene="rrn4.5"
                     /locus_tag="CKM99_pgr003; CKM99_pgr006"
                     /db_xref="GeneID:33868906; GeneID:33868926"
                     /label="rrn4.5 gene"
     rrna            113908..114028
                     /gene="rrn5"
                     /locus_tag="CKM99_pgr004; CKM99_pgr005"
                     /product="5S ribosomal RNA"
                     /db_xref="GeneID:33868907; GeneID:33868925"
                     /label="rrn5 rRNA"
     gene            113908..114028
                     /gene="rrn5"
                     /locus_tag="CKM99_pgr004; CKM99_pgr005"
                     /db_xref="GeneID:33868907; GeneID:33868925"
                     /label="rrn5 gene"
     trna            114241..114314
                     /gene="trnR(ACG)"
                     /locus_tag="CKM99_pgt028; CKM99_pgt032"
                     /product="tRNA-Arg"
                     /db_xref="GeneID:33868908; GeneID:33868924"
                     /label="trnR(ACG) tRNA"
     gene            114241..114314
                     /gene="trnR(ACG)"
                     /locus_tag="CKM99_pgt028; CKM99_pgt032"
                     /db_xref="GeneID:33868908; GeneID:33868924"
                     /label="trnR(ACG) gene"
     trna            complement(114900..114971)
                     /gene="trnN(GUU)"
                     /locus_tag="CKM99_pgt029; CKM99_pgt031"
                     /product="tRNA-Asn"
                     /db_xref="GeneID:33868909; GeneID:33868923"
                     /label="trnN(GUU) tRNA"
     gene            complement(114900..114971)
                     /gene="trnN(GUU)"
                     /locus_tag="CKM99_pgt029; CKM99_pgt031"
                     /db_xref="GeneID:33868909; GeneID:33868923"
                     /label="trnN(GUU) gene"
     cds             115438..120970
                     /gene="ycf1"
                     /codon_start=1
                     /transl_table=11
                     /protein_id="CAI53852.1"
                     /db_xref="GOA:Q3V4X6; InterPro:IPR008896;
                     UniProtKB/Swiss-Prot:Q3V4X6"
                     /Transferred_From="HSL1 - ycf1 CDS"
                     /Transferred_Similarity="45.31%"
                     /label="ycf1 CDS"
     gene            115438..120970
                     /created_by="User"
                     /label="ycf1 gene"
     cds             121668..121937
                     /gene="rps15"
                     /locus_tag="CKM99_pgp008"
                     /codon_start=1
                     /transl_table=11
                     /product="ribosomal protein S15"
                     /protein_id="YP_009408929.1"
                     /db_xref="GeneID:33868921"
                     /label="rps15 CDS"
     gene            121668..121937
                     /gene="rps15"
                     /locus_tag="CKM99_pgp008"
                     /db_xref="GeneID:33868921"
                     /label="rps15 gene"
     misc_feature    122027..136741
                     /created_by="User"
                     /label="SSC"
     cds             122254..122784
                     /gene="ndhG"
                     /locus_tag="CKM99_pgp012"
                     /codon_start=1
                     /transl_table=11
                     /product="NADH dehydrogenase subunit 6"
                     /protein_id="YP_009408925.1"
                     /db_xref="GeneID:33868917"
                     /label="ndhG CDS"
     gene            122254..122784
                     /gene="ndhG"
                     /locus_tag="CKM99_pgp012"
                     /db_xref="GeneID:33868917"
                     /label="ndhG gene"
     cds             123165..123470
                     /gene="ndhE"
                     /locus_tag="CKM99_pgp013"
                     /codon_start=1
                     /transl_table=11
                     /product="NADH dehydrogenase subunit 4L"
                     /protein_id="YP_009408924.1"
                     /db_xref="GeneID:33868916"
                     /label="ndhE CDS"
     gene            123165..123470
                     /gene="ndhE"
                     /locus_tag="CKM99_pgp013"
                     /db_xref="GeneID:33868916"
                     /label="ndhE gene"
     cds             124888..125133
                     /gene="psaC"
                     /locus_tag="CKM99_pgp014"
                     /codon_start=1
                     /transl_table=11
                     /product="photosystem I subunit VII"
                     /protein_id="YP_009408923.1"
                     /db_xref="GeneID:33868915"
                     /label="psaC CDS"
     gene            124888..125133
                     /gene="psaC"
                     /locus_tag="CKM99_pgp014"
                     /db_xref="GeneID:33868915"
                     /label="psaC gene"
     cds             125269..126771
                     /gene="ndhD"
                     /locus_tag="CKM99_pgp015"
                     /exception="RNA editing"
                     /codon_start=1
                     /transl_table=11
                     /product="NADH dehydrogenase subunit 4"
                     /protein_id="YP_009408922.1"
                     /db_xref="GeneID:33868914"
                     /label="ndhD CDS"
     gene            125269..126771
                     /gene="ndhD"
                     /locus_tag="CKM99_pgp015"
                     /db_xref="GeneID:33868914"
                     /label="ndhD gene"
     cds             complement(126991..127956)
                     /gene="ccsA"
                     /locus_tag="CKM99_pgp016"
                     /codon_start=1
                     /transl_table=11
                     /product="cytochrome c biogenesis protein"
                     /protein_id="YP_009408921.1"
                     /db_xref="GeneID:33868913"
                     /label="ccsA CDS"
     gene            complement(126991..127956)
                     /gene="ccsA"
                     /locus_tag="CKM99_pgp016"
                     /db_xref="GeneID:33868913"
                     /label="ccsA gene"
     trna            complement(128031..128111)
                     /gene="trnL(UAG)"
                     /locus_tag="CKM99_pgt030"
                     /product="tRNA-Leu"
                     /db_xref="GeneID:33868912"
                     /Transferred_From="HSL1 - trnL(UAG) tRNA"
                     /Transferred_Similarity="97.53%"
                     /label="trnL(UAG) tRNA"
     gene            complement(128031..128111)
                     /gene="trnL(UAG)"
                     /locus_tag="CKM99_pgt030"
                     /db_xref="GeneID:33868912"
                     /Transferred_From="HSL1 - trnL(UAG) tRNA"
                     /Transferred_Similarity="97.53%"
                     /label="trnL(UAG) gene"
     cds             complement(128690..128929)
                     /gene="rpl32"
                     /locus_tag="CKM99_pgp017"
                     /codon_start=1
                     /transl_table=11
                     /product="ribosomal protein L32"
                     /protein_id="YP_009408920.1"
                     /db_xref="GeneID:33868911"
                     /label="rpl32 CDS"
     gene            complement(128690..128929)
                     /gene="rpl32"
                     /locus_tag="CKM99_pgp017"
                     /db_xref="GeneID:33868911"
                     /label="rpl32 gene"
     cds             130213..132432
                     /gene="ndhF"
                     /locus_tag="CKM99_pgp018"
                     /codon_start=1
                     /transl_table=11
                     /product="NADH dehydrogenase subunit 5"
                     /protein_id="YP_009408919.1"
                     /db_xref="GeneID:33868910"
                     /label="ndhF CDS"
     gene            130213..132432
                     /gene="ndhF"
                     /locus_tag="CKM99_pgp018"
                     /db_xref="GeneID:33868910"
                     /label="ndhF gene"
     cds             complement(132714..133256)
                     /gene="ndhI"
                     /codon_start=1
                     /transl_table=11
                     /product="NADH dehydrogenase 18kD subunit"
                     /protein_id="CAI53848.1"
                     /db_xref="GOA:Q3V4Y0; InterPro:IPR001450;
                     InterPro:IPR004497; InterPro:IPR010226;
                     InterPro:IPR012285; InterPro:IPR017896;
                     InterPro:IPR017900; UniProtKB/Swiss-Prot:Q3V4Y0"
                     /Transferred_Translation="MFPMVTGFMNYGQQTVRAARYIGQSFMITLSH
                     ANRLPVTIQYPYEKLITSERFRGRIHFEFDKCIACEVCVRVCPIDLPVVDWRLDTDVR
                     KKQLLNYSIDFGVCIFCGNCVEYCPTNCLSMTEEYELSTYDRHELNYNQIALGRLPMS
                     VIEDYTIRTTTNLTPIKIAKNKPLGSRTITN"
                     /Transferred_From="AJ879453"
                     /Transferred_Similarity="88.03%"
                     /label="ndhI CDS"
     cds             join(complement(134985..135537),
                     complement(133362..133900))
                     /gene="ndhA"
                     /locus_tag="CKM99_pgp010"
                     /codon_start=1
                     /transl_table=11
                     /product="NADH dehydrogenase subunit 1"
                     /protein_id="YP_009408927.1"
                     /db_xref="GeneID:33868919"
                     /label="ndhA CDS"
     gene            complement(133362..135537)
                     /gene="ndhA"
                     /locus_tag="CKM99_pgp010"
                     /db_xref="GeneID:33868919"
                     /label="ndhA gene"
     intron          133901..134984
                     /created_by="User"
                     /label="ndhA Intron"
     cds             complement(135539..136720)
                     /gene="ndhH"
                     /locus_tag="CKM99_pgp009"
                     /codon_start=1
                     /transl_table=11
                     /product="NADH dehydrogenase subunit 7"
                     /protein_id="YP_009408928.1"
                     /db_xref="GeneID:33868920"
                     /label="ndhH CDS"
     gene            complement(135539..136720)
                     /gene="ndhH"
                     /locus_tag="CKM99_pgp009"
                     /db_xref="GeneID:33868920"
                     /label="ndhH gene"
     repeat_region   136742..169072
                     /modified_by="User"
                     /label="IRa"
     cds             complement(136831..137100)
                     /gene="rps15"
                     /locus_tag="CKM99_pgp008"
                     /codon_start=1
                     /transl_table=11
                     /product="ribosomal protein S15"
                     /protein_id="YP_009408929.1"
                     /db_xref="GeneID:33868921"
                     /label="rps15 CDS"
     gene            complement(136831..137100)
                     /gene="rps15"
                     /locus_tag="CKM99_pgp008"
                     /db_xref="GeneID:33868921"
                     /label="rps15 gene"
     CDS             complement(137890..143313)
                     /gene="ycf1"
                     /codon_start=1
                     /transl_table=11
                     /protein_id="CAI53852.1"
                     /db_xref="GOA:Q3V4X6"
                     /db_xref="InterPro:IPR008896"
                     /db_xref="UniProtKB/Swiss-Prot:Q3V4X6"
                     /label="ycf1 CDS"
     gene            complement(137890..143313)
                     /created_by="Administrator"
                     /label="ycf1 gene"
     trna            143797..143868
                     /gene="trnN(GUU)"
                     /locus_tag="CKM99_pgt029; CKM99_pgt031"
                     /product="tRNA-Asn"
                     /db_xref="GeneID:33868909; GeneID:33868923"
                     /label="trnN(GUU) tRNA"
     gene            143797..143868
                     /gene="trnN(GUU)"
                     /locus_tag="CKM99_pgt029; CKM99_pgt031"
                     /db_xref="GeneID:33868909; GeneID:33868923"
                     /label="trnN(GUU) gene"
     trna            complement(144454..144527)
                     /gene="trnR(ACG)"
                     /locus_tag="CKM99_pgt028; CKM99_pgt032"
                     /product="tRNA-Arg"
                     /db_xref="GeneID:33868908; GeneID:33868924"
                     /label="trnR(ACG) tRNA"
     gene            complement(144454..144527)
                     /gene="trnR(ACG)"
                     /locus_tag="CKM99_pgt028; CKM99_pgt032"
                     /db_xref="GeneID:33868908; GeneID:33868924"
                     /label="trnR(ACG) gene"
     rrna            complement(144740..144860)
                     /gene="rrn5"
                     /locus_tag="CKM99_pgr004; CKM99_pgr005"
                     /product="5S ribosomal RNA"
                     /db_xref="GeneID:33868907; GeneID:33868925"
                     /label="rrn5 rRNA"
     gene            complement(144740..144860)
                     /gene="rrn5"
                     /locus_tag="CKM99_pgr004; CKM99_pgr005"
                     /db_xref="GeneID:33868907; GeneID:33868925"
                     /label="rrn5 gene"
     rrna            complement(145292..145394)
                     /gene="rrn4.5"
                     /locus_tag="CKM99_pgr003; CKM99_pgr006"
                     /product="4.5S ribosomal RNA"
                     /db_xref="GeneID:33868906; GeneID:33868926"
                     /label="rrn4.5 rRNA"
     gene            complement(145292..145394)
                     /gene="rrn4.5"
                     /locus_tag="CKM99_pgr003; CKM99_pgr006"
                     /db_xref="GeneID:33868906; GeneID:33868926"
                     /label="rrn4.5 gene"
     rrna            complement(145494..148294)
                     /gene="rrn23"
                     /locus_tag="CKM99_pgr002; CKM99_pgr007"
                     /product="23S ribosomal RNA"
                     /db_xref="GeneID:33868905; GeneID:33868927"
                     /label="rrn23 rRNA"
     gene            complement(145494..148294)
                     /gene="rrn23"
                     /locus_tag="CKM99_pgr002; CKM99_pgr007"
                     /db_xref="GeneID:33868905; GeneID:33868927"
                     /label="rrn23 gene"
     tRNA            join(complement(149276..149313),
                     complement(148442..148476))
                     /gene="trnA(UGC)"
                     /locus_tag="CKM99_pgt027; CKM99_pgt033"
                     /product="tRNA-Ala"
                     /db_xref="GeneID:33868904; GeneID:33868928"
                     /modified_by="User"
                     /label="trnA(UGC) tRNA"
     gene            complement(148442..149313)
                     /gene="trnA(UGC)"
                     /locus_tag="CKM99_pgt027; CKM99_pgt033"
                     /db_xref="GeneID:33868904; GeneID:33868928"
                     /label="trnA(UGC) gene"
     trna            join(complement(150348..150389),
                     complement(149378..149412))
                     /gene="trnI(GAU)"
                     /locus_tag="CKM99_pgt026; CKM99_pgt034"
                     /product="tRNA-Ile"
                     /db_xref="GeneID:33868902; GeneID:33868929"
                     /label="trnI(GAU) tRNA"
     gene            complement(149378..150389)
                     /gene="trnI(GAU)"
                     /locus_tag="CKM99_pgt026; CKM99_pgt034"
                     /db_xref="GeneID:33868902; GeneID:33868929"
                     /label="trnI(GAU) gene"
     cds             join(complement(150207..150248),
                     complement(149882..150175))
                     /gene="ycf68"
                     /locus_tag="CKM99_pgp006; CKM99_pgp019"
                     /codon_start=1
                     /transl_table=11
                     /product="hypothetical protein ycf68"
                     /protein_id="YP_009408918.1; YP_009408931.1"
                     /db_xref="GeneID:33868903; GeneID:33868930"
                     /label="ycf68 CDS"
     gene            complement(149882..150248)
                     /gene="ycf68"
                     /locus_tag="CKM99_pgp006; CKM99_pgp019"
                     /db_xref="GeneID:33868903; GeneID:33868930"
                     /label="ycf68 gene"
     intron          150176..150206
                     /created_by="User"
                     /label="ycf68 Intron"
     rrna            complement(150685..152175)
                     /gene="rrn16"
                     /locus_tag="CKM99_pgr001; CKM99_pgr008"
                     /product="16S ribosomal RNA"
                     /db_xref="GeneID:33868901; GeneID:33868931"
                     /label="rrn16 rRNA"
     gene            complement(150685..152175)
                     /gene="rrn16"
                     /locus_tag="CKM99_pgr001; CKM99_pgr008"
                     /db_xref="GeneID:33868901; GeneID:33868931"
                     /label="rrn16 gene"
     trna            complement(152403..152474)
                     /gene="trnV(GAC)"
                     /locus_tag="CKM99_pgt025; CKM99_pgt035"
                     /product="tRNA-Val"
                     /db_xref="GeneID:33868900; GeneID:33868932"
                     /label="trnV(GAC) tRNA"
     gene            complement(152403..152474)
                     /gene="trnV(GAC)"
                     /locus_tag="CKM99_pgt025; CKM99_pgt035"
                     /db_xref="GeneID:33868900; GeneID:33868932"
                     /label="trnV(GAC) gene"
     cds             154829..155314
                     /gene="rps7"
                     /locus_tag="CKM99_pgp005; CKM99_pgp020"
                     /codon_start=1
                     /transl_table=11
                     /product="ribosomal protein S7"
                     /protein_id="YP_009408917.1; YP_009408932.1"
                     /db_xref="GeneID:33868899; GeneID:33868933"
                     /label="rps7 CDS"
     gene            154829..155314
                     /gene="rps7"
                     /locus_tag="CKM99_pgp005; CKM99_pgp020"
                     /db_xref="GeneID:33868899; GeneID:33868933"
                     /label="rps7 gene"
     cds             join(155610..156386,157065..157820)
                     /gene="ndhB"
                     /locus_tag="CKM99_pgp004; CKM99_pgp021"
                     /codon_start=1
                     /transl_table=11
                     /product="NADH dehydrogenase subunit 2"
                     /protein_id="YP_009408916.1; YP_009408933.1"
                     /db_xref="GeneID:33868898; GeneID:33868934"
                     /label="ndhB CDS"
     gene            155610..157820
                     /gene="ndhB"
                     /locus_tag="CKM99_pgp004; CKM99_pgp021"
                     /db_xref="GeneID:33868898; GeneID:33868934"
                     /label="ndhB gene"
     intron          156387..157064
                     /created_by="User"
                     /label="ndhB Intron"
     trna            158903..158983
                     /gene="trnL(CAA)"
                     /locus_tag="CKM99_pgt024; CKM99_pgt036"
                     /product="tRNA-Leu"
                     /db_xref="GeneID:33868897; GeneID:33868935"
                     /label="trnL(CAA) tRNA"
     gene            158903..158983
                     /gene="trnL(CAA)"
                     /locus_tag="CKM99_pgt024; CKM99_pgt036"
                     /db_xref="GeneID:33868897; GeneID:33868935"
                     /label="trnL(CAA) gene"
     CDS             complement(159885..166817)
                     /gene="ycf2"
                     /locus_tag="CKM99_pgp003"
                     /codon_start=1
                     /transl_table=11
                     /product="photosystem I assembly protein Ycf2"
                     /protein_id="YP_009408934.1"
                     /db_xref="GeneID:33868936"
                     /label="ycf2 CDS"
     gene            complement(159885..166817)
                     /gene="ycf2"
                     /locus_tag="CKM99_pgp003"
                     /db_xref="GeneID:33868936"
                     /label="ycf2 gene"
     trna            167025..167098
                     /gene="trnI(CAU)"
                     /locus_tag="CKM99_pgt023; CKM99_pgt037"
                     /product="tRNA-Ile"
                     /db_xref="GeneID:33868895; GeneID:33868937"
                     /label="trnI(CAU) tRNA"
     gene            167025..167098
                     /gene="trnI(CAU)"
                     /locus_tag="CKM99_pgt023; CKM99_pgt037"
                     /db_xref="GeneID:33868895; GeneID:33868937"
                     /label="trnI(CAU) gene"
     cds             167261..167521
                     /gene="rpl23"
                     /locus_tag="CKM99_pgp023"
                     /codon_start=1
                     /transl_table=11
                     /product="ribosomal protein L23"
                     /protein_id="YP_009408914.1"
                     /db_xref="GeneID:33868894"
                     /label="rpl23 CDS"
     gene            167261..167521
                     /gene="rpl23"
                     /locus_tag="CKM99_pgp023"
                     /db_xref="GeneID:33868894"
                     /label="rpl23 gene"
     CDS             join(167554..167935,168597..169030)
                     /gene="rpl2"
                     /locus_tag="CKM99_pgp001; CKM99_pgp024"
                     /exception="RNA editing"
                     /codon_start=1
                     /transl_table=11
                     /product="ribosomal protein L2"
                     /protein_id="YP_009408913.1; YP_009408936.1"
                     /db_xref="GeneID:33868893; GeneID:33868940"
                     /label="rpl2 CDS"
     gene            167554..169030
                     /gene="rpl2"
                     /locus_tag="CKM99_pgp001; CKM99_pgp024"
                     /db_xref="GeneID:33868893; GeneID:33868940"
                     /label="rpl2 gene"
     intron          167936..168596
                     /created_by="User"
                     /label="rpl2 Intron"
ORIGIN      
        1 ggcgaacgac gggaattgaa cccgcacgtg gtggattcac aatccactgc cttaatcatt
       61 tggctacatc cgccccctta cttagcctta gctaagtata actaatttcg cctttttttt
      121 tttcttttta tatttaaaat gtatttaata ttttaaaatg tatttaatat aaatataaat
      181 tttttaatat gaaaaaaacg attcgattca aaaaaataaa tgtacgttaa ttacggattg
      241 gtaaaagcca aagtatacta aaaaaagtac aaatgtcaaa aaaaaatact tatgtggaca
      301 aaataccaat gaatcaaaca aaaggagtaa taccaaacct cctcattaga ggtttggtat
      361 tattccttca ataaccccta tacactaaaa caaaatgtct tatccatttg tagatggaac
      421 ttcaacagca gctagatcta gagggaagtt gtgagcatta cgttcatgca ttacttccat
      481 accaaggtta gcacggttga tgatatcagc ccaagtgtta ataacacgac cctgactgtc
      541 aactacggat tggttaaaat tgaaaccatt taggttgaaa gccatagtac tgatacctaa
      601 agcagtaaac caaataccta ctacaggcca agcagctagg aaaaaatgta aggaacgaga
      661 gttgttgaaa ctagcatatt ggaagatcaa tcggccaaaa taaccatgag cagctacgat
      721 attataagtt tcttcctctt gaccgaatct gtaaccttca ttagcagact cgttttcagt
      781 ggtttccctg atcaaactag aagttaccaa ggaaccatgc atagcactaa atagggaacc
      841 gccgaataca ccagctacgc ctaacatgtg aaatggatgc ataaggatgt tgtgttctgc
      901 ctggaataca atcatgaagt tgaaagtacc agatattcct agaggcatac catcagaaaa
      961 acttccttga ccaatagggt agatcaagaa aactgcggta gcagctgcaa caggagctga
     1021 atatgcaaca gcaatccaag gacgcatacc cagacggaaa ctaagttccc actcacgacc
     1081 catgtagcaa gccacgccaa gtaagaagtg tagaacaatt agctcataag gaccgccatt
     1141 gtataaccac tcatcaacag atgctgcttc ccatatcggg taaaaatgca aacctatagc
     1201 tgcagaagta ggaataatgg caccagagat aatattgttt ccataaagta gagacccaga
     1261 aacaggttca cgaataccat caatatctac tggaggagcc gcaatgaaag cgataataaa
     1321 tacagaagtt gcagtcaata gggtagggat catcaaaaca ccaaaccatc caatgtaaag
     1381 acggttttcg gtgctggtta tccagttgca gaagcgaccc cataggcttg tactttcgcg
     1441 tctctctaaa attgcagtca tggtttaatc ttggtttatt caattttcaa ggactcccaa
     1501 gcacgcgtat tagctataac taaagctagc taatggaaaa cttgttattt aacagtataa
     1561 catagcttat atgtcaatgt caaccaatct caacggatgg attatatata tatatgtata
     1621 tatatggata agtttaccaa tatggataag tttaccaata tggataagtt taccaatatg
     1681 gataagttta ccagaacaat tttaaaatga agtaaatgaa aataaaatgg aattcaattt
     1741 ttcgtatggg ttgcccggga ttcgaacccg gaactagtcg gatggagtag aaaaattttc
     1801 cttatataaa aggatccctc cccaaaccgt gcttgcagtt ttcattgcac acgactttcc
     1861 ctatgtatac atctaaaact tagattaaat ccccaaaaga aagtctaaga aacttgagta
     1921 tttagttgat tcaaccatta ctacatgagc atttcagaat gaaaatgact gaaatttttt
     1981 tctctcttga gaatttttgt ttctattcta tttcatttac atagtatcat gaccaatgaa
     2041 tcataaatga ttcaccaagt catttatacg aataatatcc aaataccaaa tgcgttctct
     2101 atataactta tgtaagggat aagaaattct tggtaaagct aaagaaataa ctttttcttc
     2161 ttccgtaaag aattcttcta aaaattctga acctaatctt tgcataaaag cgcgtaccgt
     2221 acttttatgt ttacgggcca aagttctagc acatgaaagt cgaagtatat actttattcg
     2281 atacaaactc tgtttttttg aagacccact gtaataatga gaaagatttc tacatatccg
     2341 accaaatcga tcaataatgt cagaatctaa caaatcagcc caaactggct tactaatagg
     2401 attccctaat acgttacaaa atttagcttt tgacaatgat ccaatcatag gaacaattgg
     2461 aactatagtt tcgaattttt tagtaacagt atctattaaa aaggaattct ctagcatttg
     2521 actctttact gctgaagggt ttattggtac atttgaaaga taacccagaa aatagaaaga
     2581 aaattttgag aattggttta tgtggatcct acggggttga gaccaaaagt gaaaatgaca
     2641 ttgccaaaaa ttgacaaagt aagatttcca tttcttcatc agaaaatgag tcccttttga
     2701 agccagaatt gattttcctt gatatctaac ataatgcatg aaaggatcct tgaacaacca
     2761 taggattttc tgaaaatcat tataacaaag tactacaaga tgttgttgtt ctattttttc
     2821 atagaaatgt gttcgctcaa gaaaggttcc ggaagatgtt gatcgtaaat aagacgattg
     2881 tttacggaga aaaactaata tggattcgca ttcaactaca taagaattat atagaaaccg
     2941 aaatagtctt ggattctctt ttgaaaaacc ataactagat ttttttggag taatgatatt
     3001 attccaatta tgatattcgt gaaaaaagaa tcgtaataaa tgtaaagaag gaacatcttg
     3061 tatccagcat tgtaaaattt gaaccaagat ttttagatgg acaggatagg gtattagtat
     3121 atctgataca taatttaaat gtgataattt gtcctcaaaa aatggaaata ttgaatgaat
     3181 agatcgtaaa ttctgagatt ttggtatttc ttttttttcc tcgagggagg atactaatcg
     3241 cagcgagaaa ggaatttcca caatgacagc aaaaccctct gatatcattt gagaataaaa
     3301 attcttgttg tgcccaacga atctattttg attagaatca ttaacagaat ttatcaaaaa
     3361 attctgttgg tacattcgag taattaaacg tttcacaagt aatgagctaa atttattgtc
     3421 ataacctgac atttccgcgg gttcataaaa aattgatcca tttacattta aaccatgatc
     3481 atgagcaagt gcataaatat actcttgaaa gagtagcgga tataggaagt gttgttgttt
     3541 agattgactt ttttctaaat atccttttaa ttcttccatt ttgaattata cttgaaccgg
     3601 agacaggaag cttttttggg gtcagcaaat gatacatagt gcgatatggc caaaacaaat
     3661 atgtatataa ggtatgtata cagtaagaaa aagtgaccct gaaaacagag agtccaatca
     3721 ccagatcttc ttcctatctt tccagatcta attggtttat gtttgttaac ataacaagaa
     3781 aaagaaaagg ttcaaaatcc tttattattt ttgcaaccca atcgctcttt tgattttgga
     3841 atcaattttc tttatcagta tgctctttct tttacacatc catctccact ctaccctatc
     3901 tataatgggt aaagaatagt taggattcat taaaaaaagt aattgatgat ccactcacag
     3961 gagaaccctt tcccgtatca ggcactaatc tttttttaac gtctaattag attagatcgg
     4021 gtacccattc aaattaagaa cataagctcg tcgcttttta tttgcctaga attggagcca
     4081 taagactcta tccatttatt cactcgacca aacggtaaat gtgaattcat tttgtctcct
     4141 tattaaaatc aaaggctttt tgtaccgatc cagtaaggat gatctattct tagagttcta
     4201 cattactaat taaattaata taatacgaca tgctattttt tccattcatt acctttcagg
     4261 atcagtcgtg gtcttataga ctctaccaaa agtctggacg aattcgttgc ttcatccaaa
     4321 tgtgtaaaag atcatagccg cacttaaaag ccgagtactc taccgttgag ttagcaaccc
     4381 agataaaaaa tatattcaaa aatatataat atcaaaaata tcaaaaaata tataatatca
     4441 aaaatatata taatatgtta ttaaatataa tatgttattt aaatataata tgttatatag
     4501 ataatatgtt atatagaata tgtgaatatt atatgtgaag agtagatatg atcaaaatca
     4561 aaatttgaat tttaaaagaa attgattgca cgatcccacc aaaaaaatat tgaatttaat
     4621 tagcaacaaa tttgaaaaga aaaagtcgac gattcgatta attaaagtct tattaaatta
     4681 aaggaaaacc ggggcagatc cgattaaaat acaacagatt tcagccggcg atgtcaaaat
     4741 tgacagacct ttattttatt taattttttt atcaattcaa aaaatttgtc attcattaat
     4801 aattgaagta aagaaccaat ataaccagta taaatatggg tggggataaa cagatccatt
     4861 tatttacgat caaattatta tatttgttca atacaccatt gtcaatatga attgcatgtt
     4921 gaaaaaaacg aatcaaatta atcgaataaa tcaaacaaat caaataaaga cttgtgttgg
     4981 attggcacga cataaaataa ataagaaatg tggagaaaaa aattatacaa aaattataca
     5041 aagctatata ctatatacta gtagatacta agcagtagat actaagcact gccattttgt
     5101 atttaaaaaa tcttttgatt aattcaaagt cctttagata attaattccg ctttctttaa
     5161 aatatcatga acagtttttg tgggttgagc tcctttttca agaaaatata gaatagccgg
     5221 aacattcaaa aaagtttgat tctttatcgg atcataaaaa cccactctcc gaagatctct
     5281 tccctctctt cgggatcgaa catcaattgc aacgattcga tagatggctc attgggatag
     5341 ataagcaaag cccccccccc ccagaaacgt ataggaggtt ttttcctcat acggctcaag
     5401 ctcaagcaag aaagaatgat tctaaaacga ttgattcaat ttaatcaaat ttaaatttct
     5461 ttttttttat ttatataaaa tttttacaat tttgttatat ttgagttttg ttaatattat
     5521 ttgttaatat tatatattta tattatatgt taatattata tatttataat attatatatt
     5581 tattattata tatttattat atttattaaa tatatatttc aaatttaaat aaataaaaaa
     5641 taatatattt tatttaaatt aatatatttt atttaatatt taaattaata atatttaata
     5701 atatttaaat aataaatcaa atataataac ataaaatata ataacataaa atataataac
     5761 atacataaga aataataaat aaaatatcaa tagtcatatc ataatggtat aatggcaagc
     5821 ttatccatga ataaaatcat gaattagact atgattggaa ttgttttctt tttccataaa
     5881 aaaaacgaaa cttcattcat ttgtactcat aactcaagtt gggtagctct gaaagaattc
     5941 gaatagaaat ccttaaaatt tattgagtcg tctgtaacct tttttgtttg tctcatctca
     6001 aatcaaatct atttgaattt gaattttatt ccttattttg atccaattgt cgagacggtt
     6061 gaaaatagtg tttccttgtt ccggaatcct taatctttgc tttgttgaat cgttgggttt
     6121 agacattact tcggtgattt tactcctttc aaaacggcag caacataccc ttttttcttt
     6181 ctatggaaaa attatatgaa cgattgattc ccttgtaata cacttttgat caaaatagtt
     6241 tgaccaattt cgacaagttt gactttttga tttcaaattg ttagaatttg aatctttcga
     6301 ttgaagatat atttacaaag ttggtccagt ttattgattg tggcattaac cctagattct
     6361 ttcccttgat atgataaatg aatcattact ttctactcga gcttcatcgt gtactattta
     6421 cttattactt acaacccaac aaaatagggt tcctagtgga acagaacaaa ccatgtcgag
     6481 ccaagagcat cctcatttat atagagaatg gtggatgtaa gaatccacat aagtgatcac
     6541 gtccttcaag tcgcacgttg ctttctacca catcgtttca aacgaagttt taccataaca
     6601 ttcctctaat ttcgaaccgg gatggaattg attcaatatg gaatcatgaa tagtcattgg
     6661 ctcaatcggt acattttagt acatattttt gtatccattt tccttttatt tatggataaa
     6721 aaagtctcta tcctaagaaa tctcagcaag ataaagaatc aaatttcatc cccatattct
     6781 agtctatgaa ggaaacacgt ttatatttat tttttacaaa aaaatgagga aatcactgtt
     6841 ggttaagacc tatttacatc ttcaacagat tgtttggaac gatcagtcat gaaaaaaaaa
     6901 ggatcccttc tcaaaaaaag aaatttgaaa cctaaaaatg ggtctttcat tacattaaat
     6961 ttccattcca atcaggaact gaatcattta ttaaccaaat ccaatattta ttaaccaata
     7021 aactataact attccaatgc ctaaaattcc aatgaaccag aaggatcaga agtatatttt
     7081 attgataaga tttatttctc acacttccat ttgagtacca aggattttaa ataaatcgag
     7141 aaaaaggatt aaggtcgtta ttttttcaga tgaaagaata aaaaagaata aatcagaacc
     7201 agaagaatat gatctcttta catattcatc catcatatac aatgaacttt tgttcccaag
     7261 agtatgggta attatgtata tttttttaat taatgacaga ttttttcact taacttaacc
     7321 aaaaaggatt tcgttgactg cggaaataga acacaaacaa tacataatac atatgggcat
     7381 agaactcggt cattttttgc aaattttgct ttactttatt ttcatcaatc ccattttttt
     7441 aggaaaattg aatagaatat atgaatttcc tcccgctaca ttaacttacc attttttatt
     7501 catttgaacc agatacagaa gtaaatgggt caaaatatgt ttgatattcc tatttgaatt
     7561 tgactccatc tcagttttag ttttagggga ggtgatagaa ttacctcaaa aacctctatt
     7621 cttttgttca gtctatacat agactgtgga ataccctatt cacttacttt aggctttaat
     7681 aaatgtagag atttttcgaa ttttgattct gaagaattga tctctgggac gaaaggagtc
     7741 gaaccttccc ataccgggat caaaacccgt tgccttaccg cttggctacg ccccatttag
     7801 atttctttct atctgacact aataaacatt attacctttt tagggcattc gtcaattaca
     7861 ggcttaactt aattccagac aatatgacaa taaaaataaa taaaataaat acatatagga
     7921 tatcttgtta ttcttgctgg tattcgatac atatagatat agaataaaaa attcattgat
     7981 gattacatat aattcaatta agatattgta tgaaagtgta attccttgta ttctcatttg
     8041 aaaatgtgag gattttggat ttggattttt ttgggggagt tcaaatcaaa gaaaaggaaa
     8101 gatacctatc ttcttctttc ttaattctcc cttatatcaa taaaaactaa attatctaca
     8161 aaaaaaaaat gcttgtttgt tatgcttaat atctttttta gtttaatttg tatctgtttt
     8221 aattctgtcc tttcttcaag cagttttttc ttcgggaaat tgcccgaggc ttatgctctt
     8281 ttcaatccaa tcatagacat tatgcccgtc atacctgtac ttttctttct cttagccttt
     8341 gtttggcaag ctgctgtaag ttttcgatga agtttttaat actatactga aaatgctcat
     8401 gatttattcg ataaaaaaaa attctaacaa ttcaattatt gataagatca tatgaatctt
     8461 acattacaaa tcctctatta aaaaatataa attcttgtat attggataag tgcatcaacg
     8521 aatttggatc agtccatttt ccccttcatc cgcccttccg gtgagcaagg actttattag
     8581 attaggtttt tccacaatac ctaattgtta atattacaat aacaattttg gtaacgaaaa
     8641 aatcagaatc tgaattacaa ataaattcat gaattttcaa attcattctt ctttttcgat
     8701 ttagaaaaaa acacttaatt aaaagaattt gttctttatt ttttcatatt ttggtgtcat
     8761 atcaaatcaa aataaataat acatgtgtta caacaaaaca aatggataat ctattccctt
     8821 ttacctcaaa aaagatctta tcttggagat tgtgtaatgc ttactctcaa acccttcgtt
     8881 tatacagtag tgatattctt tggttctctc ttcattttcg gattcttatc taatgatcca
     8941 ggacgtaatc ccgggcgcga ggaaaaaaaa aaaactaagt aagaggtttt tatcattttt
     9001 ccttgctttt tctgaatatt ttttatgtat tccatatatt caactatgat aaaataaaac
     9061 aaaggatcaa gatttttcga attcaaaagt atcgggtgat cagagaaagc ggagaaagag
     9121 ggattcgaac cctcggtacg aataactcgt acaacggatt agcaatccac cgctttagtc
     9181 cactcagcca tctctcctaa tttggaattg ggatttttta tgtgacactt aaagtaacga
     9241 ttgattgatg aaaatctgct ttacctaatt ttaataaaat tcaaacaaaa ttataattaa
     9301 taaattatta tattaattat tatatttata ttttatatta attattatat ttttatatta
     9361 attattatat taataaatta agaaattatt attaatatat taatattata tatatatata
     9421 tatatgttat atgtatgtta tatgttatat gtatgttata tgttataata tgttatttat
     9481 aatatgttat atgttataat aatattaata taatgatatt aaacttatta aatttaattt
     9541 aaattcaatt taaatatata cttaattaaa tacttaatta ttaattaaat acttaattaa
     9601 atatttatat actttttaat acttattaaa ttttgaaata ttataactaa aaatattaat
     9661 atgtaactat aaaattaata tgtaactata aatattatat gatatggcaa ttattaacat
     9721 ataaaaatta acaacataat aaataataaa tacaaataat atacaacaaa aaaagtatat
     9781 aacatatgag ttatataaat ttataagata agttaaataa gataaattaa gacaaatatt
     9841 taggactaat atcattttgt atttaatatt aatataattt ataatttcaa attttttaat
     9901 ttatttccct ggcctggcta gtactagcta ggccattact tcaattaatc attcataaat
     9961 ccagtttttt atattatata tgtattttat gtatttgaaa tacaattgtt attgaagcag
    10021 caaaaataac aataaggcaa tttctattcc tattccattc ttagaggtgt catttatttt
    10081 attttttatt taagtccaat aagtaaattc ataaaaaata aataactaaa aaaaaaaaaa
    10141 gaaattagaa aggtagagtt ccggattctt gtagaatcct tttttatgtc caacttcaat
    10201 aaatagctcc ttcaagtcag aactatcagt aacgacttac cacgaaacga aaagtataac
    10261 tcattatttt ataattaaat aagttttatt atctatttta gactttagca agtctcttcc
    10321 ctgtcaagac agaatatgtg tcaagattca atttttcatc attctgatgc tatctttatt
    10381 atgtctcatt cttttgttcg acaaataact cattaatata caataatgaa attatagcgg
    10441 gtatagttta gtggtaaaag tgtgattcgt cctattaaca acttaaacag ttaaaggttc
    10501 tttcagttaa tattcaaata agaaacttta tttcttaaaa aggttaatcc tttacctctt
    10561 aatgttacat ttgaggaaaa atataaattc tcgtgatttg tatccaaagg acagtcattt
    10621 tttaattgac taaaaaacat tggatcatat cgaatcgcga agcataattt ttttttgagt
    10681 tgattcaact cttccaattg aatgagtatg agtaaaggga tccatggatg aagtcaaaag
    10741 tttttttcta atcgtaacta aatcttcaat ttttgtatta aaaaagggat tgaagccaaa
    10801 tagctagaaa atggtggctt tggtttacta gagccatcga catattgttt cagctcgata
    10861 gaaaccaaat tctttttttc ctcaggattc cgcgagtcga aataaggaac gaagtaacta
    10921 gacagatttg gtagaatttt cctcttctag aaggatcatc tataaagcga gtaagaaaag
    10981 ctgacatgga tgttatggat ctaatttttc agatttatga tgactccctt ttcatacagc
    11041 ataattttta tgctttttct tcttgtatgt cttagatctg ggaacacgtc gatcttccat
    11101 aaaggagccg aatgaaagaa aaatttcatg ttcggttctg aattagagac gttaaaaatg
    11161 atcaaccaac gtcgactata acccctagcc ttccaagcta acgatgcggg ttcgattccc
    11221 gctacccgct ctatatcact tttatacatc catcattgat tcagatatgc attcttattt
    11281 gctaaaattt tccgcatgca atccaattct tgtttttatc cgaaaaaaaa agaaaacagg
    11341 aatgaaaagc agcgtccatt gtctaatgga taggacagag gtcttctaaa cctttggtat
    11401 aggttcaaat cctattggac gcaatttatt tccatctatt tttttttttt agattgttat
    11461 gccaattatt tatttggtta aatcaaaatt cgaatcagag acatttctca atgattactc
    11521 ttgtactaag aataagagta atagaaaaag agtcataatt ttaggtttgc tcctgaagta
    11581 gtagaaacaa ttcgatctgt tccggaatag cctccttcaa aagggcttct gcttcctcgg
    11641 tgaatgtctt ggtggaagat ataatttctt ggaaccgagg tttctccctt tttaagtatt
    11701 tacgtaactg agcgataaaa ccctgtacct gtacaatttc taacagatca agatatccat
    11761 ttgctccggt ataaataata cctatctgct cttccaccgt aaaagggtcc gattgggatt
    11821 gtttgagcaa ctcgcgtaat cgtcggcctt ttgccaattg attcttagtt tttttatcaa
    11881 gatcagaaga gaattgtgca aaggattcta attctactaa ttgagctatt tccagtttta
    11941 atttgccggc tacttgtttc atggctttaa tttgagccgc ggatcctact ctagagacgg
    12001 aaatacccac attaatagca ggtcgtattc cagcattgaa caaatcggcg gataagaata
    12061 tttgtccatc tgtaatggaa atgacattag taggaatata agctgaaacg tctcccgctt
    12121 gagtctcaac tattggtaaa gcagtcatac ttccttcacc caaacgagaa cttaatttag
    12181 cggctctttc caaaaggcgt gaatgcaaat aaaaaacatc tcctggataa gcttcacgac
    12241 ctggaggtct tcttaataga agagacattt ggcgataagc ttgtgcctgt ttggagggat
    12301 catcataaat tattaaagta tgtcgtccgc ggtacataaa atattcagcc aaagttgctc
    12361 ctgtataagg agcgaggtat tgtaatgtag caggtgaatc cgccatttcc gctaccacaa
    12421 tagtgtattc catagccccc cattcctgga aagtagtcac tacttgagct acggaagatg
    12481 ctttttgacc aatagctaca taaacgcata ttacattttg acctttttga tttagaatcg
    12541 tatctgtagc tactgctgtt ttaccagtct gcctatcccc aataattaat tctcgctgac
    12601 cgcgtcctat aggtatcatc gaatcaatag caataagccc tgtttgaaga ggctcatata
    12661 tggaacgtct agaaataata cccggagcag gagattcaat taagcgagat tcagaagctg
    12721 aaatttctcc tcttccatca ataggttttg ctagagcatt tataacacga cccaaataag
    12781 cctcacttac cggtatctga gcaatttttc ctgttgcttt tacagaactt ccctcttgta
    12841 tcatcaaacc atcgcccatt aacacagcgc caacattatt tgattccaaa ttcaaagcaa
    12901 tacctatagt accttcttca aattctacta attcccctgc cattacttca tcaagaccat
    12961 gaatacgagc aattccggca cccacttgaa gtacggtgcc gatattcaca acctttactt
    13021 ctatattata ttgttcaata cgtttgcgga taatattact aatttcgtcg gctcgaaggg
    13081 ttcccattag cgtctattaa ttctttttcg gaaaaaaaaa taatgcctaa attctaaact
    13141 aaaataaaag gactattctt ccatagccct gagaatgtca atattagcac tgatgatacg
    13201 aaaatgtaac tcactattca aacaactatt cagagtagct agagcttctt gtaagacttg
    13261 ttggaaaact cgttgtcgga cttcattaat agctctttgt tgtttaaaaa gaagggttac
    13321 atttttgtaa ttttctaatc gttccaaact atcacaagtg gcattaatca aattttctct
    13381 ttttcgttct atctcggaat atccattcac tcgatattta tttgctttca tttccacttt
    13441 acgtaagcgt gcacgggctt tttcgagctg ctcaatagct cctttatgta attcttctga
    13501 atttcgaata gtactcaaga tcctctgttt tcgattatct aataaatcat ttaatgaaag
    13561 tagattttgt taccattaca caacttacat gatctcttcc cgaaccaaac atgaaccttt
    13621 caattcattt ggctctcacg cttcattttt taatttatgg gcattccata tattttaatg
    13681 taatgagcct accctctctt ttctgttcgt attcaaagat atcaaaaatt atcttataca
    13741 agaccagaat ttattcggag gactcttctg accagacaaa aaatctataa ttgtcagcaa
    13801 agttgtttct ttattcttca tttgtatttg ttttatttat tattataatt ataatattaa
    13861 ttataaatta tatttttttt tatttaatta tttatttttt agattgagtt ttttagtttt
    13921 atttattcaa tattccttca atataatatt caaatccaaa aattctcatt ctatacatag
    13981 gttgtcgatt cagcattgga taaaaaaaag gggtgccttt ttccttagga aatggttcaa
    14041 attattttat cgatatgagt gttctatatc ggataaatta gcaactatgc atttttgatt
    14101 tttaaaccat tttagtacta acatagtggt agaaagagta ccatatttgt tgtgcctgga
    14161 cttcaaacag tttagcttta accatgttaa gggtccaaca ttattggttg atagagaatc
    14221 aaagtgaatt taccaatgaa ttacgaaatg ctatggttct tacatatgat tacttaatgt
    14281 attcagaagt aattcgtcga gatcatgcac tttttttatc ctatttattt tattttttta
    14341 aaaaaataaa ataataaaaa aaaagaaagt gcagccggtc ggatccaacc tatttttgaa
    14401 atacacaact cgcacacact ccctttccaa aataaatcaa tacaccaagt actacgctta
    14461 gatttattgg atttgttgct agaatatcgg tattaaaccc aaagcccccg gcggatggcc
    14521 agtggcccaa ggaaacgaaa gaatcagtta cacttttcat atactctcct cttatagata
    14581 ggactaacaa agaacagagt tctttttgta tcacttcgcc ctcccctttt tggttgattt
    14641 ccttttttta tgggattttt taatgggaat ggatttaatc tattaattta tttattattt
    14701 tgaattattt taattaaatc ttatcatttt attctaattc aaattcaagt ttccagtttc
    14761 caagaaaata tttattgggt tggattcggt cctgggtatt atgccaattg caaaatacct
    14821 catttgttgc gttgcaacgc atcctaaaaa aaaggtttcc attatactaa gaactaaaaa
    14881 cgggaaggaa gaaagcgaga ggatccgcta attactaatc ctaaaatccg tccttcccag
    14941 aggtattctc tcaatgaata agtaattgtt agagtgaaat gttgatattt ttcgaagaaa
    15001 ggcaagtcta agtcaaaaaa aagtacatta cgtacttttc ttattacgta cttttcttct
    15061 agaattaaac aaatggattc gcaaataaaa ttgctaatgc cacaaccagt ccgtaaattg
    15121 ttaaagcttc cataaaagcc agacttagca ataaagtacc tcgtatttta ccctctgctt
    15181 ctggctgtct cgaaatacct tctagagctt gacccgcagc agtaccttga ccaattccag
    15241 gtccaataga agcaagccct acggccaatc cagcagcaat aacagaagcg gcagaaatca
    15301 gtggattcat ggtaagttcc tcgcataaaa aaaaaagaaa tggttaatga tacaatcaac
    15361 caattaatca tcagaaatac ttcttcctaa gctaagctag cttttttttt agtcttacgt
    15421 cgtaaaaaga taacaattct tattcaaatt tgaaattgta attaactaaa caaatataaa
    15481 taacaaaaac aaataaaata taaatacaat ataaatttga aaatgggaga agtctataaa
    15541 taaaatacca aaatcttagg aaaaagcctc agattttttt acaattaaat aatattgtac
    15601 atctttcctg ctacgactct atgccatata tcaatttttt atttattata gttcctcggt
    15661 aagtcgatta tattaaattg aactccacat gaattgggat aaggttgaaa aaaaaaacaa
    15721 tttagaaagc tagtcaatga tgaccctcca gggattcacc tatataagcc gcggctaaag
    15781 ttgcaaaaat aagagcctga ataccgcttg tgaataatcc aagaaacatg acgggtatag
    15841 gaactactga aggtactaaa gaaacaagaa caacaactac taattcatca gccaatatat
    15901 ttccgaacag tcggaaacta agtgataaag gttttgtgaa atcttctagg atgttaattg
    15961 gtaaaagtat tggggttggt tgaatgtatt tcccaaaata actcaaacct ttttttgtaa
    16021 gacccgcata gaaatatgcc attgacgtgg gtaaagctaa agcaacagta gtgtttatat
    16081 catttgtggg cgcagctaac tccccatgag gtaattgtat gattttccga ggtaaaagag
    16141 cacctgacca gttagaaaca aaaataaata agaacatagt tccaataaag ggaacccaag
    16201 gaccatattc ttctccaatc tgagtttgac tcaagtcccg aatgaattca aggatatatt
    16261 cgaagaaatt ctgaccgtcg gccggaatgg tttgtggatt tcgaacagct atggtaactg
    16321 aacccaacaa gatggcaatt acgacccaag aagtgataag tacttgggca tggacttgta
    16381 aacctcctat ttgccaatat aaatgttggc ctacttctac acccgatata tcatatagcc
    16441 ctttgagtgt gttaatggaa catggtataa cattcatatt gtcctctgac agaaatttaa
    16501 cttaaaaaaa aattattttg attcaaccat ctctttctta actgactcac tttaatcatt
    16561 aatcgtatat ctaggatact aagtaatcac acaatatccc cagtccgagt actttttttt
    16621 ttgatttttt atcttttttt tttgaaatcc aggaatagca accgatccaa taaaaaaaat
    16681 ctatggagtt tcccgaagta attgacttat ctatcttatt attattaata ataatcaacg
    16741 atttcttata taactagaat gaccttcgca aattgcggat actaatttgt taagaataaa
    16801 tcggattgaa attacattgt cgtcgttggc tggaatcgaa atatctgcga aatctgggtc
    16861 acaatttgta tcgattaaag aaatcgtcgg aatccccaaa atgtcacatt ctcgaagagc
    16921 tttatttcct ttttgctgat caaggctaat tacaatatcg ggtaaccctg tcatatattt
    16981 gatcccaccc aaatattttt gaaaggtgga taattgtctc ttcgacattg ctgcatccct
    17041 tttggagata cggttaagtt cccccatcct ttgtgcggct cttaaatccc tgaacttttt
    17101 aagtttcgtt tccgtagtgg accaattcgt taacatacca cgaacccatg ctttattaat
    17161 ataatggcac cgagccttta ttgcagcaga tgctactaaa cgagctactt tatagtttgt
    17221 accaatgatt aaaaggtgtt ttcttctact tgctgcatca aaaactaaat cacaggcctc
    17281 tgataaaaaa cgcgcagttt tcgtaagatt tgtaatatga atacctttac gttctgcggc
    17341 gatgaaaggt gccattctag gattacattt cttagtacta tgaccaaaat gaactcctgc
    17401 ttctatcatt tcttgcaaat taatgttcca atatcttctt gtcatttttc cccatacttg
    17461 ctctttgttt ttttttttaa caaagagaca aggtatctga aataaataat tgttccgatg
    17521 gaactttcta ccgaggattg accgttgata cacgatcaaa accattaatt acttttaatt
    17581 taattcatta tgatctttat tatcaaataa taaaattgga ccagataatt aaattagaat
    17641 taataaaaaa atgagtctcc ttttaggaat cattaaattg tgtcaattat tattctgatg
    17701 tctcatggaa attgtttggg atgcaagcaa gaactcaaaa attctctatg gtgaaataag
    17761 atatctctca tctttccttc aaacaaattc ttctttttga tttccaaatg aatgtttttg
    17821 tgttgccttg aacgatacac taattttttg aatccggtac caacaggtat aattccaccc
    17881 aggacaacat tttctttcag gcctttcaac caatcaatac gaccccgtag agcagccttt
    17941 gctaaaactc gagcagtttc ttgaaaactg gcttcggata tgaaactttg agtattaaga
    18001 gatgccttcg ttattcccaa taagattgct cgataacaga tcgcttcatc caaaacgcgc
    18061 cctgctcgtt ccgctctcaa caatccgatt agttctccgg gtgaaaaaac attagacatt
    18121 ccatcttctg aaaccaacac ttttgatgtt acttgacgga caataatctc tatatgtcta
    18181 tcatggatct gtactccctg agatcgataa accttttgga tcttattaac caaagagata
    18241 cggctttggg cgatggttag ctccgtgcta atcaagaatc cccaagggat tccaagaatt
    18301 cttgatatac gtttattcca acctttaatc ctcttttcga gattttgtga tattgaatca
    18361 attgaacgca cttcaaacac ttgttccact tttggaagac cttgcgttat gtcaccagat
    18421 attgattttt catatataaa tgtaactaat gtatcccctt tgtgaaagat ttctccataa
    18481 tgaccatgaa tcgttgctcc tggagtagcc aaatagggct tggctgatct tattactaag
    18541 taatcaacat gaacaattag aacttgacca gattttttct gtaatccgta tttgaataga
    18601 cataaatttt cacaaaaaaa ttgtccaagg ctaataattg tggacgtctc atcacaaaaa
    18661 tcgtgttgaa gaaaacgcca atttaaatcg aatggattaa aaatgatgtt actgcacgga
    18721 tcgggattat aaatccccct attttcatct attaaaaaat atttaagtac ttggaaagtc
    18781 tgactaaatt tgttaaataa taaatatttc tttaacagaa tctgattata agttactaaa
    18841 tggcaagatg aataaaaatt cgcaattttg agtactactg tacctaaggg gcctaacgaa
    18901 ttcctaattg gaattctagg atccgcttta attgattctt ttgtcacatt gttatatttc
    18961 aaaccattga atggaccaat tcgagaatag ttggatgata acaaaatttt caaagattgg
    19021 cattcctttt tttgattcaa caacgtacca ctagtgcctt tatgtttggt aagtgattga
    19081 atctttgcct tggaataaaa aggattaata ttggtgtaat ccaatctatt atggttaatc
    19141 aatcctgagc cccccgtaca atttcttttt ccggtatacg aaatagggga cttgactaac
    19201 tcaattctta tgaaatcgca aattagatca tttgtcctta tttcaacaaa agaagcatga
    19261 accccctcta tagaaccatt ttgttcttgg ttccaatcca atactaagca agtccgaacg
    19321 tttgtgtaat aaattcctcg aattggcttg ccatttccat aaaggaaata attgacaact
    19381 ctaagttgga cattatctcc ttcctcctgc aaaagatcct gggggaaaaa tgttgctaaa
    19441 ttgatcccat ccactatttc atatgtgact acgggtcgaa ccgaaacaaa atgcttttta
    19501 ttagtaggtg tgatccgttt cttagtaggt gtgatccgtt tcttagtagg tgtgatccgt
    19561 ttcttagtag gtgtgatcca ttggacatag atcccatttt tcaatttttt tgattcctta
    19621 gaattttttt ttcttagtat cacgatgtcg ctgcgcctgg atatcttctt atttgtcttt
    19681 ccaggaaaat ggatatcccc agaaaatatt ttgagttcaa tctttttttt ttttttctcc
    19741 actcggacca atccacctac tcggcttctt ttatttaaag tgagtggtgt atccactcca
    19801 ataatactat tgttccggac cattatcgac gagtcttctg gtaagacatg tacttcctcg
    19861 ggaatgaaat aaaatcgatc tgctttcatt tggtactttg gactaaaatc ttttgcttct
    19921 cgatattcaa tcaaataccc ttttttgacg attgatttga cctttgcagt cccatattta
    19981 gtaatccctg ggctgtttct ccggtatcgg ggatcgtcga aataagcaag aatactattt
    20041 ctacgtaaaa taccatttgt gggtatttca atcgaaacgc caaaacgggg tattcgtttt
    20101 ttcttgcgct tttttttatc atattgtaat ggaatgatca atctatttct tcgcctcttc
    20161 gccaaaaaat cagaattttt gtggagaata gaaggatatt ttaaattcca atgacccttg
    20221 gatatgcttc gaccagatct tgaataatca agagcccccc cctttttttt actagaagaa
    20281 tccgaactaa acaatttata tctcgctgga tcattagtta ctgataggtc agaggtatat
    20341 ctttcttcga gagaaaaaga atgaacattt atttgatctt gatccttgtg gagagaaaaa
    20401 cagacaatac tggatctgca cgtacctact gctaatatcc ataaatgact tgtttttggt
    20461 aatagatgaa cattgccaaa agtatattcg ggtgcatggt agacatcagt actccagtgc
    20521 atttctcctt ctgattcaga ataaatatgt tttagaacct tatctttaaa atttaaagtg
    20581 gatgttccgg cacgaatctc agcaatcact tgttctgatt ctatgtattg atcgttttga
    20641 actaaaatca aacttttggg gggaatattt acattatgta taacatcctg actttcaata
    20701 gttacatgca ggtctataga acatagaaaa gcaggatgtc catgacgggt acgtatggga
    20761 tgaaccaaat cctcattgaa tttgattttt ccattaaagg gagctcgtac atgttcggca
    20821 gtaccgcccg tgaatactcc gccggtatga aaagttctta atgttagttg agtcccaggt
    20881 tccccaattg actgacccgc aataatacct acagcttctc ccaattcgac taggtcaccg
    20941 tgagtgggac tccgaccata acataattga caaatccaag atgtactcct gcaagtaaat
    21001 ggagttcgaa tatatattgg tggttgtgct cgaaaggtta tgaatcgatt gacaagccca
    21061 atcccaatat cttgatttcg ggcggcaatg catcgtagac ctatatatat atcgtctgct
    21121 aatacacgac caattagtgt ttggataaaa attcgttccg tcatcccatt tcgaggactt
    21181 acggaagtac tttgaatagt accacaatcc attctgcgta caacaatgtg ttgaactact
    21241 tcaacaagtc tacgtgtgag gtatccagca tctgatgttc gtacagcagt atctataact
    21301 cctttacggg ctccatagca agaaattata tattccgtca aagaaagtcc ttcacataaa
    21361 ttgctttgaa tgggtaaatc aagcatttgt ccttggggat ccgacattaa tcctctcata
    21421 cctactaatt ggtgtacctg agatgcattt cctctagctc ccgaaaagga cattaaatgg
    21481 actgaattag agggatcagt catctgaaaa ttaggactca tttcttgtct caaatattgg
    21541 ctggtagcat accatatttc aatggattga cgtaattttt ctaccgtgtg tacattccca
    21601 taatgatggt gtctttccaa aatgaaactt tgttgttcaa catcttggac taaccacccc
    21661 ttagaaggta ttgttaaaag atcatcaatt cctaatgaaa tagatgtaac agtggcttgt
    21721 tggaaaccca aagttttaac ttgatccaag atgtgtgatg tatatgccat cccgaagtga
    21781 tttattaatc tgctaataag tcgtttcatg gcagctccat ccatcacttt attgtgaaag
    21841 accatttttg cccgttctgt cataagtacc tgcctattct gctgagtagg attctacaat
    21901 gggtctgagt cagtgatttg aaaacttcct tccctcaatc ttgattcacg tagaaattcg
    21961 ggaattatga tatcagtaaa gccataacca aattctcatg agtatcgcct aattacttta
    22021 gctagcatct gctcgataaa acccctgtat ggcttcttct atttctcgat aaaaagaaat
    22081 atgaccaaca gtggttcgaa tgtatataca atgggtttct ttttttacac ttcttactat
    22141 taaatagtgt ctataaattt catgataggt accaaaagat tcatattgaa cttcgatggg
    22201 aacttcaact tcccttgagc caataatgac acgttgatct agttgccatc gaagccacaa
    22261 aggactatct aaatggattt gttttcgacg ataagctcca agtgcatcat aggaactaca
    22321 aaaatatggt tccttctctt tcgtatactg ataattatta ttgccaacag tttgattttg
    22381 atcgtttttg caattagata aattatacct atttgcacaa atacctcggc gattcccgat
    22441 cgttaataca tagagtccga ttagcatatc ttgagttggt acacaaatgg gatccccaat
    22501 agctggagac aagagattca tatgagaaaa cataagtaaa cgagcctcag cttgagcttc
    22561 taaagataaa ggtacatgaa cagccatttg atccccatca aagtctgcat taaagccctt
    22621 acaaactaat ggatgtaaac atatagcacg cccctccact aaaatgggtt ggaacgcctg
    22681 tatgcccaat ctatgcaggg taggtgctct attcagcaat acaggatgtc cttgcatgac
    22741 ttcttgaagt atctcccata caatgggttc tttttctcgg atttgacttt tagcaatccc
    22801 tatgttggaa gcaatgtgta gtctcattag actacgaatt acaaatattt ggaaaagttc
    22861 tattgctaat tctcgaggta atccacattg atgtaatgaa agtgaagggc ccacaacaat
    22921 gacggaacgc cccgaataat cgacccgttt accaagcaag gtctcgcgga atcttccctc
    22981 tttgccttca attatatctg aaaatgattt gtaaacttta ttatgaccat ctctcgttgg
    23041 ttgtccgtga ataccattat caagaagtat atctacagct tcttgtacca atctctcctg
    23101 acaccttatt aagtcccccg gtgcatatat acttcttgtt aatagattaa gaagagtatt
    23161 gttccgaagg ataactcttc tatagagttc attaatatcc gaactcatta aattaccccc
    23221 atctatctga atgatgggtc ttaactcagg aggaagaact ggtaataggc acaaaaccat
    23281 ccgttctggt tctacatttg ttcgaataaa atgtttagct aattccatgc gtctaaccaa
    23341 aaaatccttt cttcttcgaa ttttgatatc tttccattta tttccggtgt accctttatc
    23401 ttctaattcc ttccattcta tcaatgaatt atttttaata attcgcaaat ccgaatcggc
    23461 taatagttct ctgatagcac atgctccagt agagatttct ctatttcgaa atgtctcgaa
    23521 gccttgaata gtaaaaaaaa acgggatgct gtatttacag gattggattt catatttgaa
    23581 tgaacctcgt aatcgtaaga aagtaggttt tttagttgtg ggcctagcaa aagaaaaatc
    23641 gagataggtt cctatagatt ccccccttaa aaatcggacg tgagggtttc ctctcatccg
    23701 gctcaagtag ttaaatcaaa taaagaaagg ggttctttct tatttttttt gtttgagaaa
    23761 acccccaaaa gagctactct actccttact caagttctca gtaaagacaa accaatattt
    23821 cattgattca ttcttcattt gacactttaa atttctgaat tacttattca attacgacat
    23881 aataaataaa atgtcaaatt tttgagtagt ctacttcccc tcgaatgatg aatccctttt
    23941 ttaaaggaat acttttgaac tcgtaaggga tttacttgtt gatatattgt tctattcgat
    24001 cttttaggtc cctactcacc tcgatggtta tgccatgatg tcccttgaag catatatgcg
    24061 atagataaac tcctgtaacc atgctatatt tgcttacttg aacagaatct ctctctctaa
    24121 aaaaaaatag aatggctaat tccacaaaaa agtttttttt ttcacgaggt ataactagca
    24181 attcttattt atctattaca gaatcgacca tggatcaatt cccctttcat ttggaagtat
    24241 tgacaataca cccataattc tgagcttcat gttactcgtc ccaatataca tgtcaaacta
    24301 ggggcatccc aatcagattg aatgggatga cagtttctca gtccgaatct gtaaaattat
    24361 aatttcgatc aaatcacaca tcgccgtata ctaggccttc taatttctta agtggtttat
    24421 ctaaaagatt cgcgatataa ctaggaaggc gtctcaaata ccacggatga gtcactggac
    24481 atgcgagttt tatgtatccc atttgatatc ttcgtacacg agaatcaaca aattcgaccc
    24541 cacattgttc acaaaatttt ttgtcttcct tttcagctcc gatcactcga taatttccac
    24601 aagcacaaat tccacttttt ataggtccaa agattctttc acaaaacaat ccgtcttttt
    24661 ctggtttatt ggttttgtaa tgaaaagtgt agggttttgt tacctctccg actacctccc
    24721 cattgggtag aattttgtta gcccaactac ttatttgttg aggagaaact ggtccaattc
    24781 gaagttgttg atgtttatac cggtcaatca tagaatataa attttgattc attcagatca
    24841 agcttccttc ctattaatct ggaagttttt ctcagataca aggaaatgat tcagttccag
    24901 agccaaagat cgtagttctc gaacaagcaa tcgaaaagat tctggggcat cctcaggatt
    24961 agatattgtt cctcccctaa tcgtagtacc aagtacttcc tgacgagctc taatatgatc
    25021 agatttataa gtaagcattt cttgtaaaat atgagcaaca ccaaatccct ctaaagccca
    25081 aacttccatt tctcccactc gttgtccccc ttgtttggcc cttcctctaa ggggttgttg
    25141 tgtaacaagt gcgtaatgtc cagtggagcg tccatggatt ttatcatcaa cttgatgaat
    25201 taatttaagt atataggact ttcctattag aacaggttgt tcaaaagaat ctccggttct
    25261 tccatcaaat attttacttt ttcccggata ttcgggttca aatacccatg gattttttgt
    25321 ttgcttactg gcttcatata attccgaaaa cactagtttt ctcgaagcct cttgctcata
    25381 tctctcgtca aagggggcta ttctataatg tctatttaaa agatttcccg ctaacccgag
    25441 cgaacattca aatatctgtc ccacattcat tcgtgagggt actcctaagg ggctgaagac
    25501 catatcaacc ggtgttccat cttgtaaata gggcatatct tgtctaggca aaatttttga
    25561 aataataccc ttattcccat gtcttccagc cactttatca cccactttga tttcacgttt
    25621 ctgtgaaata tatacacgaa tcatttctgg gttataatcg taatccccct tttgctggat
    25681 ccatctcaca tcaataactc gaccccttcc acctataggt aattttagag aagtttcctt
    25741 tgcagtggat accggaatgt caagtatggc tcgtaataat ctatcttctg gggcatacga
    25801 agattcgttc gctgtctgag gcgttaattt acctactaaa atatcacctg tttccaccca
    25861 agatcccagc atcacgattc catttctgtc taaattgcgg agtaaatgag cctctaaatg
    25921 tggtatttcg ttagtaattc tttcaggacc ctgacttgtc atatgaattt caatttcata
    25981 ttttcggatg tgaaaagaag tataaatatc actatatacc aaacgctcac taatgagtac
    26041 cgcatcttca aaattgtagc cttcccatgg catataagct actaatacat tttttcccaa
    26101 agcgagttct ccaccaacgg tagccgcacc gtccgctaaa atttgtccct ttttaatgta
    26161 tttaccccgc ggaacctgag gtttttggtg catacaagtg tttttgttgg aacgttgata
    26221 aataactaat ggaatattta tagtgtttcc attacccgag aaaacaattt ggtgagtatc
    26281 agtagaaatg acctttccct cgtgttcggc tataattgaa accgacgaat ctagagccgc
    26341 ttggccttcc agtccggttc cgacaatgca cttctcggac cgagaaagcg gaactgcttg
    26401 acgctgcata ttagaactca ttaaagccct attcgcatca ttatgctcaa taaaaggaat
    26461 gagtgaggct ccaatagaaa aatattggaa gggaaaaatg cttcgaagat gaatctgttc
    26521 ccatgcaata gtcaggaatt cttgacggta tcgggccgga acaccctgtt cttcctgaat
    26581 accctgattc aaggccaaag aatttcctgc cgctaccata taatattcat ctctacttgg
    26641 tgataaataa accatctgtg cctctttttc ttttaatctt tcagatattt tataaaacgg
    26701 actctctatg gatcccaaat gactaatcct cacatgaata gctaaggatc caacaagtcc
    26761 aacattgatt ccttcggagg tgtcgattgg gcaaatacgt ccatagtaac taggatggat
    26821 atctcgcatc ggaaaactag cagtttgcgc tgtcaaccct ccaggaccta aatgactcaa
    26881 ttttcgcccg tgaacgattt gtgtcaatgg attagtttga tcgaaaactt gagataaagg
    26941 gtgtaggccg aaaaatgatt cataaatggt tgttaatgaa gttgaagtta ccaaattttg
    27001 aggagttggt atcaatttat acctgattgt ttcagatatt gtttctcgaa ccgcattttc
    27061 taaacgaaca agagccaatc cgaattgatc ctgcaataga tctgctacag aacgaatacg
    27121 tttatttttc aagtgattca tatcgtcaag tgtacccatt ccaaatttca ttacgatcaa
    27181 atgatccgca gcagccaata catctcgtgg taacaaaaat gtattgttct caggtatatc
    27241 aagattcaat ctccggttga tatttcgccg accaattctt cctaattcac atctttgttg
    27301 aaaaaatgtc ttttgtaatt cctcacacaa ggactcagaa aataccggat ccccacctac
    27361 acaagcaaat tgttgataaa actccagaat ggcattttct tttgacccga tcgtttcttt
    27421 ttccgggaaa gacaagaaaa tttcaggata acaaacatta tctataattt cttttaaatt
    27481 caaacccata gctgatgata gaactagaat agatattttt tgtttcctac tcacacgggc
    27541 ccatatcctt gcttttctat caatttctaa ttctgatctt cctccccaat ctgatattat
    27601 ggtgctggta tagacagaaa atcctttatg gtccaattct gaacggtagt aaatgccggg
    27661 actttgcaat atttgattaa tcacaattct gtaaattcca tttactataa aggctcccag
    27721 ggaattcatt agaggaatgt ttccaataaa taccgtttgt tttttcatat ctctatcggt
    27781 tttcaaaatt aatcccgcaa gtacatataa ttcagaagaa tacgtgagtg attcatacac
    27841 agcatctctt tcttttatca aaggttctgc caattgatat gtttccgcaa ataatttaaa
    27901 ttcaatttct tgatctgtat cttcaatttt tggaaactta ttaaattctt ccattaagcc
    27961 ctgattaata aacctacaaa atccctcaaa ttgaatctga ctaaatccag gtattgtgaa
    28021 catcccctca tttttatccc gtagcatttt aatcttaagt ttcctgttta tcgaaaaatc
    28081 ccattattgg cttacccttt catcgatcca tatggatcga tctagcaatg atggaatata
    28141 tattctgttt actgaattac ataaaattac tgaattacat aaaattttag acaactccat
    28201 atatgtgttt tatacgtatg aacagagatg agaatgagag ggtgaataaa acaaagaaaa
    28261 tttgattcga atgaatttgc gaaagataca aatggaaata aattgataaa ttcctggaaa
    28321 aaaattatgc cacttagtag acttgactta ttctcgtatg gaatatccaa attgatccaa
    28381 tttctactta ttatttatga tattacgatc agattgagta caaaaagtgg attcgggatt
    28441 taatcgactc tccgggaatg agataaagac agaataatca ggagcagtat agagtttact
    28501 ttgattttaa cacttcatac tcaacaaata attagcggat ctttttttta tagcagaatt
    28561 cttttttttt atagtagaat tcatagaata tgattgtcga agtgcataat ataatataat
    28621 ataataggag tgagttgtat ttattaagta catgccaata tagttatcta gctatccgta
    28681 tatttcatct tttatttcca cttggggcaa cacaggtcgt gccatatcat aatggctctt
    28741 ctctattcac tgaataatta aagcacgatc attctattct ctctagaaat acatagaaaa
    28801 gatacctgat tcggtatctg ttaacaattt ctgttctagg gtttatattt acatatattt
    28861 acatatatac ataattgttg ttataattga aaaataaaaa agattgatta ttgaaagaat
    28921 gaaattatat ttatatatat ttatatataa attatattta tattgatact tatttataat
    28981 tgatatttat attgatacta tatatattga tactgattag tagtaaatta aatcaatttg
    29041 attttttttt cattaaatta aagaaataca attttaaatt tcaaaatcgt tcattaattc
    29101 aaagttaata gtatagttaa tggttcaatt tgccctgaat tttttagtca taaatccatt
    29161 ttttttactc tttttttttt ttaaagaaag gaaaagtttc taaatggtat gtataaatat
    29221 gtatgaagat acaatcaatt gaagaaaatg atctcaatta gatccaataa aaaagaggaa
    29281 ttttgattta gaaaaggata agtacaacgg aattcaggat ccaaatcaaa taggaaagaa
    29341 acaaacggct cagtcagtaa tacccccatt aggaaaaatt taggaataag tataatataa
    29401 tttaaaattt ctatccattt ctattgtttt ggcggcatgg ccaagtggta aggcggggga
    29461 ctgcaaatcc tttatcccca gttcaaatct gggtgtcgcc tggtcaacaa aaaactcgag
    29521 atttcttatc ctgctgatct aaacccaaat cgagacgaac ccgacagaaa cagaggtaaa
    29581 ggcctagacc ttgtcaatac ttgattttaa gaatgatcta taggttgtag aaaagcaaag
    29641 actgtgactt tttcctcaaa atatggattc tgagtgtggc caaaacaaac cggtactact
    29701 gtatgtacta ggcataagat aaatcaaata aatactgaga accagttcta aactcaaatt
    29761 cagaactacg agagtaagag ataggaaatc ttatcttagt agtcaaagag tccaaaagga
    29821 ctctctattt ttttttgctt atgaaaaaaa gtcaacaaag agtgagtctt actattccta
    29881 catcttttat taaaatagga gcattcactt gatattcaaa aagcatgtat attgtatttg
    29941 tgcctaatat ttaccgattc taccagaaat accataatat aggaacttgt tacgaatgga
    30001 tttatttgga ggattgcttc atcaatagcc ttaagtcata attctatttt gactctgcac
    30061 cattgattct actatgatta gcgatcaata atggaaaaat tctttcattt cataaggata
    30121 ggagacataa ttcacatgga tatagtaagt ctcgcttggg ctgctttaat ggtagtcttt
    30181 acattttccc tttcactcgt agtatggggg aggagtggac tttagaagta ctattaattg
    30241 agtaatcgaa ttgtatcaat tgtttaattg attattgttt tatgaactgt ttaaaaaaaa
    30301 tgcctctgtt ttcaaattct actgtaagct cttagtggtt acaggtccta cgcataaaaa
    30361 atcttgcttg tgttgagcaa tctacatatc atacatttaa cattttagac ttctagaaat
    30421 tttatttatt taggctttat cgactcatcg tttaagcata acaaatcgat taatctacta
    30481 ccccttttcc agatccgaag aagttaccat agaacttcgt ggatcgtctg tttatagctc
    30541 aaccaatgac ttggaatggt aaaaaaaaaa aaaaaaaaga aaaaggattc gttttctttt
    30601 atataatttt atataaaaaa tacctacact tttctttcta cattgattgt tttgatctat
    30661 ctcgggatcc ttatttaaaa ttataagaag tctagaaatt agaatagaac ggttgacctt
    30721 caattaaatt cttattttcg gattgatcaa aattcataca aatggctgta tcggcaaaaa
    30781 ataaatataa atagaatttg agtgctattt tacatatttt cttttttttt tatttatatt
    30841 tacaatttac ataaataatg tgtataaata gtacagacgt attggagatt gatccgtgtt
    30901 atcaagccta tatctgtata aaaattcata taatagatag tctacaatac tagattaaat
    30961 agtgtggtag aaagattttt atttatatta tatagtttag ttctttctac catactatct
    31021 cagatactgt cgattccagt ccgatcattt aagacttgga gtttaaatcc ctttcttttc
    31081 ttcaatcatt gataagaagt agaagtatca gtcaacttaa tcattttgac tgactgtttt
    31141 tacatagatg ataagtaaaa aagcagtagg aactagaatg aacaatgcag tagcaataaa
    31201 tgcgagaata tttacttcca taatcttatt gttttttttt cttcgcaata actcgggatc
    31261 taatcccata gagatgagaa atttgactgc tgtaaattaa atgggatgag ttgcatccta
    31321 atgatactga atcggatcaa tgttatgaat aacaatatat aatttatcaa atcgactcat
    31381 cgtcgagaat tgaatagtat aacataggaa gatcttttat ccataccaag tcaaaaatgg
    31441 gattcctgat cctataaaga atcccactga atttatcatc cttttccact cttttatgta
    31501 aacggccctc ttccttatac aatatctttc cttagactta tacaattaat tatctgatga
    31561 gatatcatat gaccggtatt ccattggcta tagacccaag tataagtgca atagaaaaaa
    31621 taacgcgttg aactctaaac tatttttgta aatcgataaa aagaagtgga agttgcagta
    31681 tttgtctgat gataaatgca aaatgaaaaa aaaaagaaat aaagatccct acatggaatt
    31741 agatcttgct ccctgtcccc tccccttttg gtcggggcaa tagagagata aattcatcag
    31801 atcgtcggat cctagttcgg gactgacggg gctcgaaccc gcagcttccg ccttgacagg
    31861 gcggtgctct gaccgattga actacaatcc cagcgggatg tacagcatac atattcttgt
    31921 ggtatcataa gaacattcta tttactgtgt tgtaacatag acacgaatga tatacggata
    31981 tccacataga atagatatgt actatactct atctagtgat atagtaagaa taacacagtt
    32041 taactagtaa tcctgtgatt ctttttattg ctacaagatt gattatcaac cgaaaaagaa
    32101 aaaacaacaa aaattcaact cttttcttta ttcttccggg catttctgga aaataaattt
    32161 attatatcat actcaaaagc aaaagaaagc agcgaatttt tgggccgaac tggatttgaa
    32221 ccagcgtaga catattgtca acgaatttac agtccgtccc cattaaccgc tcgggcatcg
    32281 acccaggaag aatcaatatc aataatcaat atcaattata attatatata taaatataat
    32341 aaaaaaatta ttattaataa ttttaataat taatatttaa taataataat aattaatata
    32401 tattttatat atgatatgaa tatgatatgt atgatatgga tatgatatgg attttcttat
    32461 aattgataat ctgcgatcag cttactttag cagtacccta cccctagggg aattcgaatc
    32521 cccgtaatct ccttgaaaga gagatgtcct gaaccgctag acgatagggg catacccgcc
    32581 cgaccaccac cagactatga tcatagtatg atcaattttt cggaattgtc aatacaatat
    32641 ataataaata aaataaatat aaataatgta ataacgtaat ggtatgatta gatccgaaag
    32701 acctttccta ctttcacgat tctatataat ttttataaaa ttgttattga tttgttcaga
    32761 tgagacatga ttcaatcaaa ttttgtaaat ctatgttgta ttggtccacg tatcaatcaa
    32821 gtaaatcttg ttctgatgga tcggtaaaat aaaagcaaat acaatacaga aagtgacatc
    32881 ggtcttgaaa caattcactg tattggtatt tctcaaaaaa aggcatttta ccctaaactg
    32941 gacttctgac ttcacttctt ttcttaagta aatccaatta ttcctgaatg agttcctatg
    33001 catacatcta tctatgtatg taatatatgt acatatatac atacagtaga ctcataatgg
    33061 aaaatgaatt actaattcat tttttttaag cccttttaac tcagtggtag agtaacgcca
    33121 tggtaaggcg taagtcatcg gttcaaagcc gataaagggc tttttccacg aaactccagt
    33181 cttcgttttt cagccgagag gagaatagag agatcttgtt gatatttgtc aaaaagagaa
    33241 tcgccattat aaacatagcc attataaaca taaaccacca ttatattata atgtaatgag
    33301 tattatcagt tatagtttat aaagtatagt ttataaagtt gttgaacatt tattcattat
    33361 gttaattaat cattacactt tttaggagaa gtcgaccctg tagtggtata gtagttctcc
    33421 tcatgtttcc ttattcatat ttttttgatc ccggggcata tctattctag atatctaatc
    33481 tagattatta atcaccaaac taaagtattc ctatttctcc aatcaaaccc atccatcgtt
    33541 aaagttaaaa aaaaaagtaa gtggacctga cctgttgaat catgactata tcggctattc
    33601 tgatattcaa attctataga gatgaaattg tagaagcgga ctctttttta tttttttttc
    33661 cttttaaatc caagaatttg tcgatatttc tagtttcatc ttcttgttac tggatgctcc
    33721 ataggaataa attgctattc ctttcccccg caaagaaaag tttatttcga taataaattt
    33781 ttcaatctct ttctttgatt ccagaatcaa atattattgt tttgttccac caatgcaata
    33841 gggaacaaat gtgataaagg ggctttcatt tctagtttac cattatttaa tattgaattt
    33901 agtacttcaa atttaatttt taatttaggg gcagagaaaa aaaaataaga aattttttta
    33961 tctactggat agaggtaaag taaaaagata aatattcgaa gttcattttt ttttttcgac
    34021 ccgctaaaag aggtactctg gcatttgagt cataggacaa ttcagggttc aaaaggttat
    34081 taagaaaaaa tagtaatagt aaggactaat caaatcaaac taatggattt atctaggtcg
    34141 gtttgtagtc taatagaaaa gaaaaatttg tatcttcgaa acccattgga aggggtattg
    34201 gacgagacaa agaatcgtcc atagataatc gaactatcat atgccctgga aataaaatta
    34261 tatgaggtgt tcggaaatgg ttgaagtagt tgaataggag gatcactatg actatagccc
    34321 ttggtagatt tactaaagaa gaaaatgatt tatttgatat tatggatgac tggttacgga
    34381 gggaccgttt cgtttttgta ggttggtctg gcctattgct ctttccttgt gcctattttt
    34441 ccttaggggg ttggtttacc ggtacaactt ttgtaacttc atggtatact catggattgg
    34501 ccagttctta tttagaaggc tgcaatttct taactgctgc agtttctact cctgcaaata
    34561 gtttagcaca ttctttgttg ctactgtggg gccctgaagc acaaggagat tttactcgtt
    34621 ggtgtcaatt gggtggtctg tggacttttg ttgctcttca tggggctttt ggactaatag
    34681 gtttcatgtt acgtcaattt gaacttgctc gatctgttca attgcgacct tataatgcaa
    34741 tcgcattttc cgctccaatt gctgtttttg tttctgtatt cttgatttat ccactgggtc
    34801 agtctggttg gttctttgca cctagttttg gtgtagcagc tatttttcga ttcatcctct
    34861 tcttccaagg gtttcataat tggacgttga atccatttca tatgatggga gttgccggag
    34921 tattaggcgc tgctttgcta tgtgctattc atggtgctac cgtagaaaat actttattcg
    34981 aagacggtga cggtgcaaat acattccgtg cttttaaccc aactcaagca gaagagactt
    35041 attcaatggt cacggctaac cgcttttggt cccaaatctt tggggttgct ttttccaata
    35101 aacgttggtt acatttcttt atgttatttg taccagtaac tggtttatgg atgagtgctc
    35161 ttggagtagt cggtctggcc ctgaacctac gtgcctatga cttcgtttcc caagaaatcc
    35221 gtgcagcaga agatcctgaa tttgagactt tctacaccaa aaatattctc ttaaacgaag
    35281 gtattcgtgc ttggatggcg gctcaggatc agcctcatga aaaccttata ttccctgagg
    35341 aggttctacc acgtggaaac gctctttaat ggaactttag ctttagctgg tcgtgaccaa
    35401 gaaaccaccg gttttgcttg gtgggctggg aatgccagac ttatcaattt gtccggtaaa
    35461 ctacttgggg ctcacgtagc ccacgccgga ttaattgtat tctgggctgg agcaatgaac
    35521 ctatttgaag tggctcattt cgtaccggaa aagcccatgt atgaacaagg attgatttta
    35581 cttccacatc tagctactct aggttggggg gtaggtccgg gaggggaagt tatagacact
    35641 tttccatact ttgtgtctgg agtacttcac ttaatttcct ctgcagtctt aggctttggt
    35701 ggcatttatc atgcgcttct cggacctgag actcttgaag aatcctttcc attctttggt
    35761 tatgtatgga aagatagaaa taaaatgacc acaattttag gtattcactt aattttgtta
    35821 ggtataggtg cttttcttct agtattcaaa gctgtttatt ttggtggtgt atatgatacc
    35881 tgggctcccg gagggggaga tgtcagaaaa attaccaact taacccttag tccaagtgtt
    35941 atatttggct atttactaaa atctcctttt gggggagaag gatggattgt tagtgtggac
    36001 gatttagaag atataattgg aggacatgta tggttaggtt ccatttgtat acttggtgga
    36061 atttggcata tcttaaccaa gccctttgcg tgggctcgcc gcgcatttgt ctggtctgga
    36121 gaggcttact tgtcttatag tttaggtgct ttagccgtct ttggttttat agcttgttgt
    36181 ttcgtctggt tcaataatac tgcttaccct agtgaatttt atgggccgac cggcccagaa
    36241 gcttctcaag ctcaagcttt tacttttcta gttagagacc aacgccttgg ggctaatgtg
    36301 gggtccgctc aaggacctac tggtttaggg aaatatctaa tgcgttcccc gaccggagag
    36361 attatttttg gaggggaaac tatgcgtttt tgggatctcc gtgctccttg gttggaacct
    36421 ctaagaggtc caaatgggtt ggacttgagt aggctgaaaa aagacataca accgtggcaa
    36481 gaacgccgtt cggcggaata tatgactcac gcccctctag gttctttaaa ttccgtgggt
    36541 ggcgtagcta ccgagatcaa tgcagtcaat tatgtatctc ctagaagttg gttagctacc
    36601 tctcattttg ttctaggatt cttctttttt gtgggtcatt tgtggcatgc gggaagggca
    36661 cgtgcagctg ctgcaggatt tgaaaaggga atcgatcgtg atttggaacc tgttctttcc
    36721 atgacccctc ttagctgata tttttgtatt tatatatata tatatatttt tttttctgtt
    36781 ctggctcggc tatcctatcc cacctagccg agccattacc gcatatcagt ccaataaaga
    36841 aagattcaac aagcaagaaa aaggagagag agggattcga accctcgata gttctttgaa
    36901 ctataccggt tttcaagacc ggggctatca accactcggc catctctcca aaagacaatt
    36961 tctattttat tcctacaaat agaacatggc catataaatt gatagactaa ccatttatag
    37021 ttacatccca atgcgaccta tatatgtatc catctgtatg tatctatctg tatactgtgg
    37081 atatagatat atgcaggatc tagtatatct ctttgtttgt aaataaatac taaataaaat
    37141 aataaagtgg taataagttt taaagaatca atcaatagga ttcatggtta aatcccgcca
    37201 tgatgatgaa ttttatcata attttgactg agcgagggat caaatggtat agtttatttg
    37261 ttggtagctt ggaggattac aagcatgact attgctttcc aattggctgt ttttgcatta
    37321 attgcgactt catcaatctt actgattagt gtacccgttg tatttgcttc tcccgatggt
    37381 tggtcaagta acaaaaaagt tgtattttct ggtacatcat tatggattgg attagtcttt
    37441 ctggtagcta tccttaattc tctcatctct tgaacccggt attcccccga tccaaaaaaa
    37501 agccgctcct tctaagaaat tcggattgtg agacacattt aaattaaatc tgagttccaa
    37561 aaaaatatat tttctttttt ttttatcatt tattttattg gaatcggaat cttcctgaag
    37621 gaagagaaga gataatagta ccaggtcctg cacaaatatg atccagacgc atatatgata
    37681 tatcatatat gtcatatatg tgtggacata tgtgtgtatc agaaatgaag aaaatgcgga
    37741 tatggttgaa tggtaaaatt tctccttgcc aaggagaaga tgcgggctcg attcccgcta
    37801 tccgcccatg gtgaagtaat gtactatgat aaccaattcg gtatagttta ctacgatagt
    37861 atcgtagtcc tatcggactg tttctttacc tcccatccaa aaacaaaaaa ggtcattcct
    37921 ttcattaatg actagataat agaattatac ctaaaaaaaa aaaagatttt tgaaaaaaaa
    37981 atgttgcgtc gcggagacgg gatttgaacc cgtaaacggg atttgaaccc gtgacttcaa
    38041 ggttatgggg gtgttcttgt gagctaacca gactgctcta ctccgctctg agagaactaa
    38101 tggacaaaga ttagatagat atgcccctct atggggtgcg gagacgggat ttgaacccgt
    38161 gacttcaagg ttatgggggt gttcttgtga gctaaccaga ctgctctact ccgctctgag
    38221 agaactaatg gacaaagatt agatagatat gcccctctat ggggtgcgga gacgggattt
    38281 gaacccgtga cttcaaggtc atgagccttg tgagctaacc aaactgctct actccgctct
    38341 gagagaacta atggacaaag attagataga tatgcccctc tatggggtgc ggagacggga
    38401 tttgaacccg tgacttcaag gtcatgagcc ttgtgagcta accaaactgc tctactccgc
    38461 ttagatagat atgcccctct accatatcta tacaattata atagtccatt tatacagaat
    38521 ggtcaagagg ggcccctcca tgatcataga tcatagagat ttataaatag gaaacgatat
    38581 ttttttttat ccttaccaac tggaccttgt tgcgcccggt aacaaacatg tattaaccat
    38641 ttctcgaagt atgtatccgg atagtccgaa gtctcgatag ttacctctag gtcttccggt
    38701 cgaaaaacaa cgtcgacgaa gacgtgtggg tgcactatta cgcggtaggg attgcaattc
    38761 tctacgaatt tttgcccttt cttttttatt caacgacgga attattctta gtttgtattt
    38821 taagtattga cgaatcggac gaaatatccg ttccaatttc tgtctcttcc tttccctctg
    38881 aatcaaactt ttttttgcca taatgttaaa atcctattat ttgattatca atgatattat
    38941 tatcaatgat acagttcaga tcctagatgt agaaatataa gaagggggat ccccttctcc
    39001 atcgaaataa aaagaatgaa attcttgtcg atacagcaca taaaaaaaaa ataactaaat
    39061 taaccaaatt ttcctgatgt agaggcaatc aagaaagcgg cataggtgaa tatataacct
    39121 acagaaaagt gggccaatcc aaccaatctt gcttgcacaa tggaaagagc cactggctta
    39181 tctctccatc gaatcaaatt ggccaaaggt gtgcgctcat gagcccatgc taaagtttca
    39241 attaattcct gccaataccc acgccaggaa attaaaaaca taaatccagt agcccaaaca
    39301 agatgtccaa ataagaacat ccacgcccag accgataaac tattcatacc aaaagggtta
    39361 tatccattga taagttgtga agagtttaac catagataat ctcttaacca tcccatcaaa
    39421 taagtggagg attcattaaa ttgtgaaaca ttaccttgcc ataatgtaat gtgtttccaa
    39481 tgccaataaa aagtaaccca tccaatggta tttaacatcc agaaaactgc caaataaaat
    39541 gcgtcccaag ccgaaatatc acaagtacca cctcgtcccg gcccgtcgca aggaaaacta
    39601 taaccgaaat cttttttatc cggcattaac ttagaaccgc gcgcatctaa agcacctttt
    39661 actaaaatca aggtagttgt atgcaaacct agagcaatag catgatgaac caagaaatct
    39721 ccaggaccta tcgttaagaa gagtgaattg ctattctcat taatagcatt caaccatccg
    39781 ggtaaccata tgcttttacc ggcattaaat gctgggccat tcgttgaaga taagagtaca
    39841 tcgaacccat atgaagtctt accatgagcg gattgtatcc attgggcaaa tataggttca
    39901 attaagattt gtttttcagg agtaccaaag gcgagcatga cgtcgttatg aacataaagg
    39961 cctaaagtat ggaatcctaa aaacaagctg gcccaactta aatgagatat gatagcttcc
    40021 ttatgggcta acattcttgc caatacatta tcttcattct gttccggatt ataatctcta
    40081 atgaagaata tagctccatg ggcaaatgct cctgtcatga tgaaccctgc gatgtattgg
    40141 tgatgagtat ataacgcagc ttgagtagta aagtcttgtg ctataaatgc ataagcaggt
    40201 aaagagtaca tgtgttgagc tactaaagaa gtaataaccc ctaaagaggc tagagcaaga
    40261 cctaattgaa aatgaatcga attattgatt gtgtcataaa gacctttatg cccacgtcct
    40321 aatcgacccc ccggcgggat atgcacttct aaaagatctt ttatactgtg cccaatccca
    40381 aagttagttc tatacatatg accagcaacg agaaaaataa atgcaatagc taaatgatga
    40441 tgagcaatat cagttagcca caaactttgc gtttgtggat ggaatccccc aagaagggtt
    40501 aaaatggccg ttcccgctcc ttgagaggta ccaaataaat gactactgga atccgggttt
    40561 tgggcataaa gattccactg acccgaaaaa agtgggccca atccttgtgg atacggcaat
    40621 acatctaaga aattattcca tctgacatac tcccccctgg atccaggaat tgctacatga
    40681 actaaatgtc ctgcccaagc caaggagctt actccgaaaa gtcctgacaa atgatgatta
    40741 agacgagatt cggcgttttt gaaccacgaa acacttggtt tccattttgg ttgtaggtgt
    40801 aaccaacctg ctattaaaga tatagcagaa aggaataata gaaaaagagc tccggtataa
    40861 agatcctcat tggtgcgtaa tccgattgta taccaccact gataaacacc agaataagca
    40921 atgttcactg ggccgagagc acctcctcta gtaaaggctt ctacagccgg ttgaccaaaa
    40981 tgaggatccc aaattgcatg agcaatgggt cttacgtgta aagggtcctg tacccatgac
    41041 tcaaaatttc cttgccaagc tacatgaaac agatttccgg acgtccacag aaagattatt
    41101 gttaactgcc cgaagtgaga agcaaaaatg ttctgataaa gacgttcctc agtaatatca
    41161 tcatgactct cgaagtcatg cgcggtagca ataccaaacc aaatacgacg agtagtgggg
    41221 tcctgagcta agccttggct aaaccttgga aatcttaatg ccataatgcc tttcaaatcc
    41281 tcctagccat tatcctactg caataattct tgctaagaag aatgcccatg ttgtggcaat
    41341 tccacccaga aggtaatggg ttactcctac agcacgtcct tgtacaatgc tcaaggctct
    41401 aggctgagta gcaggagcaa cttttaattt gttatgcgcc caaacaatag attcaataag
    41461 ttcttgccaa taaccacggc cgctgaatag aaacattaaa ctgaaagccc atacaaaatg
    41521 agcacctaag aaaaaaagac catatgcaga taatgaagaa ccataagact gaattacctg
    41581 agatgcctgt gcccataaaa aatctcggag ccacccatta atagtagtgg aactctgtgc
    41641 aaagtttcct cctgtgatat gagttacgac cccttgatca cttatagtac cccaaacatc
    41701 cgattgcatt ttccaactga aatggaatat tactaccgaa attgcattgt acatccagaa
    41761 tagacctaag aagacatgat cccaggcgga tacttgacat gtcccccctc ttccaggccc
    41821 atcacaaggg aaacgaaaac caagatttgc tttatcaggt attaaacggg aactacgagc
    41881 aaatagaaca ccttttagta gtatcaatac agtcacatgg atcgtaaatg catgaatgtg
    41941 atggaccaaa aagtctgcgg tacctaatgg aataggtaac aaagcgactt tgccgcctac
    42001 tgctattaac tcacctcctc cccaagttaa gctggtgctt gctgttgcac caggagctgt
    42061 tgtaccgggt gctaaagcat gggtcttttg tatccattgg gcaaagatgg gttgtaattg
    42121 tatagcggta tctgaaaaca tatcttgagg acgccctaaa gcgctcatgg tatcattatg
    42181 aatatacaag ccgaaactgt gaaaacctag aaatatacag gcccagttga gatgtgatat
    42241 gattgcatcg cggtgcctaa ggacacgatc taatagatcg ttgtatcgag tagttggatc
    42301 gtagtctctt accataaaaa tggctgcatg tgcagcagcc ccaactatga gaaatccacc
    42361 aatccacata tgatgtgtga acaatgaaag ttgtgtacca tagtcaatag ctaagtatgg
    42421 ataagggggc atggagtaca tgtggtgagc tacaacaatg gttaaagagc ctaacatagc
    42481 caggttaaga gataattgag catgccatga cgttgttagg atttcataga ggcctttatg
    42541 gccctgaccg gtaaatggac ctttatgagc ctctaaaatg tctttcaagc cgtgaccaat
    42601 cccccagttg gtcctataca tatgaccagc tatcaggaaa agaatagcaa tggctaaatg
    42661 atggtgtgca atatcactca accatagacc cccagttatt ggatctaatc ctccacgaaa
    42721 actcagaaat tctgcgtatt ttgaccaatt caaggtgaaa aggggggttg ctccctcggc
    42781 aaaactggga taaagctgag ccaaaagatc ccgattcaag ataaattcat gaggaagtgg
    42841 tatctcctta ggatccactc cagcgttgag aaattggtta atcggcaaag atacatggat
    42901 ttggtgtccc gcccaagaaa gagacccaag tcctagtaac cccgctaagt ggtgattcaa
    42961 catggattct acatcttgga accaagcgag ttttggggca gctttgtgat aatggaacca
    43021 accggcaaaa agcattaatg atgcaaagac caatgcaccg attgcagtac aatagagttg
    43081 taattcacta gttattccgg atgctcgcca aatctgaaaa aacccagagg ttatttgtat
    43141 tcctcggaaa cccccgccca catcaccatt taatatttct tgccccacta ttggccaaac
    43201 cacttgggca ctaggtgcaa tgtgagtagg atcacttagc catgcttcat aattagaaaa
    43261 acgagcgccg tggaagtaca tgccactcag ccaaagaaag ataatggaga gttgaccgaa
    43321 atgagcacta aatacttttc gagagatctc ctccaaatca ctggtatgac tatcaaaatc
    43381 gtgagcatca gcatgtaggt tccagatcca agtggtagta tcagggccct tggctattgt
    43441 tcttgagaaa tggccgggtc tggcccattc ctcaaaagac gtttttacgg gattcctatc
    43501 caccaaaatt ttaacttctg gttccggcga actaataatc attgagtcct cctctttccg
    43561 gacaacacat acaaagagac ctgccaacag tcaagttttt agtgaacctc tgagagatag
    43621 atatttatga ttagttccct tctacctccc atctatccat tttttttagt tattcactag
    43681 agcaattatg atattgaagt cgattcgggg caagtgttcg gatctattat gacatggcga
    43741 ttaggtgctc aacggacctt tttcgctttt aaccactttc ccgatctgac ctgacgggaa
    43801 aacgtttttt gtgcaatttc gtgtattcat atctgaatgt gtaagtgatc tacttggatg
    43861 gaacataaac ataataaata ccttattact ttaattacaa atacttcaat tacgaatcac
    43921 aagaaaattt cattagtaat caataagata aagatctttc cgatatctta tctttatcta
    43981 tatttaacca ctcaaaagtc tctttttttg gttttattag ttatattcta tactgtattc
    44041 ataccattta atttattctt ccttatgaga caccatacaa aacaaaatag aagaatgatt
    44101 ttagaaaggg atataatgaa attccttgat tggatcgaaa cgatccattt ttttaaatta
    44161 atttgatgga tccaactaac ccattttcat gaattacaag ggggagtggt cttattcgaa
    44221 ccgcctcgtt atcttcaacc aattatgtgc ttcaatataa ttacccggag taagcgctat
    44281 agcttgtttc caatactcag cagcttgatc ggaccaagcc tctgcaattt cagaatcacc
    44341 ctgtcgaatg gcctgttctc cccggtcgga ataggtaagt caattccttt ccttagaacc
    44401 gtacttgaga gtttcctacc tcatacggct cagcaattag ttctttagac gtcccgtctt
    44461 aatctaactg aaactgaatt aaatttctga gaaatttatc ccattttttg gttagcagaa
    44521 gaagttaact acataagttt caaactctaa tttcagtttt ctcttttctc ccaccttcag
    44581 aagaatgaaa cataggtatg gtatttcctt atatcgttag cattttctga aaggtaacta
    44641 tctcgctttc atatatgaaa ttcatataga atttttgaaa aagactttct tctataatct
    44701 ataagatata agaaaaaaga ctgactatct ttgggatctg atgctacacc gctgctcaat
    44761 acctttgtgg attgactcta ttacaaaagt tgattcctaa tttttatctt aaatcatgag
    44821 ataaataagc agttcttatt gtattaactg agaacctcgc taattgatct ttacggtgct
    44881 tcttctatca attcgatcct ttatccatag aaaaagtata taggctacac ccatttcttc
    44941 atatttggta tttattttgt tcacgtgaaa tctctttctt tgctacagct tataaaaatc
    45001 gttgctttgg acgatgcata tgtagaaagc ctattttttt tttctagtta tttttttcta
    45061 gtttttatat ttaatttact agccgatttg atcctttttt ccttctttct atagtggaga
    45121 tagtcgcacg taatgacaga tcacggccat attattaaaa gcttgtgtta agaatggatt
    45181 ccgttctagt gcccgaaaat aatattccaa agccttcgta tgctctccat tacttgtgtg
    45241 tataaggcct atgttataga gtatataact tcgatcatag ggatcaattt ctgatcgcgt
    45301 agcttcataa taattttgta aagcttccgc ataatttcct tcagattgag ccgacatccg
    45361 ttacggtcgt cattctattc aaagaatccc cgttccagaa ccgtacgtga gattttcttt
    45421 catctcatac ggctcctcct ttcttttctg tgcatagtat taaaaggaat aatccgtgga
    45481 atcaaaaata tccttttatg aactgatagg gactggtatt tttacaagaa atctctagcc
    45541 atccttcctg caagaggttt ttttcttaac accaatcata taagtgttag acggaaaggg
    45601 taactccaac aatttctttg tccctaacgc ccctatttcc aggaattagt cacttcaacg
    45661 atcttcgatg gttatacggg tatccaaaat acaaacgaga tggatgtttg ttgtcccaac
    45721 cattcttctt agtcccgata caaataagta aagggggtaa tttataacaa agttttcgtg
    45781 ttgttgattc ctaggtgtag tgcttcttcc cctatgccac ctattagtac tagtagagta
    45841 gactaggatt aacctgcaat tacaatatgg atagaaccta taggtgtaac ctttcgctca
    45901 atactaaaat cgacgattga agcatctgag gccgcatcaa tcgaggatac acgacagaag
    45961 gcattgttct atctccaaac ttcaccttca ccaagcgtag gtttatttcc atataaattt
    46021 ttttctttct atcctcaacc taaaacatgt ctctttttct ttctcgtaag actaatagct
    46081 aaaaaaaaaa aaagaatcaa atcgcaccat ctctgtaata ggtaaatgcc tccttttctc
    46141 ctgaagttgt cggaattatt cgtaataaga tattggctac aactgaagag gtcttatcga
    46201 taaaatttcc atttatccga aatctaggca taattagcaa cccattctat aattcttctc
    46261 atttcccctc gaggaaaatg atctcacaaa caaaggaatt gtaaagtaca aaataacata
    46321 aaaagagact aattctaaaa aaaaaacaga ctttccactc aaattgtgcc cttttggcag
    46381 ggagaggtag gaaatatttg aatatgatta gatttcatcc aaattttgta gtatcccaat
    46441 gaacggaact attactaatt tcatttaact aagtttaaga atcaaggact ttatgttcct
    46501 acactacaga ttctgagaac tcgagaagtt ttgagttgag aatttctcaa agagaaaaaa
    46561 aaaagaatag aataattatt ttctattata ataataataa agtcaccacc atttttgttt
    46621 gtataacgtg tatacactat acaatcgaaa tagaaaaacc tatagaacat ctatttgtaa
    46681 tagatctatg gggtaggtaa ttagagggag ttgccgttga gaaatctgga attggaaaag
    46741 cattttgatt cctatagaac catagtctat atgtaaccct agtataaaat atagatcctt
    46801 cggttgattt attctaagtt aagtcattgg tcttatccgg tataatataa ataaaatata
    46861 aaaaaagaaa agatcgtcgt cttaacaaac attaatggat atcccccttt ccttaagaag
    46921 aaaaagagtt ttttattctt ttacctacac tgcaataata tgaattactc gctattcact
    46981 cgatttatgg tcaataataa gattatgtag gagagatggc cgagtggttc aaggcgtagc
    47041 attggaactg ctatgtaggc ttttgtttac cgagggttcg aatccctctc tttccgtttc
    47101 tgtaccttca tctaattcac caaggttact taacacaatg tatcaaataa caatttatac
    47161 cgttatttta attctataag acccttattt gatagagatt ttctattccc aattactgtg
    47221 gtatgtaaaa aaaaatacca aaaaacgcga aaaaaaaaag aatgaaaatt ggttgttgtg
    47281 atacataaat tggaaaaatc tggataaaaa aaaagccctt agcttaagct tagatttata
    47341 ttagatatat tatacttata tcgattatat ttatatcggc gaaaagcgag caaaactgtc
    47401 cgaacctttc cttgttattt ttgttaggtc aagtctgacg agaataatat tctatgacta
    47461 aggccccatt tattttcaaa ccgatccatt tactatctat tatttgattt actaatcctt
    47521 tattatggat tgagtcaata gtcaaatgtt ttggcacccc ctcgtgggag gataaagcag
    47581 caatattatt ttgaatcaga gtttttgatc tttgcttatc ctttgtagca ataatatccc
    47641 caggtttgca acgataactt ggtatatcta ctatacgacc attaactaaa atatgtctat
    47701 ggttaactaa ttgcctagct ctaggaatgg tcgaagccat gcccaatcga aaaaggatgt
    47761 tatccaaacg catctcaagt agttgtagta aaaccggacc tgttgatcct ttggatttta
    47821 cagcgatatg cacatatcta agtaattgtc gctctgtcaa accataatga aaacgcaatt
    47881 tctgtttttc ttttagacga ggaagatgta gttttttttt aacaaaggcc atttcatatt
    47941 cgggaaactg attttgaaga tcaagatcac ttccggatct aggtctttta ctagttagtc
    48001 ctggtaaagc ccccagacgg cgtatttttt tgaaacgagg tcctcggtaa cgagacataa
    48061 aaactccttt attttttttt tatttgcaga aaaatctaaa ttaagactga actaacgtaa
    48121 cgcatgaaca aagcaaagaa aaatctacag aagtactaca aacgggaatg aaatggattg
    48181 tatcaatata aagattcatt ctattgtata ttgtatatat cttgtgtata ttgtatatat
    48241 acttatatta tatattttaa tattatatat tttatatata tatactttat atacttatat
    48301 ataatataag tatataataa taaatatata tttaataaat ataattaaat aaaatatata
    48361 ataataaata tataatatat ataataataa tgattaagat taaaaaaatg attaagatta
    48421 aaaaaataat aaaataataa tataaataaa attatatcga ggttaaggct acgtttatga
    48481 tttgttctgt aaaggtctaa ttacttcaat cttttattca tacttggaag ttaccgtgac
    48541 ataaatataa tagatgagca actcgacatt tggagaaaaa gagagaagtt ttttaaatat
    48601 tccttgatct tcccttgaga tcatcaatca tggaaaaaga aaataataaa tagtgggaaa
    48661 gccagctatc ggagttgaac cgatgaccat cgcattacaa atgcgatgct ctaacctctg
    48721 agctaagcgg gctcacataa cagaaacaaa aaagaaaaat aatgcataaa aattcaggaa
    48781 atcgtgaaga tcctcactat tagcaatttc tttatttttt tttttattta gtttgaattt
    48841 taacaaatta aaatatattt taaatatatt ttaaaatata taatatatat tttaatataa
    48901 attataaaat tttaatataa ataatataaa ttaaataata taaataatat aaattaaaat
    48961 ataaatttaa ttttaattta gtatagtata tttaatataa atatttaata taaatattta
    49021 atatatattg aattattata tattgaacat tgaatcatat tatataattt tataatttaa
    49081 ttttaattaa aaattgaatt tataattata aattgaatgt aagatatgaa tttatgaatt
    49141 gactaataaa atacagtttt gatttgatat tataaattga tattataaaa tcaaaataca
    49201 aaaaaatcca attagaacag cgtatatatt attatattag cgctatagca aatcggttct
    49261 aagaaaaaaa gataaggata aagatagaat ccagatcata atgagacatt cctctggttt
    49321 cattcggaaa gcaagaaaat agcacgaaaa aaaagagaaa aatgaatatt ggccgttcca
    49381 gtattccaaa tcccactgga aaaatgaagg agcgagggac atagatatat gggatatatc
    49441 ttattcatat tgaattgcag aaacatcaat gatagaatca attttgattg aatagatatg
    49501 ggtcatctga tagagattaa aacgagagag gataggtgca gtaaatgctt tttcgctata
    49561 ggaatcagta tctaattaat tcaacgtttc taaaaagaaa taaataaaag aagtggaagg
    49621 gatcacaata gaattccggt ctcaaatcaa aagaaaaggg gatatggcga aattggtaga
    49681 cgctacggac ttgattgcat tgagccttgg tatggaaacc tactaagtgg taacttccaa
    49741 actcagagaa accctggaat aaaaaatggg caatcctgag ccaaatcctt gtttttagaa
    49801 aaaaggatag gtgcagagac tcaatggaag ctattctaac gaatggagtt gattgcattg
    49861 cgttggtagc tggaattctt cttctatcta aattacagaa aagataaccc tatataccta
    49921 atacgcacgt atatatactg acatatcaaa caacgattaa ttacacgacc caaatccttt
    49981 tatttatata ataaaaaatt caaaaattta tgaaaaattt aagagttatt gtaaatccat
    50041 tccaaattga agtaagagtc gaatattcat tgatcaaatc attcactcca gagtctgatt
    50101 gatcttttga aaaaaaaaaa aaaaataatt aatcggacga gaataaagag agagtcccat
    50161 tctacatgtc aataccgaca acaatgaaat ttatagtaag aggaaaatcc gtcgacttta
    50221 gaaatcgtga gggttcaagt ccctctatcc ccaataaaaa cccatttgac ttcctaagta
    50281 tttttcctct tttccgttgg tggctcaaaa ttcactatgt tttacattta ctctactctt
    50341 tcacaaaaag atccgagcgt tttatgttta gtttagccca agtttttggg caatacacgt
    50401 acaaatgaag atatgtgtac aaagactcta gagtattgaa ttattcacta ttcacaatct
    50461 atattgttag gcaatcctga cacttataaa tatcaaaaag tcttcctttt tcttttagat
    50521 ccaattccaa ggttttaaaa cttttttttg tccttttaat ggacatagac acaagcccct
    50581 agtaagataa ggcgatgcat ggaaaatggt cgagatagct cagttggtag agcagaggac
    50641 tgaaaatcct cgtgtcacca gttcaaatct ggttcccggc acgtgcttaa ttatcggaaa
    50701 aatactcata gaaattcatt gagacgggtc gggatacata tttattacgt tgatagtcta
    50761 gagcacgata catacttatt aatctaggtc tatagctata gaccatatca ttttaagatg
    50821 agtaaaatca aaaatagatg tatggtaaaa aatttcgatt atgccttttt tatgtttata
    50881 tataacctct ttcatttaaa aagtttaatt ttttttttga ttttcttatt aatattaatt
    50941 ataatagtaa taatgttata tataatagta ataatgttat agtaataatt ataaataata
    51001 aaaatataaa taataaaaaa aaatatgaaa atattgataa gtattaaatt aagtattaaa
    51061 ttaaataatt aaattaagta ttaaattaaa taattaaatt aagtattaaa attaaattaa
    51121 aaaagtatta aaaataatga aaatatcaaa agggctaaaa ccccaaaaaa gtctagtcca
    51181 taggggttga aggagaaaaa tatatacagg atgcatttca tatacagtac aaattaaatc
    51241 caatcttttt ggattgttaa atttcgaatt ttccatttct tcactcttaa ttatcagact
    51301 ttctgggatt tatctacatg cgcggtacaa agttcatggt acagaaccct tttgattcat
    51361 tctattgtct ctgcttatta aaaatggata ttttaagggg ttggggaata atatcaataa
    51421 accctctata agctcatcca aaatacgaat tagaatcaag ttactctgtt tcatctagaa
    51481 caggacgtaa aagtcttcct tgatttgaaa tctggagtcg tgtcatatac atgaacatta
    51541 gtttcttatc attcaatgag catcttgtat ttcatagaaa ttgggggtaa tatagtcctt
    51601 acgcaaaggc cagcctatcc aactttcagg catcaagata cgtttaaggc gtggatgatt
    51661 atcataagaa attcccaaca tatcataaga ttcccgttct tgaaaatcag cacttctcca
    51721 aacccagaaa acagatggga ttctaggatt tttccttggg gcaaatactt ttacacatac
    51781 ttcctccggt tgatccacac catactgtat tctcgtaaga tgatatacac tagctaaaaa
    51841 tccaccaggt gcgacatcgt aggcacactg agagcgtaag taattgtaac catacacata
    51901 tgaaatgaca gcaatggagt cccaatcttc gggttttatt tgtaaagtct ccactccttg
    51961 gtaatcgaag cccaaggatc tatgaactag ctcatgcttg attagccaag cagataaata
    52021 actctgcatc ttcttgatct ctcccacatt ttgatttgta taagtatttc atatttacaa
    52081 tgaaatttat aaagattgac agctttttgt cattccgcac aaaagcaacc tgcctaattc
    52141 gctaattcgt gggaagatat tgaacttttg gatctaaaaa atacttcaga aggtatttct
    52201 gaagtagatg gtgattgata gagcaattct tgattgtaat ttccagtatg agtactgcgc
    52261 cgaacatgaa acttgtgatt ggtagtaaaa catcgattct cctgttgaga gcaaattcta
    52321 tcttcatata tttctcgaga tatcttctta cgaagttttg ttattgcatc tataaccgcc
    52381 tctggtttag gcgggcagcc cggcaaatag acatccacag gaattaactt atcgactccc
    52441 cgaacggtac tataagaatc ggtactgaac atccctcctg taatagtaca ggcccccata
    52501 gcaatgacat attttggttc aggcatttgt tcatataatc tcactaaaga aggagccatt
    52561 ttaattgtta ctgtgccggc tgttaaaatt aggtctgctt gtctaggact tgatcttggt
    52621 accaatccat aacgatcaaa gtcgaaccgc gagcctatta atgaagcaaa ttcaataaaa
    52681 caacaactgg taccatagag aagcggccat aaactggaga gtcttgacca attcgaaaga
    52741 tcattcgacg tagttgaaat aactgaattg ggggctgttt ggtcaagtag ctggaactca
    52801 gtcaaattca taactgtctc aatgtaatct tttctttttt ttttattttt attgtctgaa
    52861 tattcaggag ctaagaccat tccaatgctc cttttcgcca tgcataaact gaaccaacaa
    52921 ttgggataag cacaaaaact aaagcttcta taaatacgga tacacccaat acatcaaaac
    52981 tcattgccca cggataaaga aagaccgttt caacatcaaa aacaacaaaa actagagcaa
    53041 agatataata gcaaattcgg aattgtaacc aagcatcccc catgggttct atacccgatt
    53101 cataactaga gagcttctcc ggtccttcgc caatcggggc taaaactcca gaaatgataa
    53161 atgccaagat aggaataaca cttgatatta ttagaaatgc ccagaaaata tcatattcgt
    53221 gaagcagaaa catagatgca ctcctattaa tgtggaatat actgaattag tcgattcgaa
    53281 ttggaattgt caattcgtcc accagaactt cttaagcaaa ataagcattt tttttcttag
    53341 cgttaacata catataggcg cattagttaa aaggccctgg gatttctagt atattctatt
    53401 cgaagttttt ttaaaaaatc aaattcattc gggtagagga ttattgcggc tattgactcg
    53461 atgatacgaa tatgcaaaca taatctaatg catcgaacga tgattttctc tcttcttgcc
    53521 catttatatt attttctaaa attgataaaa attgatatct aaaattgata taattcttaa
    53581 ttgattcaat ctctttgcta ggaaccaaaa tataaaaaaa gtgtttccat actaaacaaa
    53641 attagaaact ttagttggat ctctactatc ccgacgtact ctctaactaa gaaacaataa
    53701 aatttaaggt atttaattag agttataatg caaaaagcat tctattttga atcgatttgt
    53761 agtactacag tagtcaaaat agtgatttgg aatgaaccaa aatacttatt acacaattac
    53821 ataaattata aaatctgata tgtatgggat tatctatata aaagaaacac actttttcat
    53881 gcttcttatt catcttcatc cgctttatct tttttttttg aaaaagtgtg gttaaacttg
    53941 aaaattcatt cattgaatga gtaaattaga ttcagttgga tggtaccaac taaatcaagt
    54001 gctaactttc atttattatt gaattaaccg atcaacttgc tatcggacat ttttttattc
    54061 ggaaatattc ccgaaaattt cgacatattt cactttatca taattatgaa aatcaatcct
    54121 actacttccg gtcctgcggt ttccacactt gaagaaaaaa acctagggcg tattgttcaa
    54181 attattggcc cagtactgga tgtcgctttt cccccaggca aaatgccaaa tatttataat
    54241 gctttggtag tcaagggacg agataccgtc ggtcaacaaa aacaaattga aatgacttgt
    54301 gaggtacagc aattattagg gaataatcga gttagagctg tagctatgag tgctacagat
    54361 ggtctaacga gaggaatgga agtgattgac acgggagctc ctataagtgt tccagtcggt
    54421 ggagcaactc tcggacgaat tttcaacgtt cttggcgagc ctgttgataa tttaggtcct
    54481 gtagatactc gcacaacatc tcctattcat agatccgcac cggcctttat acagttagat
    54541 acaaaattat caatctttga aacagggatt aaagtagtgg atcttttagc cccttatcgc
    54601 cgtggaggaa aaatcggact atttggggga gctggagtgg gtaaaacagt actcattatg
    54661 gaattgatca acaacattgc taaatctcat ggaggtgtat ccgtatttgg tggagtaggc
    54721 gaacgtactc gtgaaggaaa tgatctttac atggaaatga aagaatccgg agtgattaat
    54781 gaacaaaata ttgcagaatc aaaagtagct ctcgtctatg gtcagatgaa tgaaccaccg
    54841 ggagctcgta tgagagttgg tttgaccgcc ctaactatgg cggaatattt ccgagatgtt
    54901 aataaacaaa acgtacttct attcattgac aatatctttc gattcgttca agcaggatca
    54961 gaagtatctg ccttattagg gagaatgcct tctgcggtgg gttatcaacc tacccttagt
    55021 acagaaatgg gttctttgca agaaagaatt acgtctacaa aagacggatc tataacttct
    55081 attcaagcag tttatgtacc tgcagacgat ttgactgacc ctgctcctgc cacgacattt
    55141 gcacatttag atgctactac cgtactatca agagtattag cttccaaagg catttatcca
    55201 gcagtaaatc ctttagagtc aacgtcaact atgctccaac ctcggatcgt tggcgaggaa
    55261 cattataaaa ttgcgcaaaa agttaagcaa actttacaac gttacaaaga actgcaggac
    55321 attgtagcta tccttggatt agacgaatta tccgaagagg atcgtttaac cgtagcaaga
    55381 gcacgaaaag ttgagcgttt cttatcacaa cccttctttg tagcggaagt atttactggt
    55441 tccccaggga aatttgttgg cctcgcagaa acaattaggg ggtttcaact gatcctctcc
    55501 ggagaattag acagtcttcc cgagcaggcc ttttatttgg tgggtaacat tgatgaagct
    55561 accgcgaaag ctatgaactt agaagtggag agcaaattga agaaatgacc ttaaatcttt
    55621 atgtactgac tcccaagcga attattttgg attcagaagt gaaagaaatc attttatcta
    55681 ctaatagtgg caaaatgggt gtattaccaa accacgcccc tattgtcaca gctgtagata
    55741 taggtctttt gagaatacgc ctaaatgacc aatggctagc ggtggttttg atggggggtt
    55801 tcgctagaat agttaataat gagatcacca ttttaggata tgatgcagaa ataagtactg
    55861 acattgatcc gcaagaagct cagcaagctc ttgaaaaagc ggaagctaac ttgagtaaag
    55921 cagaaggtaa aagacaagca attgaggcga atctagctct cagacgagct aagatacgaa
    55981 tagaagctat caatgttatt tctgctagtt gatgcatcgg aacaatcaaa agaagttctt
    56041 tattttatta gacagcatgt tttgattccg acaattgaaa acaattaagt ctaatctaat
    56101 acaacaaaaa aaaagaagat gagtagaaaa acttattaga taccatcccc ggtatctaat
    56161 aagttctacc tactattgga tttgaaccaa tgactatcgc cgtatgaaag caacactcta
    56221 acccctgagt taagtaggta tttctacaaa gaaaaaaaga gactcatcac tcttgacaat
    56281 aaactattta tatgttagta tgttagatgt taatatgtct atgacgaggg ctatagctca
    56341 gttaggtaga gcatctcgtt tacacgtgcg ccaatgcttt tcaagggagt caatcatgta
    56401 atcaaataat attattgata aattgatgtc ttatggattc gagagaacaa gagaacaata
    56461 gcctgacaaa tatttgagaa caatagcgtg acaaatattt ggtcagtccg attcgggtgc
    56521 caattctaac gccaaataga gcccatcatt gatttgagaa ttgataaggt gaatacccag
    56581 tctattcaat gctaggcata acgagtataa gggcctcaaa acaacctctt ttcgtcctat
    56641 gaactttaag gtgtaagaag tctcatattt gactcttaga gcagaacgat agagactcca
    56701 ttaaactttc atgcttaggt taggtggatt taggccagaa gcagacctac gtcaaagtca
    56761 cccttctttg aaacactttg gtattgctct tagatcagaa ttcaaataat gaatcagagc
    56821 aaatggagcc atctcattat cttcttgttt tcggtgaaga aaaaatatgg tggactaact
    56881 gatcttttta tcagttgatg aaagagcccg atgcaacaaa atgcatgttg ggtttttgaa
    56941 acagttcgaa tcatttcgat aataaaaggt ttgatctgtt ttaccgtacc tagaaagtct
    57001 acggttcaaa tccgtatagc cctatacccc tatacattat atttacattc tttttatttt
    57061 gagtatttag attagaaaaa attagaaaaa gaaggggagg ggataaccta caaacttgca
    57121 aaaaaaaggt tgcgcaatac gtataaaaaa tgctataata atgatgtgtt tgacgaatca
    57181 aacacacggg ttaataaatt tataatattt ataatcttaa ttgatatgca aaaaatctta
    57241 attgatatgc aaaaaaaagg ttgcgcaata cgtataaaaa atgctataat aatgatgtgt
    57301 ttgacgaatc aaacacacgg gttaataaat ttataatatt tataatctta attgatatgc
    57361 aaaaaaaagg ttgcgcaata cgtataaaaa atgctataat aatgatgtgt ttgacgaatc
    57421 aaacacacgg gttaataaat ttataatatt tataatctta attgatatgc aaaaaatctt
    57481 aattgatatg caaaaaaaag gttgcgcaat atgtataaaa aatgctataa taatgatgtg
    57541 tttgacgaat caaacacacg ggttaataaa tttataatat ttataatctt aattgataat
    57601 tgaattgaaa atatttgaaa gatttttttt atcaaaggtt tcattcacac ccaatctatg
    57661 tcgagtagac cttgtcattg cgagaattct taattcatga gttgtaggga gggacttatg
    57721 tcaccacaaa cagagactaa ggcaagtgct ggattcaagg ccggtgttaa agattacaaa
    57781 ttgacttatt atactcctga ctatgagaca aaagatactg atatcttggc agcattccga
    57841 gtaactcctc aacccggagt tccgcctgaa gaagcagggg ctgcagtagc tgccgaatct
    57901 tctactggta catggacaac tgtgtggacg gatggactta ccagtcttga tcgttacaaa
    57961 ggacgatgct accacatcga agccgttgtt ggggaagaaa atcaatatat tgcgtatgta
    58021 gcttaccctt tagacctttt tgaagaaggt tctgttacta acatgtttac ttctatcgtg
    58081 ggtaatgtct ttgggtttaa agctttacga gctctgcgtt tggaggattt gcgaattcct
    58141 ccctcttatt ccaaaacttt tcaaggcccg cctcacggta tccaagtgga gagggataaa
    58201 ttgaacaagt atggtcgtcc cctattggga tgtacgatta aaccaaaatt gggattatcc
    58261 gctaaaaact acggtagagc ggtttatgaa tgtctccgcg gtggacttga tttcaccaag
    58321 gatgatgaaa acgttaattc acaaccattt atgcgttgga gagaccgttt cttattttgt
    58381 gccgaagcaa tttataaagc acaggccgaa acaggtgaaa tcaaaggaca ttacttgaat
    58441 gctactgcag gtacgtgcga agaaatgata aaaagggctg tgtttgccag agaattggga
    58501 gttcctatcg taatgcacga ctacttaaca gggggattca ctgcaaatac tagtttgtct
    58561 cattattgcc gagacaacgg gctgcttctt cacatccatc gcgcaatgca tgcagttatt
    58621 gatagacaga agaatcatgg tatgcatttt cgtgtactag ctaaagcatt acgtatgtct
    58681 ggtggggatc atattcacgc tggtacagta gtaggtaaac tggaaggtga acgtgagatg
    58741 actttaggtt ttgttgattt attacgcgac aattatattg aaaaagaccg aagtcgcggt
    58801 atttttttca ctcaagattg ggtctctatg ccaggtgttc tgcctgtagc ttcagggggt
    58861 attcatgttt ggcatatgcc tgccctgact gagatctttg gggatgattc cgtactacag
    58921 ttcggtggag gaactttagg acacccttgg ggaaatgcac ctggtgcagt agctaatcgg
    58981 gtagctttag aagcgtgcgt aaaggctcgt aatgagggac gtgaccttgc tcgtgaaggt
    59041 aatgaaatta tccgtgaagc tggcaaatgg agtactgaac tagcagctgc ttgtgaggtt
    59101 tggaaagaga tcaaattcga attcgaacca gtagataaga tagatagggt aagctaaata
    59161 cgaaagttaa ataagcttgc ttcagtaatt cctgtttgct atcctatcct aattgcaatg
    59221 caattaaact cggcccaatc ttttactaaa aaaggattga gccgaaaaga atgagtggat
    59281 ttgcattttt tatatgatcg atgtataatt taatgataac ccaagttatc attaaagcag
    59341 gagggcaatg gtttgatatt tagttattaa tttaattttg gatttagtat tacttaatta
    59401 ttcatttact tggttattat ttttatgtta ttctgtattt tttatagttt tttttattat
    59461 aatatatata ttataataaa ttagagtgtg atgtgagata taatagtata tgactttatg
    59521 ttatgtgata ttcggactcc atttcggtag ggctaactat aacattatta taggtctact
    59581 tatagttgta atatagttta tagttgtaat atagtttagt tgagggattg attaggggtg
    59641 gtgtgattga aatcgtatat ggttgatctt tgaggattta ttaaaacttt gaggatttat
    59701 taaaaatttt aattctttga ggatttatta aaactttgag gaacccttta actctctagg
    59761 gttagggtta aattaattca aaattaaaaa tattatttat atatatatta tatatataat
    59821 tatatatata taatatatat aatgtatgga gaaaatcatt ttttatgaca gacaaagatc
    59881 ccttcgaaac ttgtattctt attgtagtta taatcctgtt atttgtagca gttttccgga
    59941 gaatcgaaaa tattaatatt aagtcttata agatatactc atattattta agtatctatt
    60001 tgcgatattt taatttagtt tatattcgat attggaacct aatatatacg cgatatttga
    60061 accgattttt aaacctatta tacttccgat acttgaaaat ctatttcttt tatttaagaa
    60121 aaaggagcac cgtttatatg ataaacaaaa acagattcat gacttttatt gcagttatgg
    60181 tactagcgtt gaaatttgca attttatcag gtatggagag aataaaaagg gtaaaatatg
    60241 ttaccgcgag catctacttg cgttattttt attttttctt acgaaccttt aatttatatt
    60301 taagttattt gcacgtctta tgtttaggtg cagcgaagcg ttatttgaac acatacaatt
    60361 ttttcttaca atccttgaat ttatccttaa gttatttgat aggtgccgtg ttcaacacat
    60421 acaatttttt cttacaatcc ttgaatttat ccttaagtta tttgataggt gccgtgttca
    60481 acacatacaa ttttttctta caatccttga atttatcctt aagttatttg ataggtgccg
    60541 tgttcaacac atacaatttt ttcttacaat cctttaaatt atccttaagt aatttgatag
    60601 gtgccgtgtt caacacatac aattttttct tacaatcctt gaatttatcc ttaagttatt
    60661 tgataggtgc cgtgttcaac acatacaatt ttttcttaca atcctttaaa ttatccttaa
    60721 gttatttgat aggtgccgtg ttcaacacat acaatttttt cttacaatcc tttaaattat
    60781 ccttaagtaa tttgataggt gcagtgaagc gttatttgaa cgcatataat ttttttttaa
    60841 aaaaatggag tataacttat atgataaatc aaacccaaat tgaggttgtt acttgttttg
    60901 tagttttagc aatagtcctg gcatttttaa tttgcgagat aatcaaaaaa ttttatttaa
    60961 tttatttaat tttagatgaa attttgagtt tcagcaggga tcaaaaaaat aatggtcaaa
    61021 atagcagcaa cgctaatctt cctcctggta gtcaagacga tgatcttact aatcttcctc
    61081 ctggtagtca agacgatgat cttactaatc ttcctcctgg tagtcaagac gatgatctta
    61141 ctaatcttcc tcctggtagt caggacgatg atgatgatct tagtaatgac gaccgttcct
    61201 atcctttttt taatcgggtt tttaatcggg tttttgatcg ggaccctgat gatattttta
    61261 acgttaaaaa gaaaaaaaag cctagtttac ttgagaaata taaacattta aaagattttg
    61321 ataaatatat agaagattta gaaaaagata ttgaacgttt aaattatgaa gagttttgta
    61381 agaaatactt tgagtattat gagaaatact acaaggaaaa attatatccc agagatcaag
    61441 aattttttcc tcccgaagat aatgataatc taaactataa taccgaagat aatgataatc
    61501 taaactataa taccgaagat aatgataatc taaactataa tcccgaagat tataaagaag
    61561 ttttgatata ttctagggat cactatcaag atttatcaga tgaggaatac tacttcctag
    61621 aaaatgaaat taggaaaagc agaataaaat acagaaaacc tcttcatcgt aaaaatacag
    61681 aattagatac agattcggag gaaagtaata aaattcgaaa aaaagagaat aacaaattta
    61741 gaaaagaaga cgatagcgaa gaactcgatc cggacaaaaa agaaaaaaaa aaaggaagtc
    61801 gaaaggttcg aaaagccgag gataaccgag aactcgatcc cagtctaaat aaaaatttag
    61861 atagcgataa tagtgaaggt caacatcttg ttgaccatag cgaatatcgg gaaataggag
    61921 attctagtgg ggaaatagga gattctagtg gggaaatagg agattctagt ggggaattag
    61981 gagattctag tggggaaata ggagataagg gagggggata taatagcgga ggaggagata
    62041 atggaggggg aaatctcgac gaagaagata atgaaccccc aaaattatgg attctgtgcg
    62101 acaattgtta tggattaaat tataagatgg atttttttga gttaagactg aatatatgcg
    62161 aatactgtga ctggcattta aaactgccta gttcaaagag aatcacactt ttgcttgacc
    62221 cgggtacttg gcattctctg tttgaggatc tgtcatcgac ggatcccatt aactgggatg
    62281 tggaggaaga aagggaagaa tcggagtact tttgtgattg ggagaatata gagaatctat
    62341 atatagagga agagacagag caagagacag agcaagagga gtacacttat gttgatccgg
    62401 atgaggaatc ttatacttct cgtattgatt cttctcaaag aaagacaggt ttaactgaag
    62461 ctgttcaaac aggcgtaggt ctactaaggg gtatacccgt agcattgggt acgatggagt
    62521 ttgagttcat aggagggagt atgggatccg tagtaggcga gaaaatcacc cgtttggtcg
    62581 aatatgcttt taatgaagct ctacctcttc ttattgtatg tgcttctgga ggagcacgca
    62641 tgcaagaagg aagttacagc ttgatgcaaa tggctaaaat agcttctact ctacgtaaat
    62701 atcaaataca gaaaaagtta ttatatatat caattttaac aactcctaca actggtggag
    62761 ttacggcgag ttttggcatg ttgggaaata tcgttattgc ggaacctaat gcctacattg
    62821 catttgcagg aaaaagggta attgaacaaa ccttgaataa ggaagtaccc gaaggtttac
    62881 aagagactga gaatttattc cataagggct tgattgattc aatcgttcct agatatcttt
    62941 taaaagaagt gctgtttggg ttattagagc tccacggttt tctttattgt cgtgatttca
    63001 aactgaaaat aactataacg ctttctgaga gcagtaatcc acaaaaaacg gataaaaatg
    63061 acgtttagtg acataaattc tgcttgtagt aagagtcaga agttttagat aattactttt
    63121 cttttttcct acggatccat tttatttgta ttttacctct attcctgatt aggaattata
    63181 aaccctccat taagaggagg gtttattttt tcttcctagg aatttttttt tgtaaaaaga
    63241 aagaacaatt ttagaattgt atttgtactt cttacgtctt aattatgttt tattaatatt
    63301 ttttatttta ttcaatttat gttttattaa tattttattc aattcaattt atttattaat
    63361 ttataaatta ataaataaat tgaataaaat attaaattaa atataatata aaatttaaat
    63421 aaaaactaaa ctaaatacta ataaatacta aataaacaaa tcaaatctaa ataattataa
    63481 taattgtaaa cataattata attacaaaca aatacaaata atattaatat aatttaatag
    63541 ttatatagat tatatataga tataataata aatattatat ataaaaatgt aattgatgta
    63601 taatataatt taatgtaaat atattaatat atttaaatat ttaatatata taataaaaat
    63661 aaataaatat aataaataaa taatcaaata tctatgtagt aatagaagtg atctctatat
    63721 cttccatttt ttgactttta cgatgaatcc ctcttgtatc ggattagtta gagtctcgaa
    63781 ctcataaaaa cttcttatta ttttagttta gttttagaaa caagataaga atgaaaacaa
    63841 gataagaaag aatttatatt aaatgggatt ctcatacata ttcgtgtaga aagataaaga
    63901 aaataggtat acttgatgta gttttacatt tcttgtatct tattaataat attattttgc
    63961 atttattaac tactttatat tacttatatt tatattataa tataatagat agactactta
    64021 tcataagata tcttcttttt tataagaggt tcaaatatta aattgaggca ccctttttat
    64081 gacagatttc aacttaccct ctatttttgt gcctttagtg ggcctagtat ttccggcaat
    64141 tgcaatggct tctttatttc tttatgtcca aaaaaataag attgtctagc tgcagaccaa
    64201 atctcatcaa gttatttcaa tcaacattgg atcattattt aggtatctat ttttttagtg
    64261 gaatgtggta caatataggg ttccttgcaa atacaaatga aagaaagagc cgttttgcat
    64321 gcgtatacat tatatctgta taaatgcatg tatatgcagg tatagctctg gtcaaaggcg
    64381 gatcatcgaa tatttaaagt ggaaagtcaa tatatctaac caattacttc taatggttca
    64441 catagagtgc tagttgatga gagttacctc gggagcagga aaagaaaagt caaatttatt
    64501 tggtttattc tcccaattcc aatcgaatgc aatcggatct agtatagtat gaactggcga
    64561 tcagaacata tatgtataga acttataacg gggtctcgaa aaacaagtaa ttttttctgg
    64621 gcctgtatcc tttttttagg ttcactagga ttcttagtcg ttggaacttc cagttatctt
    64681 ggtagggatc tgatattcgt atttccatat cagcaaatct ccttttttcc acaagggatt
    64741 gtgatgtctt tctatggaat tgcaggtcta tttattagtt cctatttgtg gtgcacaatt
    64801 ttgtggaatg taggtagtgg ttatgatcga ttcgatagaa aagaaggaat agtgtgtatt
    64861 tttcgttggg gatttcctgg gaaaaatcgt cgtatctttc ttcgcttcct tatgagcgat
    64921 attcagtcaa tcagaatgaa ggttaaagag ggcctttata ctcgccgtgt cctttatatg
    64981 gaagtcaggg accggggaac tattcccttg actcgtactg atgagaattt aactccacga
    65041 gaaattgaac aaaaagctgc ggaattcgcc tatttcttgc gcgtaccaat tgaagtattt
    65101 tgaaatgaaa tggaaaataa atactttctc agcatgaggg aaggaattca gtaatcctct
    65161 ttttcttttt ttaatacaaa tacaactgaa gtttcttcag aatgctcatt cgagtagaac
    65221 atgttagatt ctatttcttt gttctgttga tgtgtcggtg acccttagaa tgaagcaaaa
    65281 gtaaggggac gtatatggaa tggaacaaaa cgactaaact ataataagaa gtttttttta
    65341 ataagaagta attttccaaa aattttttat gtgtatggag ttcaactcca ttctttcttt
    65401 catactagta acaagtataa taagtatgga ttcatcacat atatccaaac cggacatttc
    65461 atttcgaaat agagaattca tcttttcttt ttagtttagg cccaaattcg attttagaat
    65521 tgatatatta gatacagata gatcatatct cataaaattt ctctcttttg tcaaccaatt
    65581 cttcttttta tctttaattt tgctccttga gaaacaaacg attggatctc tcataaccct
    65641 cgttttgtca cctatttcgt atttcatcat caatattctt cagaaatatc tcctcttttc
    65701 ttttcctggg ggtgaaactt ttcaaaataa ttattcggtc ccggcggagt tctttcgtct
    65761 cgaaatttga ataatattct tcaagtgatt tttttagcat tcatcgaaaa gaacaaataa
    65821 ggatgcaata caattggtta taatttgttc aaataactga atatttgctt attttttttt
    65881 catcgaccct tctatctatt tctatattta atttagatcc aaagactaaa taaaggacta
    65941 aatcattata caaaaattta gaatagatcc ataggatagg ttccatacct tgttatagaa
    66001 ctcatgcttc agagaaatat aagataaaat taacaaataa aatgagttta ttaacaattc
    66061 gaaaaaagtg aaaaaaaaag tgttgattcc atatcttgca tctatagttt ttttaccctg
    66121 gtgggtctct ctctcattta ataaatgtct ggaaccttgg gttaatgatt ggtgtaatac
    66181 caggcaatcc gaaactttct tgaatgatat tcaagaaaag aacgttctag aaaaattcat
    66241 agaattagaa caactatttc tgttggacga aatgataaag gagtaccccg agatacatct
    66301 acaaaagctt cgtacaggaa ttcacaaaga aacaatacaa ttggtcaaaa tacataatga
    66361 atataattta catagcattt ttcatttctc gacaaatata atctgtttcg ctattctaag
    66421 tagttatttt attctgagta atgaaaaact tgtcattctt aattcttggg ttcaggaatt
    66481 cttatataac ttaagtgaca cagtaaaagc cttttctatt cttttagtca ctgatttttg
    66541 gatcggattt cactctccac atggttggga actaatgatt ggttcggtct acaacgattt
    66601 tggattggca cataacgatc aaattatatc cggtcttgtt tccacttttc cagtcattct
    66661 agatacaatt gtgaaatatt ggattttcca ttatttaaat cgtgtatctc cttcacttgt
    66721 agtcatttat cattcaatga atgaatgaga atgaaaaact catttgatct cctgatatca
    66781 atcaaatcag aatctttctt tgtgcataac aaaatttaaa tttgacttac tctttcttta
    66841 tttatacttc tacctgttta ttcaaggtat tcgtcctata tttcagtaca attattccag
    66901 tacaatgaca gactcgtgga tagggaactt tactagctac ctacctaatt tattgtagaa
    66961 attcggggat cgatgattgg accatgcaaa atagaaatac tttttcttgg gtaaaggagc
    67021 agataactct atttatttct gtatcgatcg tgatatatgt aataactcag acatctattt
    67081 caaatgcata tcctattttt gcgcagcagg gttatgaaaa tccacgagaa gcaactggac
    67141 gaattgtgtg tgccaattgc catttagcta ataagcctgt ggatattgag gttccgcaat
    67201 ctgtgcttcc tgatactgta tttgaagcag ttgttagaat cccttatgat acgcaactga
    67261 aacaagttct tgctaatggc aaaaaagggg gtttgaatgt gggggctgtt cttattttac
    67321 ccgagggatt cgaattagcc cctcccaatc gcatttctcc cgagatgaaa gaaaagatag
    67381 gcaatctttc ttttcagagt tatcgtccca ctaaaaaaaa tattcttgta gtaggtcctg
    67441 ttcctggtca taaatatagg gaaatcgtct ttcctattct ttctcccgac cctgctacga
    67501 ggaaggacgt tcacttctta aaatatccca tatatgtagg cggaaacagg ggaagaggtc
    67561 agatttatcc cgacgggagc aagagtaaca atactgtcta taatgccaca tccgcaggta
    67621 tagtaagtag aatagtacgt aaagaaaagg gcggatatga aataaccata actgatccat
    67681 cggatggaca tcaagtggtt gatattatac ctccaggacc ggaacttctt gtttcagagg
    67741 gtgagtctat caagcttgat caactattaa caagtaatcc caatgtgggg ggatttggtc
    67801 agggagatgc tgagatagtg cttcaagatc cgctacgcat tcaaggtctt ttgttcttct
    67861 tagcatctgt tattctagca caaatctttt tggttcttaa aaagaaacag tttgaaaaga
    67921 ttcaattgta cgaaatgaat ttttagatcc agggattcct taatacaggt tggtaaaaag
    67981 gaaaggcagg ttggtaaaaa gtaaaggccg cacttttttt ttgatcgata ctattatgta
    68041 gtatgatcaa aaaaaagttc gtaaagtcct ctgtttgttt atactgtttt tgctttgaga
    68101 gatgtctcaa atttattact tctattctaa tttattactt ctattctata taatagacca
    68161 ttcattgtac tagtaatgga taataggtat ataaatacaa tacaaaggag gagaatacaa
    68221 agcaaaatat aaataaaaga tacaaatgct tctcttctag gaggtatttt gagtttctat
    68281 tcgacacaag ataataatga ttctttctct tgttcgtcaa agataagatt actatttttt
    68341 ttttccgggt ctatcagaac ttcttttttt atttgatgtc ccggttgaaa ttgaaaagtc
    68401 aattgaattt ttacgcatat ctaaattcta ttatctcatc atagttaaaa tttattttat
    68461 agagtaaggt tctatgagta tataaataaa cgatttttag gatgtttcat ctgtagaaat
    68521 ccatatataa gaaatccata tatataattt attatcctcg ttcctttttt tgcttcgtca
    68581 gacagagaaa tattatgtag taacaacaga gagagactct gaattcatta acggattcaa
    68641 ttcttcaaaa acatcaccaa aaacaaagga atatagtatt ggaaacatca gagcaaggga
    68701 tctgttttgt cattcattat tacaagtaat aatatttttt ttattatgtt gactaggtaa
    68761 ctcgttttta ggttatggaa tgaattaaag cttcgctata aaagtaagaa ctcagcaggc
    68821 ctacgggcct gctgagttct tactttttca tgtctacaat cgagttcatc ttcttactac
    68881 agagatgagc ctaatccgga atatgaaccg taaaagaaaa taccaattga accgatcaca
    68941 ggaataccgg ttacagtacc tatcagccaa agaggaatcc ttccagtagt atcggccatt
    69001 tatcccacct ccctccacat ttcatcaagt ggtcatgcta gagacaaaaa cagtcatgga
    69061 taattatgaa gatagtatcc ttccgaatgg gataagagaa tttacactat ttttgttctt
    69121 tccctcaatt gaagaaataa ttggaaaata aaacagcaag tacaaaaatg agtaataatc
    69181 cccagtatag actggtacga ttcaattcaa cattttgttc atttggattt gattgtgtca
    69241 tagctctata attcggatta ggtttatcgt tggatgaact gcattgctga tattgacccc
    69301 aaaaaagaaa cggtaggtac agctagtcca tgaacagcca accatcgcac tgtaaaaatt
    69361 ggataggttc gatctatagt cattgggaac ctcctaaaag gatctactaa attcatcgag
    69421 ttgttccaaa gaatcaaaac ggccagttat taatggaatc ccttgtcggt tctctgtgaa
    69481 atattcgttt ggccgagggc ttccaaacac atcgtaagct aaacccgtac tgacgaataa
    69541 ccaacccgca ataaataggg aaggtatagt aatgctatga atgacccagt atcgaatact
    69601 ggtaataata tcagcaaaag aacgttctcc cgtgcttcca gacatgctga gctccacata
    69661 ttcttgtaca gtcaaaaagg ggaatcgatt ctgtaaaaga tgggatcagt aaatataaaa
    69721 ctactgatct ttcatctttg taagatcgtc aatattgtac cgaaggtgta tttagagtat
    69781 accgaatcag tatagctatc cttcctctga cacagcaacg cagtttcgat cagtatcaaa
    69841 acaaaatcct acataattac tttcctcttt tattgttcct tgtaatatgt atatgtataa
    69901 ctgaactgtg tgttattcaa cagaatattc ttcaatttcc tgtgtttggt aatataaagt
    69961 tttcattact ggcttcataa tagaaagtta tcatcttggt aaggtgcgaa tcaatagctt
    70021 ctaataattc atgaaggatt tttatactat tctcatacaa taaatacaaa atctattcgt
    70081 cttttttttt cttcaataga tcataggata cctttttatc ttctcattcg agatatttta
    70141 ttgggcaatt acctactact gaatctaatg agttaaaata taaaaatata taagtaaagg
    70201 agtttcaagc attaacgcac aagttgcgca atgaatcgac aattcataat cacaggatta
    70261 atcgatgtta cagccaatga attcatcctt ttttctacct atgtctatgt tactctatct
    70321 ttgttagtat tgtttataat gactaataaa tcaagaactt tccattggaa ttaattctgt
    70381 caattggtat ttttttttgt atctcgcaaa aataggtaaa tgttttatca gcatatgtag
    70441 caaaagaacg tatcttattt agctctttca tgcctactat aactagttat tttggttttc
    70501 tattggctgc ttcaactata accccagcgc tttttgttgg cttgaacaag atacgactta
    70561 tttgaagtta attgaatgag caattcataa aaatgaatat ttctctgaaa tttcaagtat
    70621 tctaaggttc ttttcgatgt caattgtcaa attttggtca ttgagattca cggacgattc
    70681 agattaatat ttaggaataa aatttacctc tctttttccc tcaaagaaat aaaaatgatt
    70741 gaagtttttc tatttggaat cgtgttaggt ctaattccta ttactttggc aggattattc
    70801 gtaactgcgt atttacaata cagacgcggt gatcagctgg acctttgatt gattgagtaa
    70861 tatttctttt ttaattttga ttgacctcct gcagagagga ggtcaatttt tagttgtaat
    70921 tcaacttttt tttagttagt ttattgttat tcaatataac aaagaacata atcacgctct
    70981 gtaggatttg aacctacgac atcgggtttt ggagacccgc gttctaccga actgaactaa
    71041 gagcgctttc ttgaagatag atataactgt aagaaaaaga attccttttc ttttgtattt
    71101 gtacccttaa ttcaataaat gcatcttgca tgcatatagt atgctaaaat cattatgccc
    71161 aattatatta taattgatct caattaatcc cccgttactg cccataggag gagtaatggg
    71221 tagggatgac aggatttgaa cccgcgacat tttgtaccca aaacaaacgc gctaccaagc
    71281 tgcgctacat cccttttttc aattgtcgta cagtgtcatt gtacaaaagc cctgtcttgt
    71341 tttccacatc gttattttct ctttatctat ataaaatcaa atttctttcc atttcttctt
    71401 tttggtttca tatacatata ataaactata tacatctgaa atgaaaccta atcctaatat
    71461 aaaaaaagaa ggactatttc tcggttcagg gtattttttt tagaggtagg ggcaggaaaa
    71521 tccatcccat ctactgactc attgtacata gactagacat tttagttata aatgttgcat
    71581 aaaaatacaa gtgatcctta atttagttcc aggatctgat catacatgta ttacaataaa
    71641 gaaggaggat tttcaatgcg agatataaaa acatatctct ctgtggcacc tgtgctttct
    71701 actctgtggt ttgggtcttt agcaggttta ttgatagaga ttaatcgttt attcccggat
    71761 gccctgtcat ttcctttttt ttcattctag ttattgatat gtgacgaaat gaagaaaatt
    71821 agggatacaa aaaattctat gtgactaatt tcccccaccc ctcttttttt agttgtttag
    71881 gataggaaga aaggagaaag aatcaaaggg tatttaaccc ggtgggtcta atatataatt
    71941 tgattggtag aatagaaatg tgggtctaag acaggctcca caaatataaa atacgtaaat
    72001 gaaatactgt gattagacta agaacaattg ctagttagaa aaagttgtat tagttaatta
    72061 ttacattgta atgaatgctt tcaaaattca attttagtga cttctattga tttttcgatt
    72121 tgatgttcct ttattcttct tcggttcggg tcaaaaatcg aagagttgag tcgatccaaa
    72181 gaaaaggagg tccatggccg aagttcaaaa tgtcagagtc agagtgattt tggaatgtac
    72241 cagttgtgtc cgaaatggtg tcattaaaga atttccgggc atttctagat atattactca
    72301 aaggaatgga cacaatacac ccttaaaatt aaaaaaattt tgtcgctatt gtaagaagca
    72361 tacaattcat ggggaagtaa agaaatagat cgaagagggc gcgtgggcaa tccttccaat
    72421 ccaaggagca agaggaggtt aataacatac atatattata tattatataa tgtatataaa
    72481 taatgtatat aaatatgtat ataaatatag aaataaaacc ctatcctatt tcgttcggat
    72541 cttaaatgca tgaagaaatc agattttaga gataaggaat aaaccatgga taaatccaag
    72601 caaccttttc ataaacaaaa atttaaatat aaacataaat ataaacccaa gcgatctttt
    72661 catagtcgtt ggccccgcat tcgatcgggg gatcgaattg attatagaaa catgagttta
    72721 attaatcggt ttattagtga acaaggaaaa atattaccca gacgagtgaa tagattaacc
    72781 ttgaaacaac aacgattaat gactattgct ataaaacaag ctcgcatttt atcttcgtta
    72841 ccttttatta atagtgagag ccactttaaa agaaccaagt caatctctag agctagagct
    72901 agagctactg gtcctagaac tagaaaaaaa taggcatact ctactcttca attggctcaa
    72961 aacttcaatt tgaattcaac attgaagttt ttgaaaaaga ctagaatcca tatttcatta
    73021 ttgtgttgta ataaaaaacg gggaataaaa aatctttttt ttattgaaac atgttcgttc
    73081 attcatacta cttatcttaa tttattttta ttctatcttc ccggagttta ttctccgggg
    73141 aattttgttt caaccattcc tgtatataat tttataatcc cttttttttt ataatctttt
    73201 ttgaaatgat gcaaagagaa tttttatttg atatagctat ttgcgcaagt attttacgat
    73261 taagaagcaa ttgcctcttg tacagattat gtagcaatct actataacta taggaaacct
    73321 cgttctcacg agttactgca tttatccgcg tgatccacaa acgacgaaaa tctctctttt
    73381 gcctacctct atctctataa gcggaatcca aagctctcat gttctgttga gtaatagttc
    73441 gagtcagtct tgaatgagcc cctcgacggc ttgaaacaaa taaacgcatt tttgttcggc
    73501 gtctccgagc tgtatatcct cgtctaactc tggtcattta atcaaattaa cctttgatga
    73561 ataactattt gatttctgtt cgttcagtca ttctttttcc gcagttcaat taataacaaa
    73621 acggattatt ccgatatata aaatataaat tccaatggct tttgctacta taaccttccc
    73681 aaccacaatt ttttatttta tttcttttag tcaggtattt cgcttgtgga aataataaat
    73741 tcgaccaatc aataataata ataaaatttg taaaataaat taatttatat taaattaatt
    73801 tatattaatt atttaaaata aatagtggat tccttcgttt ctatggttac ttcttaaacg
    73861 gtgaggtcct ctctatacac cggagctctt tcttccattc catttaatca atgtttttgg
    73921 taacttgtac agttcgcact ttttggctct acccatgaat tatatagtaa taggtctttt
    73981 cacaatgaga gctatccata cagtgacggc atttaattat gaaagttggc taggtagctg
    74041 accctgttag tccgttattt caagaataag agcataattg ttttgtttct tatatattgt
    74101 ttccccgctt aatggataac cttttgctac caatggagaa ttgattttca tctcaaatcg
    74161 aggtgattgg atttgcacca acagaaacca taaagttcat acacaatcaa tagaggtaag
    74221 aggtatatga tacatcttta tttgtagttt atatagtaaa cagtattctt ccattttttc
    74281 cattctatct attcattggt actagtcatt gatactggaa caattgtctc atttgtgttc
    74341 gagctcatga tctaaataaa cgagtcgcac atacgtcctc atacatattc ctcgacgctg
    74401 agggcatcct cgaagagcac gagatttctt gacctttctg attggctgtc ttgcgtttct
    74461 aataagttgt ctagtagttg gcatgttgaa tcgtatatat gatgggatta taatgggctg
    74521 gtttagatcg atattaacct gaaaattatg aattttttcc cttcaattga atgaatattt
    74581 tacttgggta aaaaaaaaat attcaatatc aaatcacgga aaattcaaat aaattcgtca
    74641 gctgtggatg gttcaccatt ttcacgattt cgccttggaa ttgtaatagg acgtttaatc
    74701 atttggtcat caagaaaacc aaaaggatcg ctcgatatag agtcaataag gccataagat
    74761 acggcttctc ttggtaacaa aagatcatcc ctttccaggt cgaggtatat cgttacagca
    74821 ggtttgccag ttgtttctac atacatgttt acgatcatat tgcgaagttc caacaattca
    74881 tctatttccc aagaatgact tagcgaattt ccatcaaaaa aagagcagag aggttggtga
    74941 atcatgaccc tgattatata acatccatca tgagcggctc ctctatctca cacgattggt
    75001 caaaaggaag gaataaaaat aacaataaga aaaagataga attgaacaac cgtacaggca
    75061 tcttttgtac gttgcatacg gctccgcaat ggaatttact tttcccttcc gtctgcaaaa
    75121 gaaagggaca aaggtaccgg aaaaaaatgg aatccatccg atccagatcg ttgaatgatc
    75181 catttaccac ccttcctttc gtagaagtaa aaaatactat gatggttctg ttgctttata
    75241 tatttcttat ttatctcgtc tttaatttag aatttagcaa tcccaaggtt ttttgacccg
    75301 atcaaataag gtaaaaagat cttttttttt ttctttttta taacattaat atcagaaagg
    75361 cacttctggt gtgtaagaaa aatggtttgt gacgctgaaa cagacctccg acgcataaga
    75421 tcaaatcaga aataaccttc gtttcatact actgtttcgg tacataattt catgttatga
    75481 aaaaacaaaa aaaaagtttg ttcatatcga atttaaaatg ccatgctatt attacttatt
    75541 atttatgttc catatggtga aggcatagtc tttttttttt caaataaaaa actcattggc
    75601 gccaagcgtt agggaatgcg gaacgtttgt taaaatgtcc tccggccaga attaaagatg
    75661 ccattgaagc ggcttgtcct atgcatattg tatgtacacc agatgtcata tagcctatag
    75721 tatcaaaaat agctattcct ggcattatcg atccaccggg ggagtttata aacaaatgaa
    75781 actcctcccc ctccccctcc atattaagat atatcataat accaacaatg ctattcgaga
    75841 tctcgtaatc aatttctttt cctaaaacaa tggctctttc gcgagaaagt agttcgatta
    75901 ggacaaattg tatcctttag gaaccgtaca tgcacctttg gatgcatacg gttcaaaaaa
    75961 aattgcgaaa aaaaaaatca atgtgtcgat tctagtccta tttctttttt ttttaaacag
    76021 gtttttttgt ttttttctaa tgaaaatgaa gggacttttt cttatattat tctatttttc
    76081 aagaaacatc ataagttttt tttttgcttc cttcccctct atccataata aaaaaaaaaa
    76141 gaattcaaaa aacttattga actaacctat cattgatgta ttgtttcatc gaaattcaaa
    76201 tcacgatgtc attttcttgt tcctaaatgg gcccatttaa ttcttttagg ttcatgttct
    76261 actccgggta aatatctatc cgaattatat ttgcacctat agggcaaatt atgtcagtgc
    76321 cacttttttg ctacgatttt ttttttcaat tcttttcatg ccttccgcca aactatttga
    76381 tatatttatt atactattcc attgatcggc agtttgagat aacctctagg atataaaaat
    76441 tctttatgat acaagtggta atggtaccta tattaccaat ttggtatttt ctgaacggag
    76501 ccttaatatt tcattttatt gttattggta caaaccaacc ataaattctt ctaatttaga
    76561 ttatcgatct ctaaaaaaat tgatttaatt gtacttcgcg ctccgagttt ttgaagattt
    76621 aatcaatctt tcttgggcga aacagaggat atctcgatcc ggagagagaa cgggtaaatc
    76681 ccatatgacc caatatgtcc gacaagtcgc actataagtc aatccaagtt gcatcttcct
    76741 cttcatcaac ctgaaaaggt acttttggta ctccaacggg cataaaataa aaaaaaaata
    76801 aattcaagta ctatatttta ctttgatgtg taaacgtaac aatcaatttt ttgtcttcat
    76861 aatttttctt tctgtttctc ttattttata catacttatt ttatacatag attggggggt
    76921 tcatacagaa atacggaacg gaatgaataa agaaaaattc ttataagtgg atagttcgaa
    76981 taatcaacaa gtgtttttgc attcggtttc caaaaatgaa accaattcgc cattgcgtat
    77041 tgttacttat cgggtataga atagatctgc ttctctttgt tcctacgaac agaaattttc
    77101 cattatttcc aatgtaacgg aatcaaaatt caccagataa tctactgaaa aaaggttagg
    77161 taaggttagg tacatagtat aagtatatat gttgtttata tatatttata tatatattat
    77221 atgtttatat tattttatat ttatttatct ttcttattct attttctata tttcttatat
    77281 ttatatttat tatatattta tatttattat ttattattat aattatattt attattataa
    77341 ttttattata tttattatta taattttatt atatttatta ttataattta attaatttat
    77401 aattaataat tatattttta tatttatatt ttgagttttt tagtccaatg cgataaagtt
    77461 acatggtgtc tatttatctt tgataaaggg gtatttccat gggtttgcct tggtatcgtg
    77521 ttcataccgt tgtattgaat gatcccggtc ggttgctttc tgtccacata atgcacactg
    77581 ctttagtttc tggttgggcc ggttcaatgg ctctatacga attggcggtt tttgatccct
    77641 ctgaccccgt tcttgatcca atgtggagac agggtatgtt tgttataccc ttcatgactc
    77701 gtttaggaat aaccaattca tggggcggtt ggagtattac agggggaact ataacgaatc
    77761 caggtatttg gagttacgaa ggtgtggcaa gtgcacatat tgtgttttct ggcttgtgct
    77821 tcttggcagc tatctggcat tgggtgtatt gggacctaga aatattctgt gatgaacgta
    77881 cgggaaaacc ctctttggat ttgcccaaaa tttttggaat tcatttattt ctttcagggg
    77941 tggcttgctt tggctttggt gcatttcatg taacaggctt gtatggtcct ggaatatggg
    78001 tgtccgatcc ttatggacta actggaaaag tacaacctgt aaatccagcg tggggcgcgg
    78061 aaggttttga tccttttgtt ccaggaggta tagcttctca tcatattgca gcagggacat
    78121 taggcatatt agcaggtcta ttccatctta gtgtccgtcc gcctcaacgt ctatacaaag
    78181 gattacgtat gggaaatatt gaaactgtcc tttccagtag tatcgctgct gtgttttttg
    78241 cagctttcgt tgttgctggg actatgtggt atggttcggc aactaccccg attgaattat
    78301 ttggccccac tcgttatcag tgggatcagg gatattttca gcaagaaata tatcgaagag
    78361 ttggtgctgg actagctgaa aatctgagtt tatcggaagc ttggtcgaaa attcccgaaa
    78421 aattagcctt ttatgattac attggtaata atccggcaaa gggaggatta ttcagagcag
    78481 gctcaatgga caatggggat ggaatagctg ttgggtggtt aggacaccct atctttagag
    78541 ataaagaagg acacgagctt tttgtacgtc gtatgcctac tttttttgaa acatttccgg
    78601 tagttttggt agatggagat ggaattgtga gagccgatgt tccttttaga agggcagaat
    78661 caaagtatag tgtcgaacaa gtaggtgtaa ctgttgaatt ctacagtggc gaacttaatg
    78721 gagttagtta cagtgatcct gctactgtga aaaaatatgc tagacgcgcc caattaggag
    78781 aaatttttga attggatcgg gctactttga aatccgacgg tgtttttcgt agcagtccaa
    78841 ggggttggtt cacttttggg catgcttcat ttgctttgct tttctttttc ggacacattt
    78901 ggcatggcgc tagaaccttg ttccgggatg tttttgctgg tattgatcca gatttggatg
    78961 ctcaagtgga atttggaaca ttccaaaaaa ttggggatcc aaccacaagg agacagatag
    79021 tctgatacaa cattgctctg gtatttttcg cctgggatag gtgacggaaa aatcgtgact
    79081 tcaatcactg ctttttcttt gactctttcc ctttctttat ctgataaatg atcccaaatg
    79141 aataggtttg gaagctataa ttgtaaacca cgatcgaatc tatggaagca ttggtttata
    79201 cattcctgtt agtctctact ctagggataa tttttttcgc tatctttttt cgagaacctc
    79261 ctaaggttcc gactaaaaaa atgaaatgat ttttcattat ctcaattgaa gtaatgaacc
    79321 tcccaatatg gcatattggg aggttcatta cttcggctag tccccgtgct cctcgaatgg
    79381 gtctcttagt tgttgagagg gttgcccaaa agcagtatat aaggcgtacc cagtaaagct
    79441 tacaagtaaa ccagatatgg agatggcgac taaggttgct gtttccatta ttagatttca
    79501 agatcgcgat ggatctacaa taagattgtt tatttacaac tacaacggaa tggtatacaa
    79561 agtcaacaga tctcaaccga tgaaatagta tttatggcta cacaaactgt tgagggtagt
    79621 tctagatctg ggccaagacg aactcttgta ggggatttat tgaaaccgtt gaattcggaa
    79681 tatggtaaag tagctccggg ctggggtact actcccctta tgggagtggc aatggctcta
    79741 tttgcgatat tcctatccat tattttggag atttataatt catccgttct attggatgga
    79801 atttcagtga gttaggttca taagagcaat gaagtactag taaaaaaact taggactcgg
    79861 atttctagtc tattttggta gttcgaccgt gaaattcctt tgtttcggta tttccggaat
    79921 atgagtgtgt gatttgttat aattgatcct attgatatac agaaaataga tctgtcatct
    79981 tgatagagat gattctacct cgtcggatat ttatttatat ttattctagt ttccggagca
    80041 cgaatcaaat aaatcaagaa aaggaatatt tggactatga ttcataccta ctattaaaac
    80101 ctcgtaaccg gactcaaaaa aaaatttcaa aagggtattg cctaaatcaa acaatttttt
    80161 tttctttcag aactgtgtgc cttgacggaa gtacaactat ttctatggat tttgttgagt
    80221 cattacatct attcattaaa taagtgatga tcaaatggtt cttactcaga gaatctttga
    80281 tttgagtttt gtttggggac tttttgatga gtcatcgtgg ttctagtatg aatctgaggt
    80341 ttcaattgat tcatagggtc tcaacaagag aattcctatc aaaagtaaaa caatagtcaa
    80401 ttttcattac gcaaaaaaac taaaaaaaaa tactaaataa ataggggaag agaagattca
    80461 agaggcctgt aataatcaat ataaaaaaaa aagaaaagac ggatgagcta acttgatatt
    80521 ttttggcatt atcatcacaa agaacagatt tcggattttg atttcttcgg ggtagattga
    80581 atcaagtagc taagaagttt caaattttct attacatatc cgttgaaaca gtatttgtat
    80641 gtttttgctt gagccgtacg agatgaaatt ctcatatatg gttctcgggg ggggggggag
    80701 ttacctcggt ttacctatct caataaagta tatgactggt tcgaagagcg tctcgagatt
    80761 caggcgattg cagatgatat aactagtaaa tatgttcctc ctcacgtcaa catatttcat
    80821 tgtctagggg ggatcacact tacttgtttt ttagtacaag tagctacggg ttttgctatg
    80881 actttttact atcgaccaac tgttacagag gccttttctt ctgttcaata cataatgact
    80941 gaggccaact ttggttggtt aatccgatca gttcatcgat ggtcagcaag tatgatggtt
    81001 ctaatgatga ttttgcacgt atttcgtgtg tatctcacag gcggatttaa aaaacctcgc
    81061 gaattaactt gggttacggg tgtagttctc gctgtattga ctgcatcttt tggtgtaact
    81121 ggttattcct taccttggga ccaaattggt tattgggcag tcaaaattgt gacaggcgta
    81181 cctgaagcta ttcctgtaat aggatcgcct ttggtagagt tattacgtgg aagtgctagt
    81241 gtgggtcaat ccactttgac tcgtttttat agtttacaca cttttgtatt gcctctcctt
    81301 actgccgtat ttatgttaat gcacttctca atgatacgta agcaaggtat ttcaggtcct
    81361 ttataaagta aagaagacag atcatagata tttgtaatcg atcatatatt attttggaaa
    81421 ggaacaatag tatctcattg ctacaaatat ggattattga aaaaataaaa taagacatgt
    81481 tatttggata tttctcttca actccaaagt attctttttt tgatacttcg atatgaatag
    81541 ttgaagtgga tcctcctaag agaagatgga ttatgggagt gtgtgacttg aactattgat
    81601 tgggccatgc ggatatatga ttttatccgc cacattagaa ttcacaacca aatgtgtctc
    81661 cgcatccaat catcgcgcga gtccccctac gcagtggaag ataggctggt tcatttgagg
    81721 agaatctttt ccatgatcat actcgaatcc atgtcatgca tgaacaggct ccgtaagatc
    81781 ccgtaaaata gatgatgtag cctggattat gttctatcta ttctacttac ttattatagt
    81841 atggaaatgc atccatttcc tttgcatcca tacagatcca tgatactatc ggagtgaaat
    81901 aaggatctaa ggaagaatat aggttaaact ttattagtaa caagcaaatt ctttgtattt
    81961 aagaagactc acgatattgt gagaataaat atcaatcaca agatatgaga taatccaaaa
    82021 agcacttgat catgatcaaa ttttgaagcc tacttggata ttgagcattt acctgtaaga
    82081 actgaattct tgccaatgaa tagttgcaac tccaaaaaat ggagtggagt tcgataaata
    82141 tttttttaca tagagttatt atatacgtgt agatatggat gaaatacgga tccacttctt
    82201 tcattccttt gatttgattc ttgctcgagc cggatgatga aaaattctca tgtccggttc
    82261 cttcgggggg tggacccata aaaattcacc tatcccaata acaaagaaac ccgacttgaa
    82321 tgatcctgta ttaagagcta aattggctaa agggatggga cataattatt acggagaacc
    82381 cgcatggccc aatgatcttt tatatatttt tccagtagtt attttgggta ctatagcatg
    82441 taacgtaggc ttagcggtcc tagaaccctc aatgattggt gaaccggcag atccatttgc
    82501 aactcctttg gaaatattac ccgaatggta cttctttccc gtatttcaaa tacttcgcac
    82561 agtacccaat aagttgttgg gcgttctttt aatggtttca gtaccaacgg gattattaac
    82621 agtacccttt ttggagaatg tcaataaatt ccaaaatcca tttcgccgtc cagtagctac
    82681 aacagtcttt ttgatcggta ccgcagtagc tctttggtta ggtattggag caacattacc
    82741 tattgataaa tcccttactt taggtctttt ttaaattgat tcaatcgtga aatactgcgc
    82801 gtaggtatct agggaatagt cgattcaaac tgaatcttcc ctagatacat tatttttaat
    82861 ccatctcaat acggattgtg ctaaagatga agtaattgtg atagatttaa aatgaaaact
    82921 tagtcttagg taatttaatt tggaaatgct tctgtagcat gtccactatc tgttttagat
    82981 cttctagccg aaaatattca attttcataa gatcttcttg actgttactc aaaaggtcca
    83041 ataatgtatg tatattggac cttttgagac aattataggt cctagagggc aattctgatt
    83101 ggtcaataaa aatacatttc aatgcaattt cttttttgtt tttctttaga ttagctaatc
    83161 tatcatgaaa ggtaaaaagg ggtagagtaa atctgctttt attttcttcg aaattaatgt
    83221 ccttttcctc tgcatgtaga aaaggaataa ataaatcaat caaattacga gaagcttcgt
    83281 ggagtgcttc tttaggagtt aaacttccat ttgtccatat ttctagaaaa aggatctcct
    83341 gtttttcatt cccattccca ttcccataat cataaatact atgattcgca tttcgaacag
    83401 gcatgaatat agcatctata ggataacttc catcttgaga gttatttgtg ggtctcatac
    83461 catatccgcg atctctttgg atttgtaatc caatacataa atcaagaggc tctgtcaggg
    83521 tagctatatg ctgtgtagtg tcaactattt ccacagaagg cggtaggata atatcttgag
    83581 ctgttatgta tctggggcct ttgacgcaaa cggatgcgtc tcgagtgcca tagagattac
    83641 ttctcaatac aatttctttc aaattcatta aaatttcatg tactgattct tcaataccca
    83701 ctatcgtaga atattcatgt ggtacttttt cagattttgc acatgttata catgttcctt
    83761 ctatttcttt aagtaaaatc cgtcgcatag caatacctat ggtatcggct tgacctttca
    83821 taagcgggga cagaatgaaa cgcccataat aaagacgctt actgtctatt cttgattcaa
    83881 cacacttcca ctgtagtgtt cgagtggatc ctgctatttc ctctctaacc ataaaaatat
    83941 attattgtta tttgattaga ttattgaatt atttctcttg gaatccgttc aattcttatt
    84001 tctatatacg tcttttttga gggggtctac acccattatg tggcatagga gttacatcgc
    84061 gtacgaaact aattcgtata ccactttgat gaatagttcg taatgctgca tctcgtccgg
    84121 aaccaatacc ttttatcctg acttctgcgc gttgcagacc ttgaacggcg gctatacgaa
    84181 tagcgtctgc tgttgaggct tgagcagcag caggtgttcc tcttcttgag cctttgaacc
    84241 taaaaatacc cgcggaggac caagaaatca cctgccctcg catatctgta acagttacaa
    84301 tggtattgtt caaactcgct tgaacatgaa taattccttt tggtatttta cgtccactct
    84361 tatgtgaacg aagacgtctt ctatatctat atttacgtaa cctaaatggt atagggtcta
    84421 gtatagggtt tggtataggg tttagtatag ggtttgtcat attttatcat ctcataaatt
    84481 tgtcatattt tatcatctca taaatatgag tcagaaatat atggagatat ccatttcatg
    84541 ttaaaacaga ttttttcttt ttttacattg atccttcctt taaaaagctc aaaagattat
    84601 ccttgtctct gtttatgttt tagattagga caaatcactg taatttgtcc gcgcctacgg
    84661 cgcacttgac atcttttaca aattttacga acagaagcac tttttttcat atttacgatt
    84721 ccttacctta attaaattaa tttttgaacc tcgaattgta tcctcacgaa taaaattaaa
    84781 aaaatcccct aatcgttcaa atcttcgtcg cgaagtctat aaattatacg tccctttctg
    84841 attgaatcat aactacttac ttcgattggt ggtatccgga taaaaaaaac cgcgttagat
    84901 cctccccgaa acataaccta gaattagatt ttcattgtct aaagggacct ggagcatacc
    84961 attgagaagt tattcagtaa ttaaaccctc atgaatcaat ttttgttctt tcaccccagg
    85021 caacccttca ttgaagtatt aattaatggg gaagtagtca tataactcac tttcctctct
    85081 ttttattttc attcttttca caactgggaa gttagagatc aagttaggat accgtaggaa
    85141 aaggatcaag atatataaca caaaacttct cccccaactc cttctaggcg agcttctcga
    85201 tctgtcatta tacctcgaga agtagaaaga atagcaatcc ctattccgcc taaaattcta
    85261 ggaattcgtt ggtatttcga atagattcgt agaccaggtc ggctgatacg ctttgaattt
    85321 aaaatagttt gatatattct ttccctagtt cttttatgtc gtagggttga aaccaagaaa
    85381 tttttatgac tttctcgatg ttttctaacg ttttcaataa aaccttctcg cagaagtatt
    85441 ttaacaatct tttcggtgat attagtagat gctattcgaa ccattctttt ttttttcatc
    85501 tcagcatttc ttatagaagt taatatttcg gcaatagtgt ccctactcat gattaattat
    85561 agttgtctcc taattttgat ataatcaacg tgtttatttt tttttttttt atgaattcat
    85621 aaaaaaaaat atatgcttga aatacaatat atgcttgaaa tacaatatat gcttgagata
    85681 caatatacta atttatctat ttcagatatt ctactatatc attatttcat ctacaaatat
    85741 ttataatatt tcagcagcta atgtgataat tttaatgaaa ttgaattctc tcaattcatc
    85801 gacgattggg ccaaaaactc gagaaccttt tggatttcct tttttatcaa tgacaactgc
    85861 tgcattgtca tcatatcgta ttctaatacc gccttcacgc ttgaattcgt gacacgtacg
    85921 tacaattaca gctctaatta tttctgattt ttcgagtgcc atctttggca ctgcttcttt
    85981 aattacagca acaataacgt caccaatatg agcatatcgg caattaccat ttcccaaaat
    86041 tcgaatacac atcaattttc gagccccgct attatccgct acattcaaaa gggtctgaag
    86101 ttgaatcata tcatttttta tctgttcttt caatgcaaag gatgaagaaa taaaagaaat
    86161 attatctgtc cagaaataaa taaacccaca attgtatttt ttttttcatt cctaataccc
    86221 ttttcttttg ttctatatct ctatccctca ataagaaatt gagttcgtat aggcattttg
    86281 gacgcagtta ttgaaatggc tgctctggcc acagtttcgg atactccgcc catttcataa
    86341 agtattcgac ccggtttaac aacggctacc caatattttg gctttccttt ccccgaaccc
    86401 atacgtgttt ctacagtttt tattgtaaca ggtttgtcgg gaaatatacg tatccatatt
    86461 tttccactac gacgcgaata tcgggtcatt gcccttcgcc ctgcttctat ttgtctagct
    86521 gtgatccacg cgggttcaag tgcttgaaga gcgtatcttc cgaaacgaat atgattgcct
    86581 ctaagagata ttcctttcat tcttcctcta tgttgtttac ggaatctggt ttttttgggg
    86641 ttatagttga tggttgtttc cctcttccat ctctactgca gaaccggaca tgagagtttc
    86701 ttctcatccg gctcctcgcg aaagaagaaa caattcaata taatggattc aataatatta
    86761 caaatacaca tgtattttat taataatata ctagggtttg atattacata ggaaagaaag
    86821 ctgcatgcaa gatatattta cctacaagat atatatcttg gatttgaatt tttatattat
    86881 atagttattt atatttaatt atatagttat ttatatttat tatatataat tattaattaa
    86941 attaaatata ttaacttaaa attaacttaa acttaaataa tactagttta tatcttacta
    87001 gtttatatct agtttatatt aaagtttata tttatataaa cataaactgt tttttttatt
    87061 taaatctaac acattataac ataacgaatt cttttttaac tttttttttt aatttattaa
    87121 tccaaaaaat caatgtttcg cgggcgaata ttgactcttt tctgcttcat ttgtagggtc
    87181 aacccatggc aaatttaatt aattggttcc tggtccgttc cgccatccca cccaatgaat
    87241 cattaggatt ccttttcatt tcaatagaat cctatgcagt cacgggtttc gtcgttccca
    87301 tagcttctcc gttaatgatt aggcctgaac tcaacaatgg agctcctgac aaaatgcgtt
    87361 tccgagtcaa tctcctcagt ttctattaac tcggggctct ttactttttc agtattgatg
    87421 ctttatcaca ctgcctttta taaaatgatt cataaaccat acatattgga atcatatatc
    87481 gttgatattt ttttctttct atctatctat cgtccttcca tttaatttat ctacatcccc
    87541 ttattattca caacccggaa tcctatttct ttttttggaa aaatttacag ttgctacaac
    87601 tatatgatcg atacctcata tagtgactgt ttggggggat ctcgacaata cgaagccata
    87661 agttggttat tagtttctat agttactagt tcataatagg agtcagtcta tttattatcc
    87721 cgactctaaa gaaaaaccaa gacaacgagt cacacactaa gcatagcaat tctaccaaat
    87781 aaaaaggtaa ataaaatttt gattcatccc taaagaatta agctcatatt tgattcaaca
    87841 aataggagga aaaaactgtt tttaattttt tgttctatca ctggatagaa tggtaagaca
    87901 aataaaggtc cattattttc catctacaaa tacccaaact tttatgccta atactccatg
    87961 gatagtttga actggataga aaaaataatc aattttagca cgaatggttt gtaggggaat
    88021 cctacctttt ctgatacact tgtcacgtgc aacttctttt ccggcgatac gccctgaaat
    88081 ttttatttta attcctttta catttatttt ttcagttaat tcaacagctt ttttcattgc
    88141 ttttacagcc ggaactctat tttctaactg caaagctatg tattttgcca gaatattagg
    88201 ttgtccgtaa ggtttttcaa ctcttttgat agtaatcttg agtttccgtt ttatagaata
    88261 aaactctctt tctacattcg tttgtaactc tttttttata ttcaactttt tttgtacatt
    88321 cttttgtaat tctttgatta cttgttttcg atcctctatt aataaatttg ggaatgcaat
    88381 atggattatg acccgaataa catcgattct ttttttaatt tctatatgtg taattccaaa
    88441 tttttcgaat tccgaagaca ttcttatatt tggatttttt ttcatataat tattgataca
    88501 agtttgtata taactcttga tacaatctcg tattttttca tcttcccgga gaccagtgga
    88561 ataaagtttt ggttgtgcga accaaacaga atgatgattt tgggttgtac caagtctgaa
    88621 agcaagtgga tttatttttc gtgccatatt attctattat ccttccatac atatattatt
    88681 tctaaatatg aatctaagat ttagattcat atttaaattt tgtagatttt tctttcaata
    88741 caattgttat atgacaggta ggtcgcttta tcatataact gcgtccttta gccctaggtc
    88801 ttaacctttt tacatgggta cccccattaa cttcggcttt actaatgaat gaatccgctt
    88861 cgttcaaacc cagatcgtta gcatttgctg ctgcagaata aaccaatttt aaaatgagaa
    88921 aggatgctcg ataaggcatg agttccagta tcataagtgt ttcctcatag gaacgtccgc
    88981 gaatttgatc aattactctt cgtgctttga aaacagacat atatatcttt ttttgaacta
    89041 aagctttgac ttctgtacgc ggtttactcg agtccctcgt taccatattt atcataaagt
    89101 gactcctttt tccatcaatg aatggtgaat actttttctt tatatttatt tttatttatt
    89161 aattatatta attagttttt aatatttaat attttttatt agattggcga cgagatctat
    89221 tgtcgttttg tttttttgca ggtttctcaa tagattggcg acgagatcta ttgtcgcttt
    89281 gttggcgacg agatctattg tcgctttgtt ggcgacgaga tctattgtcg ttttgttttt
    89341 ttgcaggttt ctcaatagat tggcgacgag atctattgtc ttttttttct gtatgtttct
    89401 caaaggttcg agtaggtacg aaatctccca atttgcgacc tatcatacga tatgttatat
    89461 aaatgggtat atgttccttt ccgttatgaa cagctattgt atggccaatc attatgggca
    89521 taatgccaga tgacctagac caagttacta ttacttcttt tttcttattt ctattgagtt
    89581 tcttaatttt tgcgaataaa tgattagcta caaatacaaa aatatttttt tttttttttg
    89641 aatatttcac agcagattac tccttttttg aactttaact ttatttttaa cttttgttcg
    89701 cccatttcaa attccaaaaa tgctattttc aatatgccta tttacgttta cggcgacgaa
    89761 gaatcaaact atcactatat ttatttttcc tacttcttct tccaagcgca ggataacccc
    89821 aaggggtcat gggtcttttt ttaccaattg gtgctctccc ttcaccgccc ccatggggat
    89881 ggtctacagg gttcataact cctcctctta ctacaggacg cttacctagc caacacttag
    89941 atccggctct acccaaactt ttgagtttcg ccccaacatt acctacttgt ccgactgttg
    90001 caaagcagtt tttggatatc aaacggacct ccccagaagg taatcttaat gtggccgatt
    90061 taccctcttt tgcaatcagt ctcgctacag cgcctgctgc tctagctaat tgtccaccct
    90121 ttccaagtga catttctatg ttatgtatgg ccgtgcctaa gggcatctcg gttgaagtag
    90181 attcttcttt tttatcaaaa aaaaaacccc ttcccaaact gtacaagctt cttccaaagc
    90241 atacggcttt ctagatgtat atgatgatat ctagacagat ggatcttata tgaatcatat
    90301 gatgaagtac cacatgagtg gatatacagg aatccaaatc tgccgaatca ctcatgttat
    90361 gatcttctac atcctaggtc tctccgttcc gtcatctggc ttatgttctt catgtagcat
    90421 tcagaccgaa tgactctatg aaattacgtc gatacttcca catattacgg gtaacgtagg
    90481 agacatctct atttttcccc gggggatcct tataattatc actgcttagc tttcaattcg
    90541 cctctgacca tcaaattaaa tgtgaataac ccgtcttcct ctctttgaaa caaggggcgc
    90601 tcccggtccg tgcttcaaac aattttgtct tctccatatt accatatccc tagagtcaat
    90661 aattttctat gaggaactac tgaactcaat cacttgctgc cgttactcaa cagttttctg
    90721 ttgaggtata tcccgtagag gtactcaatt tggatcagtg atcgatttct aggtttcgtc
    90781 gtaaacctaa ttggttactt ccaattacgt aaatcaatag ttcaaaccgc actcaaaggt
    90841 agggcatttc ccattgatat aggaacttct gtaccagaaa caatggtatc tccaattata
    90901 gcccctctgg gatgtaaaat atatctcttc tcaccatccc catagtgtat gagacaaatg
    90961 tatgcatttc gattagggtc gtattctatg gttacgattc taccatatat gtctttttta
    91021 ttccgtcgaa aatcgatttt acggtataga cgtttatgac ctccccctct atgtcttgcg
    91081 gtaatgattc ctctggcatt acgaccttta tcacaacgat gctgtccata gatcaattta
    91141 tttcgtggat tggattttac ttttctgtcg ttgcgtgtgc tcgggataga agttttgtat
    91201 aaatgtctcg ccgtgttatt aagtattttg ctttaagttc ttttctctat aagaggtgta
    91261 atagaataac cagcgtaatg atcatacgtc tgtaatgcat tgtatgtccc ataataggtc
    91321 ccattcttct accctttctc gggagtcgat gactattcat agctattacc ttgacaccaa
    91381 agaagagttc gacccaatgc tttatctctg tcctagttga tcctgattcg acattagaag
    91441 tatattgatt gttccccaat aaccgaatac ttttttctgt aaatactgca tatttgattc
    91501 catccataaa ttttcttccc tatgagtttc cagtatcgat aatcattcta gttcttactg
    91561 ttcatatgtt atggtatgaa tataccatac caattcgtta tgtatgtatg atgagattcc
    91621 attgatacag agccaattcc aataaataga cttattgaac ccattggcgg gcatccagca
    91681 ggaattgaac ccgcaaattt gccaattatg agttgggcgc tttaaccatt cagccatgga
    91741 tgcttaacag agaatatcgt atagagaata tcgtataata aaataaacag agcgtataga
    91801 gaatatcgta taataaaata aacagagcgt atagagaata tcgtataata aaataaacag
    91861 agcgtataga gaatatcgta taataaaata aacagagcgt atagagaata tcgtataata
    91921 aaataaaaat ctttaggagg aataaaatca atgaatcgac atcgtcaatt caaattcgag
    91981 ttgggagaga tattgagaga gattaagaat tctcgctgtt ttgtatattc gtggatcaaa
    92041 ttcggttcag tggtatcttt gactcacatt tttttccacc aagaacgttt tatgaaactc
    92101 tttgaccccc gaattttgag tatcttactt tcacgtgatt cacagggttc aacaagcaat
    92161 cgatatttca cgatcaaagg tgtagtactg cttgtagtag cggtccttat atttcgtatt
    92221 aacaatcaaa agatggtcga aagaaaaaat atctatttga tggggcttct tcctatacct
    92281 atgaattaca ttggacccat aaatgagaca ttggaagaat cttttttgtc ttccaatatc
    92341 aataggttga ttgtttccct cctgtatctt ccaaaaggga aaaatctttc tgagagttgt
    92401 ttcatggatc cgcacgagag tacttgggtt ctcccaataa atcaaaagtg tatcatgccc
    92461 gaatctaacc ggggttcgcg gtggtggagt aaccggatcg gaaaaaagag ggattctagt
    92521 tgtaagatat ctaatgaaac cgtagctgga attgagatct cattcaaaga gaaggatagc
    92581 aaatatctga agtttatttt tttatcctat acggatgatc cgatccgcaa ggaccctgat
    92641 tgggaattgt ttgatcgtct ttctccgagg aagaagcgaa acataatcaa cttgaattcg
    92701 ggacagctct tcgaaatctt agggaaagac ttgatttgtt atctcatgtc tgcttttcgt
    92761 gaaaaaagac caattgaagg ggagggtttc ttcaaacaac aaggagctga ggcaactatt
    92821 caatcaaatg atattgagca tgtttcccat ctctttctct tctcgagaaa caagtggggt
    92881 atttctttgc aaaattgtgc tcaatttcat atgtggcaat tccgccaaga tctcttcgtt
    92941 agttggggga agaatcggca cgaatcggat tttttgagga acgtatcgag agagaatttg
    93001 atttggttag acaatgtgtg gttggtaaac aaggatcggt tttttagcaa ggtacggaat
    93061 gtatcgtcaa atattcaata tgattccaca ggatctattt tcgttcaagt aacggattct
    93121 agccaattga aagtatcttc tgatcaatcc agagattgtt ttgattccac cagagattgt
    93181 tttgattcca ttagaaatga ggattcagaa tatcacaatg aggattcaga atatcacaat
    93241 gaggattcag aatatcacaa tgaggattca gaatatcaca aattgatcga tcaaacaggg
    93301 attcagcaac taaaagaaag atcgattctt tgggatcctt cctttagtca aacggaagga
    93361 acagaaatag aatcagactc aataatgtcc cggctattca cggaacgtga gaagcagatg
    93421 aataatcatc tgcttccgga agaagaattt attgggaatc ctacaagatc aattcgttct
    93481 tttttctctg acaaatggtc agaactttat ctgggttcga atcctactga gaggtccaca
    93541 agagatcaga aatttttgaa gaaaaaacaa gatgtttctt ttgtccctta caggcgatca
    93601 gaaaataaag aaatggttga tatattcaag ataattacgt atttacaaaa taccgtctca
    93661 attcatccta tttcatcaga tccgggatgt gttgttccga aggatgaacc ggattcagaa
    93721 gagagatttc aagaaatggc ggatctattc actctatcaa taaccgagcc ggatctggtg
    93781 tatcataggg gatttgcctt ttctattgat tcctacggat tggatcaaaa aaaattcttg
    93841 aatagggccg gagatgaatc gaaaaagaaa tctttattgg ttctacctcc tcttttttat
    93901 gaagagaatg aatcttttta tcgaaggatc agaaaaaaat cggtccggat ctactgcggg
    93961 aattatttgg aagatccaaa actcaaaata gtggtatttg ctagcaacaa cataatggag
    94021 gcagtctata aatatagaag attgatccga aatctgattc aaatccaata tagcacctat
    94081 ggatacataa gaaatgtatt gaaccgattc tttttaatga atagatccga tcgcaacgga
    94141 attcaaaagg atcaaatagg aaatgatact ctgaatcata taactataat gaaatatacg
    94201 atcaaccaac atttgaaaaa gagtcagaag aaatggtttg atcctctttt ttctcgaacc
    94261 gagagataca tgaatcggga ccctaataca tatagataca aatggtccaa tgggatcaag
    94321 aatttccagg aacatttgga acattttgtt tctgaacaga ggaaccgttt tcaagtagtg
    94381 tttgatcgat tacgtattag tattagtatt aatcaatatt cgattgattg gtccaaggtt
    94441 atcgacaaaa aagatttgcc taggtcactt cgtttctttt tgtccaaggc acttctcttt
    94501 ttgtctcgtt tctttttgtc caagacactt ccttttttct ttgtgagtat tggccccatt
    94561 cataggtccc agatctacat ctatgaattg aaaggtacaa acgatcaact ctgcaatcag
    94621 ttgttagaat caataggtct tcaaatcgtt catttgaata aattgaaacc ggatgatcat
    94681 gatacttccc aaagaccgaa attcttgatc aatggaagaa caagattacc atgtatcttc
    94741 aataagatac caaagtggac gattgactca ttccatacta gaaataatcg cagaaaatcc
    94801 tttgataaca cggattccta tttctcaacg atatcccacg ggctgaatcc cctgaaacca
    94861 tttcatagaa gttcattgat atctgctttt tataaagcaa atcgacttcg attcttgaat
    94921 aatccacatc acttctggtt ctattgtaac aagggattcc ccttttatgt ggaaaagacc
    94981 cgtatcaata attatgatct tgcgtataga caattcctca atatcttgtt cattcgcaag
    95041 aaaatctttt ctttgtgcgt cggtaaaaaa aaacatattt ttttggagag agaggctatt
    95101 ttaccacagg tatctgacat attcatatct aacgattttc caaaaagtgg tgacgaaacg
    95161 tataacttgt acaaatcttt ccattttcca attcgacccg atccattcgt tcgtagagct
    95221 atttactcga tcgcagacat ttctgcaaca cctctaacag aggaagaaat agtccatttt
    95281 gaaagaactt cttgtcagcc tttttcagat atgaatctat ctgattcaga agggaagaac
    95341 tcgcatcagt atctcagttt caattcgaac atgggtttga ttcacactcc atgttatgag
    95401 aaatattttc catccggaaa gaggaaaaaa tggagtcttt gtctaaagaa atgcgttgag
    95461 aaagagcatg agaaacagca gatatataga acccttcaac gagataaaga tcgtgctctt
    95521 tcaaatctct caaaaagatt gaatctgttc aaaacatata tgccatggtc atttacttcg
    95581 acagggttca aatatctata tttcaccctt ttagatgctt tttcagattc attgttgata
    95641 ctaaggataa gtagcagtca aaaatttgta tccatttttc atgatattat gcatagatta
    95701 gatatatcat gtatatcatg gaaaacaggg tggatgcttc ttacacaatg ttccccgata
    95761 agtcagattt cgagtaagtt tttacagaat cttcttctgt acgaagaaac gattcataaa
    95821 aataatgagt caaccccact tctgatatca acaaatgctc gggagttact ctattcaatc
    95881 cttttctttc ttcttgttgc tggatatctt gttaatataa atcttctcgt tttttcccga
    95941 gcctctagtg agttacagac agagttagaa aagatcaaat gttttttcat tcaatcatac
    96001 atgattgagt tggaagaact tctggataag gaaaagtatc ctatatcgga acagaagtcc
    96061 ttcggggatc tctttctagc tgctctgaaa gcattagtat attctctgaa agaaatatgg
    96121 tttattactt ttttcgccta caataaattc agacgttata agagggtatt gagttataat
    96181 atctttataa taagtaattt catacgtaat ctcataagtc tcatactaaa caacatcact
    96241 ttttggagaa agacgagacg tctaagtcgt acaagtaaag agatctatgc attgataaga
    96301 aaaagaaaaa agatatacga ctgtgcgatt gatgagattt tcttatcccc gatcgggacc
    96361 tctggtttga ttgattatca tataccatac tggatcacga cctctaattc gattgaggag
    96421 gagtataaaa atgattggat tgagtataaa aatggaaaaa ggtggtctcc gttctacaac
    96481 ttaacgataa aaaatagaat tgatcaaatt ctatggagtc tgactcatag tgatcattta
    96541 tcaaagaatg actctggtta tcaaatgatt gaacaaccgg gatcaattta cttaggatac
    96601 ttagttgaca ttcataaaaa gtatctaatg ggttataagt tcaatagatc ctgtttagca
    96661 gaaagacgga tattccttgc tcattatcag acaatcactt attcacaaac cgcgcccggg
    96721 gctaatagtt tttggttccc atcatcatca tctcatggaa aacccttttc gctccgcgta
    96781 cccctacccc cttctagggg tattttagtg atcggttcag aaggaactgg acgatcatat
    96841 ttggtcaaat acctggcgac aaactcttat cttcctttca ttacgatatc tccgtacagg
    96901 ttcctggata aaaggcctaa accccctaat gctaaatttg ttaaaaaacc gaatttgtgg
    96961 tttaggtttt gggacttttt gacaactccg attccgggtt taggtttagg tttaggttca
    97021 ggttcaactt tttcttcgat ggagccagaa aatgatgatt ttatggatcc aaattatatt
    97081 tttgaaatag aagaagaaaa agtagatcct cgtcaaattc tcgatgatga taatgaatat
    97141 attgataatg accttgggac gtggatgcaa agtctgatga atatgctaaa ccaggacggg
    97201 aacgtgtact tgcaagaata cttatttttc tttggtttca tctttcaatt cgaattagca
    97261 aaaacaatat ctccttgcat aatgtggatt ccagacattc atgatctgta tatggatgag
    97321 tcgaatgact tatccctcgg tctattagcg aactatctct cctgtgaaag ccattccact
    97381 aatcttgtta ttgcttcgac tcatattccc caaaaagtgg atcccgttct aatagctccg
    97441 gataaatcaa atacatgcat taagatacga aggcttctta ttccacaacg acgaaagcac
    97501 cttttcattc tttcatatac taagggattt cacttggaaa agcaaattca gggattcgag
    97561 tccatacccc tgagttccaa tgcacaagat cttgtagcac ttatcaacga ggtctcatca
    97621 attaatattg tacagaagaa atcaattata gaaattgata caattagatt agctctttat
    97681 agacaaactt tctattttgg agccgtggtc agaccgattg agaatcatga gatgattttc
    97741 tatcagacag gaagggctgt tgtacaaaat gtacttctag gtaattgcct catagatcct
    97801 atatctatct atatgaggaa tcaattattg gatgattctt tgtacaggtg gtatttcgaa
    97861 cttggaacga gcatgaagaa attaacgata cttctttatc ttttgagttg ttctgccgga
    97921 ccggtcgctc aagatctttg gtctccaccc ggacccgatg aaataaaagg gggtacttcg
    97981 tctggatttg ttaggaatga ttctgatcta gttcatggcc tattagaaat agaagacttt
    98041 ctggtgggat cctcacaaaa agattgcagt cagtttgata ataatcgagt gacattgttt
    98101 cttcggtccg aaccaaggaa tccgttagat ataatgaaaa ataaatattg gtctatcgtt
    98161 gatcagccat atgaagatca agaatacgga cagcgtccag aatacggaca gtttcgagaa
    98221 tacagactcg agtttgcaga agcagaaggg gacggccagc aaaaggaaac ggaagtgaaa
    98281 gatttattaa atcacatagt ttgggctcct agaatatggc gcccctggta caatatattt
    98341 gattggttca atgaatcgcc ctatgaggcc agttcatttc aggacaaaca gatcattgaa
    98401 gagcagagtt gggagttctt gaggggtaaa cccatcgagt accatatacg agatatgttt
    98461 tcccaagaac aaggcttttt tcaagaagtc caattcattt gggaacctga ggatccactc
    98521 tttttcctat taaaagatca gacctctttg ttttcacgtc gagaattctt tgcagatgaa
    98581 gagatgttaa aggggttttt gacttaccaa agaactcctc ctgcatctat atataaacgc
    98641 tggtcgatcc aaaatgcgga aaaaatcgaa ttgttgattc atcgctatcc taaaaccaat
    98701 agttcattat tttatagagc tttccgttct aatactatat ccgagagtta tcagtattta
    98761 tcaaatctgt tcctatctaa cagaaggcta ttggatcaaa taacaaggac attgtttaga
    98821 aagagatggc ttttcccgga tgaaattaaa catttgattg cagaaagatt tcccattcct
    98881 tagctgtaaa gatatgtggc catggaaaag agattaagtg gaacagaatt gaccgggcgg
    98941 tagagtcgtg gaaacacttg tttattccat atttttgacc ttagctccgt ggaacaatat
    99001 gctactgctg aaacatggaa gaatttcaat cttagatcaa aacactatgt atggatgact
    99061 gcctaaacaa gaattcttga atggcgaaca accagagcct attactcact atatcaaaca
    99121 atttccatta atgaaaccat gtaaatccat cggaaaatca aaaatatgca tgtccgatga
    99181 aacggttgtt gctatctgct ccaataacgg tttaactgaa tcattaaaga aaatagatag
    99241 acctttctct tcgtctcagg tcaattggaa gatccatcga cctgagacga agagaagagg
    99301 taccgggttc tctttcggat aggccctgaa aggagaagga aggctggaat gccaacagag
    99361 gtctgtctat tctctaattc acccgacccg gtttttggaa cgtccagtgc caaagtcact
    99421 gaatgggcaa gtcgccaatc cctaaaacgg actatgttat gtaatgtact ttatctgctg
    99481 ggttacgggt gggcatttta ccagaggttt ctatcaatct acccttgtgt gattcctgtt
    99541 gaatcatata ttcggggggt gggtgcaggg cggactattt caaaacggac tcctcattta
    99601 ttagatagag aagatcacca agatttcgtg atccgctgcc gaacctattc caatttcaac
    99661 agctcggact cggatcgtgg ggatcgccgg aatacttcgt atcaacagat actcggtata
    99721 tcaatatcga ttatatctga gatctgttat tgaattgctc attcaataag cattctcaat
    99781 attatgcctt gaagaggact cgaacctcca cgctctttag cacgagattt tgagtctcgc
    99841 gtgtctacca tttcaccatc aaggcatctt gaaagtgaat cgtattccat gaatatgata
    99901 tctatctagt atgatatatg gaatatatga caaaggtgga gtatttctat caatctcata
    99961 taatataggc ccgagtcaga catcaaattg cttcgatttg aattatccgg agcatacctt
   100021 ccttatatat atcaatatca aaaatcaaat atcaatatca aaaatcaata ttataatttt
   100081 tcattttata tattttaaat ttgatattta tatataattt atatataata ttatatataa
   100141 tatcaaattc taatataaat agaatataga atatataata gaatatatat ataaatatta
   100201 taaatataat aaatattata aatatatata taaatattaa tatatatata aatatatata
   100261 tataaatatt ataaatataa aaaaaaaaat tatattatat aaaataaata ttattataat
   100321 tattgttaaa aattataaaa attataaaat tatatattat attatataaa ataattttaa
   100381 aaaatataat atataatata taaaaaaata taatatataa tatataatat aaaaaaatat
   100441 atatatatat aaatatataa aaatctaaat ataaaatata aatctaacta aacataaatc
   100501 taactaaata taaatctaat aaagaaatct aaatataaaa aaatctaaac taaatactaa
   100561 ataatataaa tataaaaaaa aaaaagatgt acaatcaaac ttctttctcg attcaagaga
   100621 agcccaaaga agttaatatg gtacccaaat aacgatagat atgtcaaagg tcggattacg
   100681 cccattacta atcctaaata gaatgtcacg acgtagggat ccacatgtaa acatagtctt
   100741 tatttacata cgcatacgct cgaatgaccc cttctcataa tgagaatgta cataacccta
   100801 ttccggtctg gtccggtatg gaatgaactt ataatctgat gatcgagttg attccatgat
   100861 tataagttca taacgccagc ccgcaaaaca gatctactaa ttcttttatt ccagcgggat
   100921 cttgaactaa aaaacagacc ctagaagcta aaagagggta tcctgagcaa ttgcaagaat
   100981 tgggttcatt gatattcctg gtatagtaga tgctataaca catacagtca tactcaattc
   101041 gatggaattg tttgatctta aaggggattt tctataattt cgcacgtgag gggttatttc
   101101 ttggtttcgt ccagtcatta ataacttgat tatttttaga taatagtaga tagaaacaac
   101161 gctcgtaagg agtcctattg aaaccaagaa ataaaggcct gcctgccatc cacaccagaa
   101221 tagatagagt tttccgaaaa aacctgctag tggaggaaga cctcctaggg ataagagaca
   101281 tagggctgaa gagagagcca aaaaaggatc tttcgtgtat aatcctgcat aatctcgaat
   101341 gttatcagtt ccggtacgta gaccaaataa tacaatgcga gcaaaagttc ctagattcat
   101401 ggagatatag aacagcatat aagttatcat gcttgcatat ccatcatttg agtctccaac
   101461 aattattcca ataattacat atccgatttg accgatggac gaatatgcaa gcatacgttt
   101521 catgcttgtt tgagtaatag caatgagatt ccccaatatc atgctaagaa tagctaggat
   101581 ttccagaaga agatgccatt catttgatga aaaataaaaa ggaatatcga aaattcgcgt
   101641 ggctgaagct gaagcagcta ctttcgaagt aacagaaaga aaagcaacga ctggagtggg
   101701 agagtcagag tcgaaaagag gattcctcac ttctttctct cattcaaaac cgtgcatgag
   101761 actttcatct cgcacggctc ctaagtgata aaagaaagaa aaactcatct tctttctttt
   101821 ttgtttgatt accttcctcg cgtatgtata agaccgaatc cattcgattt ctaaaaagga
   101881 ttatccttaa cttttcgagg aatcctccat cagtggttgt gaatgactga ctttttcaat
   101941 cttttcaacc ttggttgcgt aggagcaagt cagaaagatt gagaaataga accatctgat
   102001 ttgattcgtt ctcaatagcc atgagatgat catcttaggg tgatcctttt gtcgacggat
   102061 gctcctatta cactcgtagt ctctgaagga tgagaaccaa ctatgtagca tctacatgga
   102121 taattcaagt attgtatacg tcattagtcc gaccctttgt aggaactacc cgtaataacg
   102181 aacttgcaaa atggatctgt ttatcataaa gagattcgtt gttcctgacc ctgcttcacc
   102241 ttaattgtta tttgaacaaa aagttatgtc ttggtccgag tggggatagc attttttttt
   102301 tctgcatgtc tatggagttt tgaaaaatcc aaacatctca gagatagata tagaggtagg
   102361 aatttgtcga acgaaccgca ctccttcgta tacgtcagga gtccattgat gaaaaggggc
   102421 tggggaaagc ttgaacccaa ttcctacagt gatggatata agcgcaattg aaattcctgg
   102481 ggagttatac atttgtgtat tgataagacc attcactatt tcttgaagct cgatctcccc
   102541 cccggataaa ccatatagcc aagagaaacc atgaaccaga atagaagagc tcgccccgcc
   102601 catgagtaaa tatttcgtag tagcctcatt agaccgtaca tctctcttgg tatatcctga
   102661 taataggtag gaacataaac tgaaacattc tggagctaca aagatagtta ttgaatcgtt
   102721 agcaccacat aaaaacattc ctcctagagt agctgttaat acgaataaca gaaactctgt
   102781 tatagccatt tctgtacatt caatgtactc tacggataga ggaatacata aagttgaaca
   102841 tagtaaaata agaaattgaa agatttcgtt gaaattgttc gtttggaaat ttcccgaaaa
   102901 gctaatcata ggttcttctc tccatcggaa caatagggcc gttatgctca ttactaaact
   102961 tgttgaagag atgaaataga accaaggtct atctttttga tcagaggttg aatcgatcat
   103021 cagaagaaga attaggccaa aaattagaat acattctggg aaaatgaaac ttccatggaa
   103081 gagaagcaaa tgaaacgctt tcataaaaat tctcgtagaa tcgagaatga aaacttcatt
   103141 ctgtacatgc cagatcatga attagtaact gcatccaatc gctgaaaaag tcccaattgt
   103201 ttcgaacttt ctattttttt ttgaaatggg atatttacgg aatccccatg aataggatca
   103261 aatcttattc catgatattt ccataatctt cctctttctt attcttaagc aagcccccgg
   103321 cttagttgat ctatgattta tctttcatcc atctttcttt tccttttcga gaaagatatc
   103381 aatcaattcc aattctttct ttttctatcg attcttttcc gatcgagatg tatggatcca
   103441 tggatctatg tgtctatata gaccctgttc gtggattaac gaaaatctgc gttctatttg
   103501 cctctgccat tttatgagtc tcttcctttt tgcgtatggc atcgccacgc cctttggaag
   103561 catctactaa ttcggaactt aatttgaaag ccatatttcg acccggacgt tttcgggatg
   103621 ctcctaataa ccaacgaatg gcaagtgctt ttccttgtgt agaccctact tcagtaggaa
   103681 ctctatgagt cgatcccctt acacgtcttg cttttactac tatattggga gttactctac
   103741 gtattgcttg acgtaaaaca gatagtggat tttttttttt gtcttgttga atatttttca
   103801 tggcttgata gagaatttta taagccaatg ctttttttcc gtgtttcaga atacggttaa
   103861 ccaacatatt aactgattga ttacgaaaaa ttggatcgga ttttgcagtt ttttttttcg
   103921 cagtacctct acgtgacatg agcgtgaaag aggttcaaga atcatctttt tataagggct
   103981 aaaaacgaat cacttttttt tttggctttt tgaccccata ttgtagggtg gatctcgaaa
   104041 gatatgaaag atctccctcc aagccgtaca tacgactttc atcgaatacg gctttccaca
   104101 gaattctata tgtatctata tctatgagat cgagtatgga attctgttta ctcactttaa
   104161 attgagtatc cgtttccctc cttttcctgc taggattgga aatcttgtat tttacatatc
   104221 catacgatcg agtccttggg ttccgaaatc gtgtaatgta aaaagaagtg cttcgaatca
   104281 ttgctatttg actcggacct gttctgaaaa agtcgagata tttcgaattg tttgttgaca
   104341 cggacaaagt caggcaaaac ctttgaaatg atttcaatat tggaccttag acatataata
   104401 gttccgaatt gaatctcttt agaaagaaga tcctttgtct catggtagcc tgctccagtc
   104461 cccttacgaa actttcgtta ttgggttagc catacacttc acatgtttct agcgatttac
   104521 atggcatcat caaatgatac aagtcttgga taagaatcta caacgcacta gaacgccctt
   104581 gttgacgatt cttgtctccg gcagcatctc gggttcctcg aacaatgtga tatctcacac
   104641 cgggtaaatc cttaaccctt cctcctctta ctaatactat agaatgttgt tttgaattat
   104701 ggccaatacc aggtatatga gcagtgattt caactccaga ggttaatcgt actctggcaa
   104761 ctttacgtaa gccagagttt ggtttttttg ggttgatagt ggaaaagttg acagataagt
   104821 cacccttact gtcactctac agaaccgtac atgagatttt cacctcatac ggctcctcgt
   104881 tcaattcttt cgaagtaatt ggatcctttt cctccctcgt tcgagaatct cctcccttct
   104941 tccactccgt cccgaagagt aactaacacc aattcagtca cgtttttatg ttccaattga
   105001 acactttcca tttttgatta tgatcaaagg agaagattat tctttttacc aaacatatgc
   105061 ggatcaaatc acttataata agaacaagag atctttctcg atcaatccct ttgtccctca
   105121 ttcttcgaga ataagaaaga tccttttcga gtttgaattt gttcatttgg aatctgggtt
   105181 cttctactta tacttattta tttacttatt gattttctat tgattttcat tttgattttg
   105241 ttttattctt tatttcattt cgattttttg tctttccctc tctttttttt attcccttct
   105301 atcattcctt cagtcccata gttttgatcc tgtagaatct gacccatttt ctcatcgagc
   105361 gaagggtacg aaataaatca gatttttttt cgatcaaaag taatatgtga aatcttcggt
   105421 tttttcctct tcctctatcc cctatcccat aggtacagcg tttgaatcaa tagagaacct
   105481 tttcttctgt tctgtatgaa tcgatattat tacattccaa ttctttcccg atacctggaa
   105541 aatcaaaaat tggatccaaa aaaaattaac gggttggtgt gagcttatcc atgcggttat
   105601 gcactcttca aatcaaatag gaatccattt tctgaaagat tctggctttc gtgctttggt
   105661 gagtcgtccg agatcttttc gatgacctat gttgtgttga agggatatct ataagatccg
   105721 atccattgcg taaggcccgc ggtacggtag caacggaacc ggggaaagta tacagaaaag
   105781 acagttcttt tctattcttt atctattata ttagtattag ttagttgccc cggctcggtg
   105841 agtcctttct tccgtgatga actgttggta tcagtcctat attttttctc tgtggaccga
   105901 ggagaaaggg ggctccgcgg gaagagggtt gtaccatgaa gagaggaggt caacctgttt
   105961 caaatataca acatggattc tagcaatgca atgtagttgg accctcatgt cgatccgaat
   106021 gaatcagtct ttccacggaa gtctattctt gcctgctagg caagaggata acaagttaca
   106081 aattctgtct cggtaagaca tgtatttcta ttactattta ataaatgaag tagttaatgg
   106141 tggggttacc attatccttt ttgtagtgac gaatcttgta tgtgttccaa agaaggccca
   106201 gctacaagtt aagttgttta ggaatagtgg cgttgagttt ctctaccctt tgacttagga
   106261 ttagtcagtt ctatttctcg ataggggcct ggacgggata taactcagcg gtagagtgtc
   106321 accttgacgt ggtggaagtc atcagttcga gcctgattat cccaaaaccc aatgtgggtt
   106381 tttctatttt gacttgctcc cccgccgtga tcgaacgaga atggataaga ggctgggggg
   106441 gttcatccta tagggtaggg atgactatat tgctgggagc gaactccagg ctaatatgaa
   106501 gcgcatggat acaagttatg ccttggcatg aaagacaatt ccgaatcagc tttgtctacg
   106561 aacaaggaag ctataagtaa tgcaactatg aatatcatgg agagtttgat cctagctcag
   106621 gatgaacgct ggcggcatgc ttaacacatg cgagtcggac gggaagtggt gtttccagtg
   106681 gcggacgggt gagtaacgcg caagaacctg cccttgggag gggaacaaca actggaaacc
   106741 gttgctaata ccccgtaggc tgaggagcaa aaggaggaat ccgcccaagg aggggctcgc
   106801 gtctgattag ctagttggtg aggtaatagc ttaccaaggc gatgatcagt agctggtctg
   106861 agaggatgat cagccacatt gggactgaga cacggcccag actcctacgg gaggcagcag
   106921 tgaggaattt tccgcaatgg gcgaaagcct gacggagcaa tgccgcgtgg aggtagaagg
   106981 cccacgggtc gtaaactcct tttctcggag aagaagcaat gacggtatct gaggaataag
   107041 catcggctaa ctctgtgcca gcagccgcgg taatacagag gatgcaagcg ttatccagaa
   107101 tgattgggcg taaagcgtct gtaggtggct tttcaagtcc ttcgtcaaat cccagggctc
   107161 aaccctggac aggcgttgga aactactaag ctggagtacg gtaggggcag agggaatttc
   107221 cggtggaata gtcaaatgtg ttgagatcgg aaggaacacc aatggcgaaa gcactctgct
   107281 gggccgacac tgacactgag agacgaaagc taggggagcg agtgggatta gtgaccccga
   107341 tagtcctagc cgtaaacgat ggatactaag cgctgcgcgt atcgacccgt gcagtgctgt
   107401 agctaacgca ttaagtatcc cgcctgggaa gtacgttcgc aagaatgaaa ctcaaaggaa
   107461 ttgacggggg cccgcacaag cggtggagca tgtcgtttaa ttcgatgcaa agcgaagaac
   107521 cttaccaggg cttgacatgc cgcgaatact cttgaaagag aggggtgcct tcgggaacgc
   107581 ggacacaggt ggtgcatggc tgtcgtcagc tcgtgccgtc aggtgttggg ttaggtcccg
   107641 caacgagcgc aaccctcgtg tttagttgcc accattaggt ttggaaccct gaacagaccg
   107701 ccggtgataa gccggaggaa ggagaggatg aggtcaagtc attatgcccc ttatgccctg
   107761 ggcgacacac gtgctacaat ggccgggaca aagggtcgcg accccgcgag ggtgagctaa
   107821 ccccaaaaac ccggcctcag ttcggattgc aggctgcaac tcgcctgcat gaagcaggaa
   107881 tcgctagtaa tcgccggtca gccatacggc ggtgaattcg ttctcgggcc ttgtacacac
   107941 cgcccgtcac actagaggag ctggccattc ccgaagtcct taccttaacc gcaagggggg
   108001 gtatgcccaa ggtttggtta gtgattggag tgaagtcgta acaaggtagc cgtactggaa
   108061 ggtgcggctg gatcacctcc ttttcaggga gagctaatgc ttgttgagta ttttggtttg
   108121 acactgcttc acacccaaaa agaagcgagc tacgtctgag ctaagcttgg atatagaagt
   108181 cttctttcgt ttctcgacgg tgaaataaga ccaagctcat gagcttatta tcctaggtcg
   108241 gaacaagttg ataggatccc ttttttacgt ccccatgtcc ctcccgtgtg gcgacatggg
   108301 gacgtaaaaa agaaggagag ggatggggtt tctctcgctt ttggcatagc gggcctccca
   108361 ctgggaggcc cgcacgacgg gctattagct cagtggtaga gcgcgcccct gataattgcg
   108421 tcgttgtgcc tgggctgtga gggctctcag ccacatggat agttcaatgt gctcatcagc
   108481 gcctgacccg gggatgtgga tcatccaagg cacattagca tggcgtactc ctcctgttcg
   108541 aatcggagtt tgaaaccaaa cttatcctca ggaggataga tggggcgatt caggtgagat
   108601 ccaacgtaga tccaactttc tattcactcg tgggatccgg gcggtccggg ggggaccacc
   108661 acggctcctc tcttctcgag aatccataca tcccttatca gtgtatggac agctatctct
   108721 cgagcacagg tttaggttcg ggaaaatgga gcacctaaca acgcatcttc acagaccaag
   108781 aactacgaga tcaccccttt cattctgggg tgacggaggg atcataccat tcgagccttt
   108841 tttttcatgc ttttcccgaa ggtctggaga aagcagcaat caataggatt tccctaatcc
   108901 ttccttcccg aagggaagaa cgtgaaattc tttttccttt ccgtagggac caggagattg
   108961 gatctagcca taagaagaat gcttggtata ataaataact cacttcttgg tctttgaccc
   109021 cctcagtcac tacgagcgcc tcccgatcag tgcaatggga tgtgtctatt tatctatctc
   109081 ttgactcgaa ataggagcag gtttgaaaaa ggatcttaga gtgtctaggg ttggaccagg
   109141 agggtctctt aacgtcttct tttttcttcc catcggagtt atttcacaaa gacttgccat
   109201 ggtaagggga agggtggaac aagcaaagca cacttgtaga gcgcagtaca gcggatagct
   109261 gtatgctgcg ttcgggaagg atgaatcgct cctgaaaaag aatctattga ttctccccca
   109321 attggttgga tcgtaggtgc gatgatttac ttcacgggcg aggtctctgg ttcaagtcca
   109381 ggatggccca gcggcgccgg ggaaaagaat agaagaagca tctgactcct tcatgcatgc
   109441 tccacttggc tcggggggat atagctcagt tggtagagct ccgctcttgc aattgggtcg
   109501 ttgcgattac gggttggatg tctaattgtc caggcggtaa tgatagtatc ttgtacctga
   109561 accggtggct cactttttct aagtaatggg gaagaggacc gaaacatgcc actgaaagac
   109621 tctactgaga caaagatggg ctgtcaagaa cgtagaggag gtaggatggg cagttggtca
   109681 gatctagtat ggatcgtaca tggacgatag ttggagtcgg cggctctcct agggttccct
   109741 catctgggat ccctagggaa gaggatcaag ctggcacttg cgaacagctt gatgcactat
   109801 ctcccttcaa ccctttgagc gaaatgtgac aaaaggaagg aaaatccatg gaccgacccc
   109861 atcgtctcca ccccgtagga actacgagat caccccaagg acgccttcgg catccagggg
   109921 tcacggaccg accatagacc ctgttcaata agtggaacgc attagctgtc cgctctccgg
   109981 ttgggcagta agggtcggag aagggcaatc actcgttctt aaaaccagca ttcttaaaac
   110041 caaagagtcg ggcggaaaaa gggggagagc tctctgttcc tggttctcct gtagctggat
   110101 tctccggaac cacaagaatc cttagaatgg gattccgact cagcaccttt tgatattttg
   110161 agaagagttg ctttttggag agcacagtac gatgaaagtt gtaagctgtg ttcggggggg
   110221 agttattgtc tatcgttggc ctctatggta gaatcagtcg gggaggcccg agaggcggtg
   110281 gtttaccctg tggcggatgt cagcggttcg agtccgctta tctccagcct gtgaacttag
   110341 ccgaaactat gatagcaccc aatttttacg attcggcagt tcgatctatg atttctcatt
   110401 catggacgtt gataagatcc ttccatttag cagcacctta ggatggcata gccttaaaac
   110461 gttaatggcg aggttcaaac gaggaaaggc ttacggcgga tacctaggca cccagagacg
   110521 aggaagggcg tagcaagcga cgaaatgctt cggggagttg aaaataagca tagatccgga
   110581 gattcccgaa taggtcaacc tttcgaactg ctgctgaatc catgggtagg caagagacaa
   110641 cttggcgaac tgaaacatct tagtagccag aggaaaagaa agcaaaagcg attcccgtag
   110701 tagcggcgag cgaaatggga gcagcctaaa ccgcgaaaac ggggttgtgg gagagcaata
   110761 caagcgtcgt gctgctaggc gaagcggttg aatactgcac cccagatggc gaaagtccag
   110821 tagccgaaag catcactagc ttacgctctg acccaagtag catggggcac gtggaatccc
   110881 gtgtgaatca gcaaggacca ccttgcaagg ctaaatactc ctgggtgacc gatagcgaag
   110941 tagtaccgtg agggaaaggt gaaaagaacc cccatcgggg agtgaaatag aacatgaaac
   111001 cgtgagctct caagcagtgg gaggagaatg cgatctctga ccgtgtgcct gttgaagaat
   111061 gagccggcga ctcataggca gtggcttggt taagggaatc caccggagcc gtagcgaaag
   111121 cgagtcttca tagggcgagt gtcactgctt atggacccga acctgggtga tctatccatg
   111181 accaggatga agtttggatg aaactaagcg gaggtccgaa ccgactgatg ttgaagaatc
   111241 agcggatgag ttgtggttag gggtgaaatg ctactcgaac ccagagctag ctggttctcc
   111301 ccgaaatgcg ttgaggcgca gcagttgact ggacatctag gggtaaagca ctgtttcggt
   111361 gcgggccgcg tgagcggtac caaatcgagg caaactctga atactagata tgaccccaaa
   111421 ataacggagg tcaaggtcgg ccagtgagac gatgggggat aagcttcatc gtcgagaggg
   111481 aaacagcccg gatcaccagc taaggcccct aaatgaccgc tcagtgataa aggaggtggg
   111541 tgtgcagaga ctcccaggag gtttgcctag aagcagctac ccttaaaaga gtgcgtaata
   111601 gcttactgac cgagcgctct tgcgccgaag atgaacgggg ctaagcgatc tgccgaagct
   111661 gtgggatgta aaaatgcatc ggtaggggag cgttccgcct tagatagaag cacccgtgca
   111721 agcgggtgtg gacgaagcgg aagcgagaat gtcggcttga gtaacgcaaa cattggtgag
   111781 aatccaatgc cccgaaaacc taagggttcc tccgcaaggt tcgtccacgg cgggtgagtc
   111841 agggcctaag atcaggccga aaggcgtagt cgatggacaa caggtgaata ttcctgtact
   111901 accccttgtt ggtcccgagg gacggagggg gctaggttag ccgaaagatg gttatcggtt
   111961 caaggaccaa aggtgccctg ggtaagaagg ggtagagaaa atgcctcgag ccgatgtccg
   112021 agtaccaggc gctacggcgc ctgaagtaat taacccatgc catgctccca ggaaaagctc
   112081 gaacgacctt caacaaaagg gtacctgtac ccgaaaccga cacaggtggg taggtagaga
   112141 atacctaggg gcgcgagaca actctctcta aggaactcgg caaaatagcc ctgtaacttc
   112201 gggagaaggg gtgcctccta aggggggtcg cagtgaccag gcccggacga ctgtttacca
   112261 aaaacacagg tctccgcaaa gtcgtaagac catgtacggg ggctgacgcc tgcccggtgc
   112321 cggaaggtta aggaagttgg tgacctgatg acaggggagc cggcgaccga agccccggta
   112381 aacggcggcc gtaactataa cggtcctaag gtagcaaaat tccttgtcgg gtaagttccg
   112441 acccgcacga aaggcgtaac gatctgggca ctgtctcgga gagaggctcg gtgaaataga
   112501 catgtctgtg aagatgcgga ctacctgcac ctggacagaa agaccctacg aagctttact
   112561 gttcactggg attggttttg ggcttttcct gcgcagctta ggtggggggc gaagaaggcc
   112621 cccttccggg ggggcccgag ccatcagtga gataccactc tggaagagcc agaattctaa
   112681 ctttgtgtca ggacctacgg gccaagggac agtctcaggt agacagttta tatggggcgt
   112741 aggcctccca aaaggtaacg gaggtgtgca aaggtttcct cgggccggac ggaatcgtct
   112801 ctcgagtgca aaggcagaag ggagcttgac tgcaagaccc acccgtcgag cagggacgaa
   112861 agtcggcctt agtgatccga cggtgccgag tggaagggcc gtcgctcaac ggataaaagt
   112921 tactctaggg ataacaggct gatcttcccc aagagatcac atcgacggga aggtttggca
   112981 cctcgatgtc ggctcttcgc cacctggggc tgtaggtggt tccaagggtt gggctgttcg
   113041 cccattaaag cggtacgtga gctgggttca gaacgtcgtg agacagtttg gtccatatcc
   113101 ggtgtgggcg ttagagcatt gagaggactc ttacctagta cgagaggact ggtaaggacg
   113161 cacctctggt gtaccagtta tcgtgcccac ggtaaacgct gggtagccaa gtgcggagcg
   113221 gatacctgct gaaagcatct aagaagtaag cccaccccaa gatgagtgct ctcctattcc
   113281 gacttcccca gagcctccgg cagcatagcc gagacagcga cgggttctct gcccctgcgg
   113341 ggatggagtg acagaagtat tgagaatcca agataaggtc acggcgagac gagccgttta
   113401 tcattacgat aggtgtcaag tggaagtgca gtgatgtatg cagctgaggc atcctaacag
   113461 accgagagat ttgaaccttg cttgttccta catgatctga tcaattcgat caggcactcg
   113521 ccatctattt tttcactaaa aaacaaacac aaaattctgc ccgcccatct atccaaggga
   113581 tggaagggca gagttttgtg tgtcccttct agtggggcct cacaatcact agccaatatg
   113641 agcttctatc gcgtttcctc gttcatggtt cgatattctg gtgtcctaac agaccgagag
   113701 atttgaacct tgcttgttcc tacatgatct gatcaattcg atcaggcact cgccatctgc
   113761 tttttcaata aaaaacaaac acaaaattct gcccgcccat ctatccaagg gatggaaggg
   113821 cagagttttg tgtgtccctt ctagtggggc ctcacaatca ctagccaata tgagcttttc
   113881 tctcatgttt cgtcgttcat ggttcgatat tctggtgtcc taggcgtaga ggaaccacac
   113941 caatccatcc cgaatttggt ggtgaaactc tactgcggtg acgatactgt aggggaagtc
   114001 ctgcggaaaa atagctcgac gccagaatga ttttataaca cctcttgttt tataaaatat
   114061 gaaaaatgca aaggtcgtct tattcaaaac cccaattatg acatctcttc tctccacctc
   114121 ggaacgcact gttcttatag agagaaaagc gctttcacac cttccgaaat gaaatggctg
   114181 aggagaggaa aggttccttt ttgagggtac tcccgggaac agatccggtg gggacggggt
   114241 gggcctgtag ctcagaggat tagagcacgt ggctacgaac cacggtgtcg ggggttcgaa
   114301 tccctcctcg cccacaaccg gcccaaaagg gaaggacctt tcctttacct atgggggtag
   114361 gaaaatcatg atcgggatag cggacgcaaa gctatggaac ttggttgggt atgggtcttt
   114421 tgtcgaaatg gaatggcctt gactttttct ttatcgtgaa ttgtaattgt aatataatta
   114481 cacggcgcac gcctggtccg aatcagcata tttgtgtttt acccccccgt aactcttcct
   114541 cagccaggct tgtgcggaat agcagaacaa gtacaagtat tagtagcata gcaaaaatgc
   114601 gttcctcatt attgtttgct cgcggtaatt gtggccgatc gggagaatgg atgactgcat
   114661 ctttgatgca ctgctagtac atcatctgag aatgattaat tggctaattg taaatagccc
   114721 cggggttttt tataagggat tatcccggat ctacgccagg tattgacggt gattctcaaa
   114781 tatcgcagaa cagaatgtga tacgatgaga tagaatgcaa tagaaacaaa gaaagggaac
   114841 gggttaccta ctcctgtcaa aacgagccct ttcatttttt aataaaaatt taatcaaatc
   114901 tccccaggta ggatttgaac ctacgaccag tcagttaaca gccaaccgct ctaccactga
   114961 gctactgagg aacaacgggt gattcgatct catcaagttc aactaccgtt ctcaacccac
   115021 gaacaatatg agtacgaagc ttccttcgta actcccggaa cttcttcgta gtggctccgt
   115081 tccatgccca tttcataggg aacctcaaag tggctctatt tcattagaca ttatattata
   115141 aaatatcatt ataaacatta atcattataa acattataaa ataataagaa aattcttttc
   115201 tttataattc caatataata taatatataa aatgctatat tccaattcca ttcatttaac
   115261 tgaatcattg acataagaga tgtcatttat ggtctttttc tttctatata tttagagtct
   115321 attccatata gatatgagga tatgaaagtg aaaaaattaa tagaaataga tatgaaagtt
   115381 ataaaatgat atttatatga taattatcat ataataatca ataaatttta atacaaataa
   115441 ataggaggtt cacgatgatt tttaaatttg ttctattaag tgatgcatta tccttataca
   115501 tgaaatcctt atgcatgaag ataattaatt ccgccttatg catgaagata atgaattccg
   115561 ctgttatagt tggactctat tatggatttt tgaccgcgtt ctccacaggg ccctcttatt
   115621 tcttccttct tcaaactttg gttctggaac aaggagaaga agagcagaca gcaacaggag
   115681 tcggttttat tctgggacag tttttcatgc ttgtatcaat ctattatata cccctgtatt
   115741 taatattgga tagacctcat acaataactg ccctagctat accatatttc ttatttcatt
   115801 tcttctggaa caataataag gaatttgtaa attatgtatc tactattaga aatccatcaa
   115861 tacgtaagtt caagattcaa tgtatattac tgaataatat aatttgtcaa ctactcaaca
   115921 attttgtttt accaagttca acactagcca gattagtcaa cattcctctg tttcgatgca
   115981 acgacaaggt cttatttata acaggtggtt ttattagttt tttcattatt caactcattt
   116041 ttattaagtg ggttcaatta gtcgtattct gtatatggaa aagtaattac attaaaccta
   116101 ataggtacat tattttagaa tttaaagata atctggttaa tttctttaat attctcttac
   116161 ttatcacttg tatattctat ttaggcagaa agccctattt tcctttacct gtttttctta
   116221 aaaagttcgg tcacaccctg gaggaggaag aagaagaaga agaagaagaa gaagaagaag
   116281 aagaaagcaa gatagaaaca acttcggaac cacaggacaa agagggatca tattacgaag
   116341 aagaattttg ggaattcgat ttagaaagta aagaaaaaga atattatcaa gatctttgtt
   116401 ggtttcaaaa accgcttatc attcttcttt tcgactatag acgatggatt cgtccatttc
   116461 gatatataag aaataataaa tcggaaaatg ctgtacgaaa tgaaatgtca caatattttt
   116521 tttatacatg tacaagtgat ggaaaacaaa gaatatcttt tacatatccg ccgagtttat
   116581 caactttttc agaaataata gaacgaagta tatctttgta cacaaccgaa gaactatccc
   116641 acgaggataa ttcttgggtt tatactaatg aacaaaaaaa gcacaccttg agtaatgaat
   116701 taataaatcg aataaaaact ctagaaaaaa aaagaggatc ccttttttca gatgtgctcg
   116761 agaaaagaat cagattatgc aatgatgaga atgaacagga atgcttacct ccaatgtacg
   116821 atcctttctt aaacggacca tatcgcagaa aattcacaaa attaaattca cgtccaatcg
   116881 gggatgattt aataacttct acaaatgcag aggagtccat agcaagagtc tggataaatc
   116941 aaattcacag tctacttcct aatgattccc cccaagaaga agaatttgaa tatcaaaatc
   117001 atctttttga tgaagaattt ttatcgaaaa atattggtca ttccttaacc tcaaacgatg
   117061 aagtcctatt cgatgtagtt acaactgatc acaatgatca aacaattaga aatcaaaatg
   117121 attttcctga gatagaagaa atcagaaaag aagttcctcg acgggcatac aaatacaaat
   117181 tcgtcgacga attaatagaa gaaaaaccga gaggacaaga atcagaagca aaggatgatc
   117241 atggacttcg tgcaaaaaga ttcaaacgtg ttgtaatttt tactgagaag cacgaaactg
   117301 tcgagggcga ggatactaat actgaactta ctagtaaaaa tgatacctcg gaagaggtgg
   117361 ctgtgaaccg tttcttcata cgatcagatt atcgtcggcg gctaatcaaa ggatccatgc
   117421 gtgctcaaag acgtaaaatt attccttctt ggggaacggc tatagcacat gcgcattcgc
   117481 caatttttgt ggatcaaata caaagaaaat tttttttctt tgtagatgat atctacaaaa
   117541 cgctgaatct cgtttttcaa attatgaatc acgtttttag gtttagtgat tgggtggata
   117601 gtggcgattc ggtggatagt gattgggcgt atagtgattg ggtggatagt gattgggtgg
   117661 atgtgtatag agaaagagaa tcggaatttc aaattttcga ttctgaggag gaagaagaga
   117721 cagaggaaga agagaataaa aacaacgaaa aaggagagga aagtgaacgt ataaaaatat
   117781 cagaagcttg ggatgacgtt ctatttgctc aagcattaag gggtttgatg ttagtaaccc
   117841 atttggctct tagaaaatac attgtattgc cttcattgat aatagctaaa aatgtcgccc
   117901 gtatgttatt attccaattc cccgagtgga tcgaggattt gcaagattgg cataaagaaa
   117961 tgcatgttaa atgtacttat aatggtgttc agttatcaga aacagaattt ccacaagatt
   118021 ggttaataga tggtattcag ataaaaatta tatatccttt ccgtctgaaa ccttggcgaa
   118081 aacctaaagt accataccat cttagagata aaattaaaca aaaaagtaca aaagacaaat
   118141 ttagtttttt aacagtctgg ggaaaagaag cggaattccc cttcggttct cctcgaaaac
   118201 taccttcttt ttttgaacct attttgaaag agctaaaaaa aaaaattcaa aaagtggaaa
   118261 aatttatagt tctaactaaa aaagaggtca aatggctttc aaagatttta agatgtgtta
   118321 acaaacaaat tcgagttata aaacgaataa ttaaaaaact tgaaaaaaaa agaaacctcg
   118381 ggaaagtcaa agattctata atcagtaata agattaccga cgaattaccc attcaaattc
   118441 aatccaagga ttggataaaa cgttcactta tagaaaaaaa aataaaaagt cttgctggta
   118501 taacgaccaa aatcaggaag aaaatagaag aaatcgaaaa agacaataaa aaaatcattc
   118561 taactccaga tataaatatt agccctaacg agacaaattg tgctgataaa aattcagaat
   118621 tgcaaaaacg gcaaatattc aaaagaaaga gtacccgatt aatacgtaaa ttatactact
   118681 ttatcaaata tttcattgaa agaatataca acaatatcct tctatgtacc attaatattc
   118741 ttaggaccaa tgtaccactt ttctttgaat caacaaaaaa aacgatcaca aaattctttg
   118801 accacgatga aacaagtcaa aaagggattg accaaacaaa tcaaaataca attcactctc
   118861 tttcgacaat ggaagagtcg ctttctaata ttaataatga gaattcaaag attgattgtg
   118921 atttatcctc ttcctctttg tcacaagcat atgtatttta tgcattatca caagttaata
   118981 acaaatatta cttgaaatct gtacttcaat ataacgggat ccatcttttt cttaaagata
   119041 gaatcaagga ttattgtggg acacgaggac tattttattt caaagaaaag cataagaaag
   119101 tttataagtc tggaatgaat aaatggataa attggttaaa gaatcattat caatacaatt
   119161 tatctcaaac tcaatggtct cgattagtac cacaaaaatg gagaaataga gtcaatcaac
   119221 gttgtacaac tcaaaaaaaa gactcaataa tattggattc atatgaaaaa aaaaatttaa
   119281 ttaaacaaat aaaattaaaa aaaaactaca aatatgatct tctagcacat aaatatatga
   119341 attatgaaga tggaggggat gcatatattt atggagcacc attacaagta aacagagacc
   119401 gaaaatttcc atatattttc aatacacaaa aaacacagaa acccgaatca ttttatgtac
   119461 tagcagatat agatcttagt gattatctaa gaccatctag tccatatgga aaaaaaaaaa
   119521 atctggatag aaaatttttt gattttagat ttatccaggt ttctttaaaa aaaaaaaata
   119581 gcgatattga tctctgcgtt aagatgcata ttcttggtac caggattaat aaaattggtt
   119641 atttcctaat ttataaaaaa aagatttctc ctatcacaat tcttcaaaaa acaaaaccat
   119701 ccaaaaaact ttttgattgg ataggaatga ataaagaaaa tcctcccata ccaaatctgg
   119761 aatcttcgtt attcccagaa ttgagactac tttatcatgc atataagcat aaaccatggt
   119821 ttatgccaac ccaatttatt cttttaaaca ctcatggaaa taaaaatttt actcaaaata
   119881 aggacatcca gaaaataaaa aaagaaagac aaaaaaaaga tcctaatgat cttaatctac
   119941 catctaataa aaaagaaaaa gaaaaagaat tagagaaaga aaaaaaacaa aagaaaaaag
   120001 aagaatcaac ccgtagaaag aaaaaaaaat taaagagtaa taagagagta gaactagatt
   120061 ccttactgac tcaatttttc atttttcaat taagatgggg tggtggtttt gataaaaaag
   120121 tagtcaaaaa tgtcaatata tattgtctac tacttagact ggataatcca aaaagaattg
   120181 ctatatcctc aattaaaagg ggacatatta gtacagaact tctgtttcaa aaaacaggta
   120241 taactgtgac agacttgata agaaagggaa tacttattct tgaaccggct cgtctcttta
   120301 aaaaacggta tacagaattt attatatatc aaaccctaag tattttcttg atcaataaga
   120361 atagacaaca aactactaaa agatatataa aagaaagata tcttaatgag agtccttttc
   120421 tggaatccat ttcacaacat agcattggac ttgtggttga agataaaaag aattatgatt
   120481 tatttgttcc tgaaaatatt ctatctacta gacgtcgtcg agagttgaga attctaactt
   120541 gtttcaattc ctggaagggg aatgttgtag acgtagatag gaatctggta tttttcaatg
   120601 gaaacaccat aaggaactgt ggacagtttt tgaaaaaggg caagcgtttt aatacaaatg
   120661 aaaataaaaa aaacaaatta atgaaattaa aattgtttct ttggcccaat tatcgattag
   120721 aagatttagc ttgtatgaat cggtattggt ttgataccaa taatggtagt cgttttagta
   120781 tgttaagaat acggatgtat ccacaaaatt attcagattc agaattggat gctgaattaa
   120841 tggatagttt attaaaagat aatatattta atatataatt aatttaattt aaacagtata
   120901 cttaatattt tatttatatt atattatttt atttatattt atttataaat aaaataatat
   120961 aaataaataa taagtaaaaa agaaacatgt ataaattaaa ttaaataaat ttaaataaat
   121021 atgaatataa ataaatataa agaaaataat atgtaaataa tataaaatat gataataata
   121081 tattaactaa attaagttat ataatattta aatattaata aattatatta ctaatatata
   121141 tatactaata taaatatact aacatgatta cataatttaa ttagaatttc attataatta
   121201 tataataata tactaatata acaatataca ataaactata acaatattta atgatatata
   121261 tgtataatta tgtataatat gataacttat atatatatta taattatgtg tagtgtgtag
   121321 tgcgtgagtg agacattcga tatacgaagg ccgaaagata tacacatatg ttgtgttaca
   121381 ttatgataca taatactgaa tttaatggcc tatcaactga atctagaaat gaattgacga
   121441 aatcttttta ggtacaatac aaagaaataa ttccctttgg tgagtgcaga aatatattat
   121501 acctttctat ccaaatcaaa tttaaatttt tttgatttat taatttgatt tggatagtat
   121561 cgtatatata agagtaagag aaaaccattt ttgtgtttac cagaaaatga ccaacattat
   121621 tatttctgat cagtaaaata aaaaaaaatg gaaaattctt tgattttatg gtcaaaaact
   121681 tatttatctc aatcatttca caagaacaaa aagaaaaaga agaaaacaag ggatctgtcg
   121741 aatttcaagt cttcagtttc accaataaga tacggagact tacttcacat ttggaatcgc
   121801 ataaaacaga ttttttatct cagaggggtt tacaaataat tctgggaaaa cgtcaacggc
   121861 tgctggcgta tttgtcaaag aaaaatagag tacgttataa gaaattaatt agtcagttgg
   121921 atattcgaaa gcgttaattc aaagattcgt ttgaattatt ttttttttta gattttgata
   121981 ttttgtttaa ttttgaccga acctcgtttt gaaaaattca tagaattttt atattaagaa
   122041 agaatataat aaaaaaatta acacaaaaga taaatacatc tacattaatc caatacaata
   122101 cataaactca cactacatta aattaagatc caactcaatt tgatatgtaa catatacaag
   122161 aaaaaaaaat agggtaactt ttttttttat cctggattat tcaaaaaggt cataaaaatt
   122221 tttaacttat ctatatttta tacattatat ataatggatt taactggacc aatacatgat
   122281 attcttgtag tatttctggg attagctctt atattagggg gcttaggagt agttttactt
   122341 accaatccga tttattctgc tttttctttg ggattggttc ttgtttgtat atccttattc
   122401 tatattctat tgaactccta ttttgtagct gctgcacagc tccttattta tgtgggagct
   122461 ataaatgtct taatcatatt tgctgtgatg tttatgaagg gttcagaata ttccaaagat
   122521 ttctatcttt ggaccgtggg agatggggtc acttcgctag tttgtacaag tattcttttt
   122581 tcactaatta ctattatccc agatacatca tggtacggga ttatttggac tacaaaatca
   122641 aaccacatta tagagcagga ccttataagt aatgttcaac aaattgggat tcatttatca
   122701 acagattttt ttcttccatt tgaactaatt tctataattc ttttagttgc cttgataggt
   122761 gcaattacta tggctcgtca ataataaaat aataattagt attatataat aaatacttaa
   122821 atactaaata cttagcttag tattaataaa atacttaaga ttaacacatg acaaaaaata
   122881 ggcctttttg tcatgtgtta ttgttaggac atttcccttc aaatcaaata tattttgata
   122941 tttatagttc atatatgaat aatattaatc taagagacct gtatataaaa agtattccaa
   123001 ggcatttcat tctacctttt cttctatctc ttatatcgtg aatgctttct tttgtcctag
   123061 attttgtcct ggaattatga ctctctgaaa tttttatttt agaaaaaact taaagcagtt
   123121 gaattgtttg ttgaaatcaa ttgagattga taaggagtta gtcaatgatg tttgagcatg
   123181 tacttttttt gagtgcatat ttgttttcta tcggtattta tggattgatc acaagtcgaa
   123241 gcatggttag agcacttatg tgtcttgagc ttatactaaa ttcggttaat attaatcttg
   123301 tcacattttc tgacttgttt gataatcgac aattaaaggg agacattttc tcgatctttg
   123361 ttatagctat tgcaacggct gaagcagctc ttggtctagc tattgtttcg tcgatttatc
   123421 gtaacaaaaa atcaacgcgt atcaatcaat caaatttgtt gaataaatag tcctatctta
   123481 atgatataac taaattgtaa tcaataatta tatacatata atttaatact cataaataga
   123541 atataaaata aaaaaattaa aatacatatt atatgctaat tacattacat attatatatt
   123601 aattacatat gccaagccaa gataataaat aaaatacaaa caaactatat acatatatat
   123661 ataatatata ttaataataa atatattaat aataatatat attaataatg aatataaata
   123721 tattaataat aaatataaat taatataata aatacatata ttacatatat aataatataa
   123781 tatataaaac atatatataa ataatatata tatatatata aaacatatat ataaaaaaaa
   123841 aataattaaa taaaattatt tttattttta aatatttttg ataatgacta aagtaatatt
   123901 cgtaattaac tatatattta caatataact aactaaagtc agatttacaa ctatttttat
   123961 atcctatata tttacatttt ttttttatat tttttattgt agtaattctt tatattgtaa
   124021 taatcaatat taaaaatttt atgaaaatat taagcaataa aaaaattgta taaataaatt
   124081 ttatatatta ttatttttat atattattat taatattaaa tattaatatt atatatacat
   124141 atattgtaaa tattgtatag ataactaatc tattattaat tataatatag ataattgtaa
   124201 taatattaaa tataaataaa taataaatat attaaagaat atattaaata ataataattg
   124261 taatatttac taaatatact cttctaataa gtataatata ctttaaattt attctaatat
   124321 ctgatatttt tatttatata tttaatattc taatattttg tattctaata ttttgatttg
   124381 tttatacata aatttatttc atgattaatt taaattatat aaattatatg tattaaatta
   124441 tatatatata aattatatgt atatataaat tatatgtata taatactata tgtatataat
   124501 acatagtgaa taaatataac attataaaca ttataaaata ataagaaaat tcttttcttt
   124561 ataattccaa tataatatat aaaatgctac taacataatt aatattattt tatcagttca
   124621 attatattca ccgattttta gagtctatta gtattagcat ataatatgga caattcatat
   124681 cactatgttt gatgaaatag aaatcaaagt ctcttggccc ttttatcatg aacagatcca
   124741 gaagcatata gcatatatag attctaaaaa aaattctggt aaaccactga ttcatctggt
   124801 atctacaata tatggattta tttattgttg attttatcag aaccagatcg aaaattttta
   124861 tgttcaaaac cgaagcttat agatccaatg tcacattcag taaagattta tgatacatgt
   124921 atagggtgta ctcaatgtgt acgggcctgc cctaccgatg ttttggaaat gataccttgg
   124981 ccgggatgta aagctaagca aattgcctcc gcgccaagaa ccgaggactg tgtaggttgt
   125041 aagagatgtg aatccgcttg tccaacggat tttttgagtg tccgtgtcta tttatggcat
   125101 gagacaactc gcagtatggc cctagcttac tgataagcta tgaaaaaaat ccacttgaat
   125161 catttgattc ctctttactg acaaaaaccc gtgctcagaa ttaaatcaaa aatattttat
   125221 taatattgag tacgggtttt tctggtcaaa gcgtatcttg tttttaccac gagttatttt
   125281 ccttggttaa caataattat tgtttttcct atattcgcgg gctcttccat tttttttctc
   125341 ccgcataagg gaaataaggt agttcgctgg tatactatag gtatttgtat attggaactt
   125401 cttataacga cctgtgcatt ctgttatcat tttcaattgg acgatccgtt aatccaatta
   125461 gaagaggatt ttaaatggat aaatattttg gattttcact ggagacttgg aatcgatgga
   125521 ctttcgatag gacccatttt attgacagga tttatcacta ccttagctac tttagcggct
   125581 tggccagtta ctcgagattc gcgattgttt catttcctga tgttagcaat gtacagtggt
   125641 caaataggat cattttcttc tcgggacctt ttactttttt ttatcatgtg ggagttagaa
   125701 ttaattcctg tttatttact tttatccatg tggggggggg ggaaacgtct gtactcggct
   125761 acaaagttta ttttatacac tgccgggggt tccatttttc ttttaatagg agttctaggt
   125821 atgggtttat atggttccaa tgaaccaaca ttaaattttg agacattagc taatcagtcg
   125881 tatcccgtag cattggaaat aatattatat tttggctttc ttattgctta tgctgtcaaa
   125941 tcaccgatta tacccctaca tacatggtta caagataccc acggggaagc acattacagt
   126001 acatgtatgc ttctagccgg aatcttatta aaaatgggag catacggatt gattcggatc
   126061 aatatggaat ttttatccca cgctcattcc atattttcac catggttggt aatagcggga
   126121 acaatacaaa taatttatgc tgcttcaacc tctctcggtc aacgcaattt aaaaaagaga
   126181 atagcctatt cttctgtatc tcacatgggt ttcacaatta taggaattgc ttcgataacc
   126241 aacacaggac ttaatggagc tattttacaa ttactttctc atggatttct tggtgctgcc
   126301 ctttttttct tggggggaac aagttgtgat agaatacatc ttgtttatct tgatgaaatg
   126361 ggggggatat ctattccaat gccaaaaatc tttactatgt tcagtagttt ctcaatggct
   126421 tctcttgcat tgccagggat gagtggtttt gttgcggaat cggtagtctt ttttggaata
   126481 attaccagtc caaaatatct tttaatacca aaaatactaa ttacttttgt aatggcaatt
   126541 ggaatgatat taactcctat ttattcatta tctatgttac gccagatgtt ctatggatat
   126601 aagttattca atcttccaaa ctcttttttt gtagattctg gaccacgaga attatttgtt
   126661 tcgatctgta tctttatacc cgtaatagtg attggtcttt atcctgattt ggttatttca
   126721 ttatcagttg aaaaggtaca agctattcta tctaattatt acgatagata gtcttcatga
   126781 ataaaacaaa aagtcattat tggaagtgaa ttagaattgt aatggatacg ttatatctca
   126841 agtttttttt ttataaccgt ttaacttttt gagttaaacg gttataaaaa aaacttacac
   126901 aaactttctt tctttatctg tggaacggtt tttttattta ttcttcactt caataagttt
   126961 attcaattag atgctaaatt aaattggtat ctaagttaat atgaatgaac cataactatg
   127021 cagtcctatt cctaatagat taaccccaaa atagcatatc caaattatca gaaatcctat
   127081 agaagccaca attgctgaat ttgcaccttg ccaacttttg gttgttctag tatgtaaata
   127141 aatcgcatat atggtccaag taataaatgc ccaagtttct ttagggtccc aattccaata
   127201 ggatccccac gcctcattag cccatactgc tccagagaga atacctatag ttaaaaaaat
   127261 aaatcctaga ctaattacac gagaactcca ataatcaaat ctttgtatca attgatattt
   127321 gtaataattt ttaaaagaag aaaaataagt attttgtaaa acatttccat tttcattcaa
   127381 gtatttgatc tcaccaaaga aaaacgaact aataaataaa ttcttgtttt taccaaaact
   127441 ttcgatattt tttcgaaatg taattactag aagagcaatt gaaaataaag atccaactaa
   127501 gagagctgca taactcaata acatcatact tacatgcatc attaaccaat gggaccgtag
   127561 agcaggtact aatattgcgg attggtgcat ttcagttgaa agacccgaag tggcaaagcc
   127621 ttgagtcaaa atagcacttg gtgtggttat tgtgcttaaa tcatttttat ttttatgatt
   127681 ccatatttta ggaatcatat gaattatagc gaaactccac gaaagtaaca ttaatgattc
   127741 gtataaatta cttaatggga aatgccccga ataaatccaa cgaataacta ataatcctgt
   127801 tatagacaaa aaagtagcta tcatcccctt ttccgacgaa tcacataatg ctacaatttc
   127861 gtggactaaa aaggtcatca aatgaatcgt aattacaatt gaaatgatcg aaaaagagat
   127921 atgatttaag atatgttcta aagttacaaa tagcatagaa ggagtccaat tacacacaat
   127981 cgggaattaa attaaataaa ttataggatc tttaatttat ttttagagga tgccgccact
   128041 cggattcgaa ccgagatgtt ttaaacactg cttcctaaga gcagcgtgtc taccaatttc
   128101 accatggcgg cttgcttgaa ataataatag ctcgttcata ttgaatcgtc gagattcaag
   128161 tcaaggattt aatgtaatat tgtttaaatt caaattaatt aaaatattta agatgtttac
   128221 atattacgta attcggtatc attaaattgt attactaata gtattctttg tttcgtataa
   128281 tatttacggg aagatttatc aaacaaatca attaggtatt ggactaaaca tataacaaaa
   128341 aagagttgca atctctattg taatttactt ttcacaaaaa gttagttgcg gtaaatcaaa
   128401 attatcatct cacgaaatta tagtataatg aaaaaaaaaa aattaaactt cgtatctaat
   128461 ttttatattt tttcttttat ttactttaaa taaagaaaaa atataaaaat tagataataa
   128521 tagttaaaaa cagtatgaca gagaaaatct tcttctacat accacaacag ttagttctag
   128581 ctcatattga attgaagaat ttaaaacaaa acacaaatta atttaatgcg actcatttgt
   128641 cttataaaat aaataaaagt tttaattttt agttatttga actatgttgt caatccagat
   128701 tagtccaagg ccttattatt acttgtactt gtttttgtcg cacaaaaaaa ccttttgaag
   128761 gccttattat tacttgtttt tgtcgcacaa aaaaactttt tgaatgtcct gtggatactg
   128821 atttagctaa agaaagagcc tttagcgcag ctaaatatcc ttttttcttc caaatacttt
   128881 tacgaatacg tttttttgac atagaagtac gtttttttgg aactgccatt gaaaaaaaaa
   128941 agagttagtc atttttatca ttggatgtga aagacatgta ttgttcaaaa aggatcggcc
   129001 ctttttcatt atttattatc tatactttac ttaacttatt acatagataa caatttttca
   129061 taacataaag tgtcttacct aacaaacaaa aaatatattg tattgatttg ttttgtgcaa
   129121 atcccatata gtctttcttt gtattgtact agaaaagcaa atttcctttg ctaataatct
   129181 tttactattc tagtttattt tatgcttttt ctttttcgta tctctattac atacaaatac
   129241 aatcttcaaa taaaaaaaaa actagtattg attgttttgt tatctttatt ttatagtccc
   129301 atttgaatct gtgtttacgg tatctattac cactaataaa aagaaatgga ttgccattca
   129361 gaaagaacaa aaaagtttcc aactttagtc tgatattttt ataacacatt taataaataa
   129421 aaaatattaa gactttttcc ttatataatt ttaaattatt taaattttat tttatattaa
   129481 tttaattgat caatttcaag agtgcagtgc ctattcataa ttttaattta aataaaacta
   129541 ctataattag tctcttaaac tggataaagg taattttagt aatatctagt aatatcttat
   129601 tttagttcta tgctaaataa gaaaaattgt aggattctat ttacgataag cataagtttg
   129661 actattgaat ttgaattcaa tcaatcagtt atacggtgaa ttagataatt actttaaata
   129721 tatttaaata tattaactat aatagataat aaagtttctt gttattaaat tctgttatta
   129781 gcagatactg gatccatatc tgaaccaagt actttatttt ttgttggtgt aacttttttt
   129841 ttactatatt atatggctat aaatcatcaa aacggtagaa taattaaaaa taaaaatttt
   129901 atattttttt ttgatcttaa ttttaattta ataaaaattt atctttagta actttagtaa
   129961 ataaccaagt aataattttg acctagtgat ttggtcatat catttgatca aacgaattgg
   130021 agctttttga attatttaat aatatatggt aaaaatcaga tcaattaaga attcaaatcc
   130081 ttgagttttt cataatttta ttgctgattt attttattct tgttctttcc gaaatagaaa
   130141 tagataagag ttggtgaatc ggaaacaatt ataattaaat taataggaaa aaattgaaaa
   130201 ttttgctttc ttatggaaca tacatatcaa tatgcatgga taataccttt ccttccactc
   130261 cctgttacta tgtcaatagt atttggactt ctacttgttc caacagcaac aaaaaatatt
   130321 cgtcgtatgt gggcttttcc tagtgtttta ctgctaagca tagctatggt tttttcggcc
   130381 aatctgtcta ttcaacaaat aaatggaagt ttcatttatc aatatctatg gtcttggacc
   130441 atcaataatg atttttcctt agagttcgga tattttattg atccgcttac ttctataatg
   130501 ttaatattaa tcactactgt tggaattatg gttcttattt atagtgacaa ttatatgtct
   130561 catgatcaag gatatttgag attttttgct tatatgagtt tttccaatgc ttcaatgttg
   130621 ggattagtta ctagttccaa tttgatacaa atttatattt tttgggaatt ggtaggaatg
   130681 tgttcgtatt tattaatagg tttttggttc acacgaccaa ttgcagcaag tgcttgccaa
   130741 aaagcttttg taaccaaccg tgtaggggat tttggtttgt tattaggaat cttaggtttt
   130801 tattggataa caggaagttt tgaattccgg gatttgttcg aaacatttaa taagttgatt
   130861 cataataatg aggttaattc cttatttgct actttgtgtg cttccctatt attcctcggt
   130921 gcagttgcta aatccgcaca attccccctt cacatatggt tacctgatgc catggaggga
   130981 cccactccca tttcggctct tatacatgct gctactatgg tagcggcggg aatttttctt
   131041 gtggctcgtc ttcttcctct tttcataggc ataccttaca taatgaatct catttctttg
   131101 ataggtataa caacactatt attaggagcg accctggctc ttgctcaaag agatattaaa
   131161 agaagtttag cctattctac aatgtctcaa ttgggttata ttatgttagc cctagggcta
   131221 ggttcttacc gagctgctct atttcatttg atcacccatg cctattctaa agcattattg
   131281 tttttgggat ccggatctat tattcattca atggaacccc ttgttggata ttcacctgat
   131341 aaaagtcaga atatggttct tatgggcggt ttaacaagat atgttccaat tacaagaact
   131401 acgtttttat taggtacact ttctctttgt ggtattccac ctcttgcttg tttttggtct
   131461 aaagatgaaa ttcttagtga aagttggttg tattcaccaa ttttcgcagt aatagcttgt
   131521 tttacaacag gactaactgc attttacatg tttcgggtgt atttacttac ctttgaaggg
   131581 tatttacatg ttcattttca aaattatagt gtaggtcaaa gtagctcatt ttattcaata
   131641 tctttatggg gaaaagaagc acctaaggca gtcaacatga atttactttt ctcgacgaca
   131701 atgaataata atgaaagctt gtattttttt tctaaaaata catatcaatt tgatgggaat
   131761 ctaataaatc ggatgcgata ctttactacc cgttttttga aaaaatatac ttctatgtat
   131821 ccccacgaat cggacaatac tatgttattt cctttgctta tattagtagt atttactttg
   131881 tttattggat tcataggaat tgcttttggt caagaggaaa tggatttgga tctattatca
   131941 aaatggttgg ctccatcgaa aaatctttta catacaaatt cggattattc cgtagactgg
   132001 tatgaatttt ttacaaatgc atttttttca gtaagtatag cttttttcgg aatatttgta
   132061 gcatccattt tttatggatc tgcctattca tctttcaaaa atttggactt aatcaattca
   132121 tttgttaaaa taagtcctaa aagagttttt ttggaccaaa tagtaaatat tgtatacaat
   132181 tggtcgtata atggtggtta tatagatttg ttctacgcaa gggtcgtaac ccgtagtata
   132241 agaggattgg ctaaactaac ttattttttt gataaatgca taattgatgg aattacaaac
   132301 agtgttgggg ttgtcagttt ctttgcgagt gaaggaatta aatatttagt agggggtgga
   132361 cgaatctcgt tttatctctt tttgtattta tcttttgtgt taattttttt attatattct
   132421 ttcttaatat aatactatta tttattatat tcttaactta tattattaac taactatatt
   132481 tattattaat ttttatatta tttattatta atatttaata catattataa tataaacata
   132541 ttctaaataa tacatatata taacatacag tatagtataa cagtataata tatatatatt
   132601 ataatataca ataatatata tataaaatat atatacaaat aatatatata tatcaaatca
   132661 acaaatatat atcaaatata atcaaataca tcaaaaaaag gatcttacta atactaattg
   132721 gtaatcgtct ttgaatgaag aggtttatcc ttgtctgttt tgttgatttg agttgaattc
   132781 ataattgttt gaattgtgta atctcctatt attgatattg gtaaccgacc caatgcaatt
   132841 tgattataat tcaattcgtg acgatcataa gcagaaagtt catactcttc agtcattgat
   132901 aaacagtttg ttggacaata ctcgacacag ttaccacaaa atatacagac cccgaaatca
   132961 atactataat taagtaattg tttcttttta atatctgttt ccaatctcca atctacaacg
   133021 ggtagatcta taggacatac acgaacacat acttcacaag caatacattt atcgaattcg
   133081 aaatggattc gaccccggaa acgctctgat gtgattgatt tttcataagg atattgaata
   133141 gttacaggta aacgatttgc atgggataag gtaatcataa aaccttgacc aatatacctt
   133201 gcagctcgta ctgcttgttg accataattc atgaatccag tcaccatagg aaacatatcg
   133261 tatatatcca ttatataaag aaattgatat ttctttctct tgtttgagag agattatgaa
   133321 tctagaatag cgttattgta ttctgttatt tatatttata tttatagtga aacaagttga
   133381 gaagaagttg tcaataatag attacctaga gagataggta aaagaaattt ccatccaaga
   133441 tttaatagtt ggtccattct catcctaggc aaagtccatc ttgttgcgat aggaataaac
   133501 aggaacaaat aggctttagc taatgtaata aagataccaa ttgtcatccc aaagataccc
   133561 cctattttct ttattccgaa aagttcagga agaaatatgt acggaagaga gaaattccac
   133621 ccacctaagt aaagaactgt tacaaataat gaagaaacta ataaatttag ataagaagcg
   133681 acgtaaaaca aaccgtattt gatacctgaa tattcggttt gataacctgc tactaattcc
   133741 tcctctgctt ctggtaaatc aaaaggtaat ctctcacatt ctgctagaga cgaaattaaa
   133801 aaaactataa atcctatagg ctgacgccac agattccacc cccaaaaacc atattttgac
   133861 tgtgcctcaa ctatatcaac tgtacttgaa ctgttagata attatagtcg gcgataacat
   133921 cactgtttcc gtcgctattc cagaaccgta catgaaacct cagtttcata cggctcctct
   133981 acggccacaa ataaatataa ggactagttc agtattaaca ttaattatct attggggaaa
   134041 aaatggaata aagatagatt agagagtcca aaattagacc gaggtaattc tgtttgctag
   134101 aaaaaagcgc ttccgaattg atctcattct cttaaaaaaa gaaattttct ttgttcagta
   134161 ataatttctg acttcaataa aatactcatt tttgtaaata gacaagatag ttcggcccat
   134221 ctttttttac tggattacga aaaagaaaga attagccact aattcatgaa tttttgtatg
   134281 taagaattgc atatgtatgg atacagtaaa gaaagaataa ctaaagatat ttttgattat
   134341 tcagttattt tcccattcca tatattgaat tctgtttctt ttgttcctgt tcttgtttct
   134401 tagaagagag ggggtattct gaaaaaagag gattaattcg ttcttgatag tcatttcttt
   134461 aatcagtgaa taggagcata ctctagatcg gaatcctata aggaagtact gctttatcat
   134521 ttctaccaac ttaaagccct tattttgatt cattttatgc gtaaatgcct cttttgagac
   134581 tttacattat ctctattact aatcttttgc gtatcttggt gttcctactt gtccacccat
   134641 ttttgattga tctcccgtat ggtaatacgt acaagactat agttgaaact ccatacagtt
   134701 gatcctttgt acccgcttca agacatgaag actaatcaag caatttcaac cttggggtaa
   134761 acagtttaca ctgcttatgt ttacttccac tttactcttg tacataggga atgagaatga
   134821 attttcttac tgcgaattta taagctgttt tgtttcactc atatgactat ctagtttaac
   134881 ccattcacct aaatctgaat gatgaataaa aaaactatat ctattccata catttaatcc
   134941 ctttcctaaa aataaagaaa agttcatgtt ctaacgaatc acacgtagag atattgataa
   135001 cacacatgga gttaatggta tttcataact aatggattga gcagcagctc gtagaccacc
   135061 tgaaaaagaa tatttattat tcgacccata tcctgacata agaagtccaa taggagcaat
   135121 acttgaaatg gcgatccata aaaaaacacc tatactgaga tcggctagaa caaggtgata
   135181 cccaaaagga attactaaat aacttagtaa aatagatatg accgctattg ttggcccggc
   135241 actgaacaaa cgactattcc ctctagacgg taggagatcc tctttaaaaa gtagcttggt
   135301 accatccgct aaagcttgaa gaattcctaa cggaccggca tattctggtc caatacgttg
   135361 ctgtatccct gcggatattt ctctttctaa ccacacaatt actaatacac ctattatgat
   135421 tccaaatatc aggataaaaa tagggacaaa gagccatata agttcataaa cctcttttaa
   135481 gaattccgat ccagaaaaag aattgatagt ttgtacttct gttatatcaa ttatcatttc
   135541 aacgatcaac ttctcccata ataatatcta tactacctag tatcgtcatg atatcagcca
   135601 atttcattct tttaactagc tgaggcaaaa tttgcaaatt gatgaaacct ggcggacgaa
   135661 ttttccatct ccaggggaaa acactctgat ctcctatcag aaaaatgcct aattctcctt
   135721 ttggggcttc tactctgacg taaagttctt gttttgacaa ttcaaaattg ggtgaaggtt
   135781 ttttactaat gaatctatat tcaaaatcat tccattcgga atcttttgct ctatcaaagc
   135841 gtcggacttc taaattttca tagggtcccc ccggaattcc ttctagagcc tgttgaataa
   135901 tttttatgga ttctgccatt tcgccgattc gtactaaata acgagctaat gagtctcctt
   135961 ctttttgcca ttggacttcc caatcgaatt cattgtaaca ctcatattga tcaactttac
   136021 gaagatccca ttggattccg gaagctcgta acattggtcc cgataagccc caatttattg
   136081 cttcctctcc cccaataatg cccactcctt caactcgttc taaaaaaatg ggatttagcg
   136141 taataagttt ttgatattcg tcaattcctg ttaaaaaata atcgcaaaaa tccaaacatt
   136201 tatctatcca gccatgaggt aaatcagcag ctactcctcc gatacggaaa taattatgca
   136261 tcattcgcat acctgtggca gcttcaaata gatcataaat caattccctc tctctgaaaa
   136321 tataaaaaaa gggagtctgt gcgccaatat ctgccataaa aggtccaagc cataacaaat
   136381 gagaagctat acgactcagc tctagcataa ttactctgat atagctggct ctttgaggta
   136441 cttgaatatt tcccaattgt tctggtgcat ttactgttat tgcttctgtg aacatagtag
   136501 ctagataatc ccaacgcgtt acataaggca aatattgtac aattgttcgg ttttccgcaa
   136561 ttttttccat tcctctgtgt aaataaccta gtatgggttc acagtcaata acatcttcac
   136621 catcgagagt aacgatcagt cgaagaacac cgtgcattga tgggtggtga ggacccatat
   136681 tgactatcat aagatctttt cttgtagccg gtacagtcat atcttttttc cccaattcat
   136741 tattctatga atttttcaaa acgaggttcg gtcaaaatta aacaaaatat caaaatctaa
   136801 aaaaaaaaat aattcaaacg aatctttgaa ttaacgcttt cgaatatcca actgactaat
   136861 taatttctta taacgtactc tatttttctt tgacaaatac gccagcagcc gttgacgttt
   136921 tcccagaatt atttgtaaac ccctctgaga taaaaaatct gttttatgcg attccaaatg
   136981 tgaagtaagt ctccgtatct tattggtgaa actgaagact tgaaattcga cagatccctt
   137041 gttttcttct ttttcttttt gttcttgtga aatgattgag ataaataagt ttttgaccat
   137101 aaaatcaaag aattttccat ttttttttat tttactgatc agaaataata atgttggtca
   137161 ttttctggta aacacaaaaa tggttttctc ttactcttat atatacgata ctatccaaat
   137221 caaattaata aatcaaaaaa atttaaattt gatttggata gaaaggtata atatatttct
   137281 gcactcacca aagggaatta tttctttgta ttgtacctaa aaagatttcg tcaattcatt
   137341 tctagattca gttgataggc cattaaattc agtattatgt atcataatgt aacacaacat
   137401 atgtgtatat ctttcggcct tcgtatatcg aatgtctcac tcacgcacta cacactacac
   137461 ataattataa tatatatata agttatcata ttatacataa ttatacatat atatcattaa
   137521 atattgttat agtttattgt atattgttat attagtatat tattatataa ttataatgaa
   137581 attctaatta aattatgtaa tcatgttagt atatttatat tagtatatat atattagtaa
   137641 tataatttat taatatttaa atattatata acttaattta gttaatatat tattatcata
   137701 ttttatatta tttacatatt attttcttta tatttattta tattcatatt tatttaaatt
   137761 tatttaattt aatttataca tgtttctttt ttacttatta tttatttata ttattttatt
   137821 tataaataaa tataaataaa ataatataat ataaataaaa tattaagtat actgtttaaa
   137881 ttaaattaat tatatattaa atatattatc ttttaataaa ctatccatta attcagcatc
   137941 caattctgaa tctgaataat tttgtggata catccgtatt cttaacatac taaaacgact
   138001 accattattg gtatcaaacc aataccgatt catacaagct aaatcttcta atcgataatt
   138061 gggccaaaga aacaatttta atttcattaa tttgtttttt ttattttcat ttgtattaaa
   138121 acgcttgccc tttttcaaaa actgtccaca gttccttatg gtgtttccat tgaaaaatac
   138181 cagattccta tctacgtcta caacattccc cttccaggaa ttgaaacaag ttagaattct
   138241 caactctcga cgacgtctag tagatagaat attttcagga acaaataaat cataattctt
   138301 tttatcttca accacaagtc caatgctatg ttgtgaaatg gattccagaa aaggactctc
   138361 attaagatat ctttctttta tatatctttt agtagtttgt tgtctattct tattgatcaa
   138421 gaaaatactt agggtttgat atataataaa ttctgtatac cgttttttaa agagacgagc
   138481 cggttcaaga ataagtattc cctttcttat caagtctgtc acagttatac ctgttttttg
   138541 aaacagaagt tctgtactaa tatgtcccct tttaattgag gatatagcaa ttctttttgg
   138601 attatccagt ctaagtagta gacaatatat attgacattt ttgactactt ttttatcaaa
   138661 accaccaccc catcttaatt gaaaaatgaa aaattgagtc agtaaggaat ctagttctac
   138721 tctcttatta ctctttaatt tttttttctt tctacgggtt gattcttctt ttttcttttg
   138781 ttttttttct ttctctaatt ctttttcttt ttctttttta ttagatggta gattaagatc
   138841 attaggatct tttttttgtc tttctttttt tattttctgg atgtccttat tttgagtaaa
   138901 atttttattt ccatgagtgt ttaaaagaat aaattgggtt ggcataaacc atggtttatg
   138961 cttatatgca tgataaagta gtctcaattc tgggaataac gaagattcca gatttggtat
   139021 gggaggattt tctttattca ttcctatcca atcaaaaagt tttttggatg gttttgtttt
   139081 ttgaagaatt gtgataggag aaatcttttt tttataaatt aggaaataac caattttatt
   139141 aatcctggta ccaagaatat gcatcttaac gcagagatca atatcgctat tttttttttt
   139201 taaagaaacc tggataaatc taaaatcaaa aaattttcta tccagatttt ttttttttcc
   139261 atatggacta gatggtctta gataatcact aagatctata tctgctagta cataaaatga
   139321 ttcgggtttc tgtgtttttt gtgtattgaa aatatatgga aattttcggt ctctgtttac
   139381 ttgtaatggt gctccataaa tatatgcatc ccctccatct tcataattca tatatttatg
   139441 tgctagaaga tcatatttgt agtttttttt taattttatt tgtttaatta aatttttttt
   139501 ttcatatgaa tccaatatta ttgagtcttt tttttgagtt gtacaacgtt gattgactct
   139561 atttctccat ttttgtggta ctaatcgaga ccattgagtt tgagataaat tgtattgata
   139621 atgattcttt aaccaattta tccatttatt cattccagac ttataaactt tcttatgctt
   139681 ttctttgaaa taaaatagtc ctcgtgtccc acaataatcc ttgattctat ctttaagaaa
   139741 aagatggatc ccgttatatt gaagtacaga tttcaagtaa tatttgttat taacttgtga
   139801 taatgcataa aatacatatg cttgtgacaa agaggaagag gataaatcac aatcaatctt
   139861 tgaattctca ttattaatat tagaaagcga ctcttccatt gtcgaaagag agtgaattgt
   139921 attttgattt gtttggtcaa tccctttttg acttgtttca tcgtggtcaa agaattttgt
   139981 gatcgttttt tttgttgatt caaagaaaag tggtacattg gtcctaagaa tattaatggt
   140041 acatagaagg atattgttgt atattctttc aatgaaatat ttgataaagt agtataattt
   140101 acgtattaat cgggtactct ttcttttgaa tatttgccgt ttttgcaatt ctgaattttt
   140161 atcagcacaa tttgtctcgt tagggctaat atttatatct ggagttagaa tgattttttt
   140221 attgtctttt tcgatttctt ctattttctt cctgattttg gtcgttatac cagcaagact
   140281 ttttattttt ttttctataa gtgaacgttt tatccaatcc ttggattgaa tttgaatggg
   140341 taattcgtcg gtaatcttat tactgattat agaatctttg actttcccga ggtttctttt
   140401 tttttcaagt tttttaatta ttcgttttat aactcgaatt tgtttgttaa cacatcttaa
   140461 aatctttgaa agccatttga cctctttttt agttagaact ataaattttt ccactttttg
   140521 aatttttttt tttagctctt tcaaaatagg ttcaaaaaaa gaaggtagtt ttcgaggaga
   140581 accgaagggg aattccgctt cttttcccca gactgttaaa aaactaaatt tgtcttttgt
   140641 acttttttgt ttaattttat ctctaagatg gtatggtact ttaggttttc gccaaggttt
   140701 cagacggaaa ggatatataa tttttatctg aataccatct attaaccaat cttgtggaaa
   140761 ttctgtttct gataactgaa caccattata agtacattta acatgcattt ctttatgcca
   140821 atcttgcaaa tcctcgatcc actcggggaa ttggaataat aacatacggg cgacattttt
   140881 agctattatc aatgaaggca atacaatgta ttttctaaga gccaaatggg ttactaacat
   140941 caaacccctt aatgcttgag caaatagaac gtcatcccaa gcttctgata tttttatacg
   141001 ttcactttcc tctccttttt cgttgttttt attctcttct tcctctgtct cttcttcctc
   141061 ctcagaatcg aaaatttgaa attccgattc tctttctcta tacacatcca cccaatcact
   141121 atccacccaa tcactatacg cccaatcact atccaccgaa tcgccactat ccacccaatc
   141181 actaaaccta aaaacgtgat tcataatttg aaaaacgaga ttcagcgttt tgtagatatc
   141241 atctacaaag aaaaaaaatt ttctttgtat ttgatccaca aaaattggcg aatgcgcatg
   141301 tgctatagcc gttccccaag aaggaataat tttacgtctt tgagcacgca tggatccttt
   141361 gattagccgc cgacgataat ctgatcgtat gaagaaacgg ttcacagcca cctcttccga
   141421 ggtatcattt ttactagtaa gttcagtatt agtatcctcg ccctcgacag tttcgtgctt
   141481 ctcagtaaaa attacaacac gtttgaatct ttttgcacga agtccatgat catcctttgc
   141541 ttctgattct tgtcctctcg gtttttcttc tattaattcg tcgacgaatt tgtatttgta
   141601 tgcccgtcga ggaacttctt ttctgatttc ttctatctca ggaaaatcat tttgatttct
   141661 aattgtttga tcattgtgat cagttgtaac tacatcgaat aggacttcat cgtttgaggt
   141721 taaggaatga ccaatatttt tcgataaaaa ttcttcatca aaaagatgat tttgatattc
   141781 aaattcttct tcttgggggg aatcattagg aagtagactg tgaatttgat ttatccagac
   141841 tcttgctatg gactcctctg catttgtaga agttattaaa tcatccccga ttggacgtga
   141901 atttaatttt gtgaattttc tgcgatatgg tccgtttaag aaaggatcgt acattggagg
   141961 taagcattcc tgttcattct catcattgca taatctgatt cttttctcga gcacatctga
   142021 aaaaagggat cctctttttt tttctagagt ttttattcga tttattaatt cattactcaa
   142081 ggtgtgcttt ttttgttcat tagtataaac ccaagaatta tcctcgtggg atagttcttc
   142141 ggttgtgtac aaagatatac ttcgttctat tatttctgaa aaagttgata aactcggcgg
   142201 atatgtaaaa gatattcttt gttttccatc acttgtacat gtataaaaaa aatattgtga
   142261 catttcattt cgtacagcat tttccgattt attatttctt atatatcgaa atggacgaat
   142321 ccatcgtcta tagtcgaaaa gaagaatgat aagcggtttt tgaaaccaac aaagatcttg
   142381 ataatattct ttttctttac tttctaaatc gaattcccaa aattcttctt cgtaatatga
   142441 tccctctttg tcctgtggtt ccgaagttgt ttctatcttg ctttcttctt cttcttcttc
   142501 ttcttcttct tcttcttctt cctcctccag ggtgtgaccg aactttttaa gaaaaacagg
   142561 taaaggaaaa tagggctttc tgcctaaata gaatatacaa gtgataagta agagaatatt
   142621 aaagaaatta accagattat ctttaaattc taaaataatg tacctattag gtttaatgta
   142681 attacttttc catatacaga atacgactaa ttgaacccac ttaataaaaa tgagttgaat
   142741 aatgaaaaaa ctaataaaac cacctgttat aaataagacc ttgtcgttgc atcgaaacag
   142801 aggaatgttg actaatctgg ctagtgttga acttggtaaa acaaaattgt tgagtagttg
   142861 acaaattata ttattcagta atatacattg aatcttgaac ttacgtattg atggatttct
   142921 aatagtagat acataattta caaattcctt attattgttc cagaagaaat gaaataagaa
   142981 atatggtata gctagggcag ttattgtatg aggtctatcc aatattaaat acaggggtat
   143041 ataatagatt gatacaagca tgaaaaactg tcccagaata aaaccgactc ctgttgctgt
   143101 ctgctcttct tctccttgtt ccagaaccaa agtttgaaga aggaagaaat aagagggccc
   143161 tgtggagaac gcggtcaaaa atccataata gagtccaact ataacagcgg aattcattat
   143221 cttcatgcat aaggcggaat taattatctt catgcataag gatttcatgt ataaggataa
   143281 tgcatcactt aatagaacaa atttaaaaat catcgtgaac ctcctattta tttgtattaa
   143341 aatttattga ttattatatg ataattatca tataaatatc attttataac tttcatatct
   143401 atttctatta attttttcac tttcatatcc tcatatctat atggaataga ctctaaatat
   143461 atagaaagaa aaagaccata aatgacatct cttatgtcaa tgattcagtt aaatgaatgg
   143521 aattggaata tagcatttta tatattatat tatattggaa ttataaagaa aagaattttc
   143581 ttattatttt ataatgttta taatgattaa tgtttataat gatattttat aatataatgt
   143641 ctaatgaaat agagccactt tgaggttccc tatgaaatgg gcatggaacg gagccactac
   143701 gaagaagttc cgggagttac gaaggaagct tcgtactcat attgttcgtg ggttgagaac
   143761 ggtagttgaa cttgatgaga tcgaatcacc cgttgttcct cagtagctca gtggtagagc
   143821 ggttggctgt taactgactg gtcgtaggtt caaatcctac ctggggagat ttgattaaat
   143881 ttttattaaa aaatgaaagg gctcgttttg acaggagtag gtaacccgtt ccctttcttt
   143941 gtttctattg cattctatct catcgtatca cattctgttc tgcgatattt gagaatcacc
   144001 gtcaatacct ggcgtagatc cgggataatc ccttataaaa aaccccgggg ctatttacaa
   144061 ttagccaatt aatcattctc agatgatgta ctagcagtgc atcaaagatg cagtcatcca
   144121 ttctcccgat cggccacaat taccgcgagc aaacaataat gaggaacgca tttttgctat
   144181 gctactaata cttgtacttg ttctgctatt ccgcacaagc ctggctgagg aagagttacg
   144241 ggggggtaaa acacaaatat gctgattcgg accaggcgtg cgccgtgtaa ttatattaca
   144301 attacaattc acgataaaga aaaagtcaag gccattccat ttcgacaaaa gacccatacc
   144361 caaccaagtt ccatagcttt gcgtccgcta tcccgatcat gattttccta cccccatagg
   144421 taaaggaaag gtccttccct tttgggccgg ttgtgggcga ggagggattc gaacccccga
   144481 caccgtggtt cgtagccacg tgctctaatc ctctgagcta caggcccacc ccgtccccac
   144541 cggatctgtt cccgggagta ccctcaaaaa ggaacctttc ctctcctcag ccatttcatt
   144601 tcggaaggtg tgaaagcgct tttctctcta taagaacagt gcgttccgag gtggagagaa
   144661 gagatgtcat aattggggtt ttgaataaga cgacctttgc atttttcata ttttataaaa
   144721 caagaggtgt tataaaatca ttctggcgtc gagctatttt tccgcaggac ttcccctaca
   144781 gtatcgtcac cgcagtagag tttcaccacc aaattcggga tggattggtg tggttcctct
   144841 acgcctagga caccagaata tcgaaccatg aacgacgaaa catgagagaa aagctcatat
   144901 tggctagtga ttgtgaggcc ccactagaag ggacacacaa aactctgccc ttccatccct
   144961 tggatagatg ggcgggcaga attttgtgtt tgttttttat tgaaaaagca gatggcgagt
   145021 gcctgatcga attgatcaga tcatgtagga acaagcaagg ttcaaatctc tcggtctgtt
   145081 aggacaccag aatatcgaac catgaacgag gaaacgcgat agaagctcat attggctagt
   145141 gattgtgagg ccccactaga agggacacac aaaactctgc ccttccatcc cttggataga
   145201 tgggcgggca gaattttgtg tttgtttttt agtgaaaaaa tagatggcga gtgcctgatc
   145261 gaattgatca gatcatgtag gaacaagcaa ggttcaaatc tctcggtctg ttaggatgcc
   145321 tcagctgcat acatcactgc acttccactt gacacctatc gtaatgataa acggctcgtc
   145381 tcgccgtgac cttatcttgg attctcaata cttctgtcac tccatccccg caggggcaga
   145441 gaacccgtcg ctgtctcggc tatgctgccg gaggctctgg ggaagtcgga ataggagagc
   145501 actcatcttg gggtgggctt acttcttaga tgctttcagc aggtatccgc tccgcacttg
   145561 gctacccagc gtttaccgtg ggcacgataa ctggtacacc agaggtgcgt ccttaccagt
   145621 cctctcgtac taggtaagag tcctctcaat gctctaacgc ccacaccgga tatggaccaa
   145681 actgtctcac gacgttctga acccagctca cgtaccgctt taatgggcga acagcccaac
   145741 ccttggaacc acctacagcc ccaggtggcg aagagccgac atcgaggtgc caaaccttcc
   145801 cgtcgatgtg atctcttggg gaagatcagc ctgttatccc tagagtaact tttatccgtt
   145861 gagcgacggc ccttccactc ggcaccgtcg gatcactaag gccgactttc gtccctgctc
   145921 gacgggtggg tcttgcagtc aagctccctt ctgcctttgc actcgagaga cgattccgtc
   145981 cggcccgagg aaacctttgc acacctccgt taccttttgg gaggcctacg ccccatataa
   146041 actgtctacc tgagactgtc ccttggcccg taggtcctga cacaaagtta gaattctggc
   146101 tcttccagag tggtatctca ctgatggctc gggccccccc ggaagggggc cttcttcgcc
   146161 ccccacctaa gctgcgcagg aaaagcccaa aaccaatccc agtgaacagt aaagcttcgt
   146221 agggtctttc tgtccaggtg caggtagtcc gcatcttcac agacatgtct atttcaccga
   146281 gcctctctcc gagacagtgc ccagatcgtt acgcctttcg tgcgggtcgg aacttacccg
   146341 acaaggaatt ttgctacctt aggaccgtta tagttacggc cgccgtttac cggggcttcg
   146401 gtcgccggct cccctgtcat caggtcacca acttccttaa ccttccggca ccgggcaggc
   146461 gtcagccccc gtacatggtc ttacgacttt gcggagacct gtgtttttgg taaacagtcg
   146521 tccgggcctg gtcactgcga ccccccttag gaggcacccc ttctcccgaa gttacagggc
   146581 tattttgccg agttccttag agagagttgt ctcgcgcccc taggtattct ctacctaccc
   146641 acctgtgtcg gtttcgggta caggtaccct tttgttgaag gtcgttcgag cttttcctgg
   146701 gagcatggca tgggttaatt acttcaggcg ccgtagcgcc tggtactcgg acatcggctc
   146761 gaggcatttt ctctacccct tcttacccag ggcacctttg gtccttgaac cgataaccat
   146821 ctttcggcta acctagcccc ctccgtccct cgggaccaac aaggggtagt acaggaatat
   146881 tcacctgttg tccatcgact acgcctttcg gcctgatctt aggccctgac tcacccgccg
   146941 tggacgaacc ttgcggagga acccttaggt tttcggggca ttggattctc accaatgttt
   147001 gcgttactca agccgacatt ctcgcttccg cttcgtccac acccgcttgc acgggtgctt
   147061 ctatctaagg cggaacgctc ccctaccgat gcatttttac atcccacagc ttcggcagat
   147121 cgcttagccc cgttcatctt cggcgcaaga gcgctcggtc agtaagctat tacgcactct
   147181 tttaagggta gctgcttcta ggcaaacctc ctgggagtct ctgcacaccc acctccttta
   147241 tcactgagcg gtcatttagg ggccttagct ggtgatccgg gctgtttccc tctcgacgat
   147301 gaagcttatc ccccatcgtc tcactggccg accttgacct ccgttatttt ggggtcatat
   147361 ctagtattca gagtttgcct cgatttggta ccgctcacgc ggcccgcacc gaaacagtgc
   147421 tttaccccta gatgtccagt caactgctgc gcctcaacgc atttcgggga gaaccagcta
   147481 gctctgggtt cgagtagcat ttcaccccta accacaactc atccgctgat tcttcaacat
   147541 cagtcggttc ggacctccgc ttagtttcat ccaaacttca tcctggtcat ggatagatca
   147601 cccaggttcg ggtccataag cagtgacact cgccctatga agactcgctt tcgctacggc
   147661 tccggtggat tcccttaacc aagccactgc ctatgagtcg ccggctcatt cttcaacagg
   147721 cacacggtca gagatcgcat tctcctccca ctgcttgaga gctcacggtt tcatgttcta
   147781 tttcactccc cgatgggggt tcttttcacc tttccctcac ggtactactt cgctatcggt
   147841 cacccaggag tatttagcct tgcaaggtgg tccttgctga ttcacacggg attccacgtg
   147901 ccccatgcta cttgggtcag agcgtaagct agtgatgctt tcggctactg gactttcgcc
   147961 atctggggtg cagtattcaa ccgcttcgcc tagcagcacg acgcttgtat tgctctccca
   148021 caaccccgtt ttcgcggttt aggctgctcc catttcgctc gccgctacta cgggaatcgc
   148081 ttttgctttc ttttcctctg gctactaaga tgtttcagtt cgccaagttg tctcttgcct
   148141 acccatggat tcagcagcag ttcgaaaggt tgacctattc gggaatctcc ggatctatgc
   148201 ttattttcaa ctccccgaag catttcgtcg cttgctacgc ccttcctcgt ctctgggtgc
   148261 ctaggtatcc gccgtaagcc tttcctcgtt tgaacctcgc cattaacgtt ttaaggctat
   148321 gccatcctaa ggtgctgcta aatggaagga tcttatcaac gtccatgaat gagaaatcat
   148381 agatcgaact gccgaatcgt aaaaattggg tgctatcata gtttcggcta agttcacagg
   148441 ctggagataa gcggactcga accgctgaca tccgccacag ggtaaaccac cgcctctcgg
   148501 gcctccccga ctgattctac catagaggcc aacgatagac aataactccc ccccgaacac
   148561 agcttacaac tttcatcgta ctgtgctctc caaaaagcaa ctcttctcaa aatatcaaaa
   148621 ggtgctgagt cggaatccca ttctaaggat tcttgtggtt ccggagaatc cagctacagg
   148681 agaaccagga acagagagct ctcccccttt ttccgcccga ctctttggtt ttaagaatgc
   148741 tggttttaag aacgagtgat tgcccttctc cgacccttac tgcccaaccg gagagcggac
   148801 agctaatgcg ttccacttat tgaacagggt ctatggtcgg tccgtgaccc ctggatgccg
   148861 aaggcgtcct tggggtgatc tcgtagttcc tacggggtgg agacgatggg gtcggtccat
   148921 ggattttcct tccttttgtc acatttcgct caaagggttg aagggagata gtgcatcaag
   148981 ctgttcgcaa gtgccagctt gatcctcttc cctagggatc ccagatgagg gaaccctagg
   149041 agagccgccg actccaacta tcgtccatgt acgatccata ctagatctga ccaactgccc
   149101 atcctacctc ctctacgttc ttgacagccc atctttgtct cagtagagtc tttcagtggc
   149161 atgtttcggt cctcttcccc attacttaga aaaagtgagc caccggttca ggtacaagat
   149221 actatcatta ccgcctggac aattagacat ccaacccgta atcgcaacga cccaattgca
   149281 agagcggagc tctaccaact gagctatatc cccccgagcc aagtggagca tgcatgaagg
   149341 agtcagatgc ttcttctatt cttttccccg gcgccgctgg gccatcctgg acttgaacca
   149401 gagacctcgc ccgtgaagta aatcatcgca cctacgatcc aaccaattgg gggagaatca
   149461 atagattctt tttcaggagc gattcatcct tcccgaacgc agcatacagc tatccgctgt
   149521 actgcgctct acaagtgtgc tttgcttgtt ccacccttcc ccttaccatg gcaagtcttt
   149581 gtgaaataac tccgatggga agaaaaaaga agacgttaag agaccctcct ggtccaaccc
   149641 tagacactct aagatccttt ttcaaacctg ctcctatttc gagtcaagag atagataaat
   149701 agacacatcc cattgcactg atcgggaggc gctcgtagtg actgaggggg tcaaagacca
   149761 agaagtgagt tatttattat accaagcatt cttcttatgg ctagatccaa tctcctggtc
   149821 cctacggaaa ggaaaaagaa tttcacgttc ttcccttcgg gaaggaagga ttagggaaat
   149881 cctattgatt gctgctttct ccagaccttc gggaaaagca tgaaaaaaaa ggctcgaatg
   149941 gtatgatccc tccgtcaccc cagaatgaaa ggggtgatct cgtagttctt ggtctgtgaa
   150001 gatgcgttgt taggtgctcc attttcccga acctaaacct gtgctcgaga gatagctgtc
   150061 catacactga taagggatgt atggattctc gagaagagag gagccgtggt ggtccccccc
   150121 ggaccgcccg gatcccacga gtgaatagaa agttggatct acgttggatc tcacctgaat
   150181 cgccccatct atcctcctga ggataagttt ggtttcaaac tccgattcga acaggaggag
   150241 tacgccatgc taatgtgcct tggatgatcc acatccccgg gtcaggcgct gatgagcaca
   150301 ttgaactatc catgtggctg agagccctca cagcccaggc acaacgacgc aattatcagg
   150361 ggcgcgctct accactgagc taatagcccg tcgtgcgggc ctcccagtgg gaggcccgct
   150421 atgccaaaag cgagagaaac cccatccctc tccttctttt ttacgtcccc atgtcgccac
   150481 acgggaggga catggggacg taaaaaaggg atcctatcaa cttgttccga cctaggataa
   150541 taagctcatg agcttggtct tatttcaccg tcgagaaacg aaagaagact tctatatcca
   150601 agcttagctc agacgtagct cgcttctttt tgggtgtgaa gcagtgtcaa accaaaatac
   150661 tcaacaagca ttagctctcc ctgaaaagga ggtgatccag ccgcaccttc cagtacggct
   150721 accttgttac gacttcactc caatcactaa ccaaaccttg ggcatacccc cccttgcggt
   150781 taaggtaagg acttcgggaa tggccagctc ctctagtgtg acgggcggtg tgtacaaggc
   150841 ccgagaacga attcaccgcc gtatggctga ccggcgatta ctagcgattc ctgcttcatg
   150901 caggcgagtt gcagcctgca atccgaactg aggccgggtt tttggggtta gctcaccctc
   150961 gcggggtcgc gaccctttgt cccggccatt gtagcacgtg tgtcgcccag ggcataaggg
   151021 gcataatgac ttgacctcat cctctccttc ctccggctta tcaccggcgg tctgttcagg
   151081 gttccaaacc taatggtggc aactaaacac gagggttgcg ctcgttgcgg gacctaaccc
   151141 aacacctgac ggcacgagct gacgacagcc atgcaccacc tgtgtccgcg ttcccgaagg
   151201 cacccctctc tttcaagagt attcgcggca tgtcaagccc tggtaaggtt cttcgctttg
   151261 catcgaatta aacgacatgc tccaccgctt gtgcgggccc ccgtcaattc ctttgagttt
   151321 cattcttgcg aacgtacttc ccaggcggga tacttaatgc gttagctaca gcactgcacg
   151381 ggtcgatacg cgcagcgctt agtatccatc gtttacggct aggactatcg gggtcactaa
   151441 tcccactcgc tcccctagct ttcgtctctc agtgtcagtg tcggcccagc agagtgcttt
   151501 cgccattggt gttccttccg atctcaacac atttgactat tccaccggaa attccctctg
   151561 cccctaccgt actccagctt agtagtttcc aacgcctgtc cagggttgag ccctgggatt
   151621 tgacgaagga cttgaaaagc cacctacaga cgctttacgc ccaatcattc tggataacgc
   151681 ttgcatcctc tgtattaccg cggctgctgg cacagagtta gccgatgctt attcctcaga
   151741 taccgtcatt gcttcttctc cgagaaaagg agtttacgac ccgtgggcct tctacctcca
   151801 cgcggcattg ctccgtcagg ctttcgccca ttgcggaaaa ttcctcactg ctgcctcccg
   151861 taggagtctg ggccgtgtct cagtcccaat gtggctgatc atcctctcag accagctact
   151921 gatcatcgcc ttggtaagct attacctcac caactagcta atcagacgcg agcccctcct
   151981 tgggcggatt cctccttttg ctcctcagcc tacggggtat tagcaacggt ttccagttgt
   152041 tgttcccctc ccaagggcag gttcttgcgc gttactcacc cgtccgccac tggaaacacc
   152101 acttcccgtc cgactcgcat gtgttaagca tgccgccagc gttcatcctg agctaggatc
   152161 aaactctcca tgatattcat agttgcatta cttatagctt ccttgttcgt agacaaagct
   152221 gattcggaat tgtctttcat gccaaggcat aacttgtatc catgcgcttc atattagcct
   152281 ggagttcgct cccagcaata tagtcatccc taccctatag gatgaacccc cccagcctct
   152341 tatccattct cgttcgatca cggcggggga gcaagtcaaa atagaaaaac ccacattggg
   152401 ttttgggata atcaggctcg aactgatgac ttccaccacg tcaaggtgac actctaccgc
   152461 tgagttatat cccgtccagg cccctatcga gaaatagaac tgactaatcc taagtcaaag
   152521 ggtagagaaa ctcaacgcca ctattcctaa acaacttaac ttgtagctgg gccttctttg
   152581 gaacacatac aagattcgtc actacaaaaa ggataatggt aaccccacca ttaactactt
   152641 catttattaa atagtaatag aaatacatgt cttaccgaga cagaatttgt aacttgttat
   152701 cctcttgcct agcaggcaag aatagacttc cgtggaaaga ctgattcatt cggatcgaca
   152761 tgagggtcca actacattgc attgctagaa tccatgttgt atatttgaaa caggttgacc
   152821 tcctctcttc atggtacaac cctcttcccg cggagccccc tttctcctcg gtccacagag
   152881 aaaaaatata ggactgatac caacagttca tcacggaaga aaggactcac cgagccgggg
   152941 caactaacta atactaatat aatagataaa gaatagaaaa gaactgtctt ttctgtatac
   153001 tttccccggt tccgttgcta ccgtaccgcg ggccttacgc aatggatcgg atcttataga
   153061 tatcccttca acacaacata ggtcatcgaa aagatctcgg acgactcacc aaagcacgaa
   153121 agccagaatc tttcagaaaa tggattccta tttgatttga agagtgcata accgcatgga
   153181 taagctcaca ccaacccgtt aatttttttt ggatccaatt tttgattttc caggtatcgg
   153241 gaaagaattg gaatgtaata atatcgattc atacagaaca gaagaaaagg ttctctattg
   153301 attcaaacgc tgtacctatg ggatagggga tagaggaaga ggaaaaaacc gaagatttca
   153361 catattactt ttgatcgaaa aaaaatctga tttatttcgt acccttcgct cgatgagaaa
   153421 atgggtcaga ttctacagga tcaaaactat gggactgaag gaatgataga agggaataaa
   153481 aaaaagagag ggaaagacaa aaaatcgaaa tgaaataaag aataaaacaa aatcaaaatg
   153541 aaaatcaata gaaaatcaat aagtaaataa ataagtataa gtagaagaac ccagattcca
   153601 aatgaacaaa ttcaaactcg aaaaggatct ttcttattct cgaagaatga gggacaaagg
   153661 gattgatcga gaaagatctc ttgttcttat tataagtgat ttgatccgca tatgtttggt
   153721 aaaaagaata atcttctcct ttgatcataa tcaaaaatgg aaagtgttca attggaacat
   153781 aaaaacgtga ctgaattggt gttagttact cttcgggacg gagtggaaga agggaggaga
   153841 ttctcgaacg agggaggaaa aggatccaat tacttcgaaa gaattgaacg aggagccgta
   153901 tgaggtgaaa atctcatgta cggttctgta gagtgacagt aagggtgact tatctgtcaa
   153961 cttttccact atcaacccaa aaaaaccaaa ctctggctta cgtaaagttg ccagagtacg
   154021 attaacctct ggagttgaaa tcactgctca tatacctggt attggccata attcaaaaca
   154081 acattctata gtattagtaa gaggaggaag ggttaaggat ttacccggtg tgagatatca
   154141 cattgttcga ggaacccgag atgctgccgg agacaagaat cgtcaacaag ggcgttctag
   154201 tgcgttgtag attcttatcc aagacttgta tcatttgatg atgccatgta aatcgctaga
   154261 aacatgtgaa gtgtatggct aacccaataa cgaaagtttc gtaaggggac tggagcaggc
   154321 taccatgaga caaaggatct tctttctaaa gagattcaat tcggaactat tatatgtcta
   154381 aggtccaata ttgaaatcat ttcaaaggtt ttgcctgact ttgtccgtgt caacaaacaa
   154441 ttcgaaatat ctcgactttt tcagaacagg tccgagtcaa atagcaatga ttcgaagcac
   154501 ttctttttac attacacgat ttcggaaccc aaggactcga tcgtatggat atgtaaaata
   154561 caagatttcc aatcctagca ggaaaaggag ggaaacggat actcaattta aagtgagtaa
   154621 acagaattcc atactcgatc tcatagatat agatacatat agaattctgt ggaaagccgt
   154681 attcgatgaa agtcgtatgt acggcttgga gggagatctt tcatatcttt cgagatccac
   154741 cctacaatat ggggtcaaaa agccaaaaaa aaaagtgatt cgtttttagc ccttataaaa
   154801 agatgattct tgaacctctt tcacgctcat gtcacgtaga ggtactgcga aaaaaaaaac
   154861 tgcaaaatcc gatccaattt ttcgtaatca atcagttaat atgttggtta accgtattct
   154921 gaaacacgga aaaaaagcat tggcttataa aattctctat caagccatga aaaatattca
   154981 acaagacaaa aaaaaaaatc cactatctgt tttacgtcaa gcaatacgta gagtaactcc
   155041 caatatagta gtaaaagcaa gacgtgtaag gggatcgact catagagttc ctactgaagt
   155101 agggtctaca caaggaaaag cacttgccat tcgttggtta ttaggagcat cccgaaaacg
   155161 tccgggtcga aatatggctt tcaaattaag ttccgaatta gtagatgctt ccaaagggcg
   155221 tggcgatgcc atacgcaaaa aggaagagac tcataaaatg gcagaggcaa atagaacgca
   155281 gattttcgtt aatccacgaa cagggtctat atagacacat agatccatgg atccatacat
   155341 ctcgatcgga aaagaatcga tagaaaaaga aagaattgga attgattgat atctttctcg
   155401 aaaaggaaaa gaaagatgga tgaaagataa atcatagatc aactaagccg ggggcttgct
   155461 taagaataag aaagaggaag attatggaaa tatcatggaa taagatttga tcctattcat
   155521 ggggattccg taaatatccc atttcaaaaa aaaatagaaa gttcgaaaca attgggactt
   155581 tttcagcgat tggatgcagt tactaattca tgatctggca tgtacagaat gaagttttca
   155641 ttctcgattc tacgagaatt tttatgaaag cgtttcattt gcttctcttc catggaagtt
   155701 tcattttccc agaatgtatt ctaatttttg gcctaattct tcttctgatg atcgattcaa
   155761 cctctgatca aaaagataga ccttggttct atttcatctc ttcaacaagt ttagtaatga
   155821 gcataacggc cctattgttc cgatggagag aagaacctat gattagcttt tcgggaaatt
   155881 tccaaacgaa caatttcaac gaaatctttc aatttcttat tttactatgt tcaactttat
   155941 gtattcctct atccgtagag tacattgaat gtacagaaat ggctataaca gagtttctgt
   156001 tattcgtatt aacagctact ctaggaggaa tgtttttatg tggtgctaac gattcaataa
   156061 ctatctttgt agctccagaa tgtttcagtt tatgttccta cctattatca ggatatacca
   156121 agagagatgt acggtctaat gaggctacta cgaaatattt actcatgggc ggggcgagct
   156181 cttctattct ggttcatggt ttctcttggc tatatggttt atccgggggg gagatcgagc
   156241 ttcaagaaat agtgaatggt cttatcaata cacaaatgta taactcccca ggaatttcaa
   156301 ttgcgcttat atccatcact gtaggaattg ggttcaagct ttccccagcc ccttttcatc
   156361 aatggactcc tgacgtatac gaaggagtgc ggttcgttcg acaaattcct acctctatat
   156421 ctatctctga gatgtttgga tttttcaaaa ctccatagac atgcagaaaa aaaaaatgct
   156481 atccccactc ggaccaagac ataacttttt gttcaaataa caattaaggt gaagcagggt
   156541 caggaacaac gaatctcttt atgataaaca gatccatttt gcaagttcgt tattacgggt
   156601 agttcctaca aagggtcgga ctaatgacgt atacaatact tgaattatcc atgtagatgc
   156661 tacatagttg gttctcatcc ttcagagact acgagtgtaa taggagcatc cgtcgacaaa
   156721 aggatcaccc taagatgatc atctcatggc tattgagaac gaatcaaatc agatggttct
   156781 atttctcaat ctttctgact tgctcctacg caaccaaggt tgaaaagatt gaaaaagtca
   156841 gtcattcaca accactgatg gaggattcct cgaaaagtta aggataatcc tttttagaaa
   156901 tcgaatggat tcggtcttat acatacgcga ggaaggtaat caaacaaaaa agaaagaaga
   156961 tgagtttttc tttcttttat cacttaggag ccgtgcgaga tgaaagtctc atgcacggtt
   157021 ttgaatgaga gaaagaagtg aggaatcctc ttttcgactc tgactctccc actccagtcg
   157081 ttgcttttct ttctgttact tcgaaagtag ctgcttcagc ttcagccacg cgaattttcg
   157141 atattccttt ttatttttca tcaaatgaat ggcatcttct tctggaaatc ctagctattc
   157201 ttagcatgat attggggaat ctcattgcta ttactcaaac aagcatgaaa cgtatgcttg
   157261 catattcgtc catcggtcaa atcggatatg taattattgg aataattgtt ggagactcaa
   157321 atgatggata tgcaagcatg ataacttata tgctgttcta tatctccatg aatctaggaa
   157381 cttttgctcg cattgtatta tttggtctac gtaccggaac tgataacatt cgagattatg
   157441 caggattata cacgaaagat ccttttttgg ctctctcttc agccctatgt ctcttatccc
   157501 taggaggtct tcctccacta gcaggttttt tcggaaaact ctatctattc tggtgtggat
   157561 ggcaggcagg cctttatttc ttggtttcaa taggactcct tacgagcgtt gtttctatct
   157621 actattatct aaaaataatc aagttattaa tgactggacg aaaccaagaa ataacccctc
   157681 acgtgcgaaa ttatagaaaa tcccctttaa gatcaaacaa ttccatcgaa ttgagtatga
   157741 ctgtatgtgt tatagcatct actataccag gaatatcaat gaacccaatt cttgcaattg
   157801 ctcaggatac cctcttttag cttctagggt ctgtttttta gttcaagatc ccgctggaat
   157861 aaaagaatta gtagatctgt tttgcgggct ggcgttatga acttataatc atggaatcaa
   157921 ctcgatcatc agattataag ttcattccat accggaccag accggaatag ggttatgtac
   157981 attctcatta tgagaagggg tcattcgagc gtatgcgtat gtaaataaag actatgttta
   158041 catgtggatc cctacgtcgt gacattctat ttaggattag taatgggcgt aatccgacct
   158101 ttgacatatc tatcgttatt tgggtaccat attaacttct ttgggcttct cttgaatcga
   158161 gaaagaagtt tgattgtaca tctttttttt ttttatattt atattattta gtatttagtt
   158221 tagatttttt tatatttaga tttctttatt agatttatat ttagttagat ttatgtttag
   158281 ttagatttat attttatatt tagattttta tatatttata tatatatata tttttttata
   158341 ttatatatta tatattatat ttttttatat attatatatt atatttttta aaattatttt
   158401 atataatata atatataatt ttataatttt tataattttt aacaataatt ataataatat
   158461 ttattttata taatataatt ttttttttta tatttataat atttatatat atatatttat
   158521 atatatatta atatttatat atatatttat aatatttatt atatttataa tatttatata
   158581 tatattctat tatatattct atattctatt tatattagaa tttgatatta tatataatat
   158641 tatatataaa ttatatataa atatcaaatt taaaatatat aaaatgaaaa attataatat
   158701 tgatttttga tattgatatt tgatttttga tattgatata tataaggaag gtatgctccg
   158761 gataattcaa atcgaagcaa tttgatgtct gactcgggcc tatattatat gagattgata
   158821 gaaatactcc acctttgtca tatattccat atatcatact agatagatat catattcatg
   158881 gaatacgatt cactttcaag atgccttgat ggtgaaatgg tagacacgcg agactcaaaa
   158941 tctcgtgcta aagagcgtgg aggttcgagt cctcttcaag gcataatatt gagaatgctt
   159001 attgaatgag caattcaata acagatctca gatataatcg atattgatat accgagtatc
   159061 tgttgatacg aagtattccg gcgatcccca cgatccgagt ccgagctgtt gaaattggaa
   159121 taggttcggc agcggatcac gaaatcttgg tgatcttctc tatctaataa atgaggagtc
   159181 cgttttgaaa tagtccgccc tgcacccacc ccccgaatat atgattcaac aggaatcaca
   159241 caagggtaga ttgatagaaa cctctggtaa aatgcccacc cgtaacccag cagataaagt
   159301 acattacata acatagtccg ttttagggat tggcgacttg cccattcagt gactttggca
   159361 ctggacgttc caaaaaccgg gtcgggtgaa ttagagaata gacagacctc tgttggcatt
   159421 ccagccttcc ttctcctttc agggcctatc cgaaagagaa cccggtacct cttctcttcg
   159481 tctcaggtcg atggatcttc caattgacct gagacgaaga gaaaggtcta tctattttct
   159541 ttaatgattc agttaaaccg ttattggagc agatagcaac aaccgtttca tcggacatgc
   159601 atatttttga ttttccgatg gatttacatg gtttcattaa tggaaattgt ttgatatagt
   159661 gagtaatagg ctctggttgt tcgccattca agaattcttg tttaggcagt catccataca
   159721 tagtgttttg atctaagatt gaaattcttc catgtttcag cagtagcata ttgttccacg
   159781 gagctaaggt caaaaatatg gaataaacaa gtgtttccac gactctaccg cccggtcaat
   159841 tctgttccac ttaatctctt ttccatggcc acatatcttt acagctaagg aatgggaaat
   159901 ctttctgcaa tcaaatgttt aatttcatcc gggaaaagcc atctctttct aaacaatgtc
   159961 cttgttattt gatccaatag ccttctgtta gataggaaca gatttgataa atactgataa
   160021 ctctcggata tagtattaga acggaaagct ctataaaata atgaactatt ggttttagga
   160081 tagcgatgaa tcaacaattc gattttttcc gcattttgga tcgaccagcg tttatatata
   160141 gatgcaggag gagttctttg gtaagtcaaa aaccccttta acatctcttc atctgcaaag
   160201 aattctcgac gtgaaaacaa agaggtctga tcttttaata ggaaaaagag tggatcctca
   160261 ggttcccaaa tgaattggac ttcttgaaaa aagccttgtt cttgggaaaa catatctcgt
   160321 atatggtact cgatgggttt acccctcaag aactcccaac tctgctcttc aatgatctgt
   160381 ttgtcctgaa atgaactggc ctcatagggc gattcattga accaatcaaa tatattgtac
   160441 caggggcgcc atattctagg agcccaaact atgtgattta ataaatcttt cacttccgtt
   160501 tccttttgct ggccgtcccc ttctgcttct gcaaactcga gtctgtattc tcgaaactgt
   160561 ccgtattctg gacgctgtcc gtattcttga tcttcatatg gctgatcaac gatagaccaa
   160621 tatttatttt tcattatatc taacggattc cttggttcgg accgaagaaa caatgtcact
   160681 cgattattat caaactgact gcaatctttt tgtgaggatc ccaccagaaa gtcttctatt
   160741 tctaataggc catgaactag atcagaatca ttcctaacaa atccagacga agtaccccct
   160801 tttatttcat cgggtccggg tggagaccaa agatcttgag cgaccggtcc ggcagaacaa
   160861 ctcaaaagat aaagaagtat cgttaatttc ttcatgctcg ttccaagttc gaaataccac
   160921 ctgtacaaag aatcatccaa taattgattc ctcatataga tagatatagg atctatgagg
   160981 caattaccta gaagtacatt ttgtacaaca gcccttcctg tctgatagaa aatcatctca
   161041 tgattctcaa tcggtctgac cacggctcca aaatagaaag tttgtctata aagagctaat
   161101 ctaattgtat caatttctat aattgatttc ttctgtacaa tattaattga tgagacctcg
   161161 ttgataagtg ctacaagatc ttgtgcattg gaactcaggg gtatggactc gaatccctga
   161221 atttgctttt ccaagtgaaa tcccttagta tatgaaagaa tgaaaaggtg ctttcgtcgt
   161281 tgtggaataa gaagccttcg tatcttaatg catgtatttg atttatccgg agctattaga
   161341 acgggatcca ctttttgggg aatatgagtc gaagcaataa caagattagt ggaatggctt
   161401 tcacaggaga gatagttcgc taatagaccg agggataagt cattcgactc atccatatac
   161461 agatcatgaa tgtctggaat ccacattatg caaggagata ttgtttttgc taattcgaat
   161521 tgaaagatga aaccaaagaa aaataagtat tcttgcaagt acacgttccc gtcctggttt
   161581 agcatattca tcagactttg catccacgtc ccaaggtcat tatcaatata ttcattatca
   161641 tcatcgagaa tttgacgagg atctactttt tcttcttcta tttcaaaaat ataatttgga
   161701 tccataaaat catcattttc tggctccatc gaagaaaaag ttgaacctga acctaaacct
   161761 aaacctaaac ccggaatcgg agttgtcaaa aagtcccaaa acctaaacca caaattcggt
   161821 tttttaacaa atttagcatt agggggttta ggccttttat ccaggaacct gtacggagat
   161881 atcgtaatga aaggaagata agagtttgtc gccaggtatt tgaccaaata tgatcgtcca
   161941 gttccttctg aaccgatcac taaaataccc ctagaagggg gtaggggtac gcggagcgaa
   162001 aagggttttc catgagatga tgatgatggg aaccaaaaac tattagcccc gggcgcggtt
   162061 tgtgaataag tgattgtctg ataatgagca aggaatatcc gtctttctgc taaacaggat
   162121 ctattgaact tataacccat tagatacttt ttatgaatgt caactaagta tcctaagtaa
   162181 attgatcccg gttgttcaat catttgataa ccagagtcat tctttgataa atgatcacta
   162241 tgagtcagac tccatagaat ttgatcaatt ctatttttta tcgttaagtt gtagaacgga
   162301 gaccaccttt ttccattttt atactcaatc caatcatttt tatactcctc ctcaatcgaa
   162361 ttagaggtcg tgatccagta tggtatatga taatcaatca aaccagaggt cccgatcggg
   162421 gataagaaaa tctcatcaat cgcacagtcg tatatctttt ttctttttct tatcaatgca
   162481 tagatctctt tacttgtacg acttagacgt ctcgtctttc tccaaaaagt gatgttgttt
   162541 agtatgagac ttatgagatt acgtatgaaa ttacttatta taaagatatt ataactcaat
   162601 accctcttat aacgtctgaa tttattgtag gcgaaaaaag taataaacca tatttctttc
   162661 agagaatata ctaatgcttt cagagcagct agaaagagat ccccgaagga cttctgttcc
   162721 gatataggat acttttcctt atccagaagt tcttccaact caatcatgta tgattgaatg
   162781 aaaaaacatt tgatcttttc taactctgtc tgtaactcac tagaggctcg ggaaaaaacg
   162841 agaagattta tattaacaag atatccagca acaagaagaa agaaaaggat tgaatagagt
   162901 aactcccgag catttgttga tatcagaagt ggggttgact cattattttt atgaatcgtt
   162961 tcttcgtaca gaagaagatt ctgtaaaaac ttactcgaaa tctgacttat cggggaacat
   163021 tgtgtaagaa gcatccaccc tgttttccat gatatacatg atatatctaa tctatgcata
   163081 atatcatgaa aaatggatac aaatttttga ctgctactta tccttagtat caacaatgaa
   163141 tctgaaaaag catctaaaag ggtgaaatat agatatttga accctgtcga agtaaatgac
   163201 catggcatat atgttttgaa cagattcaat ctttttgaga gatttgaaag agcacgatct
   163261 ttatctcgtt gaagggttct atatatctgc tgtttctcat gctctttctc aacgcatttc
   163321 tttagacaaa gactccattt tttcctcttt ccggatggaa aatatttctc ataacatgga
   163381 gtgtgaatca aacccatgtt cgaattgaaa ctgagatact gatgcgagtt cttcccttct
   163441 gaatcagata gattcatatc tgaaaaaggc tgacaagaag ttctttcaaa atggactatt
   163501 tcttcctctg ttagaggtgt tgcagaaatg tctgcgatcg agtaaatagc tctacgaacg
   163561 aatggatcgg gtcgaattgg aaaatggaaa gatttgtaca agttatacgt ttcgtcacca
   163621 ctttttggaa aatcgttaga tatgaatatg tcagatacct gtggtaaaat agcctctctc
   163681 tccaaaaaaa tatgtttttt tttaccgacg cacaaagaaa agattttctt gcgaatgaac
   163741 aagatattga ggaattgtct atacgcaaga tcataattat tgatacgggt cttttccaca
   163801 taaaagggga atcccttgtt acaatagaac cagaagtgat gtggattatt caagaatcga
   163861 agtcgatttg ctttataaaa agcagatatc aatgaacttc tatgaaatgg tttcagggga
   163921 ttcagcccgt gggatatcgt tgagaaatag gaatccgtgt tatcaaagga ttttctgcga
   163981 ttatttctag tatggaatga gtcaatcgtc cactttggta tcttattgaa gatacatggt
   164041 aatcttgttc ttccattgat caagaatttc ggtctttggg aagtatcatg atcatccggt
   164101 ttcaatttat tcaaatgaac gatttgaaga cctattgatt ctaacaactg attgcagagt
   164161 tgatcgtttg tacctttcaa ttcatagatg tagatctggg acctatgaat ggggccaata
   164221 ctcacaaaga aaaaaggaag tgtcttggac aaaaagaaac gagacaaaaa gagaagtgcc
   164281 ttggacaaaa agaaacgaag tgacctaggc aaatcttttt tgtcgataac cttggaccaa
   164341 tcaatcgaat attgattaat actaatacta atacgtaatc gatcaaacac tacttgaaaa
   164401 cggttcctct gttcagaaac aaaatgttcc aaatgttcct ggaaattctt gatcccattg
   164461 gaccatttgt atctatatgt attagggtcc cgattcatgt atctctcggt tcgagaaaaa
   164521 agaggatcaa accatttctt ctgactcttt ttcaaatgtt ggttgatcgt atatttcatt
   164581 atagttatat gattcagagt atcatttcct atttgatcct tttgaattcc gttgcgatcg
   164641 gatctattca ttaaaaagaa tcggttcaat acatttctta tgtatccata ggtgctatat
   164701 tggatttgaa tcagatttcg gatcaatctt ctatatttat agactgcctc cattatgttg
   164761 ttgctagcaa ataccactat tttgagtttt ggatcttcca aataattccc gcagtagatc
   164821 cggaccgatt tttttctgat ccttcgataa aaagattcat tctcttcata aaaaagagga
   164881 ggtagaacca ataaagattt ctttttcgat tcatctccgg ccctattcaa gaattttttt
   164941 tgatccaatc cgtaggaatc aatagaaaag gcaaatcccc tatgatacac cagatccggc
   165001 tcggttattg atagagtgaa tagatccgcc atttcttgaa atctctcttc tgaatccggt
   165061 tcatccttcg gaacaacaca tcccggatct gatgaaatag gatgaattga gacggtattt
   165121 tgtaaatacg taattatctt gaatatatca accatttctt tattttctga tcgcctgtaa
   165181 gggacaaaag aaacatcttg ttttttcttc aaaaatttct gatctcttgt ggacctctca
   165241 gtaggattcg aacccagata aagttctgac catttgtcag agaaaaaaga acgaattgat
   165301 cttgtaggat tcccaataaa ttcttcttcc ggaagcagat gattattcat ctgcttctca
   165361 cgttccgtga atagccggga cattattgag tctgattcta tttctgttcc ttccgtttga
   165421 ctaaaggaag gatcccaaag aatcgatctt tcttttagtt gctgaatccc tgtttgatcg
   165481 atcaatttgt gatattctga atcctcattg tgatattctg aatcctcatt gtgatattct
   165541 gaatcctcat tgtgatattc tgaatcctca tttctaatgg aatcaaaaca atctctggtg
   165601 gaatcaaaac aatctctgga ttgatcagaa gatactttca attggctaga atccgttact
   165661 tgaacgaaaa tagatcctgt ggaatcatat tgaatatttg acgatacatt ccgtaccttg
   165721 ctaaaaaacc gatccttgtt taccaaccac acattgtcta accaaatcaa attctctctc
   165781 gatacgttcc tcaaaaaatc cgattcgtgc cgattcttcc cccaactaac gaagagatct
   165841 tggcggaatt gccacatatg aaattgagca caattttgca aagaaatacc ccacttgttt
   165901 ctcgagaaga gaaagagatg ggaaacatgc tcaatatcat ttgattgaat agttgcctca
   165961 gctccttgtt gtttgaagaa accctcccct tcaattggtc ttttttcacg aaaagcagac
   166021 atgagataac aaatcaagtc tttccctaag atttcgaaga gctgtcccga attcaagttg
   166081 attatgtttc gcttcttcct cggagaaaga cgatcaaaca attcccaatc agggtccttg
   166141 cggatcggat catccgtata ggataaaaaa ataaacttca gatatttgct atccttctct
   166201 ttgaatgaga tctcaattcc agctacggtt tcattagata tcttacaact agaatccctc
   166261 ttttttccga tccggttact ccaccaccgc gaaccccggt tagattcggg catgatacac
   166321 ttttgattta ttgggagaac ccaagtactc tcgtgcggat ccatgaaaca actctcagaa
   166381 agatttttcc cttttggaag atacaggagg gaaacaatca acctattgat attggaagac
   166441 aaaaaagatt cttccaatgt ctcatttatg ggtccaatgt aattcatagg tataggaaga
   166501 agccccatca aatagatatt ttttctttcg accatctttt gattgttaat acgaaatata
   166561 aggaccgcta ctacaagcag tactacacct ttgatcgtga aatatcgatt gcttgttgaa
   166621 ccctgtgaat cacgtgaaag taagatactc aaaattcggg ggtcaaagag tttcataaaa
   166681 cgttcttggt ggaaaaaaat gtgagtcaaa gataccactg aaccgaattt gatccacgaa
   166741 tatacaaaac agcgagaatt cttaatctct ctcaatatct ctcccaactc gaatttgaat
   166801 tgacgatgtc gattcattga ttttattcct cctaaagatt tttattttat tatacgatat
   166861 tctctatacg ctctgtttat tttattatac gatattctct atacgctctg tttattttat
   166921 tatacgatat tctctatacg ctctgtttat tttattatac gatattctct atacgctctg
   166981 tttattttat tatacgatat tctctatacg atattctctg ttaagcatcc atggctgaat
   167041 ggttaaagcg cccaactcat aattggcaaa tttgcgggtt caattcctgc tggatgcccg
   167101 ccaatgggtt caataagtct atttattgga attggctctg tatcaatgga atctcatcat
   167161 acatacataa cgaattggta tggtatattc ataccataac atatgaacag taagaactag
   167221 aatgattatc gatactggaa actcataggg aagaaaattt atggatggaa tcaaatatgc
   167281 agtatttaca gaaaaaagta ttcggttatt ggggaacaat caatatactt ctaatgtcga
   167341 atcaggatca actaggacag agataaagca ttgggtcgaa ctcttctttg gtgtcaaggt
   167401 aatagctatg aatagtcatc gactcccgag aaagggtaga agaatgggac ctattatggg
   167461 acatacaatg cattacagac gtatgatcat tacgctggtt attctattac acctcttata
   167521 gagaaaagaa cttaaagcaa aatacttaat aacacggcga gacatttata caaaacttct
   167581 atcccgagca cacgcaacga cagaaaagta aaatccaatc cacgaaataa attgatctat
   167641 ggacagcatc gttgtgataa aggtcgtaat gccagaggaa tcattaccgc aagacataga
   167701 gggggaggtc ataaacgtct ataccgtaaa atcgattttc gacggaataa aaaagacata
   167761 tatggtagaa tcgtaaccat agaatacgac cctaatcgaa atgcatacat ttgtctcata
   167821 cactatgggg atggtgagaa gagatatatt ttacatccca gaggggctat aattggagat
   167881 accattgttt ctggtacaga agttcctata tcaatgggaa atgccctacc tttgagtgcg
   167941 gtttgaacta ttgatttacg taattggaag taaccaatta ggtttacgac gaaacctaga
   168001 aatcgatcac tgatccaaat tgagtacctc tacgggatat acctcaacag aaaactgttg
   168061 agtaacggca gcaagtgatt gagttcagta gttcctcata gaaaattatt gactctaggg
   168121 atatggtaat atggagaaga caaaattgtt tgaagcacgg accgggagcg ccccttgttt
   168181 caaagagagg aagacgggtt attcacattt aatttgatgg tcagaggcga attgaaagct
   168241 aagcagtgat aattataagg atcccccggg gaaaaataga gatgtctcct acgttacccg
   168301 taatatgtgg aagtatcgac gtaatttcat agagtcattc ggtctgaatg ctacatgaag
   168361 aacataagcc agatgacgga acggagagac ctaggatgta gaagatcata acatgagtga
   168421 ttcggcagat ttggattcct gtatatccac tcatgtggta cttcatcata tgattcatat
   168481 aagatccatc tgtctagata tcatcatata catctagaaa gccgtatgct ttggaagaag
   168541 cttgtacagt ttgggaaggg gttttttttt tgataaaaaa gaagaatcta cttcaaccga
   168601 gatgccctta ggcacggcca tacataacat agaaatgtca cttggaaagg gtggacaatt
   168661 agctagagca gcaggcgctg tagcgagact gattgcaaaa gagggtaaat cggccacatt
   168721 aagattacct tctggggagg tccgtttgat atccaaaaac tgctttgcaa cagtcggaca
   168781 agtaggtaat gttggggcga aactcaaaag tttgggtaga gccggatcta agtgttggct
   168841 aggtaagcgt cctgtagtaa gaggaggagt tatgaaccct gtagaccatc cccatggggg
   168901 cggtgaaggg agagcaccaa ttggtaaaaa aagacccatg accccttggg gttatcctgc
   168961 gcttggaaga agaagtagga aaaataaata tagtgatagt ttgattcttc gtcgccgtaa
   169021 acgtaaatag gcatattgaa aatagcattt ttggaatttg aaatgggcga ac
//
