# Supplementary material for: Comparative analysis of four Zantedeschia chloroplast genomes: expansion and contraction of the IR region, phylogenetic analyses and SSR genetic diversity assessment
Source: PeerJ. 2020 May 22;8:e9132. doi: 10.7717/peerj.9132 (PMC7247528; doi:10.7717/peerj.9132)
Supplement: Supplemental Information 6 [file peerj-08-9132-s006.gb]

LOCUS       Zantedeschia_odo      173783 bp    DNA     circular UNA 05-AUG-2018
DEFINITION  Zantedeschia odorata chloroplast, complete genome.
ACCESSION   urn.local...2m-9cc5dfh
VERSION     urn.local...2m-9cc5dfh
KEYWORDS    .
SOURCE      
  ORGANISM  .
FEATURES             Location/Qualifiers
     misc_feature    1..90322
                     /standard_name="LSC"
     tRNA            complement(1..77)
                     /gene="tRNA-His (GUG)"
                     /product="tRNA-His"
                     /note="codon recognized: CAC"
                     /standard_name="trnH(GUG)"
     gene            complement(1..77)
                     /gene="tRNA-His (GUG)"
                     /standard_name="trnH(GUG) gene"
     CDS             complement(970..2031)
                     /gene="psbA"
                     /codon_start=1
                     /transl_table=11
                     /product="PSII 32 kD protein"
                     /protein_id="CAI53774.1"
                     /db_xref="GOA:Q3V554; HSSP:2AXT; InterPro:IPR000484;
                     InterPro:IPR005867; UniProtKB/Swiss-Prot:Q3V554"
                     /note="Geneious type: cds"
                     /standard_name="psbA CDS"
     gene            complement(970..2031)
                     /gene="psbA"
                     /standard_name="psbA gene"
     tRNA            join(complement(4880..4916),complement(2291..2332))
                     /gene="tRNA-Lys (UUU)"
                     /product="tRNA-Lys"
                     /note="codon recognized: AAA"
                     /standard_name="trnK(UUU)"
     gene            complement(2291..4916)
                     /gene="tRNA-Lys (UUU)"
                     /standard_name="trnK(UUU) gene"
     CDS             complement(2591..4129)
                     /gene="matK"
                     /note="orf within trnK intron"
                     /codon_start=1
                     /transl_table=11
                     /product="maturase"
                     /protein_id="CAI53775.1"
                     /db_xref="GOA:Q9GHG9; InterPro:IPR002866;
                     UniProtKB/Swiss-Prot:Q9GHG9"
                     /note="Geneious type: cds"
                     /standard_name="matK CDS"
     gene            complement(2591..4129)
                     /gene="matK"
                     /standard_name="matK gene"
     CDS             join(complement(7351..7390),complement(5784..5980))
                     /gene="rps16"
                     /codon_start=1
                     /transl_table=11
                     /product="ribosomal protein S16"
                     /protein_id="CAI53776.1"
                     /db_xref="GOA:Q3V552; InterPro:IPR000307;
                     InterPro:IPR020592; UniProtKB/TrEMBL:Q3V552"
                     /note="Geneious type: cds"
                     /standard_name="rps16 CDS"
     gene            complement(5784..7390)
                     /gene="rps16"
                     /standard_name="rps16 gene"
     intron          complement(5981..7350)
                     /gene="rps16"
                     /number=1
                     /standard_name="rps16 intron"
     tRNA            complement(8815..8887)
                     /gene="tRNA-Gln (UUG)"
                     /product="tRNA-Gln"
                     /note="codon recognized: CAA"
                     /standard_name="trnQ(UUG)"
     gene            complement(8815..8887)
                     /gene="tRNA-Gln (UUG)"
                     /standard_name="trnQ(UUG) gene"
     CDS             9274..9462
                     /gene="psbK"
                     /codon_start=1
                     /transl_table=11
                     /product="PSII K protein"
                     /protein_id="CAI53777.1"
                     /db_xref="GOA:Q3V551; InterPro:IPR003687;
                     UniProtKB/TrEMBL:Q3V551"
                     /note="Geneious type: cds"
                     /standard_name="psbK CDS"
     gene            9274..9462
                     /gene="psbK"
                     /standard_name="psbK gene"
     CDS             9941..10066
                     /gene="psbI"
                     /codon_start=1
                     /transl_table=11
                     /product="PSII I protein"
                     /protein_id="CAI53778.1"
                     /db_xref="GOA:Q3V550; InterPro:IPR003686;
                     UniProtKB/Swiss-Prot:Q3V550"
                     /note="Geneious type: cds"
                     /standard_name="psbI CDS"
     gene            9941..10066
                     /gene="psbI"
                     /standard_name="psbI gene"
     tRNA            complement(10194..10282)
                     /gene="tRNA-Ser (GGA)"
                     /product="tRNA-Ser"
                     /note="codon recognized: UCC"
                     /standard_name="trnS(GCU)"
     gene            complement(10194..10282)
                     /gene="tRNA-Ser (GGA)"
                     /standard_name="trnS(GCU) gene"
     tRNA            join(11670..11693,12416..12463)
                     /gene="tRNA-Gly (UCC)"
                     /product="tRNA-Gly"
                     /note="codon recognized: GGA"
                     /standard_name="trnG(UCC)"
     gene            11670..12463
                     /gene="tRNA-Gly (UCC)"
                     /standard_name="trnG(UCC) gene"
     tRNA            12591..12662
                     /gene="tRNA-Arg (UCU)"
                     /product="tRNA-Arg"
                     /note="codon recognized: AGA"
                     /standard_name="trnR(UCU)"
     gene            12591..12662
                     /gene="tRNA-Arg (UCU)"
                     /standard_name="trnR(UCU) gene"
     CDS             complement(12800..14332)
                     /gene="atpA"
                     /codon_start=1
                     /transl_table=11
                     /product="ATPase alpha subunit"
                     /protein_id="CAI53779.1"
                     /db_xref="GOA:Q3V549; InterPro:IPR000194;
                     InterPro:IPR000793; InterPro:IPR004100;
                     InterPro:IPR005294; InterPro:IPR017458;
                     InterPro:IPR018118; InterPro:IPR020003;
                     UniProtKB/Swiss-Prot:Q3V549"
                     /note="Geneious type: cds"
                     /standard_name="atpA CDS"
     gene            complement(12800..14332)
                     /gene="atpA"
                     /standard_name="atpA gene"
     CDS             join(complement(15699..15843),complement(14400..14801))
                     /gene="atpF"
                     /codon_start=1
                     /transl_table=11
                     /product="ATPase I subunit"
                     /protein_id="CAI53780.1"
                     /db_xref="GOA:Q3V548; InterPro:IPR002146;
                     UniProtKB/Swiss-Prot:Q3V548"
                     /note="Geneious type: cds"
                     /standard_name="atpF CDS"
     gene            complement(14400..15843)
                     /gene="atpF"
                     /standard_name="atpF gene"
     intron          complement(14802..15698)
                     /gene="atpF"
                     /number=1
                     /standard_name="atpF intron"
     CDS             complement(16338..16583)
                     /gene="atpH"
                     /codon_start=1
                     /transl_table=11
                     /product="ATPase III subunit"
                     /protein_id="CAI53781.1"
                     /db_xref="GOA:Q3V547; HSSP:1WU0; InterPro:IPR000454;
                     InterPro:IPR002379; InterPro:IPR005953;
                     InterPro:IPR020537; UniProtKB/Swiss-Prot:Q3V547"
                     /note="Geneious type: cds"
                     /standard_name="atpH CDS"
     gene            complement(16338..16583)
                     /gene="atpH"
                     /standard_name="atpH gene"
     CDS             complement(17411..18154)
                     /gene="atpI"
                     /codon_start=1
                     /transl_table=11
                     /product="ATPase a subunit"
                     /protein_id="CAI53782.1"
                     /db_xref="GOA:Q3V546; InterPro:IPR000568;
                     InterPro:IPR023011; UniProtKB/Swiss-Prot:Q3V546"
                     /note="Geneious type: cds"
                     /standard_name="atpI CDS"
     gene            complement(17411..18154)
                     /gene="atpI"
                     /standard_name="atpI gene"
     CDS             complement(18391..19101)
                     /gene="rps2"
                     /codon_start=1
                     /transl_table=11
                     /product="ribosomal protein S2"
                     /protein_id="CAI53783.1"
                     /db_xref="GOA:Q3V545; HSSP:1YL4; InterPro:IPR001865;
                     InterPro:IPR005706; InterPro:IPR018130;
                     InterPro:IPR020589; UniProtKB/Swiss-Prot:Q3V545"
                     /note="Geneious type: cds"
                     /standard_name="rps2 CDS"
     gene            complement(18391..19101)
                     /gene="rps2"
                     /standard_name="rps2 gene"
     CDS             complement(19355..23530)
                     /gene="rpoC2"
                     /codon_start=1
                     /transl_table=11
                     /product="RNA polymerase beta' subunit-2"
                     /protein_id="CAI53784.1"
                     /db_xref="GOA:Q3V544; InterPro:IPR007081;
                     InterPro:IPR007083; InterPro:IPR012756;
                     UniProtKB/Swiss-Prot:Q3V544"
                     /note="Geneious type: cds"
                     /standard_name="rpoC2 CDS"
     gene            complement(19355..23530)
                     /gene="rpoC2"
                     /standard_name="rpoC2 gene"
     CDS             join(complement(26040..26471),complement(23677..25296))
                     /gene="rpoC1"
                     /codon_start=1
                     /transl_table=11
                     /product="RNA polymerase beta' subunit-1"
                     /protein_id="CAI53785.1"
                     /db_xref="GOA:Q3V543; InterPro:IPR000722;
                     InterPro:IPR006592; InterPro:IPR007066;
                     InterPro:IPR007080; UniProtKB/Swiss-Prot:Q3V543"
                     /note="Geneious type: cds"
                     /standard_name="rpoC1 CDS"
     gene            complement(23677..26471)
                     /gene="rpoC1"
                     /standard_name="rpoC1 gene"
     intron          complement(25297..26039)
                     /gene="rpoC1"
                     /number=1
                     /standard_name="rpoC1 intron"
     CDS             complement(26498..29707)
                     /gene="rpoB"
                     /codon_start=1
                     /transl_table=11
                     /product="RNA polymerase beta subunit"
                     /protein_id="CAI53786.1"
                     /db_xref="GOA:Q3V542; InterPro:IPR007120;
                     InterPro:IPR007121; InterPro:IPR007641;
                     InterPro:IPR007642; InterPro:IPR007644;
                     InterPro:IPR007645; InterPro:IPR010243;
                     InterPro:IPR014724; InterPro:IPR015712;
                     UniProtKB/Swiss-Prot:Q3V542"
                     /note="Geneious type: cds"
                     /standard_name="rpoB CDS"
     gene            complement(26498..29707)
                     /gene="rpoB"
                     /standard_name="rpoB gene"
     tRNA            31034..31104
                     /gene="tRNA-Cys (GCA)"
                     /product="tRNA-Cys"
                     /note="codon recognized: UGC"
                     /standard_name="trnC(GCA)"
     gene            31034..31104
                     /gene="tRNA-Cys (GCA)"
                     /standard_name="trnC(GCA) gene"
     CDS             31734..31829
                     /gene="petN"
                     /note="ycf6"
                     /codon_start=1
                     /transl_table=11
                     /protein_id="CAI53787.1"
                     /db_xref="GOA:Q3V541; InterPro:IPR005497;
                     UniProtKB/Swiss-Prot:Q3V541"
                     /note="Geneious type: cds"
                     /standard_name="petN CDS"
     gene            31734..31829
                     /gene="petN"
                     /standard_name="petN gene"
     CDS             complement(32717..32821)
                     /gene="psbM"
                     /codon_start=1
                     /transl_table=11
                     /product="PSII low MW protein"
                     /protein_id="CAI53788.1"
                     /db_xref="GOA:Q3V540; InterPro:IPR007826;
                     UniProtKB/Swiss-Prot:Q3V540"
                     /note="Geneious type: cds"
                     /standard_name="psbM CDS"
     gene            complement(32717..32821)
                     /gene="psbM"
                     /standard_name="psbM gene"
     tRNA            complement(33418..33491)
                     /gene="tRNA-Asp (GUC)"
                     /product="tRNA-Asp"
                     /note="codon recognized: GAC"
                     /standard_name="trnD(GUC)"
     gene            complement(33418..33491)
                     /gene="tRNA-Asp (GUC)"
                     /standard_name="trnD(GUC) gene"
     tRNA            complement(33801..33884)
                     /gene="tRNA-Tyr (GUA)"
                     /product="tRNA-Tyr"
                     /note="codon recognized: UAC"
                     /standard_name="trnY(GUA)"
     gene            complement(33801..33884)
                     /gene="tRNA-Tyr (GUA)"
                     /standard_name="trnY(GUA) gene"
     tRNA            complement(34165..34237)
                     /gene="tRNA-Glu (UUC)"
                     /product="tRNA-Glu"
                     /note="codon recognized: GAA"
                     /standard_name="trnE(UUC)"
     gene            complement(34165..34237)
                     /gene="tRNA-Glu (UUC)"
                     /standard_name="trnE(UUC) gene"
     tRNA            34795..34866
                     /gene="tRNA-Thr (GGU); tRNA-Thr (UGU)"
                     /product="tRNA-Thr"
                     /note="codon recognized: ACC; codon recognized: ACA"
                     /standard_name="trnT(GGU)"
     gene            34795..34866
                     /gene="tRNA-Thr (GGU); tRNA-Thr (UGU)"
                     /standard_name="trnT(GGU) gene"
     CDS             35664..36725
                     /gene="psbD"
                     /codon_start=1
                     /transl_table=11
                     /product="PSII D2 protein"
                     /protein_id="CAI53789.1"
                     /db_xref="GOA:Q3V539; HSSP:2AXT; InterPro:IPR000484;
                     InterPro:IPR005868; UniProtKB/Swiss-Prot:Q3V539"
                     /note="Geneious type: cds"
                     /standard_name="psbD CDS"
     gene            35664..36725
                     /gene="psbD"
                     /standard_name="psbD gene"
     CDS             36631..38094
                     /gene="psbC"
                     /codon_start=1
                     /transl_table=11
                     /product="PSII 43 KDa protein"
                     /protein_id="CAI53790.1"
                     /db_xref="GOA:Q3V538; InterPro:IPR000932;
                     InterPro:IPR005869; UniProtKB/Swiss-Prot:Q3V538"
                     /note="Geneious type: cds"
                     /standard_name="psbC CDS"
     gene            36631..38094
                     /gene="psbC"
                     /standard_name="psbC gene"
     tRNA            complement(38214..38301)
                     /gene="tRNA-Ser (UGA); tRNA-Ser (GCU)"
                     /product="tRNA-Ser"
                     /note="codon recognized: UCA; codon recognized: AGC"
                     /standard_name="trnS(UGA)"
     gene            complement(38214..38301)
                     /gene="tRNA-Ser (UGA); tRNA-Ser (GCU)"
                     /standard_name="trnS(UGA) gene"
     CDS             38637..38825
                     /gene="lhbA"
                     /note="ycf9"
                     /codon_start=1
                     /transl_table=11
                     /protein_id="CAI53791.1"
                     /db_xref="GOA:Q3V537; InterPro:IPR002644;
                     UniProtKB/TrEMBL:Q3V537"
                     /standard_name="psbZ CDS"
     gene            38637..38825
                     /gene="lhbA"
                     /standard_name="psbZ gene"
     tRNA            39098..39168
                     /gene="tRNA-Gly (GCC)"
                     /product="tRNA-Gly"
                     /note="codon recognized: GGC"
                     /standard_name="trnG(GCC)"
     gene            39098..39168
                     /gene="tRNA-Gly (GCC)"
                     /standard_name="trnG(GCC) gene"
     tRNA            complement(39492..39590)
                     /gene="tRNA-fMet (CAU); tRNA-Pro (UGG)"
                     /product="tRNA-Met; tRNA-Pro"
                     /note="codon recognized: AUG; fMet; codon recognized: CCA"
                     /standard_name="trnfM(CAU)"
     gene            complement(39492..39590)
                     /gene="tRNA-fMet (CAU); tRNA-Pro (UGG)"
                     /standard_name="trnfM(CAU) gene"
     CDS             complement(39722..40030)
                     /gene="rps14"
                     /codon_start=1
                     /transl_table=11
                     /product="ribosomal protein S14"
                     /protein_id="CAI53792.1"
                     /db_xref="GOA:Q3V536; InterPro:IPR001209;
                     InterPro:IPR018271; InterPro:IPR023036;
                     UniProtKB/Swiss-Prot:Q3V536"
                     /note="Geneious type: cds"
                     /standard_name="rps14 CDS"
     gene            complement(39722..40030)
                     /gene="rps14"
                     /standard_name="rps14 gene"
     CDS             complement(40185..42389)
                     /gene="psaB"
                     /codon_start=1
                     /transl_table=11
                     /product="PSI P700 apoprotein A2"
                     /protein_id="CAI53793.1"
                     /db_xref="GOA:Q3V535; InterPro:IPR001280;
                     InterPro:IPR006244; InterPro:IPR020586;
                     UniProtKB/Swiss-Prot:Q3V535"
                     /note="Geneious type: cds"
                     /standard_name="psaB CDS"
     gene            complement(40185..42389)
                     /gene="psaB"
                     /standard_name="psaB gene"
     CDS             complement(42415..44667)
                     /gene="psaA"
                     /codon_start=1
                     /transl_table=11
                     /product="PSI P700 apoprotein A1"
                     /protein_id="CAI53794.1"
                     /db_xref="GOA:Q3V534; InterPro:IPR001280;
                     InterPro:IPR006243; InterPro:IPR020586;
                     UniProtKB/Swiss-Prot:Q3V534"
                     /note="Geneious type: cds"
                     /standard_name="psaA CDS"
     gene            complement(42415..44667)
                     /gene="psaA"
                     /standard_name="psaA gene"
     CDS             join(complement(47198..47321),complement(46222..46451),
                     complement(45314..45466))
                     /gene="ycf3"
                     /codon_start=1
                     /transl_table=11
                     /protein_id="CAI53795.1"
                     /db_xref="GOA:Q3V533; InterPro:IPR001440;
                     InterPro:IPR011990; InterPro:IPR013026;
                     InterPro:IPR019734; InterPro:IPR022818;
                     UniProtKB/Swiss-Prot:Q3V533"
                     /note="Geneious type: cds"
                     /standard_name="ycf3 CDS"
     gene            complement(45314..47321)
                     /gene="ycf3"
                     /standard_name="ycf3 gene"
     intron          complement(45467..46221)
                     /gene="ycf3"
                     /number=2
                     /standard_name="ycf3 intron2"
     intron          complement(46452..47197)
                     /gene="ycf3"
                     /number=1
                     /standard_name="ycf3 intron1"
     tRNA            48104..48191
                     /gene="tRNA-Ser (GGA)"
                     /product="tRNA-Ser"
                     /note="codon recognized: UCC"
                     /standard_name="trnS(GGA)"
     gene            48104..48191
                     /gene="tRNA-Ser (GGA)"
                     /standard_name="trnS(GGA) gene"
     CDS             complement(48500..49108)
                     /gene="rps4"
                     /codon_start=1
                     /transl_table=11
                     /product="ribosomal protein S4"
                     /protein_id="CAI53796.1"
                     /db_xref="GOA:Q3V532; InterPro:IPR001912;
                     InterPro:IPR002942; InterPro:IPR005709;
                     InterPro:IPR018079; InterPro:IPR022801;
                     UniProtKB/Swiss-Prot:Q3V532"
                     /note="Geneious type: cds"
                     /standard_name="rps4 CDS"
     gene            complement(48500..49108)
                     /gene="rps4"
                     /standard_name="rps4 gene"
     tRNA            complement(49675..49747)
                     /gene="tRNA-Thr (UGU); tRNA-Thr (GGU)"
                     /product="tRNA-Thr"
                     /note="codon recognized: ACA; codon recognized: ACC"
                     /standard_name="trnT(UGU)"
     gene            complement(49675..49747)
                     /gene="tRNA-Thr (UGU); tRNA-Thr (GGU)"
                     /standard_name="trnT(UGU) gene"
     tRNA            join(50644..50678,51194..51243)
                     /gene="tRNA-Leu (UAA)"
                     /product="tRNA-Leu"
                     /note="codon recognized: UUA"
                     /standard_name="trnL(UAA)"
     gene            50644..51243
                     /gene="tRNA-Leu (UAA)"
                     /standard_name="trnL(UAA) gene"
     tRNA            51610..51682
                     /gene="tRNA-Phe (GAA)"
                     /product="tRNA-Phe"
                     /note="codon recognized: UUC"
                     /standard_name="trnF(GAA)"
     gene            51610..51682
                     /gene="tRNA-Phe (GAA)"
                     /standard_name="trnF(GAA) gene"
     CDS             complement(52659..53135)
                     /gene="ndhJ"
                     /codon_start=1
                     /transl_table=11
                     /product="NADH dehydrogenase 19kDa subunit"
                     /protein_id="CAI53797.1"
                     /db_xref="GOA:Q3V531; InterPro:IPR001268;
                     InterPro:IPR010218; InterPro:IPR020396;
                     UniProtKB/Swiss-Prot:Q3V531"
                     /note="Geneious type: cds"
                     /standard_name="ndhJ CDS"
     gene            complement(52659..53135)
                     /gene="ndhJ"
                     /standard_name="ndhJ gene"
     CDS             complement(53240..53986)
                     /note="Geneious type: cds"
                     /gene="ndhK"
                     /locus_tag="CKM99_pgp062"
                     /codon_start=1
                     /transl_table=11
                     /product="NADH dehydrogenase subunit K"
                     /protein_id="YP_009408876.1"
                     /db_xref="GeneID:33868851"
                     /standard_name="ndhK CDS"
     gene            complement(53240..53986)
                     /gene="ndhK"
                     /standard_name="ndhK gene"
     CDS             complement(53977..54339)
                     /gene="ndhC"
                     /codon_start=1
                     /transl_table=11
                     /product="NADH dehydrogenase D3"
                     /protein_id="CAI53799.1"
                     /db_xref="GOA:Q3V529; InterPro:IPR000440;
                     InterPro:IPR023043; UniProtKB/Swiss-Prot:Q3V529"
                     /note="Geneious type: cds"
                     /standard_name="ndhC CDS"
     gene            complement(53977..54339)
                     /gene="ndhC"
                     /standard_name="ndhC gene"
     CDS             55200..56702
                     /gene="atpB"
                     /codon_start=1
                     /transl_table=11
                     /product="ATPase beta subunit"
                     /protein_id="CAI53801.1"
                     /db_xref="GOA:Q3V527; HSSP:1FX0; InterPro:IPR000194;
                     InterPro:IPR000793; InterPro:IPR003593;
                     InterPro:IPR004100; InterPro:IPR005722;
                     InterPro:IPR018118; InterPro:IPR020003;
                     UniProtKB/Swiss-Prot:Q3V527"
                     /note="Geneious type: cds"
                     /standard_name="atpB CDS"
     gene            55200..56702
                     /gene="atpB"
                     /standard_name="atpB gene"
     CDS             56699..57106
                     /gene="atpE"
                     /codon_start=1
                     /transl_table=11
                     /product="ATPase epsilon subunit"
                     /protein_id="CAI53800.1"
                     /db_xref="GOA:Q3V528; InterPro:IPR001469;
                     InterPro:IPR020546; InterPro:IPR020547;
                     UniProtKB/TrEMBL:Q3V528"
                     /note="Geneious type: cds"
                     /standard_name="atpE CDS"
     gene            56699..57106
                     /gene="atpE"
                     /standard_name="atpE gene"
     tRNA            complement(57263..57334)
                     /gene="tRNA-Met (CAU)"
                     /product="tRNA-Met"
                     /note="codon recognized: AUG"
                     /standard_name="trnM(CAU)"
     gene            complement(57263..57334)
                     /gene="tRNA-Met (CAU)"
                     /standard_name="trnM(CAU) gene"
     CDS             59010..60470
                     /gene="rbcL"
                     /codon_start=1
                     /transl_table=11
                     /product="large subunit of riblose-1,5-bisphosphate
                     carboxylase/oxygenase"
                     /protein_id="CAI53802.1"
                     /db_xref="GOA:Q3V526; HSSP:1GK8; InterPro:IPR000685;
                     InterPro:IPR017443; InterPro:IPR017444;
                     InterPro:IPR020878; InterPro:IPR020888;
                     UniProtKB/Swiss-Prot:Q3V526"
                     /note="Geneious type: cds"
                     /standard_name="rbcL CDS"
     gene            59010..60470
                     /gene="rbcL"
                     /standard_name="rbcL gene"
     CDS             65125..65235
                     /gene="psaI"
                     /codon_start=1
                     /transl_table=11
                     /product="PSI reaction centre subunit VIII"
                     /protein_id="CAI53803.1"
                     /db_xref="GOA:Q3V525; InterPro:IPR001302;
                     UniProtKB/TrEMBL:Q3V525"
                     /note="Geneious type: cds"
                     /standard_name="psaI CDS"
     gene            65125..65235
                     /gene="psaI"
                     /standard_name="psaI gene"
     CDS             65595..66149
                     /gene="ycf4"
                     /codon_start=1
                     /transl_table=11
                     /protein_id="CAI53804.1"
                     /db_xref="GOA:Q3V524; InterPro:IPR003359;
                     UniProtKB/Swiss-Prot:Q3V524"
                     /note="Geneious type: cds"
                     /standard_name="ycf4 CDS"
     gene            65595..66149
                     /gene="ycf4"
                     /standard_name="ycf4 gene"
     CDS             67121..67801
                     /gene="cemA"
                     /note="GTG initiation codon"
                     /codon_start=1
                     /transl_table=11
                     /product="potential heme-binding protein"
                     /protein_id="CAI53805.1"
                     /db_xref="GOA:Q3V523; InterPro:IPR004282;
                     UniProtKB/Swiss-Prot:Q3V523"
                     /note="Geneious type: cds"
                     /standard_name="cemA CDS"
     gene            67121..67801
                     /gene="cemA"
                     /standard_name="cemA gene"
     CDS             68037..68999
                     /gene="petA"
                     /codon_start=1
                     /transl_table=11
                     /product="Apocytochrome F precursor"
                     /protein_id="CAI53806.1"
                     /db_xref="GOA:Q3V522; HSSP:2D2C; InterPro:IPR002325;
                     InterPro:IPR011054; UniProtKB/Swiss-Prot:Q3V522"
                     /note="Geneious type: cds"
                     /standard_name="petA CDS"
     gene            68037..68999
                     /gene="petA"
                     /standard_name="petA gene"
     CDS             complement(69476..69598)
                     /gene="psbJ"
                     /codon_start=1
                     /transl_table=11
                     /product="PSII reaction centre subunit X"
                     /protein_id="CAI53807.1"
                     /db_xref="GOA:Q3V521; InterPro:IPR002682;
                     UniProtKB/Swiss-Prot:Q3V521"
                     /note="Geneious type: cds"
                     /standard_name="psbJ CDS"
     gene            complement(69476..69598)
                     /gene="psbJ"
                     /standard_name="psbJ gene"
     CDS             complement(69724..69840)
                     /gene="psbL"
                     /note="unusual ACG start codon"
                     /codon_start=1
                     /transl_table=11
                     /product="PSII reaction centre subunit XII"
                     /protein_id="CAI53808.1"
                     /db_xref="GOA:Q7J1C4; InterPro:IPR003372;
                     UniProtKB/Swiss-Prot:Q7J1C4"
                     /note="Geneious type: cds"
                     /standard_name="psbL CDS"
     gene            complement(69724..69840)
                     /gene="psbL"
                     /standard_name="psbL gene"
     CDS             complement(69863..69982)
                     /gene="psbF"
                     /codon_start=1
                     /transl_table=11
                     /product="PSII reaction centre subunit VI"
                     /protein_id="CAI53809.1"
                     /db_xref="GOA:Q7J1C5; InterPro:IPR006216;
                     InterPro:IPR006241; InterPro:IPR013081;
                     UniProtKB/Swiss-Prot:Q7J1C5"
                     /note="Geneious type: cds"
                     /standard_name="psbF CDS"
     gene            complement(69863..69982)
                     /gene="psbF"
                     /standard_name="psbF gene"
     CDS             complement(69993..70244)
                     /gene="psbE"
                     /codon_start=1
                     /transl_table=11
                     /product="PSII reaction centre subunit V"
                     /protein_id="CAI53810.1"
                     /db_xref="GOA:Q3V518; InterPro:IPR006216;
                     InterPro:IPR006217; InterPro:IPR013081;
                     InterPro:IPR013082; UniProtKB/Swiss-Prot:Q3V518"
                     /note="Geneious type: cds"
                     /standard_name="psbE CDS"
     gene            complement(69993..70244)
                     /gene="psbE"
                     /standard_name="psbE gene"
     CDS             71071..71166
                     /gene="petL"
                     /note="ycf7"
                     /codon_start=1
                     /transl_table=11
                     /product="cyt b6/f complex subunit VI"
                     /protein_id="CAI53811.1"
                     /db_xref="GOA:Q3V517; InterPro:IPR007802;
                     UniProtKB/Swiss-Prot:Q3V517"
                     /note="Geneious type: cds"
                     /standard_name="petL CDS"
     gene            71071..71166
                     /gene="petL"
                     /standard_name="petL gene"
     CDS             71336..71449
                     /gene="petG"
                     /codon_start=1
                     /transl_table=11
                     /product="cyt b6/f complex subunit V"
                     /protein_id="CAI53812.1"
                     /db_xref="GOA:Q3V516; InterPro:IPR003683;
                     UniProtKB/Swiss-Prot:Q3V516"
                     /note="Geneious type: cds"
                     /standard_name="petG CDS"
     gene            71336..71449
                     /gene="petG"
                     /standard_name="petG gene"
     tRNA            complement(71574..71647)
                     /gene="tRNA-Trp (CCA)"
                     /product="tRNA-Trp"
                     /note="codon recognized: UGG"
                     /standard_name="trnW(CCA)"
     gene            complement(71574..71647)
                     /gene="tRNA-Trp (CCA)"
                     /standard_name="trnW(CCA) gene"
     tRNA            complement(71817..71890)
                     /gene="tRNA-Pro (UGG); tRNA-fMet (CAU)"
                     /product="tRNA-Pro; tRNA-Met"
                     /note="codon recognized: CCA; codon recognized: AUG; fMet"
                     /standard_name="trnP(UGG)"
     gene            complement(71817..71890)
                     /gene="tRNA-Pro (UGG); tRNA-fMet (CAU)"
                     /standard_name="trnP(UGG) gene"
     CDS             72244..72378
                     /gene="psaJ"
                     /codon_start=1
                     /transl_table=11
                     /product="PSI reaction centre subunit IX"
                     /protein_id="CAI53813.1"
                     /db_xref="GOA:Q3V515; InterPro:IPR002615;
                     UniProtKB/Swiss-Prot:Q3V515"
                     /note="Geneious type: cds"
                     /standard_name="psaJ CDS"
     gene            72244..72378
                     /gene="psaJ"
                     /standard_name="psaJ gene"
     CDS             72782..72976
                     /gene="rpl33"
                     /codon_start=1
                     /transl_table=11
                     /product="ribosomal protein L33"
                     /protein_id="CAI53814.1"
                     /db_xref="GOA:Q3V514; InterPro:IPR001705;
                     InterPro:IPR011332; InterPro:IPR018264;
                     UniProtKB/Swiss-Prot:Q3V514"
                     /note="Geneious type: cds"
                     /standard_name="rpl33 CDS"
     gene            72782..72976
                     /gene="rpl33"
                     /standard_name="rpl33 gene"
     CDS             73174..73521
                     /gene="rps18"
                     /codon_start=1
                     /transl_table=11
                     /product="ribosomal protein S18"
                     /protein_id="CAI53815.1"
                     /db_xref="GOA:Q3V513; InterPro:IPR001648;
                     InterPro:IPR018275; UniProtKB/Swiss-Prot:Q3V513"
                     /note="Geneious type: cds"
                     /standard_name="rps18 CDS"
     gene            73174..73521
                     /gene="rps18"
                     /standard_name="rps18 gene"
     CDS             complement(73760..74125)
                     /gene="rpl20"
                     /codon_start=1
                     /transl_table=11
                     /product="ribosomal protein L20"
                     /protein_id="CAI53816.1"
                     /db_xref="GOA:Q3V512; HSSP:2GHJ; InterPro:IPR005813;
                     UniProtKB/Swiss-Prot:Q3V512"
                     /note="Geneious type: cds"
                     /standard_name="rpl20 CDS"
     gene            complement(73760..74125)
                     /gene="rpl20"
                     /standard_name="rpl20 gene"
     CDS             join(complement(74987..75100),158646..158877,
                     159424..159452)
                     /gene="rps12"
                     /trans_splicing
                     /codon_start=1
                     /transl_table=11
                     /product="ribosomal protein S12"
                     /protein_id="CAI53817.1"
                     /db_xref="GOA:Q3V510"
                     /db_xref="HSSP:1YL4"
                     /db_xref="InterPro:IPR005679"
                     /db_xref="InterPro:IPR006032"
                     /db_xref="InterPro:IPR012340"
                     /db_xref="InterPro:IPR016027"
                     /db_xref="UniProtKB/Swiss-Prot:Q3V510"
                     /standard_name="rps12 CDS"
     CDS             join(complement(74987..75100),complement(105229..105460),
                     complement(104657..104682))
                     /gene="rps12"
                     /note="unusual splicing"
                     /codon_start=1
                     /transl_table=11
                     /product="ribosomal protein S12"
                     /protein_id="CAI53818.1"
                     /db_xref="GOA:Q3V510"
                     /db_xref="HSSP:1YL4"
                     /db_xref="InterPro:IPR005679"
                     /db_xref="InterPro:IPR006032"
                     /db_xref="InterPro:IPR012340"
                     /db_xref="InterPro:IPR016027"
                     /db_xref="UniProtKB/Swiss-Prot:Q3V510"
                     /standard_name="rps12 CDS"
     gene            join(complement(74987..75100),158646..159452)
                     /gene="rps12"
                     /locus_tag="CKM99_pgp041"
                     /trans_splicing
                     /db_xref="GeneID:33868875"
                     /standard_name="rps12 gene"
     gene            join(complement(74987..75100),complement(104657..105460))
                     /gene="rps12"
                     /locus_tag="CKM99_pgp042"
                     /trans_splicing
                     /db_xref="GeneID:33868938"
                     /standard_name="rps12 gene"
     CDS             join(complement(77354..77424),complement(76226..76517),
                     complement(75241..75570))
                     /gene="clpP"
                     /codon_start=1
                     /transl_table=11
                     /product="ATP-dependent protease proteolytic subunit"
                     /protein_id="CAI53819.1"
                     /db_xref="GOA:Q3V509"
                     /db_xref="HSSP:2CBY"
                     /db_xref="InterPro:IPR001907"
                     /db_xref="InterPro:IPR018215"
                     /db_xref="UniProtKB/Swiss-Prot:Q3V509"
                     /standard_name="clpP CDS"
     gene            complement(75241..77424)
                     /gene="clpP"
                     /standard_name="clpP gene"
     intron          complement(75571..76225)
                     /gene="clpP"
                     /number=2
                     /standard_name="clpP intron2"
     intron          complement(76518..77353)
                     /gene="clpP"
                     /number=1
                     /standard_name="clpP intron1"
     CDS             78094..79620
                     /gene="psbB"
                     /codon_start=1
                     /transl_table=11
                     /product="PSII 47KDa protein"
                     /protein_id="CAI53820.1"
                     /db_xref="GOA:Q3V508; InterPro:IPR000932;
                     InterPro:IPR017486; UniProtKB/Swiss-Prot:Q3V508"
                     /note="Geneious type: cds"
                     /standard_name="psbB CDS"
     gene            78094..79620
                     /gene="psbB"
                     /standard_name="psbB gene"
     CDS             79761..79877
                     /gene="psbT"
                     /codon_start=1
                     /transl_table=11
                     /product="PSII T protein"
                     /protein_id="CAI53821.1"
                     /db_xref="GOA:Q7J1A0; InterPro:IPR001743;
                     UniProtKB/Swiss-Prot:Q7J1A0"
                     /note="Geneious type: cds"
                     /standard_name="psbT CDS"
     gene            79761..79877
                     /gene="psbT"
                     /standard_name="psbT gene"
     CDS             complement(79945..80076)
                     /gene="psbN"
                     /codon_start=1
                     /transl_table=11
                     /product="PSII N-protein"
                     /protein_id="CAI53822.1"
                     /db_xref="GOA:Q7J199; InterPro:IPR003398;
                     UniProtKB/Swiss-Prot:Q7J199"
                     /note="Geneious type: cds"
                     /standard_name="psbN CDS"
     gene            complement(79945..80076)
                     /gene="psbN"
                     /standard_name="psbN gene"
     CDS             80182..80403
                     /gene="psbH"
                     /codon_start=1
                     /transl_table=11
                     /product="PSII 10KDa phosphoprotein"
                     /protein_id="CAI53823.1"
                     /db_xref="GOA:Q3V505; InterPro:IPR001056;
                     UniProtKB/TrEMBL:Q3V505"
                     /note="Geneious type: cds"
                     /standard_name="psbH CDS"
     gene            80182..80403
                     /gene="psbH"
                     /standard_name="psbH gene"
     CDS             join(80509..80514,81317..81958)
                     /gene="petB"
                     /codon_start=1
                     /transl_table=11
                     /product="cytochrome B6"
                     /protein_id="CAI53824.1"
                     /db_xref="GOA:Q3V504"
                     /db_xref="InterPro:IPR005797"
                     /db_xref="InterPro:IPR016174"
                     /db_xref="InterPro:IPR016175"
                     /db_xref="UniProtKB/TrEMBL:Q3V504"
                     /standard_name="petB CDS"
     gene            80509..81958
                     /gene="petB"
                     /standard_name="petB gene"
     intron          80515..81316
                     /gene="petB"
                     /number=1
                     /standard_name="petB intron"
     CDS             join(82163..82170,82895..83369)
                     /gene="petD"
                     /codon_start=1
                     /transl_table=11
                     /product="cytochrome b6/f complex subunit IV"
                     /protein_id="CAI53825.1"
                     /db_xref="GOA:Q3V503"
                     /db_xref="InterPro:IPR005798"
                     /db_xref="InterPro:IPR005870"
                     /db_xref="InterPro:IPR016175"
                     /db_xref="UniProtKB/Swiss-Prot:Q3V503"
                     /standard_name="petD CDS"
     gene            82163..83369
                     /standard_name="petD gene"
     intron          82171..82894
                     /gene="petD"
                     /number=1
                     /standard_name="petD intron"
     CDS             complement(83502..84527)
                     /gene="rpoA"
                     /codon_start=1
                     /transl_table=11
                     /product="RNA polymerase alpha subunit"
                     /protein_id="CAI53826.1"
                     /db_xref="GOA:Q3V502; InterPro:IPR009025;
                     InterPro:IPR011260; InterPro:IPR011261;
                     InterPro:IPR011262; InterPro:IPR011263;
                     InterPro:IPR011773; UniProtKB/Swiss-Prot:Q3V502"
                     /note="Geneious type: cds"
                     /standard_name="rpoA CDS"
     gene            complement(83502..84527)
                     /gene="rpoA"
                     /standard_name="rpoA gene"
     CDS             complement(84597..85007)
                     /gene="rps11"
                     /codon_start=1
                     /transl_table=11
                     /product="ribosomal protein S11"
                     /protein_id="CAI53827.1"
                     /db_xref="GOA:Q3V501; InterPro:IPR001971;
                     InterPro:IPR018102; InterPro:IPR019981;
                     UniProtKB/Swiss-Prot:Q3V501"
                     /note="Geneious type: cds"
                     /standard_name="rps11 CDS"
     gene            complement(84597..85007)
                     /gene="rps11"
                     /standard_name="rps11 gene"
     CDS             complement(85211..85324)
                     /gene="rpl36"
                     /codon_start=1
                     /transl_table=11
                     /product="ribosomal protein L36"
                     /protein_id="CAI53828.1"
                     /db_xref="GOA:Q3V500; InterPro:IPR000473;
                     UniProtKB/Swiss-Prot:Q3V500"
                     /note="Geneious type: cds"
                     /standard_name="rpl36 CDS"
     gene            complement(85211..85324)
                     /gene="rpl36"
                     /standard_name="rpl36 gene"
     CDS             complement(85782..86186)
                     /gene="rps8"
                     /codon_start=1
                     /transl_table=11
                     /product="ribosomal protein S8"
                     /protein_id="CAI53830.1"
                     /db_xref="GOA:Q3V4Z8; InterPro:IPR000630;
                     UniProtKB/Swiss-Prot:Q3V4Z8"
                     /note="Geneious type: cds"
                     /standard_name="rps8 CDS"
     gene            complement(85782..86186)
                     /gene="rps8"
                     /standard_name="rps8 gene"
     CDS             complement(86367..86735)
                     /gene="rpl14"
                     /codon_start=1
                     /transl_table=11
                     /product="ribosomal protein L14"
                     /protein_id="CAI53831.1"
                     /db_xref="GOA:Q3V4Z7; InterPro:IPR000218;
                     InterPro:IPR005745; InterPro:IPR019972;
                     UniProtKB/Swiss-Prot:Q3V4Z7"
                     /note="Geneious type: cds"
                     /standard_name="rpl14 CDS"
     gene            complement(86367..86735)
                     /gene="rpl14"
                     /standard_name="rpl14 gene"
     CDS             join(complement(88419..88427),complement(86866..87264))
                     /gene="rpl16"
                     /codon_start=1
                     /transl_table=11
                     /product="ribosomal protein L16"
                     /protein_id="CAI53832.1"
                     /db_xref="GOA:Q3V4Z6"
                     /db_xref="InterPro:IPR000114"
                     /db_xref="InterPro:IPR016180"
                     /db_xref="InterPro:IPR020798"
                     /db_xref="UniProtKB/Swiss-Prot:Q3V4Z6"
                     /standard_name="rpl16 CDS"
     gene            complement(86866..88427)
                     /gene="rpl16"
                     /standard_name="rpl16 gene"
     intron          complement(87265..88418)
                     /standard_name="rpl16 intron"
     CDS             complement(88576..89313)
                     /gene="rps3"
                     /codon_start=1
                     /transl_table=11
                     /product="ribosomal protein S3"
                     /protein_id="CAI53833.1"
                     /db_xref="GOA:Q3V4Z5"
                     /db_xref="InterPro:IPR001351"
                     /db_xref="InterPro:IPR004044"
                     /db_xref="InterPro:IPR005704"
                     /db_xref="InterPro:IPR008282"
                     /db_xref="InterPro:IPR009019"
                     /db_xref="InterPro:IPR015946"
                     /db_xref="InterPro:IPR018280"
                     /db_xref="UniProtKB/Swiss-Prot:Q3V4Z5"
                     /standard_name="rps3 CDS"
     gene            complement(88576..89313)
                     /gene="rps3"
                     /standard_name="rps3 gene"
     CDS             complement(89355..89747)
                     /gene="rpl22"
                     /codon_start=1
                     /transl_table=11
                     /product="ribosomal protein L22"
                     /protein_id="CAI53834.1"
                     /db_xref="GOA:Q3V4Z4; InterPro:IPR001063;
                     InterPro:IPR005727; InterPro:IPR018260;
                     UniProtKB/Swiss-Prot:Q3V4Z4"
                     /note="Geneious type: cds"
                     /standard_name="rpl22 CDS"
     gene            complement(89355..89747)
                     /gene="rpl22"
                     /standard_name="rpl22 gene"
     CDS             complement(89831..90271)
                     /gene="rps19"
                     /note="GTG start codon"
                     /codon_start=1
                     /transl_table=11
                     /product="ribosomal protein S19"
                     /protein_id="CAI53835.1"
                     /db_xref="GOA:Q3V4Z3; InterPro:IPR002222;
                     InterPro:IPR005732; InterPro:IPR020934;
                     UniProtKB/Swiss-Prot:Q3V4Z3"
                     /note="Geneious type: cds"
                     /standard_name="rps19 CDS"
     gene            complement(89831..90271)
                     /gene="rps19"
                     /standard_name="rps19 gene"
     repeat_region   90323..126871
                     /standard_name="IRb"
     CDS             join(complement(91449..91818),complement(90360..90787))
                     /gene="rpl2"
                     /codon_start=1
                     /transl_except="(pos:152300..152302,aa:Met);
                     (pos:complement(85669..85671),aa:Met)"
                     /transl_table=11
                     /product="ribosomal protein L2"
                     /protein_id="CAI53836.1; CAI53857.1"
                     /db_xref="GOA:Q3V4X1; InterPro:IPR002171;
                     InterPro:IPR005880; InterPro:IPR008991;
                     InterPro:IPR012340; InterPro:IPR014722;
                     InterPro:IPR014726; InterPro:IPR016027;
                     InterPro:IPR022666; InterPro:IPR022669;
                     InterPro:IPR022671; UniProtKB/Swiss-Prot:Q3V4X1"
                     /note="Geneious type: cds"
                     /standard_name="rpl2 CDS"
     gene            complement(90360..91818)
                     /gene="rpl2"
                     /standard_name="rpl2 gene"
     intron          complement(90788..91448)
                     /gene="rpl2"
                     /number=1
                     /standard_name="rpl2 intron"
     CDS             complement(91851..92099)
                     /note="Geneious type: cds"
                     /gene="rpl23"
                     /locus_tag="CKM99_pgp023"
                     /codon_start=1
                     /transl_table=11
                     /product="ribosomal protein L23"
                     /protein_id="YP_009408914.1"
                     /db_xref="GeneID:33868894"
                     /standard_name="rpl23 CDS"
     gene            complement(91851..92099)
                     /gene="rpl23"
                     /standard_name="rpl23 gene"
     tRNA            complement(92258..92331)
                     /gene="tRNA-Ile (CAU)"
                     /product="tRNA-Ile"
                     /note="codon recognized: CAU"
                     /standard_name="trnI(CAU)"
     gene            complement(92258..92331)
                     /gene="tRNA-Ile (CAU)"
                     /standard_name="trnI(CAU) gene"
     CDS             92592..99555
                     /gene="ycf2"
                     /codon_start=1
                     /transl_table=11
                     /protein_id="CAI53838.1"
                     /db_xref="GOA:Q3V4Z0"
                     /db_xref="InterPro:IPR003593"
                     /db_xref="InterPro:IPR003959"
                     /db_xref="InterPro:IPR008543"
                     /db_xref="UniProtKB/Swiss-Prot:Q3V4Z0"
                     /standard_name="ycf2 CDS"
     gene            92592..99555
                     /standard_name="ycf2 gene"
     tRNA            complement(100464..100544)
                     /gene="tRNA-Leu (CAA); tRNA-Leu (UAG)"
                     /product="tRNA-Leu"
                     /note="codon recognized: UUG; codon recognized: CUA"
                     /standard_name="trnL(CAA)"
     gene            complement(100464..100544)
                     /gene="tRNA-Leu (CAA); tRNA-Leu (UAG)"
                     /standard_name="trnL(CAA) gene"
     CDS             join(complement(103045..103821),
                     complement(101611..102366))
                     /gene="ndhB"
                     /codon_start=1
                     /transl_table=11
                     /product="NADH dehydrogenase ND2"
                     /protein_id="CAI53839.1; CAI53854.1"
                     /db_xref="GOA:P0CC21; GOA:P0CC22; InterPro:IPR001750;
                     InterPro:IPR010096; UniProtKB/Swiss-Prot:P0CC21;
                     UniProtKB/Swiss-Prot:P0CC22"
                     /note="Geneious type: cds"
                     /standard_name="ndhB CDS"
     gene            complement(101611..103821)
                     /gene="ndhB"
                     /standard_name="ndhB gene"
     intron          complement(102367..103042)
                     /gene="ndhB"
                     /number=1
                     /standard_name="ndhB intron"
     CDS             complement(104114..104599)
                     /gene="rps7"
                     /codon_start=1
                     /transl_table=11
                     /product="ribosomal protein S7"
                     /protein_id="CAI53840.1; CAI53853.1"
                     /db_xref="GOA:Q9GFN5; InterPro:IPR000235;
                     InterPro:IPR005717; InterPro:IPR020606;
                     UniProtKB/Swiss-Prot:Q9GFN5"
                     /note="Geneious type: cds"
                     /standard_name="rps7 CDS"
     gene            complement(104114..104599)
                     /gene="rps7"
                     /standard_name="rps7 gene"
     tRNA            106935..107006
                     /gene="tRNA-Val (GAC)"
                     /product="tRNA-Val"
                     /note="codon recognized: GUC"
                     /standard_name="trnV(GAC)"
     gene            106935..107006
                     /gene="tRNA-Val (GAC)"
                     /standard_name="trnV(GAC) gene"
     rRNA            107234..108724
                     /gene="16S rRNA"
                     /product="16S ribosomal RNA"
                     /standard_name="rrn16"
     gene            107234..108724
                     /gene="16S rRNA"
                     /standard_name="rrn16 gene"
     tRNA            join(109020..109056,109994..110028)
                     /gene="tRNA-Ile (GAU)"
                     /product="tRNA-Ile"
                     /note="codon recognized: AUC"
                     /standard_name="trnI(GAU)"
     gene            109020..110028
                     /gene="tRNA-Ile (GAU)"
                     /standard_name="trnI(GAU) gene"
     gene            109161..109527
                     /gene="ycf68"
                     /locus_tag="CKM99_pgp006; CKM99_pgp019"
                     /db_xref="GeneID:33868903; GeneID:33868930"
                     /standard_name="ψycf68 gene"
     tRNA            join(110093..110130,110930..110964)
                     /gene="tRNA-Ala (UGC); tRNA-Val (UAC)"
                     /product="tRNA-Ala; tRNA-Val"
                     /note="codon recognized: GCA; codon recognized: GUA"
                     /standard_name="trnA(UGC)"
     gene            110093..110964
                     /gene="tRNA-Ala (UGC)"
                     /standard_name="trnA(UGC) gene"
     rRNA            111110..113916
                     /gene="23S rRNA"
                     /product="23S ribosomal RNA"
                     /standard_name="rrn23"
     gene            111110..113916
                     /gene="23S rRNA"
                     /standard_name="rrn23 gene"
     rRNA            114015..114117
                     /gene="4.5S rRNA"
                     /product="4.5S ribosomal RNA"
                     /standard_name="rrn4.5"
     gene            114015..114117
                     /gene="4.5S rRNA"
                     /standard_name="rrn4.5 gene"
     rRNA            114321..114441
                     /gene="5S rRNA"
                     /product="5S ribosomal RNA"
                     /standard_name="rrn5"
     gene            114321..114441
                     /gene="5S rRNA"
                     /standard_name="rrn5  gene"
     tRNA            114644..114717
                     /gene="tRNA-Arg (ACG)"
                     /product="tRNA-Arg"
                     /note="codon recognized: CGU"
                     /standard_name="trnR(ACG)"
     gene            114644..114717
                     /gene="tRNA-Arg (ACG)"
                     /standard_name="trnR(ACG) gene"
     tRNA            complement(115298..115369)
                     /gene="tRNA-Asn (GUU); tRNA-Trp (CCA)"
                     /product="tRNA-Asn; tRNA-Trp"
                     /note="codon recognized: AAC; codon recognized: UGG"
                     /standard_name="trnN(GUU)"
     gene            complement(115298..115369)
                     /gene="tRNA-Asn (GUU); tRNA-Trp (CCA)"
                     /standard_name="trnN(GUU) gene"
     CDS             115826..121213
                     /gene="ycf1"
                     /codon_start=1
                     /transl_table=11
                     /protein_id="CAI53852.1"
                     /db_xref="GOA:Q3V4X6; InterPro:IPR008896;
                     UniProtKB/Swiss-Prot:Q3V4X6"
                     /note="Geneious type: cds"
                     /standard_name="ycf1 CDS"
     gene            115826..121213
                     /standard_name="ycf1 gene"
     CDS             122077..122391
                     /gene="rps15"
                     /codon_start=1
                     /transl_table=11
                     /product="ribosomal protein S15"
                     /protein_id="CAI53851.1"
                     /db_xref="GOA:Q3V4X7; InterPro:IPR000589;
                     InterPro:IPR005290; InterPro:IPR009068;
                     UniProtKB/Swiss-Prot:Q3V4X7"
                     /note="Geneious type: cds"
                     /standard_name="rps15 CDS"
     gene            122077..122391
                     /gene="rps15"
                     /standard_name="rps15 gene"
     CDS             122502..123683
                     /note="Geneious type: cds"
                     /gene="ndhH"
                     /locus_tag="CKM99_pgp009"
                     /codon_start=1
                     /transl_table=11
                     /product="NADH dehydrogenase subunit 7"
                     /protein_id="YP_009408928.1"
                     /db_xref="GeneID:33868920"
                     /standard_name="ndhH CDS"
     gene            122502..123683
                     /gene="ndhH"
                     /standard_name="ndhH gene"
     CDS             join(123685..124237,125318..125856)
                     /gene="ndhA"
                     /codon_start=1
                     /transl_table=11
                     /product="NADH dehydrogenase ND1"
                     /protein_id="CAI53849.1"
                     /db_xref="GOA:Q3V4X9; InterPro:IPR001694;
                     InterPro:IPR018086; InterPro:IPR023020;
                     UniProtKB/Swiss-Prot:Q3V4X9"
                     /standard_name="ndhA CDS"
     gene            123685..125856
                     /gene="ndhA"
                     /standard_name="ndhA gene"
     intron          124238..125317
                     /gene="ndhA"
                     /number=1
                     /standard_name="ndhA intron"
     CDS             125956..126498
                     /gene="ndhI"
                     /codon_start=1
                     /transl_table=11
                     /product="NADH dehydrogenase 18kD subunit"
                     /protein_id="CAI53848.1"
                     /db_xref="GOA:Q3V4Y0; InterPro:IPR001450;
                     InterPro:IPR004497; InterPro:IPR010226;
                     InterPro:IPR012285; InterPro:IPR017896;
                     InterPro:IPR017900; UniProtKB/Swiss-Prot:Q3V4Y0"
                     /note="Geneious type: cds"
                     /standard_name="ndhI CDS"
     gene            125956..126498
                     /gene="ndhI"
                     /standard_name="ndhI gene"
     CDS             complement(126824..129037)
                     /gene="ndhF"
                     /codon_start=1
                     /transl_table=11
                     /product="NADH dehydrogenase ND5 subunit"
                     /protein_id="CAI53841.1"
                     /db_xref="GOA:Q3V4Y7; InterPro:IPR001516;
                     InterPro:IPR001750; InterPro:IPR002128;
                     InterPro:IPR003945; InterPro:IPR018393;
                     UniProtKB/Swiss-Prot:Q3V4Y7"
                     /note="Geneious type: cds"
                     /standard_name="ndhF CDS"
     gene            complement(126824..129037)
                     /gene="ndhF"
                     /standard_name="ndhF gene"
     misc_feature    126872..137234
                     /standard_name="SSC"
     CDS             130307..130531
                     /gene="rpl32"
                     /codon_start=1
                     /transl_table=11
                     /product="ribosomal protein L32"
                     /protein_id="CAI53842.1"
                     /db_xref="GOA:Q3V4Y6; InterPro:IPR002677;
                     UniProtKB/Swiss-Prot:Q3V4Y6"
                     /note="Geneious type: cds"
                     /standard_name="rpl32 CDS"
     gene            130307..130531
                     /gene="rpl32"
                     /standard_name="rpl32 gene"
     tRNA            131109..131189
                     /gene="tRNA-Leu (UAG); tRNA-Leu (CAA)"
                     /product="tRNA-Leu"
                     /note="codon recognized: CUA; codon recognized: UUG"
                     /standard_name="trnL(UAG)"
     gene            131109..131189
                     /gene="tRNA-Leu (UAG); tRNA-Leu (CAA)"
                     /standard_name="trnL(UAG) gene"
     CDS             131264..132229
                     /gene="ccsA"
                     /codon_start=1
                     /transl_table=11
                     /protein_id="CAI53843.1"
                     /db_xref="GOA:Q3V4Y5; InterPro:IPR002541;
                     InterPro:IPR017562; UniProtKB/Swiss-Prot:Q3V4Y5"
                     /note="Geneious type: cds"
                     /standard_name="ccsA CDS"
     gene            131264..132229
                     /gene="ccsA"
                     /standard_name="ccsA gene"
     CDS             complement(132448..133950)
                     /gene="ndhD"
                     /note="ACG start codon"
                     /codon_start=1
                     /transl_except="(pos:complement(116992..116994),aa:Met)"
                     /transl_table=11
                     /protein_id="CAI53844.1"
                     /db_xref="GOA:Q3V4Y4; InterPro:IPR001750;
                     InterPro:IPR003918; InterPro:IPR010227;
                     InterPro:IPR022997; UniProtKB/Swiss-Prot:Q3V4Y4"
                     /note="Geneious type: cds"
                     /standard_name="ndhD CDS"
     gene            complement(132448..133950)
                     /gene="ndhD"
                     /standard_name="ndhD gene"
     CDS             complement(134086..134331)
                     /gene="psaC"
                     /codon_start=1
                     /transl_table=11
                     /product="PSI 9kD protein"
                     /protein_id="CAI53845.1"
                     /db_xref="GOA:Q3V4Y3; InterPro:IPR001450;
                     InterPro:IPR017491; InterPro:IPR017896;
                     InterPro:IPR017900; UniProtKB/Swiss-Prot:Q3V4Y3"
                     /note="Geneious type: cds"
                     /standard_name="psaC CDS"
     gene            complement(134086..134331)
                     /gene="psaC"
                     /standard_name="psaC gene"
     CDS             complement(135787..136092)
                     /gene="ndhE"
                     /codon_start=1
                     /transl_table=11
                     /product="NADH dehydrogenase ND4L subunit"
                     /protein_id="CAI53846.1"
                     /db_xref="GOA:Q3V4Y2; InterPro:IPR001133;
                     UniProtKB/Swiss-Prot:Q3V4Y2"
                     /note="Geneious type: cds"
                     /standard_name="ndhE CDS"
     gene            complement(135787..136092)
                     /gene="ndhE"
                     /standard_name="ndhE gene"
     CDS             complement(136536..137066)
                     /gene="ndhG"
                     /codon_start=1
                     /transl_table=11
                     /product="NADH dehydrogenase ND6 subunit"
                     /protein_id="CAI53847.1"
                     /db_xref="GOA:Q3V4Y1; InterPro:IPR001457;
                     UniProtKB/Swiss-Prot:Q3V4Y1"
                     /note="Geneious type: cds"
                     /standard_name="ndhG CDS"
     gene            complement(136536..137066)
                     /gene="ndhG"
                     /standard_name="ndhG gene"
     repeat_region   complement(137235..>173783)
                     /standard_name="IRa"
     CDS             complement(137608..138150)
                     /gene="ndhI"
                     /codon_start=1
                     /transl_table=11
                     /product="NADH dehydrogenase 18kD subunit"
                     /protein_id="CAI53848.1"
                     /db_xref="GOA:Q3V4Y0; InterPro:IPR001450;
                     InterPro:IPR004497; InterPro:IPR010226;
                     InterPro:IPR012285; InterPro:IPR017896;
                     InterPro:IPR017900; UniProtKB/Swiss-Prot:Q3V4Y0"
                     /note="Geneious type: cds"
                     /standard_name="ndhI CDS"
     gene            complement(137608..138150)
                     /gene="ndhI"
                     /standard_name="ndhI gene"
     CDS             join(complement(139869..140421),
                     complement(138250..138788))
                     /gene="ndhA"
                     /codon_start=1
                     /transl_table=11
                     /product="NADH dehydrogenase ND1"
                     /protein_id="CAI53849.1"
                     /db_xref="GOA:Q3V4X9; InterPro:IPR001694;
                     InterPro:IPR018086; InterPro:IPR023020;
                     UniProtKB/Swiss-Prot:Q3V4X9"
                     /note="Geneious type: cds"
                     /standard_name="ndhA CDS"
     gene            complement(138250..140421)
                     /gene="ndhA"
                     /standard_name="ndhA gene"
     intron          complement(138789..139868)
                     /gene="ndhA"
                     /number=1
                     /standard_name="ndhA intron"
     CDS             complement(140423..141604)
                     /note="Geneious type: cds"
                     /gene="ndhH"
                     /locus_tag="CKM99_pgp009"
                     /codon_start=1
                     /transl_table=11
                     /product="NADH dehydrogenase subunit 7"
                     /protein_id="YP_009408928.1"
                     /db_xref="GeneID:33868920"
                     /standard_name="ndhH CDS"
     gene            complement(140423..141604)
                     /gene="ndhH"
                     /standard_name="ndhH gene"
     CDS             complement(141715..142029)
                     /gene="rps15"
                     /codon_start=1
                     /transl_table=11
                     /product="ribosomal protein S15"
                     /protein_id="CAI53851.1"
                     /db_xref="GOA:Q3V4X7; InterPro:IPR000589;
                     InterPro:IPR005290; InterPro:IPR009068;
                     UniProtKB/Swiss-Prot:Q3V4X7"
                     /note="Geneious type: cds"
                     /standard_name="rps15 CDS"
     gene            complement(141715..142029)
                     /gene="rps15"
                     /standard_name="rps15 gene"
     CDS             complement(142893..148280)
                     /gene="ycf1"
                     /codon_start=1
                     /transl_table=11
                     /protein_id="CAI53852.1"
                     /db_xref="GOA:Q3V4X6; InterPro:IPR008896;
                     UniProtKB/Swiss-Prot:Q3V4X6"
                     /note="Geneious type: cds"
                     /standard_name="ycf1 CDS"
     gene            complement(142893..148280)
                     /standard_name="ycf1 gene"
     tRNA            148737..148808
                     /gene="tRNA-Asn (GUU); tRNA-Trp (CCA)"
                     /product="tRNA-Asn; tRNA-Trp"
                     /note="codon recognized: AAC; codon recognized: UGG"
                     /standard_name="trnN(GUU)"
     gene            148737..148808
                     /gene="tRNA-Asn (GUU); tRNA-Trp (CCA)"
                     /standard_name="trnN(GUU) gene"
     tRNA            complement(149389..149462)
                     /gene="tRNA-Arg (ACG)"
                     /product="tRNA-Arg"
                     /note="codon recognized: CGU"
                     /standard_name="trnR(ACG)"
     gene            complement(149389..149462)
                     /gene="tRNA-Arg (ACG)"
                     /standard_name="trnR(ACG) gene"
     rRNA            complement(149665..149785)
                     /gene="5S rRNA"
                     /product="5S ribosomal RNA"
                     /standard_name="rrn5"
     gene            complement(149665..149785)
                     /gene="5S rRNA"
                     /standard_name="rrn5  gene"
     rRNA            complement(149989..150091)
                     /gene="4.5S rRNA"
                     /product="4.5S ribosomal RNA"
                     /standard_name="rrn4.5"
     gene            complement(149989..150091)
                     /gene="4.5S rRNA"
                     /standard_name="rrn4.5  gene"
     rRNA            complement(150190..152996)
                     /gene="23S rRNA"
                     /product="23S ribosomal RNA"
                     /standard_name="rrn23 "
     gene            complement(150190..152996)
                     /gene="23S rRNA"
                     /standard_name="rrn23 gene"
     tRNA            join(complement(153976..154013),
                     complement(153142..153176))
                     /gene="tRNA-Ala (UGC); tRNA-Val (UAC)"
                     /product="tRNA-Ala; tRNA-Val"
                     /note="codon recognized: GCA; codon recognized: GUA"
                     /standard_name="trnA(UGC)"
     gene            order(complement(153976..154013),
                     complement(153177..153975),complement(153142..153176))
                     /gene="tRNA-Ala (UGC)"
                     /standard_name="trnA(UGC) gene"
     tRNA            join(complement(155050..155086),
                     complement(154078..154112))
                     /gene="tRNA-Ile (GAU)"
                     /product="tRNA-Ile"
                     /note="codon recognized: AUC"
                     /standard_name="trnI(GAU)"
     gene            complement(154078..155086)
                     /gene="tRNA-Ile (GAU)"
                     /standard_name="trnI(GAU) gene"
     gene            complement(154579..154945)
                     /gene="ycf68"
                     /locus_tag="CKM99_pgp006; CKM99_pgp019"
                     /db_xref="GeneID:33868903; GeneID:33868930"
                     /standard_name="ψycf68 gene"
     rRNA            complement(155382..156872)
                     /gene="16S rRNA"
                     /product="16S ribosomal RNA"
                     /standard_name="rrn16"
     gene            complement(155382..156872)
                     /gene="16S rRNA"
                     /standard_name="rrn16 gene"
     tRNA            complement(157100..157171)
                     /gene="tRNA-Val (GAC)"
                     /product="tRNA-Val"
                     /note="codon recognized: GUC"
                     /standard_name="trnV(GAC)"
     gene            complement(157100..157171)
                     /gene="tRNA-Val (GAC)"
                     /standard_name="trnV(GAC) gene"
     CDS             159507..159992
                     /gene="rps7"
                     /codon_start=1
                     /transl_table=11
                     /product="ribosomal protein S7"
                     /protein_id="CAI53840.1; CAI53853.1"
                     /db_xref="GOA:Q9GFN5; InterPro:IPR000235;
                     InterPro:IPR005717; InterPro:IPR020606;
                     UniProtKB/Swiss-Prot:Q9GFN5"
                     /note="Geneious type: cds"
                     /standard_name="rps7 CDS"
     gene            159507..159992
                     /gene="rps7"
                     /standard_name="rps7 gene"
     CDS             join(160285..161061,161740..162495)
                     /gene="ndhB"
                     /codon_start=1
                     /transl_table=11
                     /product="NADH dehydrogenase ND2"
                     /protein_id="CAI53839.1; CAI53854.1"
                     /db_xref="GOA:P0CC21; GOA:P0CC22; InterPro:IPR001750;
                     InterPro:IPR010096; UniProtKB/Swiss-Prot:P0CC21;
                     UniProtKB/Swiss-Prot:P0CC22"
                     /note="Geneious type: cds"
                     /standard_name="ndhB CDS"
     gene            160285..162495
                     /gene="ndhB"
                     /standard_name="ndhB gene"
     intron          161062..161739
                     /gene="ndhB"
                     /number=1
                     /standard_name="ndhB intron"
     tRNA            163562..163642
                     /gene="tRNA-Leu (CAA); tRNA-Leu (UAG)"
                     /product="tRNA-Leu"
                     /note="codon recognized: UUG; codon recognized: CUA"
                     /standard_name="trnL(CAA)"
     gene            163562..163642
                     /gene="tRNA-Leu (CAA); tRNA-Leu (UAG)"
                     /standard_name="trnL(CAA) gene"
     CDS             complement(164552..171526)
                     /gene="ycf2"
                     /codon_start=1
                     /transl_table=11
                     /protein_id="CAI53855.1"
                     /db_xref="GOA:Q3V4Z0"
                     /db_xref="InterPro:IPR003593"
                     /db_xref="InterPro:IPR003959"
                     /db_xref="InterPro:IPR008543"
                     /db_xref="UniProtKB/Swiss-Prot:Q3V4Z0"
                     /standard_name="ycf2 CDS"
     gene            complement(164552..171526)
                     /gene="ycf2"
                     /standard_name="ycf2 gene"
     tRNA            171775..171848
                     /gene="tRNA-Ile (CAU)"
                     /product="tRNA-Ile"
                     /note="codon recognized: CAU"
                     /standard_name="trnM(CAU)"
     gene            171775..171848
                     /gene="tRNA-Ile (CAU)"
                     /standard_name="trnI(CAU) gene"
     CDS             172007..172255
                     /note="Geneious type: cds"
                     /gene="rpl23"
                     /locus_tag="CKM99_pgp023"
                     /codon_start=1
                     /transl_table=11
                     /product="ribosomal protein L23"
                     /protein_id="YP_009408914.1"
                     /db_xref="GeneID:33868894"
                     /standard_name="rpl23 CDS"
     gene            172007..172255
                     /gene="rpl23"
                     /standard_name="rpl23 gene"
     CDS             join(172288..172657,173319..173747)
                     /gene="rpl2"
                     /codon_start=1
                     /transl_except="(pos:152300..152302,aa:Met);
                     (pos:complement(85669..85671),aa:Met)"
                     /transl_table=11
                     /product="ribosomal protein L2"
                     /protein_id="CAI53836.1; CAI53857.1"
                     /db_xref="GOA:Q3V4X1; InterPro:IPR002171;
                     InterPro:IPR005880; InterPro:IPR008991;
                     InterPro:IPR012340; InterPro:IPR014722;
                     InterPro:IPR014726; InterPro:IPR016027;
                     InterPro:IPR022666; InterPro:IPR022669;
                     InterPro:IPR022671; UniProtKB/Swiss-Prot:Q3V4X1"
                     /note="Geneious type: cds"
                     /standard_name="rpl2 CDS"
     gene            172288..173747
                     /gene="rpl2"
                     /standard_name="rpl2 gene"
     intron          172658..173318
                     /gene="rpl2"
                     /number=1
                     /standard_name="rpl2 intron"
ORIGIN      
        1 ggcgaacgac gggaattaaa cccgcacgtg gtggattcac aatccactgc cttaatcatt
       61 tggctacatc cgccccctta cttagcctta gctaagtata actaatttcg cctttttttt
      121 ttttattttt ttctttttat atttaaattg tattttattt atatttaatt attaattaat
      181 attaatatat tattgtattc agttattaat agtattcagt ttaatagtat tcagttatta
      241 atataatagt tattaatgta ataaaaatat aataaataat aaaatattaa tataaaataa
      301 tatttgagtt tagtgtattt attgtttttt gtttttcgtt catacattta ttttattgta
      361 tatattattt attattataa tatattatta tatattattt atttatatta tattatttat
      421 tattattatt atttcttatt atttatttat tatatattat tttatatatt atttttatat
      481 attatttata tattatatat tatttatata ttattttata tattatttta ttatttatat
      541 attatattat tttatatatt atttatataa tattatttat ttattatata ttatatatat
      601 tatattattt attatattat taatatatat tataatatat attatattat taatatatta
      661 tatattatat tattatttat attatttttt atattaaata tattatttat aaatatatta
      721 tttatattaa atttaatctt taatttaatt tatatttatt taatataaaa aaacgattca
      781 ttcaaaaaaa tgtacgttaa ttacgaattg gtaaaagcca aagtatgcta aaaaaagtac
      841 aaatgtcaaa aaaaaatact tatgtggaca aaatcccaat gaatcaaaca aaaggagtaa
      901 taccaaacct ctaatgagga ggtttggtat tattccttcg ataaccccta tacactaaaa
      961 taaaatgtct tatccatttg tagatggaac ttcaacagca gctaggtcta gagggaagtt
     1021 gtgagcatta cgttcatgca ttacttccat accaaggtta gcacggttga tgatatcagc
     1081 ccaagtgtta ataacacgac cctgactgtc aactacggat tggttaaaat tgaaaccatt
     1141 taggttgaaa gccatagtac tgatacctaa agcagtaaac caaataccta ctacaggcca
     1201 agcagctagg aaaaaatgta aggaacgaga gttgttgaaa ctagcatatt ggaagatcaa
     1261 tcggccaaaa taaccatgag cagctacgat attataagtt tcttcctctt gaccgaatct
     1321 gtaaccttca ttagcagact cgttttcagt ggtttccctg atcaaactag aagttaccaa
     1381 ggaaccatgc atagcactaa atagggaacc gccgaataca ccagctacgc ctaacatgtg
     1441 aaatggatgc ataaggatgt tgtgttctgc ctggaataca atcatgaagt tgaaagtacc
     1501 agatattcct agaggcatac catcagaaaa acttccttga ccaatagggt agatcaagaa
     1561 aactgcggta gcagctgcaa caggagctga atatgcaaca gcaatccaag gacgcatacc
     1621 cagacggaaa ctaagttccc actcacgacc catgtagcaa gccacgccaa gtaagaagtg
     1681 tagaacaatt agctcataag gaccgccatt gtataaccac tcatcaacag atgctgcttc
     1741 ccatatcggg taaaaatgca aacctatagc tgcagaagta ggaataatgg caccagagat
     1801 aatattgttt ccataaagta gagacccaga aacaggttca cgaataccat caatatctac
     1861 tggaggagcc gcaatgaaag cgataataaa tacagaagtt gcagtcaata gggtagggat
     1921 catcaaaaca ccaaaccatc caatgtaaag acggttttcg gtgctggtta tccagttgca
     1981 gaagcgaccc cataggcttg tactttcgcg tctctctaaa attgcagtca tggtttaatc
     2041 tcggtttatt caattttcaa ggactcccaa gcacgcgtat tagcagctag ctaatggaaa
     2101 acttgttatt taacagtata acatagctta tatgtcaatg tcaaccaatc tcaacggatg
     2161 gatatgtata tatatctata tatatctata tatctatata tctatatatc tatatatcta
     2221 tatatatatg gataagttta ccagaacaat tttaaaatga agtaaatgaa aataaaatgg
     2281 aattcaattt tccgtatggg ttgcccggga ttcgaacccg gaactagtcg gatggagtag
     2341 aaaaattttc cttatataaa aagatccctc cccaaaccgt gcttgcagtt ttcattgcac
     2401 acgactttct ctatgtatac atctaaaact tagattaaat ccccaaaaga aagtctaaga
     2461 aacttgagta tttagttgat tcaaccatta ctacatgagc atttcagaat gaaaatgact
     2521 gaaatttttt tctctcttga gaatttttgt ttctattcta tttcatttac atagtatcat
     2581 gaccaatgaa tcataaatga ttcaccaagt catttatatg aataatatcc aaataccaaa
     2641 tgcgttctct atataactta tgtaagggat aagaaattct tggtaaagct aaagaaataa
     2701 ctttttcttc ttccgtaaag aattcttcta aaaattctga acctaatctt tgcataaaag
     2761 cgcgtaccgt acttttatgt ttacgggcca aagttctagc acatgaaagt cgaagtatat
     2821 actttattcg atacaaactc tgtttttttg aagacccact gtaataatga gaaagatttc
     2881 tacatatccg accaaatcga tcaataatgt cagaatctaa caaatcagcc caaactggct
     2941 tactaatagg attccctaat acgttacaaa atttagcttt tgacaatgat ccaatcatag
     3001 gaacaattgg aactatagtt tcgaattttt tagtaacagt atctattaaa aaggaattct
     3061 ctagcatttg actctttact gctgaagggt ttattggtac atttgaaaga taacccagaa
     3121 aatagaaaga aaattttgag aattggttta tgtggatcct acggggttga gaccaaaagt
     3181 gaaaatgaca ttgccaaaaa ttgacaaagt aagatttcca tttcttcatc agaaaatgag
     3241 tcccttttga agccagaatt gattttcctt gatatctaac ataatgcatg aaaggatcct
     3301 tgaacaacca taggattttc tgaaaatcat tacaacaaag tactacaaga tgttgttgtt
     3361 ctatttttgc atagaaatgt gttcgctcaa gaaaggttcc ggaagatgtt gatcgtaaat
     3421 aagaggattg tttacggaga aaaactaata tggattcgca ttcaactaca taagaattat
     3481 atagaaaccg aaatagtctt ggattctctt ttgaaaaacc ataactagat ttttttggag
     3541 taatgatatt attccaatta tgatattcgt gaaaaaagaa tcgtaataaa tgtaaagaag
     3601 gaacatcttg tatccagcac tgtaaaattt gaaccaagat ttttagatgg acaggatagg
     3661 gtattagtat atctgataca taatttaaat gtggtaattt gtcctcaaaa aatggaaata
     3721 ttgaatgaat agatcgtaaa ttctgagatt ttggtatttc ttttttttcc tcgagggagg
     3781 atactaatcg cagcgagaaa ggaatttcca caatgatagc aaaaccctct gatatcattt
     3841 gagaataaaa attcttgttg tggccaacga atctattttg attagaatca ttaacagaat
     3901 ttatcaaaaa attctgttgg tacattcgag taattaaacg tttcacaagt aatgagctaa
     3961 atttattgtc ataacctgac atttccgcgg gttcataaaa aattgatcta tttacattta
     4021 aaccatgatc atgagcaagt gcataaatat actcttgaaa gagtagcgga tataggaagt
     4081 gttgttgttt agattgactt ttttctaaat atctttttaa ttcttccatt ttgaattata
     4141 cttgaaccag agacaggaag cgtttttgga atgatacata gtgcgatatg gccaaaacaa
     4201 atatgtatat aaggtatgta tacagtaaga aaaagttacc ctgaaaacag agagtccaat
     4261 ccccagatct tcttcctatc tttccagatc caattggttt atgtttgtta acataacaag
     4321 aaaaagaaaa ggttcaaaat cctttattat ttttgcaacc caatcgctct tttgattttg
     4381 gaatcaattt tctttatcag tatgctcttt cttttacaca tccatctcca ctctacccta
     4441 tctataatgg gtaaagaata gttaggattc attaaaaagt aattgatgat ccactcacag
     4501 gagaaccctt tcccgtatca ggcactaatc tttttttaac gtctaattag attagatcgg
     4561 gtacccattc aaattaagaa cataagctcg tcgcttttta tttgcctaga attggagcca
     4621 taagactcta tccatttatt cactcgacca aacggtaaat gtgaattcat tttgtctcct
     4681 tattaaaaag gctttttgta ccgatccagt aaggatgatc tattcttaga gttctacatt
     4741 actaattaaa ttaatataat acgacatgct attttttcca ttcattacct ttcaggatca
     4801 gtcgtggtct tatagactct accaaaagtc tggacgaatt cgttgcttca tccaaatgtg
     4861 taaaagatca tagccgcact taaaagccga gtactctacc gttgagttag caacccagat
     4921 aaaaaatata ttcaaaaata tataaaaaat caaagcaaaa aaaaaatata atatgttatt
     4981 taaataacat atgttatata gaatatgtga atattatatg tgaagagtag atatgatcaa
     5041 aatcaaaatt tgaattttaa aagaaattga ttgcacgatc ccaccaaaaa aatattgaat
     5101 ttaattagca acaaatttga aaagaaaaag tcgacgattc gattaattaa agtcttatta
     5161 aattaaagga aaaccggggc agatccgatt aaaatacaac agatttccag ccggcgatgt
     5221 caaaattgac agacctttat tttatttaat ttttttatca attcaaaaaa attttcattc
     5281 attaataatt gaagtaaaga accaatataa ccagtataaa tatgggtggg gataaacaga
     5341 tccatttatt tacgatcaaa ttatatttgt tcaatacacc attgtcaata tgaattgcat
     5401 gttgaaaaaa aaacgaatca aattaatcga ataaatcaaa caaatcaaat aaagacttgt
     5461 gttggattgg cacgacataa aataaataag aaatgtggag aaaaaaataa ggaagaagtg
     5521 gagaaatttt cgggtttatt caatcaatag aagtacaata agcaagatta actcgttttg
     5581 gttagtaaat tcccaaaaca agaaaacggg tgtgaacaga gaaataaaag ggcaaatgtt
     5641 gagtcaaaaa ttatacaaaa attatacaaa gctatatact atatactagt agatactaag
     5701 cagtagatta gtagatacta agcagtagat actaagcact gccatttttt atttaaaaaa
     5761 tcttttgatt aattcaaagt cctttagata attaattccg ctttctttaa aatatcatga
     5821 acagttcttg tgggttgagc tcctttttca agaaaatata gaatagccgg aacattcaaa
     5881 aaagtttgat tctttatcgg atcataaaga cccactctcc gaagatctct tccctctctt
     5941 cgggatcgaa catcaattgc aacgattcga tagatggctc attgggatag ataagcaaag
     6001 cccccccccc ccagaaacgt ataggaggtt ttttcctcat acggctcaag caagaaagaa
     6061 tgattctaaa acgattgatt caatttaatc aaatttaaat ttcttttttt ttatatcaaa
     6121 tttttacaat tttgttatat ttgagttttg ttaatattat ttgttaatat tatgttatgt
     6181 taattttata tatttatata tatatttata tttatatata tttatatatt attatatatt
     6241 tattatttat ttattattat ttatttatta ttatatattt attattatat atttatttat
     6301 tttattatat atttatttat tttattatat atttatttat tattatatta tatatttatt
     6361 tattattata tatttattta tttatttatt atatttatta aatatatatt tatatttcaa
     6421 atttaaataa aaataaataa aaaataatat attttattta aataatatat tttatttaaa
     6481 ttaataatat ttaaataata aattttaaat aataaatcaa atataatcaa atataataac
     6541 ataaaatata ataacataca taagaaataa taaataaaat atcaatagtc atatcataat
     6601 ggtataatgg caagcttatc catgaataaa atcatgaatt agactatgat tggaattgtt
     6661 ttctttttcc ataaaaaaac gaaacttcat tcatttgtac tcataactca agttgggtag
     6721 ctctgaaaga attcgaatag aaatccttaa aatttattga gtcgtctgta accttttttg
     6781 tttgtctcat ctcaaataaa atctatttga attttaattt tattccttat tttgatccaa
     6841 ttgtcgagac ggttgaaaat agtgtttcct tgttccggaa tccttaatct ttgctttgtt
     6901 gaatcgttgg gtttagacat tacttcggtg gttttactcc tttcaaaacg gcagcaacat
     6961 accctttttt ctttctatgg aaaaattata tgaacgatcg attcccttgt aatacacttt
     7021 tgatcaaaat agtttgacca atttcgacaa gtttgacttt ttgatttcaa attgttagaa
     7081 tttgaatctt tcgattgaag atatatttac aaagttggtc cagtttattg attgtggcat
     7141 taaccctaga ttctttccct tgatatgata aatgaatcat tactttatac tcgagcttca
     7201 tcgtgtacta tttacttatt acttacaacc caacaaaatg gggttcctag tggaacagaa
     7261 caaaccatgt cgagccaaga gcatcctcat ttatatagag aatggtggat gtaagaatcc
     7321 acataagtga tcacgtcctt caagtcgcac gttgctttct accacatcgt ttcaaacgaa
     7381 gttttaccat aacattcctc taatttcgaa ccgggatgta attgattcaa tatggaatca
     7441 tgaatagtca ttggctcaat cggtacattt tagtacatat ttttgtatcc attttccttt
     7501 tatttatgga taaaaaagtc tctatcctaa gaaatctcag caagataaag aatccaattt
     7561 cttccccata ttctagtcta tgaaggaaac acgtttatat ttatttttta caaaaaaatg
     7621 aggaaatcac tgttggttaa gacctattta catcttcaac agattgtttg gaacgatcag
     7681 tcatgaaaaa aaaaaaggat cccatttttc tcaaaaaaat aaatttgaaa cctaaaaatg
     7741 ggtctttcat tacattaaat ttccattcca atcaggaact gaatcattta ttaaccaaat
     7801 ccaatattta ttaaccaata aactataact attccaatgc ctaaaattcc aatgaaccag
     7861 aaggatcaga agtatatttt attgataaga tttatttctc acacttccga gtaccaagga
     7921 tttataagaa atggagaaag atgatttagt ttaattaaaa aatcttatct tgtacttcaa
     7981 tactatgact gtaaatatgt ttttcaataa ttactgaatt taatttcttc ttcaatcaag
     8041 cagtactcgc aatcgtagct aataattttt agtagatatc tcattcatta aagtaaagat
     8101 agatgcgcga atttgagttc gattattgaa tcatcaatgg tttaattgtg accagatata
     8161 ttgagaaacc aatgcagttt tttatttgaa tttaatgggt gtggaatgga aaatatctca
     8221 tatatataag gattaaggtc gttatttttt cagatgaaag aataaaaaag aataaatcag
     8281 aaccagaaga atatgatctc tttacatatt catccatcat atacaatgaa cttttgttcc
     8341 caagagtatg ggtaattatg tatatttttt taattaatga cagatttttt cacttaactt
     8401 aaccaaaaag gatttcgttg actgcggaaa tagaacacaa acaatacata atacataata
     8461 cataatacat atgggcatag aactcggtca ttttttgcaa atttggcttt actttatttt
     8521 catcaatccc atttttttag gaaaattgaa tagaatatat gaatttcctc ccgctacatt
     8581 aacttacaat tttttattca tttaaaccag atacagaagt aaatgagtca aaatatgttt
     8641 gatattccta ttttaatttg actccatctc agttttaggg gaggtgatag aattacatca
     8701 aaaacctcta ttcttttgtt tagtctctac atagactgtg gaatacccta ttcacttact
     8761 ttaggcttta ataaatggag agatttttcg cattttgatt ctgaagaatt gatctctggg
     8821 acgaaaggag tcgaaccttc ccataccggg atcaaaaccc gttgccttac cgcttggcta
     8881 cgccccattt agatttcttt ctatctgaca ctaataaaca ttattacctt tttagggcat
     8941 tcgtcaatta caggcttaac ttaattccag acaatatgac aataaaaata aataaaataa
     9001 ataaatatag gatatcttgt tattcttgct ggtattcgat acatatagat atagaataaa
     9061 aaattcattg atgattacat ataattcaat taagatattg tatgaaagtg taattccttg
     9121 tattctcatt tgaaaatgtg aggattttgg atttggattt ttggggggga gttcaaatca
     9181 aagaaaagga aagataccta tcttcttctt tcttaattct cccttatatc aataaaaact
     9241 aaattatcta caaaaaaaaa atgcttgttt gttatgctta atatcttttt tagtttaatt
     9301 tgtatctgtt ttaattctgt cctttcttca agcagttttt tcttcgggaa attgcccgag
     9361 gcttatgctc ttttcaatcc aatcatagac attatgcccg tcatacctgt acttttcttt
     9421 ctcttagcct ttgtttggca agctgctgta agttttcgat gaagttttta atactatact
     9481 gaaaatgctc atgatttatt cgataaaaaa aaattctaac aattcaatta ttgataagat
     9541 cgtatgaatc ttacattaca aatcctctat taaaaaattt aaattcttgt atattggata
     9601 agtgcatcga cgaatttgga tcagtccatt ttccccttca tccgcccttc cggtgagcaa
     9661 ggactttatt agattaggtt tttccacaat acctaattgt taatattaca ataacaattt
     9721 tggtaacgaa aaaatcagaa tctgaattac aaataaattc atgaattttc aaattcattc
     9781 ttctttttcg atttagaaaa aaacacttaa ttaaaagaat ttgttcttta ttttttcata
     9841 tcatatcaaa tcaaaataaa taatacatgt gttacaacaa aacaaataga taatctattc
     9901 ccttttacct caaaaaagat cttatcttgg agattgtgta atgcttactc tcaaaccctt
     9961 cgtttataca gtagtgatat tctttgtttc tctcttcatt ttcggattct tatctaatga
    10021 tccaggacgt aatcccgggc gcgaggaaaa aaaaaaaact aagtaagagg tttttatcat
    10081 ttttccttgc tttttctgaa tattttttat gtattccata tattcaacta tgataaaata
    10141 aaacaaagga tcaagatttt tcgaattcaa aagtatcggg tgatcagaga aagcggagaa
    10201 agagggattc gaaccctcgg tacgaataac tcgtacaacg gattagcaat ccaccgcttt
    10261 agtccactca gccatctctc ctaatttgga attgggattt tttatgtgac acttaaagta
    10321 acgattgatt gatgaaaatc tgctttacct aattttaatc tttacctaat tttaataaaa
    10381 ttcaaacaaa attataaaaa ataaataata aataataatt attattaatt tttattaatt
    10441 attattaaat attaaattaa atattaatta ttattaaata ttaaaattaa attattttaa
    10501 attattatta atatatatat atatatatat atatatatat atatgttata tgttataata
    10561 tgttatttat aatatgttat aataatatta atataatgat ataatattaa tataatgata
    10621 ttaaacttat taataatgat attaaattaa taatgatatt aaacttatta aatttaattt
    10681 aaatttaaat atatacttat taaatatata cttaattaaa tacttaatta aatatttata
    10741 tactttttaa tacttattaa atatacttat taaattttga aatattataa ctaaaaatat
    10801 taatatgtaa ctataatatg taactataaa tattatatga tatggcaatt attaacatat
    10861 aaaaattaac aacataataa ataataaaat aataaataat aaatacaaat aatatacaac
    10921 aaaaaaagta tataacatat gagttatata aatttataag gtaagttaaa taagataaat
    10981 taagacaaat atttaggact aatatcattt tgtatttaat attaatataa tttaatataa
    11041 tttatattat aaattataat ttttataatt tcaaattttt taatttattt ccctggcctg
    11101 gctagtacta gctaggccat tacttcaatt aatcattcat aaatccagtt ttttatatta
    11161 tatatgtatt ttatgtattt gaaataatat gcatttgaaa tacaattgtt attgaagcag
    11221 caaaaataac aataaggcaa tttctattcc tattccattc ttagaggtgt catttatttt
    11281 attttttatt taagtccagt aagtaaattc ataaaaaata aataactaaa aaaaaaaaaa
    11341 acaaatcgaa tgtaaattaa agaaaaaaaa aaagaaatta gaaaggtaga gttccggatt
    11401 cttgtagaat ccttttttat gtccaacttc aataaatagc tccttcaagt cagaactatc
    11461 agtaacgact taccacgaaa cgaaaagtat aactcattat tttataatta aataagtttt
    11521 attatctatt ttagacttta gcaagtctct tccctgtcaa gacagaatat gtgtcaagat
    11581 tcaatttttc atcattctga tgctatcttt attatgtctc attcttttgt tcgacaaata
    11641 actcattaat atacaataat gaaattatag cgggtatagt ttagtggtaa aagtgtgatt
    11701 cgtcctatta acaacttaaa cagttaaagg ttctttcagt taatattcaa ataagaaact
    11761 ttatttctta aaaaggttaa tcctttacct cttaatgtta catttgagga aaaatataaa
    11821 ttctcgtgat ttgtatccaa aggacagtca ttttttaatt gactaaaaaa cattggatca
    11881 tatcgaatcg cgaaacataa tttttttttg agttgattca actcttccaa ttgaatgagt
    11941 atgagtaaaa ggatccatgg atgaagtcaa aagttttttt ctaatcgtaa ctaaatcttc
    12001 aatttttgta ttcaaaaagg gattgaagcc aaatagctag aaaatggtgg ctttggttta
    12061 ctagagccat cgacatattg tttcagctcg atagaaacca aattcttttt ttcctcagga
    12121 ttacgcgagt cgaaataagg aacgaagtaa ctagacagat ttggtagaat tttcctcttc
    12181 tagaaggatc atctataaag cgagtaagaa aagctgacat ggatgttatg gatctaattt
    12241 ttcagattta tgatgactcc cttttcatac agcataattt ttatgctttt tcttcttgta
    12301 tgtcttagat ctgggaacac atcgatcttc cataaaggag ccgaatgaaa gaaaaatttc
    12361 atgttcggtt ctgaattaga gacgttaaaa atgatcaacc aacgtcgact ataaccccta
    12421 gccttccaag ctaacgatgc gggttcgatt cccgctaccc gctctatatc acttttatac
    12481 atccatcatt gattcagata tgcattctta tttgctaaaa ttttccgcat gcaatccaat
    12541 tcttgttttg tttttatccg aaaaaaaaaa gaaaacagga atgaaaagca gcgtccattg
    12601 tctaatggat aggacagagg tcttctaaac ctttggtata ggttcaaatc ctattggacg
    12661 caatttattt ccatctattt ttttttttta gattgttatg ccaattattt atttggttaa
    12721 atcaaaattc gaatcagaga catttctcaa tgattactct tgtactaaga ataagagtaa
    12781 tagaaaaaga gtcataattt taggtttgct cctgatcctg aagtagtaga aacaattcga
    12841 tctgttccgg aatagcctcc ttcaaaaggg cttctgcttc ctcggtgaat gtcttggtgg
    12901 aagatataat ttcttggaac cgaggtttct ccctttttaa gtatttacgt aactgaacga
    12961 taaaaccctg tacctgtaca acttctaaca gatcaagata tccatttgct ccggtataaa
    13021 taatacctat ctgctcttcc accgtaagag ggtccgattg gggttgtttg agcaactcgc
    13081 gtaatcgtcg gccttttgcc aattgattct tagtattttt atcaagatca gaagcgaatt
    13141 gtgcaaagga ttctaattct actaattgag ctatttccag ttttaatttg ccggctactt
    13201 gtttcatggc tttaatttga gccgcggatc ctactctaga gacggaaata cccacattaa
    13261 tagcaggtcg tattccagca ttgaacaaat cggcggataa gaatatttgt ccatctgtaa
    13321 tggaaatgac attagtagga atataagctg aaacgtctcc cgattgagtc tcaactattg
    13381 gtaaagcagt catacttcct tcacccaaac gagaacttaa tttagcggct ctttccaaaa
    13441 ggcgtgaatg caaataaaaa acatctcctg gataagcttc acgacctgga ggtcttctta
    13501 atagaagaga catttggcga taagcttgtg cctgtttgga gggatcatca taaattattg
    13561 aagtatgtcg tccgcggtac ataaaatatt cagccaaagt tgctcctgta taaggagcga
    13621 ggtattgtaa tgtagcaggt gaatccgcca tttccgctac cacaatagtg tattccatag
    13681 ccccccattc ctggaaagta gtcactactt gagctacgga agatgctttt tgaccaatag
    13741 ctacataaac gcatattaca ttttgacctt tttgatttag aatcgtatct gtagctactg
    13801 ctgttttacc agtctgccta tccccaataa ttaattctcg ctgaccgcgt cctataggta
    13861 tcatcgaatc aatagcaata agccctgttt gaagaggctc atatacggaa cgtctagaaa
    13921 taatacccgg agcaggagat tcaattaagc gagattcaga agctgaaatt cctcctcttc
    13981 catcaatagg ttttgctaga gcatttataa cacgacccaa ataagcctca cttaccggta
    14041 tctgagcaat ttttcctgtt gcttttacag aacttccctc ttgtatcatc aaaccatcgc
    14101 ccattaacac aacgccaaca ttatttgatt ccaaattcaa agcaatacct atagtacctt
    14161 cttcaaattc tactaattcc cctgccatta cttcatcaag accatgaata cgagcaattc
    14221 cggcacccac ttgaagtacg gtgccggtat tcacaacctt tacttctata ttatattgtt
    14281 caatacgttt gcggataata ttactaattt cgtcggctcg aagggttccc attagcgtct
    14341 attaattctt tttcggaagc aaaaaaaata atgcctaaat tctaaactaa aataaaagga
    14401 ctattcttcc atagccctga gaatgtcaat attagcactg atgatacgaa aatgtaactc
    14461 actattcaaa caactattca gagtagctag agctccttgt acggcttgtt ggaaaactcg
    14521 ttgtcggact tgattaatag ctctttgttg tttaaaaaga agggtttcat ttttgtaatt
    14581 ttctaatcgt tccaaactat cacaagtggc attaatcaaa ttttctcttt ctcgttctat
    14641 ctcggaatat ccattcactc gatatttatt tgctttcatt tccactttac gtaagcgtgc
    14701 acgggctttt tcgagctgct caatagctcc tttatgtaat tcttctgaat ttcgaatagt
    14761 actcaagatc ctctgttttc gattatctaa taaatcattt aatgaaagta gattttgtta
    14821 ccattacaca acttacatga tctcttcccg aaccaaacat gaacctttca attcatttgg
    14881 ctctcacgct tcatttttga atttatgggc attccatata ttttaatgta atgagcctac
    14941 cctctctttt ctgttcgtat tcaaagatat caaaaattat cttatacaag atcagaattt
    15001 attcggagga ctcttctgac cagacaaaaa atctataatt gtcagcaaag ttgtttcttt
    15061 attcttcatt tgtatttgtt ttatttatta ttataatttt tatttattat tataattata
    15121 atattaataa ttataatatt aattataaat tatattttta tatatttttt tttatttaat
    15181 tatttaattt attttttaga ttgagttttt tagttttatt tattcaatat tccttcaata
    15241 taatattcaa atccaaaaat tctcattcta tacataggtt gtcgattcag cattggataa
    15301 aaaaaagggg tgcctttttc cttaggaaat ggttcaaatt attttatcga tatgagtgtt
    15361 ctatatcgga taaattagca actatgcatt ttttattttt aaaccatttt agtactaaca
    15421 tagtggtaga aagagtacca tatttgttgt gcctggactt caaacagttt agctttaacc
    15481 atgttaaggg tccaacatta ttggttgata gagaatcaaa gttaatttac caatgaatta
    15541 cgaaatgcta tggttcttac atatgattac ttaatgtatt cagaagtaat tcgtcgagat
    15601 catgcacttt ttttattatt ttattttttt aaaataataa aaaaaaagaa agtgcagccg
    15661 gtcggatcca acctattttt gaaatacaca actcgcacac actccctttc caaaataaat
    15721 caatacacca agtactacgc ttagatttat tggatttgtt gctagaatat cggtattaaa
    15781 cccaaagccc ccggcggatg gccagtggcc caaggaaacg aaagaatcag ttacactttt
    15841 catatactct cctcttatag ataggactaa caaagaacag agttcttttt gtatcacttc
    15901 gccctcccct ttttggttga tttccttttt ttatgggatt ttttaatggg aatggattta
    15961 atctattaat ttatttattt attattttta attattttaa ttaaatctta tcattttatt
    16021 ctaattcaaa tttaagtttc cagtttccaa gaaaatattt attgggttgg attcgatcct
    16081 gggtattatg ccaattgcaa aatacctcat ttgttgcgtt gcaacgcatc ttaaaaaaaa
    16141 aaggtttcca ttatactaag aactaaaaac gggaaggaag aaagcgagag gatccgctaa
    16201 ttactaatcc taaaatccgt ccttcccaga ggtattctct caatgaataa gtaattgtta
    16261 gagtgaaatg ttgatatttt tcgaagaaag gcaagtctaa gtcaaataaa agtatattac
    16321 gtacttttct tctagaatta aacaaatgga ttcgcaaata aaagtgctaa tgccacaacc
    16381 agtccgtaaa ttgttaaagc ttccataaaa gccagactta gcaataaagt acctcgtatt
    16441 ttaccctctg cttctggctg tctcgaaata ccttctagag cttgacccgc agcagtacct
    16501 tgaccaattc caggtccaat agaagcaagc cctacggcca atccagcagc aataacagaa
    16561 gcggcagaaa tcaatggatt catggtaaat tcctcgcata aaaaaaaaaa aaaaaatggt
    16621 taatgataca atcaaccaat taatcatcag aaatacttcg aaatcttgtt tttagttctt
    16681 atacatgatg aagtttttat ctatatacat atgattctag tcattgcatt tctttattct
    16741 aaacccattt ttcattcaac tctccattct ttattcttct acatccttga gttcagagtt
    16801 catctgttta tttgttcaat ccccaatcac agacaaggca gaaggacttt ctattggaat
    16861 cccatctaag tgcagtgaac tgtgaaatga aaaataaata ataagatata agagcctcac
    16921 tcactataac tagtgaattt ctaatatcac atatacattt gtttcttcca taacgtaaac
    16981 caccgtattc tagaattttt ttttgaacca tatgcggggg ctggacagac ttataattat
    17041 ttattacata tgccctcgtt ttcctaagct aagctagctt ttttttagtc ttacgtcgta
    17101 aaaagataac aattcttatt caaatttgaa attgtaatta actaaacaaa tataaataac
    17161 aaaacaaaaa caaataaaat ataaatacaa tataaatttg aaaatgggag aagtctataa
    17221 ataccaaaat cttaggaaaa agcctcagat ttttttacaa ttaaataata tcgtacatct
    17281 ttcctgctac gactctatgc catatatcaa ttttttattt attatagttc ctcggtaagt
    17341 cgattatatt aaattgaact ccacatgaat tgggataagg ttgaaaaaaa aaaacaattt
    17401 agaaagctag tcaatgatga ccctccatgg attcacctat ataagccgcg gctaaagttg
    17461 caaaaataag agcctgaata ccgcttgtga ataatccaag aaacatgacg ggtataggaa
    17521 ctactgaagg tactaaagaa acaagaacaa caactactaa ttcatcagcc aatatatttc
    17581 cgaacagtcg gaaactaagt gataaaggtt ttgtgaaatc ttctaggatg ttaattggta
    17641 aaagtattgg ggttggttga atgtatttcc caaaataact caaacctttt tttgtaagac
    17701 ccgcatagaa atatgccatt gacgtgggta aagctaaagc aacagtagtg tttatatcat
    17761 ttgtgggcgc agctaactcc ccatgaggta attgtatgat tttccgaggt aaaagagcac
    17821 ctgaccagtt agaaacaaaa ataaataaga acatagttcc aataaaggga acccaaggac
    17881 catattcttc tccaatctga gtttgactca agtcccgaat gaattcaagg atatattcga
    17941 agaaattctg accgtcggcc ggaatggttt gtggatttcg aacagctatg gtaactgaac
    18001 ccaacaagat ggcaattacg acccaagaag tgataagtac ttgggcatgg acttgtaaac
    18061 ctcctatttg ccaatataaa tgttggccta cttctacacc cgatatatca tatagccctt
    18121 tgaatgtgtt aatggaacat ggtataacat tcatattgtc ctctgacaga aattgaactt
    18181 aaaaaaaaat tattttgatt caaccatctc tttcttaact gactcacttt aatcattaat
    18241 cgtatatcta ggatactaag taatcacaca atatccccag tccgagtact tttttttttg
    18301 aaatccagga atagcaaccg atccaataaa aaaaatctat ggagtttccc gaagtaattg
    18361 acttatctat cttattatta ttaataataa tcaatgattt cttatataac tagaatgacc
    18421 ttcgcaaatt gcggatacta atttgttaag aatccatcgg attgaaacta tattgtcgtc
    18481 gttggctgga atcgaaatat ctgcgagatc tgggtcacaa tttgtatcga ttaaagaaat
    18541 cgtcggaatc cccaaaatgt cacattctcg aagagcttta tttccttttt gctgatcaag
    18601 gctaattaca atatcgggta accttgtcat atatttgatc ccatccaaat atttttgaag
    18661 ggaggctaat tgtctcttcg atattgctgc atcccttttg gagatacggt taaatttctc
    18721 catcctttgt gcggctctta aatccctgaa ctttttaagt ttcgtttccg tagtggacca
    18781 attcgttaac ataccacgaa cccatgcttt attaatataa tggcaccgag cctttattgc
    18841 agcagatgct actaaaccag ctactttata gtttgtacca atgattaaaa ggtgttttct
    18901 tctacttgct gcatcaaaaa ctaaatcaca ggcctctgat aaaaaacgcg cagttttcgt
    18961 aagatttgta atatgaatac ctttacgttc tgcggcgatg aaaggtgcca ttctaggatt
    19021 acatttctta gtacgatgac caaaatgaac tcctgcttct atcatttctt gcaaattaat
    19081 gttccaatat cttcttgtca tttttcccca tacttgttct ttgttttttt ttttaacaaa
    19141 gagacaaggt atctgaaata aataattgtt ccgatggaac tttctaccga ggattgaccg
    19201 ttgatacacg atcaaaacca ttaattactt ttaatttaat tcattatgtt attatcaaat
    19261 aataaaattg gaccagataa ttaaattaga attaataaaa aaatgagtct ccttttagga
    19321 atcattaaat tgtgtcaatt attgttctga tgtctcatgg aaattgtttg ggatgcaagc
    19381 aagaactcaa aaattctcta tggtgaaata agatatctct catctttcct tcaaacaaat
    19441 tcttcttttt gatttccaaa tgaatgtttt tgtgttgcct tgaacgatgc actaattttt
    19501 tgaatccggt accaacaggt ataattccac ccaggacaac attttctttc aggcctttca
    19561 accaatcaat acgaccccgt agagcagcct ttgctaaaac tcgagcagtt tcttgaaaac
    19621 tggcttcgga tatgaaactt tgagtattaa gagatgcctt cgttattccc aataagattg
    19681 ctcgataaca gatcgcttca tccaaaacgc gccctgctcg ttccgctctc aacaatccga
    19741 ttagttctcc gggtgaaaaa acattagaca ttccatcttc tgaaaccaac acttttgatg
    19801 ttacttgacg gacaataatc tctatatgtc tatcatggat ctgtactccc tgagatcgat
    19861 aaaccttttg gatcttatta accaaagaga tacggctttg ggcgatggtt agctccgtgc
    19921 taatcaagaa tccccaaggg attccaagaa ttcttgatat acgtttattc caacctttaa
    19981 tcctcttttc gagattttgt gatattgaat caattgaacg cacttcaaac acttgttcca
    20041 cttttggaag accttgcgtt atgtcaccag atattgattt ttcatatata aatgtaacta
    20101 atgtatcccc tttgtgaaag atttctccat aatgaccatg aaccgttgct cctggagtag
    20161 ccaaataggg cttggctgat cttattacta agtaatcaac atgaacaatt agaacttgac
    20221 cagatttttt ctgtaatccg tatttgaata gacatacatt ttcacaaaaa aattgtccaa
    20281 ggctaataat tgtggacgtc tcatcacaaa aatcgtgttg aagaaaacgc caatttaaat
    20341 cgaatggatt aaaaatgatg ttactgcacg gatcgggatt aaaaatcccc ctattttcat
    20401 ctattaaaaa atatttaaat acttggaaag tctgactaaa tttgttaaat aataaatatt
    20461 tctttaacag aatctgatta taagttacta aatggcaaga tgaataaaaa ttcgcaattt
    20521 tgagtactac tgtacctaag gggcctaacg aattcctaat tggaattcta ggatccgctt
    20581 taattgattc ttttgtcaca ttgttatatt tcaaaccatt gaatggacca attcgagaat
    20641 agttggatga taacaaaatt ttcaaagatt ggcattcctt tttttgattc aacaacgtac
    20701 cactagtgcc tttatgtttg gtaagtgatt gaatctttgc cttggaataa aaaggattaa
    20761 tattggtgta atccaatcta ttatggttaa tcaatcctga gccccccgta caatttcttt
    20821 ttccggtata cgaaataggg gacttgacta actcaattct tatgaaatcg caaattagat
    20881 catttgtcct tatttcaaca aaagaagcat gaaccccctc tatagaacca ttttgttctt
    20941 ggttccaatc caatactaag caagtccgaa cgtttgtgta ataaattcct cgaattggct
    21001 tgccatttcc ataaaggaaa taattgacaa ctctaagttg gacattatct ccttcctcct
    21061 gcaaaagatc ctgggggaaa aatgttgcta aattgatccc atccactatt tcatatttga
    21121 ctacgggtcg aaccgaaaca aaatgctttt tcttagtagg tgtgatccgt ttcttagtag
    21181 gtgtgatccg tttcttagta ggtgtgatcc gtttattagt agatgtgatc cattggacat
    21241 agatcccatt tttcaatttt tttgattcct tagaattttt ttttcttagt atcacgatgt
    21301 cgctgcgcct ggatatcttc ttatttgtct ttccaggaaa atggatatcc ccagaaaata
    21361 tttttagttc aatccttttt ttttttttct ccactcggac caatccacct actcggcttc
    21421 ttttatttaa agtgagtggt gtatccactc caataatact attgttccgg accattatcg
    21481 acgagtcttc tggtaagaca tgtacttcct cgggaatgaa ataaaatcga tctgctttca
    21541 tttggtactt tggactaaaa tcttttgctt ctcgatattc aatcaaatac ccttttttga
    21601 cgattgattt gacctttgca gtcccatatt taataatccc tgggctgttt ctccggtatc
    21661 ggggatcgtc gaaataagca agaatactat ttctacgtaa aataccattt gtgggtattt
    21721 caatcgaaac gccaaaacgg ggtattcgtt ttttcttgcg ctttttttta tcatattgta
    21781 atggaatgat caatctattt cttcgcctct tcgccaaaaa atcagaattt ttgtggagaa
    21841 tagaaggata tttaaaattc caatgaccct tggatatgct tcgaccaggt cttgaataat
    21901 caagagcccc cccctttttt ttactagaag aatccgaact aaacaattta tatctcgctg
    21961 gatcattagt tactgatagg tcagaggtat atctttcttc gagagaaaaa gaatgaacat
    22021 ttatttgatc ttgatccttg tggagagaaa aacagacaat actggatctg cacgtaccta
    22081 ctgctaatat ccataaatga cttgtttttg gtaatagata aacattgcca aaagcatatt
    22141 cgggtgcatg gtagacatca gtactccagt gcatttctcc ctctgattca gaataaatat
    22201 gttttagaac cttatcttta aaatttaaag tggatgttcc ggcacgaatc tcagcaatca
    22261 cttgttctga ttctatgtat tgatcgtttt gaactaaaat caaacttttt gggggaatat
    22321 ttacattatg tataacatcc tgactttcaa tagttacata caggtctata gaacatagaa
    22381 aagcaggatg tccatgacgg gtacgtatgg gatgaaccaa atcctcattg aatttgattt
    22441 ttccattaaa gggagctcgt acatgttcgg cagtaccgcc cgtgaatact ccgccggtat
    22501 gaaaagttct taatgttagt tgagtcccag gttccccaat tgactgaccc gcaataatac
    22561 ctacagcttc tcccaattcg actaggtcac cgtgagtggg actccgacca taacataatt
    22621 gacaaatcca agatgtactc ctgcaagtaa atggagttcg aatatatatt ggtggttgtg
    22681 ctcgaaaggt tatgaatcga ttgacaagcc caatcccaat atcttgattt cgggcggcaa
    22741 tgcatcgtag acctatatat atatcgtctg ctaatacacg accaattagt gtttggataa
    22801 aaattcgttc cgtcatcctc ccatttcgag gacttacgga agtactttta atagtaccac
    22861 aatccattct gcgtacaaca atgtgttgaa ctacttcaac aagtctacgt gtgaggtatc
    22921 cagcatctga tgttcgtaca gcagtatcta taactccttt acgggctcca tagcaagaaa
    22981 ttatatattc tgtcaaagaa agtccttcac ataaattgct ttgaatgggt aaatcaagca
    23041 tttgtccttg gggatccgac attaatcctc tcatacctac taattggtgt acctgagatg
    23101 catttcctct agctcccgaa aaggacatta aatggactga attagaggga tcagtcatct
    23161 gaaaattagg actcatttct tgtctcaaat attggctggt agcataccat atttcaatgg
    23221 attgacgtaa tttttctacc gtgtgtacat tcccataatg atggtgtctt tccaaaatga
    23281 aactttgttg ttcagcatct tggactaacc accccttaga aggtattgtt aaaagatcat
    23341 caattcctaa tgaaatagat gtaacagtgg cttgttggaa acccaaagtt ttaacttgat
    23401 ccaagatgtg tgatgtatat gccatcccga agtgatttat taatctgcta ataagtcgtt
    23461 tcatggcagc tccatccatc actttattgt gaaagaccat ttttgcccgt tctgtcataa
    23521 gtacctgcct attctgctga gtaggattct acaatgggtc tgagtcagtg atttgaaaac
    23581 ttccttccct caatcttgat tcacgtagaa attcgggaat tatgatatca gtaaagccat
    23641 aaccaaattc tcatgagtat cgcctaatta cttagtttag ctagcatctg ctcgataaaa
    23701 cccctgtatg gcttcttcta tttctcgata aaaagaaata tgaccaacag tggttcgaat
    23761 gtatatacaa tgggtttctt tttttacact tcttactatt aaatagtgtc tataaatttc
    23821 atgataggta ccaaaagatt catattgaac ttcgatggga acttcaactt cccttgagcc
    23881 aataatgaca cgttgatcta gttgccatcg aagccacaaa ggactatcta aatggatttg
    23941 ttttcgacga taagctccaa gtgcatcata ggaactacaa aaatatggtt ccttctcttt
    24001 cgtatactga taattattat tgccaacagt ttgattttga tcgtttttac aattagataa
    24061 attataccta tttgcacaaa tacctcggcg attcccgatc gttaatacat agagtccgat
    24121 tagcatatct tgagttggta cacaaatggg atccccaata gctggagaca agagattcat
    24181 atgagaaaac ataagtaaac gagcctccgc ttgagcttct aaagataaag gtacatgaac
    24241 agccatttga tccccatcaa agtctgcatt aaagccctta caaactaatg gatgtaaaca
    24301 tatagcacgc ccctccacta aaatgggttg gaacgcctgt atgcccaatc tatgcagggt
    24361 aggtgctcta ttcagcaata caggatgtcc ttgcatgact tcttgaagta tctcccatac
    24421 aatgggttct ttttctcgga tttgactttt agcaatccct atgttggaag caatgtgtag
    24481 tctcattaga ctacgaatta caaatatctg gaaaagttct attgctaatt ctcgaggtaa
    24541 tccacattga tgtaatgaaa gtgaagggcc cacaacaatg acggaacgcc ccgaataatc
    24601 gacccgttta ccaagcaagg tctcgcggaa tcttccctct ttgccttcaa ttatatctga
    24661 aaatgatttg taaactttat tatgaccatc tctcgttggt tgtccgtgaa taccattatc
    24721 aagaagtata tctacggctt cttgtaccaa tctctcctga caccttatta agtcccccgg
    24781 tgcatatata cttcttgtta atatattaat aagagtattg ttccgaaaga taactcttct
    24841 atagagttca ttaatatccg aactcattaa attaccccca tctatctgaa tgatgggtct
    24901 taactcagga ggaagaactg gtaataggca caaaaccatc cgttctggtt ctacatttgt
    24961 tcgaataaaa tgtttagcta attccatgcg tctaaccaaa aaatcctttc ttcttcgaat
    25021 ttttatatct ttccatttat ttccggtgta ccctttatct tctaattcct tccattctat
    25081 caatgaatta tttgtaataa ttcgcaaatc cgaatcggct aatagttctc tgatagcaca
    25141 tgctccagta gagatttctc tatttcgaaa tgtctcgaag ccttgaatag taaaaaaaaa
    25201 cgggatgctg tatttgcagg attggatttc atatttgaat gaacctcgta atcgtaagaa
    25261 agtaggtttt ttagttgtgg gcctagcaaa agaaaaatcg agataggttc ctatagattc
    25321 cccccttaaa aatcggacgt gagggtttcc tctcatccgg ctcaagtagt taaatcaaat
    25381 aaagaaaggg gttctttctt attttttttt gtttgagaaa accctcaaaa gagctactct
    25441 actccttact caagttctca gtaaagacaa accaatattt cattgattca ttcttcattt
    25501 gacactttaa atttctgaat tacttattca attacgacat aataaataaa atgtcaaatt
    25561 tttgagtagt ctacttcccc tcgaatgatg aatacctttt tgaaaggaat acttttgaac
    25621 tcgtaaggga tttacttgtt gatatattgt tctattcgat cttttaggtc cctactcacc
    25681 tcgatggtta tgccatgatg tcccttgaag catatatgcg atagataaac tcctgtaacc
    25741 atgctatatt tgcttacttg aacagaatct ctctctctaa aaaaaaatag aatggctaat
    25801 tccacaaaaa agtttttttt ttcacgaggt ataactagca attcttattt atctattaca
    25861 gaatcgacca tggatcaatt cccctttcat ttggaagtat tgacaataca cccataattc
    25921 tgagcttcat gttattcgtc ccaatataca tgtcaaacta ggggcatccc aatcagattg
    25981 aatgggatga cagtttctca gtccgaatct gtaaaattag aatttcgatc aaatcacaca
    26041 tcgccgtata ctaggccttc taaattctta agtggtttat ctaaaagatt cgcgatataa
    26101 ctaggaaggc gtctcaaata ccacggatga gtcactggac atgcgagttt tatgtatccc
    26161 atttgatatc ttcgtacacg agaatcaaca aattcgaccc cacattgttc acaaaatttt
    26221 ttgtcttcct tttcagctcc gatcactcga taatttccac aagcacaaat tccacttttt
    26281 ataggtccaa agattctttc acaaaacaat ccgtcttttt ctggtttatt ggttttgtaa
    26341 tgaaaagtgt agggttttgt tacctctccg actacctccc cattgggtag aattttgtta
    26401 gcccaagtac ttatttgttg aggagaaact agtccaattc gaagttgttg atgtttatac
    26461 cggtcaatca tagaatataa attttgattc attcagatca agcttccttc ctattaatct
    26521 ggaagttttt ctcagataca aggaaatgat tcagttccag agccaaagat cgtagttctc
    26581 gaacaagcaa tcgaaaagat tctggggcat cctcaggatt tgatattgtt cctcccctaa
    26641 tcgtagtacc aagtacttcc tgacgagctc taatatgatc agatttataa gtaagcattt
    26701 cttgtaaaat atgagcaaca ccaaatccct ctaaagccca aacttccatt tctcccactc
    26761 gttgtccccc ttgtttggcc cttcctctaa ggggttgttg tgtaacaagt gcgtaatgtc
    26821 cagtggagcg tccatggatt ttatcatcaa cttgatgaat taatttaagt atataggact
    26881 ttcctattag aacaggttgt tcaaaaggat ctccggttct tccatcaaat attttacttt
    26941 ttcccggata ttcgggttca aatacccatg gattttttgt ttgcttactg gcttcatata
    27001 attccgaaaa cactagtttt ctcgaagcct cttgctcata tctctcgtca aagggggcta
    27061 ttctataatg tctatttaaa agatttcccg ctaacccgag cgaacattca aatatctgtc
    27121 ccacattcat tcgtgagggt actcctaagg ggctgaagac catatcaacc ggtgttccat
    27181 cttgtaaata gggcatatct tgtctaggca aaattttgga aataataccc ttattcccat
    27241 gtcttccagc cactttatca cccactttga tttcacgttt ctgtgaaata tatacacgaa
    27301 tcatttctgg gttataatcg taatccccct tttgctggat ccatctcaca tcaataactc
    27361 gaccccttcc acctataggt aattttagag aagtttcctt tgcagtggat accggaatgt
    27421 caagtatggc tcgtaataat ctatcttctg gggcatacga cgattcgttc gctatctgag
    27481 gcgttaattt acctactaaa atatcacctg tttccaccca agatcccagc atcacgattc
    27541 catttctgtc taaattgcgg agtaaatgag cctctaaatg tggtatttcg ttagtaattc
    27601 tttcaggacc ctgacttgtc atatgaattt caatttcata ttttcggatg tgaaaagaag
    27661 tataaatatc actatatacc aaacgctcac taatgagtac cgcatcttca aaattgtagc
    27721 cttcccatgg catataagct actaatacat tttttcccaa agcgagttct ccaccaacgg
    27781 tagccgcacc gtccgctaaa atttgtccct ttttaatgta tttaccccgc ggaacctgag
    27841 gtttttggtg catacaagtg tttttgttgg aacgttgata cataactaat ggaatattta
    27901 tagtgtttcc attacccgag aaaacaattt ggtgagtatc agtagaaatg acctttccct
    27961 cgtgttcggc tataattgaa accgacgaat ctagagccgc ttggccttcc agtccggttc
    28021 cgacaatgca cttctcggac cgaaaaagcg gaactgcttg acgctgcata ttagaactca
    28081 ttaaagccct attcgcatca ttatgctcaa taaaaggaat gagtgaggct ccaatagaaa
    28141 aatattggaa gggaaaaatg cttcgaagat gaatctgctc ccatgcaata gtcaggaatt
    28201 cttgacggta tcgggccgga acaccctgtt cttcctgaat accccgattc aaggccaaag
    28261 aatttcctgc cgctaccata taatattcat ctctacttgg tgataaataa accatctgtg
    28321 cctctttttc ttttaatctt tcagatattt tataaaacgg actctctatg gatccccaat
    28381 gactaatcct cacatgaata gttaaggatc caacaagtcc aacattgatt ccttcggagg
    28441 tgtcgattgg gcaaatacgt ccatagtgac taggatggat atctcgcatc ggaaaactag
    28501 cagtttgcgc tgtcaatcct ccaggaccta aatgactcaa ttttcgcccg tgaacgattt
    28561 gtgtcaatgg attagtttga tcgaaaactt gagataaagg gtgtagtccg aaaaatgatt
    28621 cataaatggt tgttaatgaa gttgaagtta ccaaattttg aggagttggt atcaatttat
    28681 acctgattgt ttcagatatt gtttctcgaa ccgcattttc taaacgaaca agagccaatc
    28741 cgaattgatc ctgcaataga tctgctacag aacgaatacg tttatttttc aagtgattca
    28801 tatcgtcaag tttacccatt ccaaatttca ttacgatcaa atgatccgca gcagccaata
    28861 catctcgtgg taacaaaaat gtattgttct caggtatatc aagattcaat ctccggttga
    28921 tatttcgccg accaattctt cctaattcac atctttgttg aaaaaatgtc ttttgtaatt
    28981 cctcacacaa ggactcagaa aataccggat ccccacctac acaagcaagt tgttgataaa
    29041 actccagaat ggcattttct tttgacccga tcgtttcttt ttccgggaaa gacaagaaaa
    29101 tttcaggata acaaacatta tctataattt cttttaaatt caaacccata gctgatgata
    29161 gaactagaat agatattttt tgtttcctac tcacacgggc ccatatcctt gcttttctat
    29221 caatttctaa ttctgatctt cctccccaat ctgatattat ggtgctggta tagacagaaa
    29281 atcctttatg gtccaattct gaacggtagt aaatgccggg actttgcaat atttgattaa
    29341 tcacaattct gtaaattcca tttactataa aggctcccag ggaattcatt agaggaatgt
    29401 ttccaataaa taccgtttgt tttttcatat ctctatcggt tttcaaaatt aatcccgcaa
    29461 gtacatataa ttcagaagaa tacgtgagtg attcatacac agcatctctt tcttttatca
    29521 aaggttctgc caattgatat gtttccgcaa ataatttaaa ttcaatttct tgatctgtat
    29581 cttcaatttt tggaaactta ttaaattctt ccattaagcc ctgattaata aacctacaaa
    29641 atccctcaaa ttgaatctga ctaaatccag gtattgtgaa catcccctca tttttatccc
    29701 gtagcatttt aatcttaagt ttcctgttta tcgaaaaatc ccattattgg cttacccttt
    29761 catcgatcca tatggatcga tctagcaatg atggaatata tattctgttt actgaattac
    29821 ataaaatttt agacaactcc atatatgtgt tttatacgta tgaacagaga tgagaatgag
    29881 agggtgaata aaacaaagag aatttgattc gaatgaattt gcgaaagata caaatggaaa
    29941 taaattgaaa aattcctgga aaaaaattat gccacttagt agacttgact tattctcgta
    30001 tggaatatcc aaattgatcc aatttctact tattatttat gatattacga tcagattgag
    30061 tacaaaaagt ggattcggga tttaatcgac tctccgggaa tgagataaag acagaataat
    30121 caggagcagt atagagttta ctttgatttt aacacttcat actcaacaaa taattagcgg
    30181 atcttttttt tatagtagaa tttatagaat atgattgtcg aagtgcataa tataatagga
    30241 gtgagttgta tttattaagt acatgccaat atagttatct agctatccgt atatttcatc
    30301 ttttatttcc acttggggca acacaggtcg tgccatatca taattgctct tctctattca
    30361 ctgaataatt aaagcacgat cattctattc tctctagaaa tacatagaaa agatacctga
    30421 ttcggtatct gttaacaatt tctgttctag ggtttatatt tacatatatt tacatatata
    30481 cataattgtt gttataattg aaaaaaaaaa gattgattat tgaaagaatt aaattatata
    30541 tatttatata taaattatat ttatattgat acttatttat aattgatatt tatattgata
    30601 ctatatatat tgatactgat tagtagtaaa ttaaatcaat ttgatttttt tttcattaaa
    30661 ttaaagaaat acaatttgaa atttcaaaat cgttcattaa ttcaaagtta atagtatagt
    30721 taatggttca atttgccctg aattttttag tcataaatcc attttttttt actctttttt
    30781 ttttgaaaag aaaggaaaag tttctaaatg gtatgtataa atatgtatga agatacaatc
    30841 aattgaagaa aatgatctca attagatcca ataaaaagag gaattttgat ttagaaaagg
    30901 ataagtacaa cggaattcag gatccaaatc aaataggaaa gaaacaaacg gctcagtcag
    30961 taatcccccc attaggaaaa atttaggaat aagtataata taatttcaaa tttctatcca
    31021 tttctattgt tttggcggca tggccaagtg gtaaggcggg ggactgcaaa tcctttatcc
    31081 ccagttcaaa tctgggtgtc gcctggtcaa caaaaaactc gagatttctt atcctgctga
    31141 tctaaaccca aatcgagacg aacccgacag aaacagaggt aaaggcctag accttgtcaa
    31201 tacttgattt taagaatgat ctataggttg tagaaaagca aagactgtga ctttttcctc
    31261 aaaatatgga ttctgagtgt ggccaaaaca aaccggtact actgtatgta ctaggcataa
    31321 gataaatcaa ataaatactg agaaccagtt ctaaactcaa attcagaact acgagagtaa
    31381 gagataggaa atcttatctt agtagtcaaa gagtccaaaa ggactctcta tttttttttt
    31441 gcttatgaaa aaaagtcaac aaagagtgag tcttactatt cctacatctt ttattaaaat
    31501 aggagcattc acttgatatt ccaaaagcat gtatattgta tttgtgccta atatttaccg
    31561 attctaccag aaataccata atataggaac ttgttacgaa tggatttatt tggaggattg
    31621 cttcatcaat agccttaagt cataattcta ttttgactct gcaccattga ttctactatg
    31681 attagcgatc aataatggaa aaattctttc atttcataag gataggagac ataattcaca
    31741 tggatatagt aagtctcgct tgggctgctt taatggtagt ctttacattt tccctttcac
    31801 tcgtagtatg ggggaggagt ggactttaga agtactatta attgagtaat cgaattgtat
    31861 caattgttta attgattgtt gttttatgaa ctgtttaaaa aaaaatgcct ctgttttcaa
    31921 attctactgt aagctcttag tggttgtcca aacaggtcct acgcataaaa aatcttgctt
    31981 gtgttgagca atctacatat catacattta acattttaga cttctagaaa ttttatttat
    32041 ttaggcttta tcgactcatc gtttaagcat aacaaatcga tgaatctact accccttttc
    32101 cagatccgaa gaagttacca tagaacttcg tggatcgtct gtttatagct caaccaatga
    32161 cttggaatgg taaaaaaaaa aaaagaaaaa ggattcgttt tcttttatat aattttatat
    32221 aaaaaatacc tacacttttc tttctacatt gattgttttg atctatctcg ggatccttat
    32281 ttaaaattat aagaagtcta gaaattagaa tagaacggtt gaccttcaat taaattatta
    32341 ttttcggatt gatcaaaatt catacaaatg gctgtatcgg caaaaaataa atataaatag
    32401 aatttgagtg ctattttaca tattttattt ttttttatat ttatatttac ataaataatg
    32461 tgtataaata gtacagacgt attggagatt gatccgtgtt atcaagccta tatctgtata
    32521 aaaattcata taatagatag tctacaatac tagattaaat agtgtggtag aaagattatt
    32581 atttatatta tatagtttag ttctttctac catactatct cagatactgt cgattccagt
    32641 ccgatcattt aagacttgga gtttaaatcc ctttcttttc ttcaatcatt gataagaagt
    32701 agaagtatca gtcaacttaa tcattttgac tgactgtttt tacatagatg ataagtaaaa
    32761 aagcagtagg aactagaatg aacaatgcag tagcaataaa tgcgagaata tttacttcca
    32821 taatcttatt gttttttttc ttcgcaataa ctcgggatct aatcccatag agatgagaaa
    32881 tttgactgct gtaaattaaa tgggatgagt tgcatcctaa tgatactgaa tcggatcaat
    32941 gttatgaata acaatatata atttctcaaa tcgactcatc gtcgagaatt gaatagtata
    33001 acataggaag atcttttatc cataccaagt caaaaatggg attcctgatc ctataaggaa
    33061 tcccactgaa tttatcatcc ttttccactc ttttatgtaa acggccctct tccttataca
    33121 atatctttcc ttagacttat ataattaatt atctgatgag atatcatatg accggtattc
    33181 cattggctat agacccaagt ataagtgcaa tagaaaaaat aacgcgttga actctaaact
    33241 atttttgtaa atcgataaaa agaagtggaa gttgcagtat ttgtctgatg ataaatgcaa
    33301 aatgaaaaaa aaaaagaaat aaagatccct acatggaatt agatcttgct ccctgtcccc
    33361 tccccttttg gtcggggcaa tagagagata aattcatcag atcgtcggat cctagttcgg
    33421 gactgacggg gctcgaaccc gcagcttccg ccttgacagg gcggtgctct gaccgattga
    33481 actacaatcc cagcgggatg tacagcatac atattcttgt ggtatcataa gaacattcta
    33541 tttgctgtgt tgtaacatag acacgaatga tatacggata tccacataga atagatatgt
    33601 actatactct atctagtgat atagtaagaa taacacagtt taactagtaa tcctgtgatt
    33661 ctttttattg ctacaagatt gattatcaac cgaaaaagaa aaaacaacaa aaattcaact
    33721 cttttcttta ttcttccggg catttctgga aaagaaattt attatatcat actcaaaagc
    33781 aaaagaaagc ggcgaatttt tgggccgaac tggatttgaa ccagcgtaga catattgtca
    33841 acgaatttac agtccgtccc cattaaccgc tcgggcatcg acccaggaag aatcaatatc
    33901 aataatcaat atcaattata attatatata tatataataa ttataaatat aataaatata
    33961 aatataataa aaaaattatt attaataatt aattattaat aaataataat aataattaat
    34021 atatttaata tatattaata tatatatatt ttatatatga tatgaatatg atatgtatga
    34081 tatggatatg atatgtatga tatggatatg atatggattt tcttataatt gataatctgc
    34141 gatcagctta ctttagcagt accctacccc taggggaatt cgaatccccg caatctcctt
    34201 gaaagagaga tgtcctgaac cgctagacga taggggcata cccgcccgac caccaccaga
    34261 ctatgatcat agtatgatca atttttcgga attgtcaata caatatataa taaataaaat
    34321 aatcaataca atatataata aataaaataa attaaattta aatataaata atgtaataac
    34381 gtaatggtat gattagatcc gaaagacctt tcctactttc acgattctat ataattttta
    34441 taaaattgtt attgatttgt tcagatgaga catgattcaa tcaaattttg taaatctatg
    34501 ttgtattggt acacgtatca atcaagtaaa tcttgttctg atggatcggt aaaataaaag
    34561 caaatacaat acagaaagtg acatcggtct tgaaacaatt cactgtattg gtatttctca
    34621 aaaaaaggca ttttacccta aactggactt ctgacttcac ttcttttctt aagtaaatcc
    34681 aattattcct gaatgagttc ctatgcatac atctatctat gtatgtaata tatgtacata
    34741 tatatataca gtagactcat aatggaaaat gaattactaa ttcatttttt ttaagccctt
    34801 ttaactcagt ggtagagtaa cgccatggta aggcgtaagt catcggttca aagccgataa
    34861 agggcttttt ccacgaaact ccagtcttcg tttttcagcc gagaggagaa tagagagatc
    34921 ttgttgatat ttgtcaaaaa gagaatcgcc attataaaca tagccattat aaacataaac
    34981 caccattata ttataatgta atgagtatta tcagttatag tttataaagt atagtttata
    35041 aagttgttga acatttattc attatgttaa ttaatcatta cactttttat ttaggagaag
    35101 tcgaccctgt agtggtatag tagttctcct catgtttcct tattcatatt tttttgatcc
    35161 cggggcatat ctattctaga tatctaatct agattatcaa tcaccaaact aaagtattcc
    35221 tatttctcca atcaaaccca tccatcgtta aagttaaaaa aaaaagtaag tggacctgac
    35281 ctgttgaatc atgactatat cggctattct gatattcaaa ttctatagag atgaaattgt
    35341 agaagcggac tcttttttat tttttttttt ttcgacccgc taaaagaggt actctggcat
    35401 ttgagtcata ggacaattca gggttcaaaa ggttattaag aaaaaatagt aatagtaagg
    35461 actaatcaaa tcaaactaat gaatttatct aggtcggttt gtagtctaat agaaaagaca
    35521 aatttgtatc ttcgaaaccc attggaaggg gtattggacg agacaaagaa tcgtccatag
    35581 ataatcgaac tatcatatgc cctggaaatc aaattatatg aggtgttcgg aaatggttga
    35641 agtagttgaa taggaggatc actatgacta tagcccttgg tagatttact aaagaagaaa
    35701 atgatttatt tgatattatg gatgactggt tacggaggga ccgtttcgtt tttgtaggtt
    35761 ggtctggcct attgctcttt ccttgtgcct atttttcctt agggggttgg tttaccggta
    35821 caacttttgt aacttcatgg tatactcatg gattggccag ttcttattta gaaggctgca
    35881 atttcttaac tgctgcagtt tctactcctg caaatagttt agcacattct ttgttgctac
    35941 tgtggggccc tgaagcacaa ggagatttta ctcgttggtg tcaattgggt ggtctgtgga
    36001 cttttgttgc tcttcatggg gcttttgggc taataggttt catgttacgt caatttgaac
    36061 ttgctcgatc tgttcaattg cgaccttata atgcaatcgc attttccgct ccaattgctg
    36121 tttttgtttc tgtattcttg atttatccac tgggtcagtc tggttggttc tttgcaccta
    36181 gttttggtgt agcagctatt tttcgattca tcctcttctt ccaagggttt cataattgga
    36241 cgttgaatcc atttcatatg atgggagttg ccggagtatt aggcgctgct ttgctatgtg
    36301 ctattcatgg tgctaccgta gaaaatactt tattcgaaga cggtgacggt gcaaatacat
    36361 tccgtgcttt taacccaact caagcagaag agacttattc aatggtcacg gctaaccgct
    36421 tttggtccca aatctttggg gttgcttttt ccaataaacg ttggttacat ttctttatgt
    36481 tatttgtacc agtaactggt ttatggatga gtgctcttgg agtagtcggt ctggccctga
    36541 acctacgtgc ctatgacttc gtttcccaag aaatccgtgc agcagaagat cctgaatttg
    36601 agactttcta caccaaaaat attctcttaa acgaaggtat tcgtgcttgg atggcggctc
    36661 aggatcagcc tcatgaaaac cttatattcc ctgaggaggt tctaccacgt ggaaacgctc
    36721 tttaatggaa ctttagcttt agctggtcgt gaccaagaaa ccaccggttt tgcttggtgg
    36781 gctgggaatg ccagacttat caatttgtcc ggtaaactac ttggggctca cgtagcccac
    36841 gccggattaa ttgtattctg ggctggagca atgaacctat ttgaagtggc tcatttcgta
    36901 ccggaaaagc ccatgtatga acaaggattg attttacttc cacatctagc tactctaggt
    36961 tggggggtag gtccgggagg ggaagttata gacacttttc catactttgt gtctggagta
    37021 cttcacttaa tttcctctgc agtcttaggc tttggtggca tttatcatgc gcttctcgga
    37081 cctgagactc ttgaagaatc ctttccattc tttggttatg tatggaaaga tagaaataaa
    37141 atgaccacaa ttttaggtat tcacttaatt ttgttaggta taggtgcttt tcttctagta
    37201 ttcaaagctg tttattttgg tggtgtatat gatacctggg ctcccggagg gggagatgtc
    37261 agaaaaatta ccaacttaac ccttagtcca agtgttatat ttggctattt actaaaatct
    37321 ccttttgggg gagaaggatg gattgttagt gtggacgatt tagaagatat aattggagga
    37381 catgtatggt taggttccat ttgtatactt ggtggaattt ggcatatctt aaccaagccc
    37441 tttgcgtggg ctcgccgcgc atttgtctgg tctggagagg cttacttgtc ttatagttta
    37501 ggtgctttag ccgtctttgg ttttatagct tgttgtttcg tctggttcaa taatactgct
    37561 taccctagtg aattttatgg gccgaccgga ccagaagctt ctcaagctca agcttttact
    37621 tttctagtta gagaccaacg ccttggggct aatgtggggt ccgctcaagg acctactggt
    37681 ttagggaaat atctaatgcg ttccccgacc ggagagatta tttttggagg ggaaactatg
    37741 cgtttttggg atctccgtgc tccttggttg gaacctctaa gaggtccaaa tgggttggac
    37801 ttgagtaggc tgaaaaaaga catacaaccg tggcaagaac gccgttcggc ggaatatatg
    37861 actcacgccc ctctaggttc tttaaattcc gtgggtggcg tagctaccga gatcaatgca
    37921 gtcaattatg tatctcctag aagttggtta gctacctctc attttgttct aggattcttc
    37981 ttttttgtgg gtcatttgtg gcatgcggga agggcacgtg cggctgctgc aggatttgaa
    38041 aagggaatcg atcgtgattt ggaacctgtt ctttccatga cccctcttag ctgagatttt
    38101 tgtatttata tatatatcta tttttttctg ttctggctcg gctatcctat cccacctagc
    38161 cgagccatta ccgcatatca gtccaataaa gaaagattca acaagcaaga aaaaggagag
    38221 agagggattc gaaccctcga tagttctcag aactataccg gttttcaaga ccggggctat
    38281 caaccactcg gccatctctc caaaagacaa tttctatttt attcctacaa atagaacatg
    38341 gccatataaa ttgatagact aaccatttat agttacatcc caatgcgacc tatatatgta
    38401 tccatctgta tgtatctatc tgtatactgt ggatatagat atatgcagga tctagtatat
    38461 ctctttgttt gtaaataaat actaaataaa ataataaagt ggtaataagt tttaaagaat
    38521 caatcaatag gattcatggt taaatcccgc catgatgatg aattttatca taattttgac
    38581 tgagcgaggg atcaaatggt atagtttatt tgttggtggc ttggaggatt acaagcatga
    38641 ctattgcttt ccaattggct gtttttgcat taattgcgac ttcatcaatc ttactgatta
    38701 gtgtacccgt tgtatttgct tctcccgatg gttggtcaag taacaaaaaa gttgtatttt
    38761 ctggtacatc attatggatt ggattagtct ttctggtagc tatccttaat tctctcatct
    38821 cttgaacccg gtattccccc gatccaaaaa aaagccgctc cttctaagaa attcggattg
    38881 tgagacacat ttaaattaaa tctgagttcc aaaaaaatat attttctttt ttttttattt
    38941 tctttttttt tatcatttat tttattggaa tcggaatctt cctgaaggaa gagataatag
    39001 taccaggtcc tgcacaaata tgatccagac gcatatatga tatatcatat atgtcatata
    39061 tgtgtggaca tatgtgtgta tcagaaatga agaaaatgcg gatatggttg aatggtaaaa
    39121 tttctccttg ccaaggagaa gatgcgggct cgattcccgc tatccgccca tggtgaagta
    39181 atgtactatg ataaccaatt cggtatagtt tactacgata ctatcgtagt cctatcggac
    39241 tgtttcttta cctcccatcc aaaaacaaaa aaggtcattc ctttcattaa tgactagata
    39301 atagaattat acctaaaaaa gatttttgaa aaaaaaatgt tgcgtcgcgg agacgggatt
    39361 tgaacccgta aacgggattt gaacccgtga cttcaaggtt atgggggtgt tcttgtgagc
    39421 taaccagact gctctactcc gctctgagag aactaatgga caaagattag atagatatgc
    39481 ccctctatgg ggtgcggaga cgggatttga acccgtgact tcaaggttat gagccttgtg
    39541 agctgaccaa actgctctac tccgctctga gagaactaat ggacaaagat tagatagata
    39601 tgcccctcta ccatatctat acaattataa tagtccattt atacagaatg gtcaagaggg
    39661 gcccctccat gatcatagat catagagatt tataaatagg aaacgatatt tttttttatc
    39721 cttaccaact ggaccttgtt gcgcccggta acaaacatgt attaaccatt tctcgaagta
    39781 tgtatccgga tagtccgaag tctcgatagt tacccctagg tcttccggtc gaaaaacaac
    39841 gtcgacgaag acgtgtgggt gaactattac gcggtaggga ttgcaattct ctacgaattt
    39901 ttgccctttc ttttttatta aacgacggaa tcattcttag tttgtatttt aagtattcac
    39961 gaatcggacg aaatctccgt tccaatttct gtctcttcct ttccctctga atcaaacttt
    40021 tttttgccat aaaaaatcct attattttat tatcaatgat attattatca atgatacagt
    40081 tcagatccta gatgtagaaa tataagaagg ggtatcccct tctccatcga aataaaaaaa
    40141 atgaaattct tgtcgataca gcacataaaa aaaaaataac taaattaacc aaattttcct
    40201 gatgtagagg caatcaagaa agcggcatag gtgaatatat aacctacaga aaagtgggcc
    40261 aatccaacca atcttgcttg cacaatggaa agagccactg gcttatctct ccatcgaatc
    40321 aaattggcca aaggtgtgcg ctcatgagcc catgctaaag tttcaattaa ttcctgccaa
    40381 tacccacgcc aggaaattaa aaacataaat ccagtagccc aaacaagatg tccaaataag
    40441 aacatccacg cccagaccga taaactattc ataccaaaag ggttatatcc attgataagt
    40501 tgtgaagagt ttaaccatag ataatctctt aaccatccca tcaaataagt ggaggattca
    40561 ttaaattgtg aaacattacc ttgccataat gtaatgtgtt tccaatgcca ataaaaagta
    40621 acccatccaa tggtatttaa catccagaaa actgccaaat aaaatgcgtc ccaagccgaa
    40681 atatcacaag taccacctcg tcccggcccg tcgcaaggaa aactataacc gaaatctttt
    40741 ttatccggca ttaacttaga accgcgcgca tctaaagcac cttttactaa aatcaaggta
    40801 gttgtatgca aacctagagc aatagcatga tgaaccaaga aatctccagg acctatcgtt
    40861 aagaagagtg aattactatt ctcattaata gcattcaacc atccgggtaa ccatatgctt
    40921 ttaccggcat taaatgctgg gccattcgtt gaagataaga gtacatcgaa cccatatgaa
    40981 gtcttaccat gagcggattg tatccattgg gcaaatatag gttcaattaa gatttgtttt
    41041 tcaggagtac caaaggcgag catgacgtcg ttatgaacat aaaggcctaa agtatggaat
    41101 cctaaaaaca agctggccca acttaaatga gatatgatag cttccttatg ggctaacatt
    41161 cttgccaata cattatcttc attctgttcc ggattataat ctctaatgaa gaatatagct
    41221 ccatgggcaa atgctcctgt catgatgaac cctgcgatgt attggtgatg agtatataac
    41281 gcagcttgag tagtaaagtc ttgtgctata aatgcataag caggtaaaga gtacatgtgt
    41341 tgagctacta aagaagtaat aacccctaaa gaggctagag caagacctaa ttgaaaatga
    41401 atcgaattat tgattgtgtc ataaagacct ttatgcccac gtcctaatcg accccccggc
    41461 gggatatgcg cttctaaaag atcttttata ctgtgcccaa tcccaaagtt agttctatac
    41521 atatgaccag caacgagaaa aataaatgca atagctaaat gatgatgagc aatatcagtt
    41581 agccacaaac tttgcgtttg tggatggaat cccccaagaa aggttaaaat ggccgttccc
    41641 gctccttgag aggtaccaaa taaatgacta ctggaatccg ggttttgggc ataaagattc
    41701 cactgacccg aaaaaagtgg gcccaatcct tgtggatacg gcaatacatc taagaaatta
    41761 ttccatctga catactcccc cctggatcca ggaattgcta catgaactaa atgtcctgcc
    41821 caagccaagg agcttactcc gaaaagtcct gacaaatgat gattaagacg agattcggcg
    41881 tttttgaacc acgaaacact tggtttccat tttggttgta ggtgtaacca acctgctatt
    41941 aaagatatag cagaaaggaa taatagaaaa agagctccgg tataaagatc ctcattggtg
    42001 cgtaatccga ttgtatacca ccactgataa acaccagaat aagcaatgtt cactgggccg
    42061 agagcacctc ctctagtaaa ggcttctaca gccggttgac caaaatgagg atcccaaatt
    42121 gcatgagcaa tgggtcttac gtgtaaaggg tcctgtaccc atgactcaaa atttccttgc
    42181 caagctacat gaaacagatt tccggacgtc cacagaaaga ttattgttaa ctgcccaaag
    42241 tgagaagcaa aaatgttctg ataaagacgt tcctcagtaa tatcatcatg actctcgaag
    42301 tcatgcgcgg tagcaatacc aaaccaaata cgacgagtag tggggtcctg agctaagcct
    42361 tggctaaacc ttggaaatct taatgccata atgcctttca aatcctccta gccattatcc
    42421 tactgcaata attcttgcta agaagaatgc ccatgttgtg gcaattccac ccagaaggta
    42481 atgggttact cctacagcac gtccttgtac aatgctcaag gctctaggct gagtagcagg
    42541 agcaactttt aatttgttat gcgcccaaac aatagattca ataagttctt gccaataacc
    42601 acggccgctg aatagaaaca ttaaactgaa agcccataca aaatgagcac ctaagaaaaa
    42661 aagaccatat gcagataatg aagaaccata agactgaatt acctgagatg cctgtgccca
    42721 taaaaaatct cggagccacc cattaatagt agtggaactc tgtgcaaagt ttcctcctgt
    42781 gatatgagtt acgacccctt gatcacttat agtaccccaa acatccgatt gcattttcca
    42841 actgaaatgg aatattacta ccgaaattgc attgtacatc cagaatagac ctaagaagac
    42901 atgatcccag gcggatactt gacatgtccc ccctcttcca ggcccatcac aagggaaacg
    42961 aaaaccaaga tttgctttat caggtattaa acgggaacta cgagcaaata gaacaccttt
    43021 tagtagtatc aatacagtca catggatcgt aaatgcatga atgtgatgga ccaaaaagtc
    43081 tgcggtacct aatggaatag gtaacaaagc gactttgccg cctactgcta ttaactcacc
    43141 tcctccccaa gttaagctgg tgcttgctgt tgcaccagga gctgttgtac cgggtgctaa
    43201 agcatgggtc ttttgtatcc attgggcaaa gatgggttgt aattgtatag cggtatctga
    43261 aaacatatct tgaggacgcc ctaaagcgct catggtatca ttatgaatat acaagccgaa
    43321 actgtgaaaa cctagaaata tacaggccca gttgagatgt gatatgattg catcgcggtg
    43381 cctaaggaca cgatctaata gatcgttgta tcgagtagtt ggatcgtagt ctcttaccat
    43441 aaaaatggct gcatgtgcag cagccccaac tatgagaaat ccaccaatcc acatatgatg
    43501 tgtgaacaat gaaagttgtg taccatagtc aatagctaag tatggataag ggggcatgga
    43561 gtacatgtgg tgagctacaa caatggttaa agagcctaac atagccaggt taagagataa
    43621 ttgagcatgc catgacgttg ttaggatttc atagaggcct ttatggccct gaccggtaaa
    43681 tggaccttta tgagcctcta aaatgtcttt caagccgtga ccaatccccc agttggtcct
    43741 atacatatga ccagctatca ggaaaagaat agcaatggct aaatgatggt gtgcaatatc
    43801 actcaaccat agacccccag ttattggatc taatcctcca cgaaaactca gaaattctgc
    43861 gtattttgac caattcaagg tgaaaagggg ggttgctccc tcggcaaaac tgggataaag
    43921 ctgagccaaa agatcccgat tcaagataaa ttcatgagga agtggtatct ccttaggatc
    43981 cactccagcg ttgagaaatt ggttaatcgg caaagataca tggatttggt gtcccgccca
    44041 agaaagagac ccaagtccta gtaaccccgc taagtggtga ttcaacatgg attctacatc
    44101 ttggaaccaa gcgagttttg gggcagcttt gtgataatgg aaccaaccgg caaaaagcat
    44161 taatgatgca aagaccaatg caccgattgc agtacaatag agttgtaatt cactagttat
    44221 tccggatgct cgccaaatct gaaaaaaccc agaggttatt tgtattcctc ggaaaccccc
    44281 gcccacatca ccatttaata tttcttgccc cactattggc caaaccactt gggcactagg
    44341 tgcaatgtga gtaggatcac ttagccatgc ttcataatta gaaaaacgag cgccgtggaa
    44401 gtacatgcca ctcagccaaa gaaagataat ggagagttga ccgaaatgag cactaaatac
    44461 ttttcgagag atctcctcca aatcactggt atgactatca aaatcgtgag catcagcatg
    44521 taggttccag atccaagtgg tagtatcagg gcccttggct attgttcttg agaaatggcc
    44581 gggtctggcc cattcctcaa aagacgtttt tacgggattc ctatccacca aaattttaac
    44641 ttctggttcc ggcgaactaa taatcattga gtcctcctct ttccggacaa cacatacaaa
    44701 gagacctgcc aacagtcaag tttttagtga acctctgaga tatagatatt tatgattagt
    44761 tcccttctac ctcccatcta tccatttttt ttagttattc actagagcaa ttatgatatt
    44821 gaagtcgatt cggggcaagt gttcggatct attatgacat ggcgattagg tgctcaacgg
    44881 acctttttag cttttaacca ctttcccgat ctgacctgac gggaaaacgt tttttgtgca
    44941 atctcgtgta ttcatatctg aatgtgtaag tgatccactt ggatggaaca taataaatac
    45001 cttattactt taattacaaa tacttcaatt acgaatcaca agaaaatttc attagtaatc
    45061 aataagataa agatctttcc gatatcttat ctttatctat atttaaccac tcaaaagtct
    45121 ctttttttgg ttttattagt tatattctat actgtattca taccatttaa tttattcttc
    45181 cttatgagac accatacaaa acaaaataga agaatgattt tagaaaggga tataatgaaa
    45241 ttcgaaacga tccatcaaat taatttgatg gatccaacta acccattttc atgaattaca
    45301 agggggagtg gtcttattcg aaccgcctcg ttatcttcaa ccaattatgt gcttcaatat
    45361 aattacccgg agtaagcgct atagcttgtt tccaatactc agcagcttga tcggaccaag
    45421 cctctgcaat ttcagaatca ccctgtcgaa tggcctgttc tccccggtcg gaataggtaa
    45481 gtcaattcct ttccttagaa ccgtacttga gagtttccta cctcatacgg ctcagcaatt
    45541 agttctttag acgtcccgtc ttaatctaac tgaaactgaa ttaaatttct gataaattta
    45601 tcccattttt tggttagcag aagaagttaa ctacataagt ttcaaactct aatttcagtt
    45661 ttctcttttc tcccaccttc agaagaatga aaaataggta tggtatttcc ttatatcgtt
    45721 agcattttct gaaaggtaac tatctcgctt tcatatatga aattcatata gaatttttga
    45781 aaaagacttt cttctataat ctataagata taagaaaaaa gactgactat ctttgggatc
    45841 tgatgctaca ccgctgctca atacctttgt ggattgactc tattacaaaa gttgattcct
    45901 aatttttatc ttaaatcatg agataaataa gcagttctta ttgtattaac tgagaacctc
    45961 gctaattgat ctttacggtg cttcttctat caattcgatc ctttatccat agaaaaaata
    46021 tataggctac acccatttct tcatatttgg tatttatttt gttcccgtga aatctctttc
    46081 tttgctacag cttataaaaa tcgttgcttt ggacgatgca tatgtagaaa gcctattttt
    46141 tttctagttt ttatatttaa tttactagta ctagccgatt tgatcctttt ttccttcttt
    46201 ctatagtgga gatagtcgca cgtaatgaca gatcacggcc atattattaa aagcttgtgt
    46261 taagaatgga ttccgttcta gtgcccgaaa ataatattcc aaagccttcg tatgctctcc
    46321 attacttgtg tgtataaggc ctatgttata gagtatataa cttcgatcat agggatcaat
    46381 ttctgatcgc gtagcttcat aataattttg taaagcttcc gcataatttc cttcagattg
    46441 agccgacatc cgttacggtc gtcattctat tcaaagaatc cccgttccag aaccgtacgt
    46501 gagattttct ttcatctcat acggctcctc ctttcttttc tgtgcatagt attaaaagga
    46561 ataatccgtg gaatcaaaaa tatcctttta tgaactgata gggactggta tttttacaag
    46621 aaatctctag ccatccttcc tgcaagaggt ttttttctta acaccaatca tataagtgtt
    46681 agacggaaag ggtaactcca acaatttctt tgtccctaac gcccctattt ccaggaatta
    46741 gtcacttcaa cgatcttcga tggttatacg ggtatccaaa atacaaacga gatggatgtt
    46801 tgttgtccca accattcttc ttagtcccga tacaaataag taaagggggt aatttataac
    46861 aaagttttcg tgttgttgat tcctaggtgt agtgcttctt cccctatgcc acctattagt
    46921 actagtagag tagactagga ttaacctgca attacaatat ggatagaacc cataggtgta
    46981 acctttcgct caatactaaa atcgacgatt gaagcatctg aggccgcatc aatcgaggat
    47041 acacgacaga aggcattgtt ctatctccaa acttcacctt caccaagcgt aggtttattt
    47101 ccatataaat ttttttcttt ctatcctcaa cctaaaacat gtctcttttt ctttctcgta
    47161 agactaatag ctaaaaaaaa aaagaatcaa atcgcaccat ctctgtaata ggtaaatgcc
    47221 tccttttctc ctgaagttgt cggaattatt cgtaataaga tattggctac aactgaagag
    47281 gtcttatcga taaaatttcc atttatccga aatctaggca taattagcaa cccattctat
    47341 aattcttctc atttcccctc gaggaaaatg atctcacaaa caaaggaatt gtaaagtaca
    47401 aaataacata aaaagagact aattctaaaa aaaaaataga ctttccactc aaattgtgcc
    47461 cttttggcag ggagaggtag gaaatatttg aatatgatta gatttaatcc aaattttgta
    47521 gtatcccaat gaacggaact attactaatt tcatttaact aagcttaaga atcaaggact
    47581 ttatgttcct acactacaga ttctgagaac tcgagaagtt ttgagttgag aatttttcaa
    47641 agataaaaaa aaaagaatag aataattatt ttctattata ataataataa agtcaccacc
    47701 atttttgttt gtataacgtt tatacacgtt acaatcgaaa tagaaaaacc tatagaacaa
    47761 tttatctatt tgtaatagat ctatggggta ggtaattaga gggagttgcc gttgagaaat
    47821 ctggaattgg aaaagcattt tgattcctat agaaccatag tctaaatgta accctagtat
    47881 aaaatataga tccttcggtt gatttattct aagttaagtc attggtctta tccggtataa
    47941 tataaataaa atataaaaaa agaaaagatc gtcgtcttaa caaacattaa tggatatccc
    48001 cctttcctta ataaggaaaa gagtttttta ttcttttacc tacactgcaa taatatgaat
    48061 tactcgctat tcactcgatt tatggtcaat aataagatta tgtaggagag atggccgagt
    48121 ggttcaaggc gtagcattgg aactgctatg taggcttttg tttaccgagg gttcgaatcc
    48181 ctctctttcc gtttctgtac cttcatctaa ttcaccaagg ttacttaaca caatgtatca
    48241 aataacaatt tataccgtta ttttcattct ataagaccct tatttgatag agattttcta
    48301 ttcccaatta ctgtggtatg taaaaaaaaa gaatgaaaat tggttgttgt gatacataaa
    48361 ttggaaaaat ctggataaaa aaaaagccct tagcttaagc ttagatttat attagatata
    48421 ttatacttat atcgattata tttatatcgg cgaaaagcga gcaaaactgt ccgaaccttt
    48481 ccttgttatt tttgttaggt caagtctgac gataataata ttctatgact aagccctcat
    48541 ttatttccaa accgatccat ttactatcta ttatttgatt tactaatact ttattatgga
    48601 ttgagtcaat agtcaaatgt tttggcaccc ccttgtggga ggataaagca gcaatattat
    48661 tttgaatcag agtttttgat ctttgcttat cctttgtagc aataatatcc ccaggtttgc
    48721 aacgataact tggtatatct actatacgac cattaactaa aatatgtcta tggttaacta
    48781 attgcctagc tccaggaatg gtcgaagcca tgcccaatcg aaaaaggatg ttatccaaac
    48841 gcatctcaag tagttgtagt aaaaccggac ctggtgatcc tttggatttt acagcgatat
    48901 gcacatatct aagtaattgt cgctctgtca aaccataatg aaaacgcaat ttctgttttt
    48961 cttttagacg aggaagatgt agtttttttt taacaaaggg cacttcatat tcgggcaatt
    49021 tattttgaag atcaagatca cttccggatc taggtctttt actagttagt cctggtaaat
    49081 cccccagacg gcgtattttt ttgaaacgag gtcctcggta acgagacata aaaactcctt
    49141 tatttttttt tatttgcata aaaatctaaa ttaagactga actaacgtaa cgcatgaaca
    49201 aagcaaagaa aaatctacag aagtactacg gaatgaaatg gattgtatca atataaagat
    49261 tcattctatt gtatattgta tatatcttgt gtatattgta tatatactta tattatatat
    49321 atatatactt tatatactta tattatatat ataataataa taataattat ataataataa
    49381 taataataaa tatataatta ataaatatat aatatataat aataatgata atgattaaga
    49441 ttaaaaaaat aataatataa ataaaattat atcgaggtta aggctacgtt tatgatttgt
    49501 tctctaaagg tctaattact tcaatctttt attcatactt ggaagttacc gtgacataaa
    49561 tataatagat gagcaactcg acatttggag aaaaagagag aagtttttta aatattcctt
    49621 gatcttccct tgagatcatc aatcatggaa aaagaaaata ataaatagtg ggaaagccag
    49681 ctatcggagt tgaaccgatg accatcgcat tacaaatgcg atgctctaac ctctgagcta
    49741 agcgggctca cataacagaa acaaaaaaga aaaataatgc ataaaaattc aggaaatcgt
    49801 gaagatcctc actattagca atttctttat ttttttttta tttagtttga attttaacaa
    49861 attaaaatat aaattaaaat ttaaaatata taatatatat tttaatataa attaaaaatt
    49921 tttaatataa ataatataaa tttaatttta atttagtata tttttagtat aatttagtat
    49981 atttttagta tatttaatat aaatatatat aataaatatt tatattatat ttattatata
    50041 ttgaacattg aatcatatta tataatttta taattgaatt ttaattaaaa attgaattta
    50101 taattataaa ttgaatgtaa gatatgaatt tatgaattga ctaataaaat acagttttga
    50161 tttgatatta taaaatcaaa atacaaaaaa atccaattag aacagcgtat atattattat
    50221 attagcgcta tagcaaatcg gttctaagaa aaaaagataa ggataaagat agaatccaga
    50281 tcataatgag acattcctct ggtttcattc ggaaagcaag aaaatagcac gaaaaaaaaa
    50341 gagaaaaatg aatattggcc gttacagtat tccaaatccc actggaaaaa tgaaggagcg
    50401 agggacatag atatatggga tatatcttat tcatattgaa ttgcagaaac atcaatgata
    50461 gaatcaattt tgattgaata gatatgggtc atctgataga gattaaaacg agagaggata
    50521 ggtgcagtaa atgctttttc gctataggaa tcagtatcta attaattcaa cgtttctaaa
    50581 aagaaataaa taaaagaagt ggaagggatc acaatagaat tccggtctca aatcaaaaga
    50641 aaaggggata tggcgaaatt ggtagacgct acggacttga ttgcattgag ccttggtatg
    50701 gaaacctact aagtggtaac ttccaaactc agagaaaccc tggaataaaa aatgggcaat
    50761 cctgagccaa atccttgttt tgtttttaga aaaaaggata ggtgcagaga ctcaatggaa
    50821 gctattctaa cgaatggagt tgattgcatt gcgttggtag ctggaattct tcttctatct
    50881 aaattacaga aaagataacc ctatatacct aatacgcacg tatatatact gacatatcaa
    50941 acaacgatta atcacacgac ccaaatcctt ttatttatat aaaaaaaaat tcaaaaattt
    51001 atgaaaaatt taagagttat tgtgaatcca ttccaaattg aagtaagagt cgaatattca
    51061 ttgatcaaat cattcactcc agagtctgat tgatcttttg aaaaaaaaaa aataataatt
    51121 aatcggacga gaataaagag agagtcccat tctacatgtc aataccgaca acaatgaaat
    51181 ttatagtaag aggaaaatcc gtcgacttta gaaatcgtga gggttcaagt ccctctatcc
    51241 ccaataaaaa cccatttgac ttcctaagta tttttcctct tttccgttgg tggctcaaaa
    51301 ttcactatgt tttacattta ctctactctt tcacaaaaag atccgagcgt tttatgttta
    51361 gtttagccca agtttttggg caatacacgt acaaatgaag atatgtgtac aaagactcta
    51421 gagtattgaa ttattcacta ttcacaattt atattgttag gcaatcctga cacttataaa
    51481 tatcaaaaag tcttcctttt tcttttagac ccaattccaa ggattagtaa aggttttaaa
    51541 actttttttt gtccttttaa tggacataga cacaagcccc tagtaagata aggcgatgca
    51601 tggaaaatgg tcgagatagc tcagttggta gagcagagga ctgaaaatcc tcgtgtcacc
    51661 agttcaaatc tggttcccgg cacgtgctta attatcggaa aaatactcat catagaaatt
    51721 cattgagacg ggtcgggata catatttatt atgttaatag tctagagcac gatacatatt
    51781 tattcatcta ggtctatagc tatagaccat atcattttaa gatgagtaaa atcaaaaata
    51841 gatgtatggt aaaaaatttc gattatgcct tttttatgtt tatatataac ctctttcatt
    51901 taaaaagttt aatttttttt tgattttctt attaatatta attataatag taataatgtt
    51961 attataatag taataatgtt atagtaataa ttataaataa taaaataata attataaata
    52021 ataaaataat aattataaat aataattata aataataaaa taataattat aaataataaa
    52081 ataataatta taaataataa aataataatt ataaataata aaataataat tataaataat
    52141 aaaaatataa ttataaataa taaaaatata aataataaaa aaaaatatga aaatattgat
    52201 aagtattaaa ttaaaaaagt attaaaaata atgaaaatat caaacaaaag ggctaaaacc
    52261 ccaaaaaagt ctagtccata ggggttgaag gagaaaaata taaaaatata tacaggatgc
    52321 atttcatata cagtacaaat taaatccaat ctttttggat tgttaaattt cgaattttcc
    52381 atttcttcac tcttaattat cagactttct ggtatttatc tacatgcgcg gtacaaagtt
    52441 catggtacag aacccttttg attcattcta ttgtctctgc ttattaaaaa tggatatttt
    52501 aaggggttgg ggaataatat caataaaccc tctataagct catccaaaat acgaattaga
    52561 atcaagttac tctgtttcat ctataacagg acgtaaaagt cttccttgat ttgaaatctg
    52621 gagtcgtgtc atatacatga acattagttt cttatcattc aatgagcatc ttgtatttca
    52681 tagaaattgg gggtaatata gtccttacgc aaaggccagc ctatccaact ttcaggcatc
    52741 aagatacgct taaggcgtgg atgattatca taagaaattc ccaacatatc ataagattcc
    52801 cgttcttgaa aatcagcact tctccaaacc cagaaaacag atgggattct aggatttttc
    52861 cttggggcaa aaactttaac acatacttcc tccggttgat ccacaccata ctgtattctc
    52921 gtaagatgat atacactagc taaaaatcca ccaggtgcga catcgtaggc acactgagag
    52981 cgtaagtaat tgtaaccata cacatatgaa atgacagcaa tagagtccca atcttcgggt
    53041 tttatttgta aagtctccac tccttggtaa tcgaagccca aggatctatg aactagctca
    53101 tgcttgatta gccaagcaga taaataactc tgcatcttct tgatctctcc cacattttga
    53161 tttgtataag tatttcatat ttacaatgaa atttataaag attgacagct ttttgtcatt
    53221 ccgcacaaaa gcaacctgcc taattcgcta attcgtggga agatattgaa cttttggatc
    53281 taaaaaatac ttcagaaggt atttctgaag tagatggtga ttgatagagc aattcttgat
    53341 tgtaatttcc agtatgagta ctgcgccgaa catgaaactt gtgattggta gtaaaacatc
    53401 gattctcctg ttgagagcca attctatctt catatatttc tcgagatatc ttcttacgaa
    53461 gttttgttat tgcatctata accgcctctg gtttaggcgg gcagcccggc aaatagacat
    53521 ccacaggaat taacttatcg actccccgaa cggtactata agaatcggta ctgaacatcc
    53581 ctcctgtaat agtacaggcc cccatagcaa tgacatattt tggttcaggc atttgttcat
    53641 ataatctcac taaagaagga gccattttaa ttgttactgt gccggctgtt aaaattaggt
    53701 ctgcttgtct aggacttgat cttggtacca atccataacg atcaaagtcg aaccgcgagc
    53761 ctattaatga agcaaattca ataaaacaac aactggtacc atagagaagc ggccataaac
    53821 tggagagtct tgaccaattc gaaagatcat tcgacgtagt tgaaataact gaattggggg
    53881 ttgtttggtc aagtagctgg aactcagtca aattcataac tgtctcaatg taatcttttc
    53941 tttttttttt atttttattg tctgaatatt caggagctaa gaccattcca atgctccttt
    54001 tcgccatgca taaactgaac caacaattgg gataagcaca aaaactaaag cttctataaa
    54061 tacggataca cccaatacat caaaactcat tgcccacgga taaagaaaga ccgtttcaac
    54121 atcaaaaaca acaaaaacta gagcaaacat ataatagcaa attcggaatt gtaaccaagc
    54181 atcccccatg ggttctatac ccgattcata actagagagc ttctccggtc cttcgccaat
    54241 cggggctaaa actccagaaa tgataaatgc caagatagga ataacacttg atattattag
    54301 aaatgcccag aaaatatcat attcgtgaag cagaaacata gatgcactcc tattaatgtg
    54361 gaatatactg aattagtcga ttcgaattgg aattgtcaat tcgtccacca gaacttctta
    54421 agcaaaataa gcattgtttt tcttagcgtt aacatacata taggcgcatt agttaaaagg
    54481 ccctgggatt tctagtatat tctattcgaa gtttttttaa aaaataaaat tcattcgggt
    54541 agaggattat tgcggctatt gactcgatga tacgaatatg caaacataat ctaatgcatc
    54601 gaacgatgat tttctctctt cttgcccatt tatattattt tctaaaattg ataaaaattg
    54661 atataattct taattgatta aatctcttga attgctagga accaaaatat aaaaaaagtg
    54721 tttccatact aaacaaaatt agaaacttta gttggatctc tactatcccg acgtactctc
    54781 taactaagaa acaataaaat ttaaggtatt taattagagt tataatgcaa aaagcattct
    54841 attttgaatc gatttgtagt actacagtag tcaaaatagt gatttggaat gaaccaaaat
    54901 atacacaatt acataaatta taaaatctga tatgtatggg attatctata taaaagaaac
    54961 acacttcttc atgcttctta ttcatcttca tccgctttat cttttttttt tttgaaaaag
    55021 tgtggttaaa ctttaaaatt cattcattga atgagtaaat tagattcagt tggatggtac
    55081 caactaaatc aagtgctaac tttcatttat tattgaatta accgatcaac ttgctatcgg
    55141 acattttttt attcggaaat attcccgaaa atttcgacat atttcacttt atcataatta
    55201 tgaaaatcaa tcctactact tccggtcctg tggtttccac acttgaagaa aaaaacctag
    55261 ggcgtattgc tcaaattatt ggcccagtac tggatgtcgc ttttccccca ggcaaaatgc
    55321 caaatattta taatgctttg gtagtcaagg gacgagatac cgtcggtcaa caaaaacaaa
    55381 ttgaagtgac ttgtgaggta cagcaattat tagggaataa tcgagttaga gctgtagcta
    55441 tgagtgctac agatggtcta acgagaggaa tggaagtgat tgacacggga gctcctataa
    55501 gtgttccagt cggtggagca actctcggac gaattttcaa cgttcttggc gagcctattg
    55561 ataatttagg tcctgtagat actcgcacaa catctcctat tcatagatcc gcaccggcct
    55621 ttatacagtt agatacaaaa ttatcaatct ttgaaacagg gattaaagta gtggatcttt
    55681 tagcccctta tcgccgtgga ggaaaaatcg gactatttgg gggagctgga gtgggtaaaa
    55741 cagtactcat tatggaattg atcaacaaca ttgctaaatc tcatggaggt gtatccgtat
    55801 ttggtggagt aggcgaacgt actcgtgaag gaaatgatct ttacacggaa atgaaagaat
    55861 ccggagtgat taatgaacaa aatattgcag aatcaaaagt agctctcgtc tatggtcaga
    55921 tgaatgaacc accgggagct cgtatgagag ttggtttgac cgccctaact atggcggaat
    55981 atttccgaga tgttaataaa caaaacgtac ttctattcat tgacaatatc tttcgattcg
    56041 ttcaagcagg atcagaagta tctgccttat tagggagaat accttctgcg gtgggttatc
    56101 aacctaccct tagtacagaa atgggttctt tgcaagaaag aattacgtct acaaaagaag
    56161 gatctataac ttctattcaa gcagtttatg tacctgcaga cgatttgact gaccctgctc
    56221 ctgccacgac atttgcacat ttagatgcta ctaccgtact atcaagagta ttagcttcca
    56281 aaggcattta tccagcagta agtcctttag attcaacgtc aactatgctc caacctcgga
    56341 tcgttggcga ggtacattat aaaactgcgc aaaaagttaa gcaaacttta caacgttaca
    56401 aagaactgca ggacattata gctatccttg gattagacga attatccgaa gaggatcgtt
    56461 taaccgtagc aagagcacga aaagttgagc gtttcttatc acaacccttc tttgtagcgg
    56521 aagtatttac cggttcccca gggaaatttg ttggcctcgc agaaacaatt agggggtttc
    56581 aactgatcct ctccggagaa ttagacagtc ttcccgagca ggccttttat ttggtgggta
    56641 acattgatga agctaccgcg aaagctatga acttagaagt ggagagcaaa ttgaagaaat
    56701 gaccttaaat ctttgtgtac tgacccccaa gcgaattatt ttggattcag aagtgaaaga
    56761 aatcatttta tctactaata gtggcaaaat gggtgtatta ccaaaccacg cccctattgt
    56821 cacagctgta gatataggtc ttttgagaat acgcataaat gaccaatggc tagcggtggt
    56881 tttgatgggg ggtttcgcta gaatagttaa taatgagatc accattttag gatatgatgc
    56941 agaaataagt actgacattg atccgcaaga agctcagcaa gctcttgaaa aagcggaagc
    57001 taacttgagt aaagcagaag gtaaaagaca agcaattgag gcgaatctag ctctcagacg
    57061 agctaagata cgagtagaag ctatcaatgt tatttctgct agttgatgca tcggaacaat
    57121 caaaagaagt tctttatttt attagacagc atgttttgat tccgacaatt gaaaacaatt
    57181 aagtctaatc taatacaaca aaaaaaaaaa gaagatgagt agaaaaactt attagatacc
    57241 atccccggta tctaataagt tctacctact attggatttg aaccaatgac tatcgccgta
    57301 tgaaagcaac actctaaccg ctgagttaag taggtatttc tacaaagaaa aaaagagact
    57361 catcactctt gacaataaac tatttatatg ttagtatgtt agatgttaat atgtctatga
    57421 cgagggctat agctcagtta ggtagagcac ctcgtttaca cgtgcgccaa tgcttttcaa
    57481 gggagtcaat catgtaatca aataatatta ttgataaata gatgtcttac tccatggatt
    57541 cgagagaaca agagaacaat agcctgacat ttagaacact agcgtgacat ttagaacact
    57601 agcgtgacat ttagaacact agcgtgacat ttagaacact agcgtgacat ttagaacact
    57661 agcgtgacaa atatttggtc agtccgattc gggtgccaat tctaacgcca aatagagccc
    57721 atcattgatt tgagaattga taaggtgaat acccagtcta ttcaatgcta ggcataacga
    57781 gtataagggc ctcaaaacaa cctcttttcg tcctatgaac tttaaggtgt aagaagtctc
    57841 atatttgact cttagagcgg aacgatagag actccattaa actttcacgc ttaggttagg
    57901 tggatttagg ccagaagcag acctacgtca aagtaaccct tctttgaaac actttggtat
    57961 tgctcttaga tcagaattca aataatgaat cagagcaaat ggagccatct cattatcttc
    58021 ttgtttttgg tgaagaaaaa atatggtgga ctaactgatc ttttcatcag ttgatgaaag
    58081 agcccgatgc aacaaaatgc atgttgggtt tttgaaacag ttcgaatccg tatagcccca
    58141 tacccctata cattatattt acattctttt tattttgagt atttagatta gaatgagtat
    58201 ttagattaga aaaaattaga aaaagaaggg gaggggataa cctacaaact tgcaaaacaa
    58261 ggttgggttg cacaaacaaa ttgatataaa aaatgctata atagtatttg acgaatcagg
    58321 ttaataaatt tagaatctta attgattaat caatttagaa tcttaatggg ttgcacaaat
    58381 tgatataaaa aatgctataa tagtatttga cgaatcgggt atttttaata aatttagaat
    58441 cttaattggt tgcacaaatt gatataaaaa atgctataat agtatttgac gaatcgggtt
    58501 aataaattta gaatcttaat tggttgcaca aattgatata aaaaatgcta taatagtatt
    58561 tgacgaatcg ggttaataaa tttagaatct taatgggttg cacaaacaaa ttgatataaa
    58621 aaatgctata atagtatttg acgaatcggg ttaataaatt tagaatctta atgggttgca
    58681 caatacatat aaaaaatgct ataatagtat ttgacgaatc gggtattttt aataaattta
    58741 gaatcttaat gggttgcaca aacaaattga tataaaaaat gctataatag tatttgacga
    58801 atcgggttaa taaatttaga atcttaattg gttgcacaat acatataaaa aatgctataa
    58861 tagtatttga cgaatcgggt atttttaata aatttagaat cttaattgat aattgaattg
    58921 aaaatatttg aaagattttt tttatcaaag gtttcattca cacccaatct atgtcgagta
    58981 gaccttgtca ttgcgagaat tattaattca tgagttctag ggaggggctt atgtcaccac
    59041 aaacagagac taaagcaagt gctggattca aggctggcgt taaagattac aaattgactt
    59101 attatactcc tgactatgag acaagagata ctgatatctt ggcagcattc cgagtaactc
    59161 ctcaacccgg agttccgcct gaagaagcag gggctgcagt agctgccgaa tcttctactg
    59221 gtacatggac aactgtgtgg acggatggac ttaccagtct tgatcgttac aaaggacgat
    59281 gctaccacat cgaagccgtt gttggggaag aaaatcaata tattgcgtat gtagcttacc
    59341 ctttagatct ttttgaagaa ggttctgtta ctaacatgtt tacttctatt gtgggtaatg
    59401 tctttgggtt taaagcttta cgagctctac gtttggagga tttgcgaatt cctccctctt
    59461 attccaaaac tttccaaggc ccgcctcacg gtatccaagt ggagagggat aaattgaaca
    59521 agtatggtcg tcccctattg ggatgtacga ttaaaccaaa attgggatta tccgcgaaaa
    59581 actatggtag agcggtttat gaatgtctcc gcggtggact tgattttacc aaggatgatg
    59641 aaaacgtaaa ttcgcaacca tttatgcgtt ggagagaccg tttcttattt tgtgccgaag
    59701 caatttataa agcacaggct gaaacaggtg aaatcaaagg acattacttg aatgctactg
    59761 caggtacgtg cgaagaaatg ataaaaaggg ctgtgtttgc cagagaattg ggagttccta
    59821 tcgtaatgca cgactactta acagggggat tcactgcaaa tactagcttg gcttattatt
    59881 gccgagacaa cggactgctt cttcacatcc atcgcgcaat gcatgcagtt attgatagac
    59941 agaagaacca tggcatgcat tttcgtgtac tagctaaagc attacgtatg tctggtgggg
    60001 atcatattca cgctggtaca gtagtaggta aattggaagg tgaacgtgag atgactttag
    60061 gttttgttga tttattacgc gacaattata ttgaaaaaga ccgaagtcgc ggtatttttt
    60121 tcactcaaga ttgggtctct atgccaggtg ttctgcctgt agcttcaggg ggtattcatg
    60181 tttggcatat gcctgccctg actgagatct ttggggatga ttccgtacta cagttcggtg
    60241 gaggaacttt aggacaccct tggggaaatg cacctggtgc agtagctaat cgggtagctt
    60301 tagaagcgtg cgtaaaggct cgtaatgagg gacgtgacct tgctcgtgaa ggtaatgaaa
    60361 ttatccgtga agctggcaaa tggagtactg aactagcagc tgcttgtgag gtttggaaag
    60421 agatcaaatt cgaattcgaa ccagtagata agatagatag ggtaagctaa atacgaaagt
    60481 taaataagct tgcttcagta attcctgttt gctatcctat cctaattgca atgcaattaa
    60541 actcggccca atcttttact aaaaaaggat tgagccgaaa agaatgagtg tatttgcatt
    60601 tttgtatatg atcgatgtat aatttaatcc taacctaact tatcattaaa gcaggagttt
    60661 gatattttgt tatttttgat tttttcttat tgactattca ttttgtttcg gttattctat
    60721 tcaatttttt ggttattgac tattcatttt gtttcggtta ttctattcaa ttttttggtt
    60781 attgactatt cattttgttt cggttattct attcaatttt ttcggttatt ctattcaaat
    60841 ttttcggtta ttctattcaa atttttcggt tttttatata ataaatggta aaatttattg
    60901 gagtgaaata taatagtata tgactttatg ttatgtgatt ttcggtcttc atttcggtag
    60961 agctaactac aacattataa taggtcttct tatagttgta atctagttta gttgagggat
    61021 tgattagggg tagtgtgatt gaaacggttg gtatatggtt gatatgaatt ctttgagtat
    61081 tcattaaaaa cttgaattct cagagggaaa ttataaaaat aaaaatttat atatatatat
    61141 tggattttga tatatattat atatatatat atatataata tatatagtgt gtgatatgat
    61201 cgagtaatat attcgactta tccttaaatc acactttttt atttaaaagg agtttatgag
    61261 aaacaaagac cgatacaaat tgattcttat tgtggttata gttctgttat ttgtagtagt
    61321 tttatataga gtccatcata ttaagtatta taaattatat ttgcgacacc tcttaattta
    61381 tcttaaatat ttaaatctgg tatattttca atattggaat ttattgtatt ttcgatattt
    61441 gagtttttta tattttagat acttgaaaat ctatttctct tattttaaaa aatttttttt
    61501 aagaaaaagg agtaccgttt ttatgataaa aaaaaataaa ttcaatatca tgacttttat
    61561 tcaagctatg gcactagcgt tgaaatttgc aatttttttg agtatcgaga aaatcaaaag
    61621 gttaaaattt gttgtcatat acttacgaca cttaaatttt ttcttacgat cttttacttt
    61681 atatagtggg tatctatata tattgtgttt atacgcgata aggcgttatt tagatatttt
    61741 taaaaattat tttaaaagat ggagtatgac tcatatgata aataaaatcc aaattggtat
    61801 tgttactttt tttgtagttt tagcagtagc cctggcattt ttaatttccg agataatcaa
    61861 aaaaattaat ttaatttttt taagtaaaga aattttagat gacattttga gggaggaaga
    61921 ggaaaaaaat aaaaaaagta atggtcaaaa tagcagcaac gctaatcttc ctgaccagaa
    61981 agattctcct gaccagaaag attctcctga ccagaaagat tctcctgacc agaaagattc
    62041 tcctgaccag aaagattctc ctgatcagaa agattctcct gatcagaaag attctcctga
    62101 tcagaaagat tctcctgacc agaaagattc tcctgatcag aaagattctc ctgaccagaa
    62161 agattctcct gatcagaagt atgattatga tcttcctgtt cagaaggatg ctcctgaaca
    62221 ggagtatgat tatgatcttc ccgatcagaa gtatcttttt aagctttttc ttaaggatct
    62281 tgctaatctt gttcttgatg atatcaacgg cgaagaccgc tattcttttt ttattaaaaa
    62341 ggtttttgat cgggaacctg atgatatttt taacaataaa gaaaagcttc gtcatgacgt
    62401 cttccatgat aatttagatt tagaagtaga agatttagaa gcagaagagt atgaagagta
    62461 ttataagaaa caatgtggtt attatgataa cgactatgat cccgaagatt ataaagaggt
    62521 tttaatccat cctagggaac actataagga tttgtcagat gaggaatact acatcctaga
    62581 agatgaaatt aggaaaaaca gaataaaata cagaagacct cttcgtcgta aaaatacaga
    62641 attagataca gattcggagg aaagtaatca aattagaaaa aaagagggta acaaatttag
    62701 aaaagaagac gatagaagag aactcgatca ggacaaaaaa gaaaaaaaaa aaagaaatcg
    62761 aaaggttcga aaaaaacaag ataaccgaga actcgatccc agtctaaatg aagatttagc
    62821 tagcgataat agtaaaggtc aacttcttgt tgaccatagc gaatatcggg aactaggaga
    62881 ttctagtggg gaactaggag attctagtgg ggaaataaga gattctagtg gggaactagg
    62941 agattctagt ggggaaataa gagattctag tggggaacta ggagattcta gtggggaact
    63001 aggagattct agtggggaac taggagataa aggaagaggg ggagatagtg gcggggaaga
    63061 tcccgacgaa gaagataata aatacgaaaa attatggatt ctgtgcgaca attgttatgg
    63121 attaaattat aaaaaagatt tttttgagtt aagactgaat atatgcgaat actgtgactg
    63181 gcatttaaaa cttcccagtt caaatagaat cacacttttg cttgacccgg atacttggca
    63241 tcctctgttt gagaatctgt catcgacgga cgccattgaa tgggatatag atgaagaaga
    63301 tgaagaagcg gcaccatgtg atttctattg cgatttgaat atggaggaag aaggggaaga
    63361 ggaagaaatt tttgttgatc cggatgagga atcttatact tctcgtattg attcttctca
    63421 aagaaaaaca ggcttaactg aagctgttca aacaggcgta ggtctactaa agggtattcc
    63481 agtggcattg ggtacgatgg agtttgagtt cataggaggg agtatgggat ccgtagtagg
    63541 cgagagaatc acccgtttgg tcgaatatgc ttttaatgaa tccttacctc ttattattgt
    63601 atgtgcttct ggaggagcac gcatgcaaga aggaagttac agcttgatgc aaatggctaa
    63661 agtagtttca attttacgcc attatcaaat aacgaaaaag ttattttatg tgtcagtttt
    63721 aacatctcct acaactggtg gagttacggc gagttttggc atgttgggaa atatcgttat
    63781 tgcggaacct aatgcctaca ttgcatttgc tggtaaaaga gtaatcgaac aaacattgaa
    63841 taaggaagta cccgaaggtt cacaagagac tgagaattta ttcgataagg gcttgattga
    63901 tacaacggta cctagatacc ttttaaaaga agtgctgttt gagttattag agctccatgg
    63961 tttcctttat tgtcgtgatt caacactgaa aataaatata acgtttcgtg agagcattaa
    64021 tccacaaaaa acagataaaa atgacgttta gtgacataaa ttctgcttgt agtaagagtc
    64081 agaagtttta gataatgact tttctttttt cctacggatc cattttattt tgattttact
    64141 gattaggaat tataaaccct ccattaagag gagggtttgc tttttcttcc taggaatttt
    64201 agaattgtat ttgtacttct tacgtcttaa ttatgtttta ttaatatttt atattttatt
    64261 caattcaatt tttttattaa tttataaatt tattaaatta tttaataaaa taaattgaat
    64321 tgaataaaaa attaaattaa atataatata aaattttata aattaaatat aatataaaat
    64381 tttataaatt aaatataata taaaatttta taaattaaat ataatttaaa tataatataa
    64441 aattttataa attaaatata atataaaatt taaataaaaa ctaaactaaa tactaaataa
    64501 acaaatcaaa tataaataat tataataatt gtaaacataa ttataattac aaacaaatac
    64561 aaataatatt aatataattt aatagttata tagattatat atagatataa taataaatat
    64621 tatatattat atataaaatt atatatataa atgtaattga tgtataatat aatatattta
    64681 aatatttaat atatataata aataaataaa taatcaaata tttatgtagt acaaatattt
    64741 atgtagtaat agaagtgatc tctatatctt ccgaaaaccc attttctgac ttttacgatg
    64801 aatccctctt gtatcggatt agttagagtc tcgaactcat aaaaacttct tattatttta
    64861 gtttagtttt agaaagaaga taagaatgat aagaaagaat ttatattaaa tgggattctc
    64921 atacatattc gtgtagaaag ataaagaaaa taggtatact tgatgtagtt ttacatttct
    64981 tgcacttatt aataatatta ttttgcattt attaactact ttatattact tatatttata
    65041 ttataatata atagatagac tacttatcat aagatatctt cttttttata agaggttcaa
    65101 atattaaatt gaggcaccct ttttatgaca gatttcaact taccctctat ttttgtgcct
    65161 ttagtgggcc tagtatttcc ggcaattgca atggcttctt tatttcttta tgtccaaaaa
    65221 aataagattg tctagctgcg gaccaaatct catcaagtta tttcaatcaa cattggatca
    65281 ttatttaggt atctattttt ttagtggaat gtggtacaat atagggttcc ttgcaaatac
    65341 aaatgaaaga aagagccgtt ttgcatgcgt atacattata tctgtataaa tgcatgtata
    65401 tgcaggtata gctctggtca aaggcggatc atcgaatatt taaagtggaa agtcaatata
    65461 tctaaccaat tacttctaat ggttcacata gagtgctagt tgatgagagt tacctcggga
    65521 gcaggaaaag aaaagtcaaa tttatttggt ttattctccc aattccaatc gaatgcaatc
    65581 ggatctagta tagtatgaac tggcgatcag aacatatatg tatagaactt ataacggggt
    65641 ctcgaaaaac aagtaatttt ttctgggcct gtatcctttt tttaggttca ctaggattct
    65701 tagtcgttgg aactaccagt tatcttggta gggatctgat attcgtattt ccatatcagc
    65761 aaatctccct ttttccacaa gggattgtga tgtctttcta tggaattgca ggtctattta
    65821 ttagttccta tttgtggtgc acaattttgt ggaatgtagg tagtggttat gatcgattcg
    65881 atagaaaaga aggaatagtg tgtatttttc gttggggatt tcctgggaaa aatcgtcgta
    65941 tctttcttcg cttccttatg agcgatattc agtcaatcag aatgaaggtt aaagagggcc
    66001 tttatactcg ccgtgtcctt tatatggaag tcagggaccg gggaactatt cccttgactc
    66061 gtactgatga gaatttaact ccacgagaaa ttgaacaaaa agctgcggaa ttcgcctatt
    66121 tcttgcgcgt accaattgaa gtattttgaa atgaaatgga aaataaatac tttctcagca
    66181 tgagggaagg aattcagtaa tcctcttctt ctttttttaa tacaaataca actgaagttt
    66241 cttcagaatg ctcattcgag tagaacatgt tagattctat ttctttgttc tgttgatgtg
    66301 gcggtgaccc ttagaatgaa gcaaaagtaa ggggacgtat atggaatgga acaaaacgac
    66361 taaactataa taagaagttt tttttaataa gaagtaattt ttcgtctgcc aaaaattttt
    66421 tatgtgtatg gagttcaact ccattctttc tttcatacta gtaacaagta taataagtat
    66481 ggattcatca catatatcca aaccggacat ttcatttcga aatagagaat tcatattttc
    66541 tttttagttt aggcccaaat tcgattttag aattgatata ttagatacag atagatcata
    66601 tctcataaaa tttctctctt ttgtcaacca attcttcttt ttatctttaa tttttctcct
    66661 tgagaaacaa acgattggat ctctcataac cctcgttttg tcacctattt catatttcat
    66721 catcaatatt cttcagaaat atctcctctt ttcttttctt ttcctggggg tgacactttt
    66781 caaaataatt actcggtccc ggtggagttc tttcgtctcg aaatttgaat aatattcttc
    66841 aagtgatttt tttagcattc atcgaaaaga acaaataagg atgcaataca attggttata
    66901 atttgttcaa ataactgaat atttgcttat ttttttttca tcgacccttc tatctatttc
    66961 tatatttaat ttagatccaa agactaaata aaggactaaa tcattataca aaaattgaga
    67021 atagatccat aggttccata ccttgttata gaactcatgc ttcagagaaa tataagataa
    67081 aattaacaaa taaaatgagt ttattaacaa ttcaaaaaaa gtgaaaaaaa aagtgttgat
    67141 tccatatctt gcatctatag tttttttacc ctggtgggtc tctctctcat ttaataaatg
    67201 tctggaacct tgggttaatg attggtggaa taccaggcaa tccgaaactt tcttgaatga
    67261 tattcaagag aagaacgttc tagaaaaatt catagaatta gaacaactat ttctgttgga
    67321 cgaaatgata aaggagtacc ccgagataca tctacaaaag cttcgtacag gaattcacaa
    67381 agaaacaata caattggtca aaatacataa tgaatataat ttacatagca ttttgcattt
    67441 ctcgacaaat ataatctgtt tcgctattct aagtagttat tttattctga gtaatgaaaa
    67501 acttgtcatt cttaattctt gggttcagga attcttatat aacttaagtg acacagtaaa
    67561 agccttttct attcttttag tcactgattt ttggatcgga tttcactctc cacatggttg
    67621 ggaactaatg attggttcgg tctacaacga ttttggattg gcacataacg atcaaattat
    67681 atccggtctt gtttccactt ttccagtcat tctagataca attgtgaaat attggatttt
    67741 ccattattta aatcgtgtat ctccttcact tgtagtcatt tatcattcaa tgaatgaatg
    67801 agaatgaaaa actcatttga tctcctgata tcaatcaaat cagaatcttt ctttgtgcat
    67861 aacgaaattt caatttgact tactctttct ttatttatac ttctacctgt ttattcaagg
    67921 tattcgtcct atatttcagt acaattattc cagtacaatg acagactcgt ggatagggaa
    67981 ctatactagc tacctaccta atttattgta gaaattcggg gatcgatgat tggaccatgc
    68041 aaaatagaaa tactttttct tgggtaaagg agcagataac tctatttatt tctgtatcga
    68101 tcgtgatata tgtaataact cagacatcta tttcaaatgc atatcctatt tttgcgcagc
    68161 agggttatga aaatccacga gaagcaactg gacgaattgt gtgtgccaat tgccatttag
    68221 ctaataagcc tgtggatatt gaggttccgc aatctgtgct tcctgatact gtatttgaag
    68281 cagttgttag aatcccttat gatacgcaac tgaaacaagt tcttgctaat ggcaaaaaag
    68341 ggggtttgaa tgtgggggct gttcttattt tacccgaggg attcgaatta gctcctcccg
    68401 atcgcatttc tcccgagatg aaagaaaaga taggcaatct ttcttttcag agttatcgtc
    68461 ccactaaaaa aaatattctt gtagtaggtc ctgttcctgg tcataaatat agggaaatcc
    68521 tctttcctat tctttctccc gaccctgcta cgaggaagga cgttcacttc ttaaaatatc
    68581 ccatatatgt aggcggaaac aggggaagag gtcagattta tcccgacggg agcaagagta
    68641 acaatactgt ctataatgcc acatccgcag gtatagtaag tagaatagta cgtaaagaaa
    68701 agggcggata tgaaataacc ataactgatc catcggatgg acatcaagtg gttgatatta
    68761 tacctccagg accggaactt cttgtttcag agggtgagtc tatcaagctt gatcaactat
    68821 taacaagtaa tcccaatgtg gggggatttg gtcagggaga tgctgagata gtgcttcaag
    68881 atccgctacg cattcaaggt cttttgttct tcttagcatc tgttattcta gcacaaatct
    68941 ttttggttct taaaaagaaa cagtttgaaa agattcaatt gtacgaaatg aatttttaga
    69001 tccagggatt ccttaatacg ggttggtaaa aaggaaaggc cgcacttttt ttttgatcga
    69061 tactattatg tagtatgatc aaaaaaagtt cgtaaagtcc tctgtttgtt tatactgttt
    69121 ttgctttgag agatgtctaa aatttattac ttctattcta tataatagac cattcattgt
    69181 actagtaatg gataataggt atacaaatac aatacaaagc aaaatataaa taaaagatac
    69241 aaatgcttgg aggtattttg agtctttcta tttttctatt cgacacaaga taataatgat
    69301 tctttctctt gttcgtcaaa gataagatta atattttttt tattatgttg actaggtaac
    69361 tcgtttttag gttatggaat gaattaaagc ttcgctataa aagtaagaac tcagcaggcc
    69421 cgtaggcctg ctgagttctt actttttcat gtctacaatc gagttcatct tcttactaca
    69481 gagatgagcc taatcctgaa tatgaaccgt aaaagaaaat accaattgaa ccgatcacag
    69541 gaataccggt tacagtacct atcagccaaa gaggaatcct tccagtagta tcggccattt
    69601 atcccacctt cctccacatt tcatcaagtg gtcatgctag agacaaaaac agtcatggat
    69661 aattatgaag atagtatcct tccgaatggg ataagagaat ttacactatt tttgttcttt
    69721 ccctcaattg aagaaataat tggaaaataa aacagcaagt acaaaaatga gtaataatcc
    69781 ccagtataga ctggtacgat tcaattcaac attttgttca tttggatttg attgtgtcat
    69841 agctctataa ttcggattag gtttatcgtt ggatgaactg cattgctgat attgacccca
    69901 aaaaagaaac ggtaggtaca gctagtccat gaacagccaa ccatcgcact gtaaaaattg
    69961 gataggttcg atctatagtc attgggaacc tcctaaaagg atctactaaa ttcatcgagt
    70021 tgttccaaag aatcaaaacg gccagttatt aatggaatcc cttgtcggtt ctctgtgaaa
    70081 tattcgtttg gccgagggct tccaaacaca tcgtaagcta aacccgtact gacgaataac
    70141 caacccgcaa taaataggga aggtatagta atgctatgaa tgacccagta tcgaatactg
    70201 gtaataatat cagcaaaaga acgttctccc gtgcttccag acatgctgag ctccacatat
    70261 tcttgtacag taaaaaaggg gaatcgattc tgtaaaagat gggatcagta aatataaaac
    70321 tactgatctt tcatctttgt aagatcgtca atattgtacc gaaggtgtat ttagagtata
    70381 ccgaatcagt atagctatcc ttcctctgac acagcaacgc agtttcgatc agtatcaaaa
    70441 caaaatccta cataattact ttcctctttt attgttcctt gtatatgtat aactgaactg
    70501 tgttattcaa cagaatattc ttcaatttcc ggtaatataa agttttcatt actggcttca
    70561 taatagaaag ttatcatctt ggtaaggtgc gaatcaatag cttctaataa ttcatgaagg
    70621 atttttatac tattcataca ataaatacaa aatctattcg tctttttttt ttttcatatt
    70681 gttaatagtt ttttttcaga tcataggata cctttttatc ttctcattcg agatatttta
    70741 ttgggcaatt acctactact gaatctaatg agttaaaata taaaaatata taagtaaagg
    70801 agtttcaagc attaatgcac aagttgcgca atgaatcgac aattcataat cacaggatta
    70861 atcgatgtta cagccaatga attaatcctt ttttctacct atgtctatgt tactctatct
    70921 ttgttagtat tgtttataat gactaataaa tcaagaactt tccattggaa ttaattctgt
    70981 caattggtat tttttttttg tatctcgcaa aaataggtaa atgttttatc agcatatgta
    71041 gcaaaagaac gtatcttatt tagctctttc atgcctacta taactagtta ttttggtttt
    71101 ctattggctg cttcaactat aaccccagcg ctttttgttg gcttgaacaa gatacgactt
    71161 atttgaagtt aattgaatga gcaattcata aaaatgaata tttctctgaa atttcaagta
    71221 ttctaaggtt cttttcgatg tcaattgtca aattttggtc attgagattc acggacgatt
    71281 cagattaata tttaggaata aaatttacct ctctttttcc ctcaaagaaa tcaaaatgat
    71341 tgaagttttt ctatttggaa tcgtgttagg tctaattcct attactttgg caggattatt
    71401 cgtaactgcg tatttacaat acagacgcgg tgatcagctg gacctttgat tgattgagta
    71461 atatttcttt tttaattttg attgacctcc tgcagagagg aggtcaattt ttagttgtaa
    71521 ttcaactttt ttttagttag tttattgtta ttcaatataa caaagaacat aatcacgctc
    71581 tgtaggattt gaacctacga catcgggttt tggagacccg cgttctaccg aactgaacta
    71641 agagcgcttt cttgaagata taactgtaag aaaaagaatt ccttttcttt tgtaccctta
    71701 atttaattca ataaatgcat cttgcatgca tatagtatgc taaaatcatt atgcccaatt
    71761 atattataat cgatctcaat taatcccccg ttactgccca taggaggagt aatgggtagg
    71821 gatgacagga tttgaacccg cgacattttg tacccaaaac aaacgcgcta ccaagctgcg
    71881 ctacatccct tttttcaatt gtcgtacagt gtcattgtac aaaagccctg tcttgttttc
    71941 cacatcgtta ttttctcttt atctatataa aatcaaattt ctttccattt cttctttttg
    72001 gtttcatata catataataa actatataca tctgaaatga aacctaatcc taatataaaa
    72061 aaagaaggac tatttctcgg ttcagggtat tttttttagg ggtaggggca ggaaaatcca
    72121 tcccatctac tgactcattg tacatagagt agacatttta gttataaatg ttgcataaaa
    72181 atacaagtga tccttaattt agtttgatca tacatgtatt acaataaaga aggaggattt
    72241 tcaatgcgag atataaaaac atatctctct gtggcacctg tgctttctac tctgtggttt
    72301 gggtctttag caggtttatt gatagagatt aatcgtttat tcccggatgc cctgtcattt
    72361 cctttttttt cattctagtt attgatatgt gacgaaatga agaaaattag ggatacaaaa
    72421 aattctatgt gactaatttc ccccacccct ctttttttag ttgtttagga taggaagaaa
    72481 ggagaaagaa tcaaagggta tttaacccgg tgggtctaat atagaatttg attggtagaa
    72541 tagaaatgtg ggtctaagac aggctccaca aatataaaat acgtaaatga aatactgtga
    72601 ttagactaag aacaattgct agttagaaaa agttgtatta gttaattatt acattgtaat
    72661 gaatgctttc aaaattaaat tttagtgact tctattgatt tttcgatttg atgttccttt
    72721 attcttcttc ggttcgggtc aaaaatcgaa gagttgagtc gatccaaaga aaaggaggtc
    72781 catggccgaa gttcaaaatg tcagagtcag agtgattttg gaatgtacca gttgtgtccg
    72841 aaatggtgtc attaaagaat ttccgggcat ttctagatat attactcaaa ggaatggaaa
    72901 caatacaccc ttaaaattaa aaaaattttg tcgctattgt aagaagcata caattcatgg
    72961 cgaagtaaag aaatagatcg aagagggcgc gtgggcaatc cttccaatcc aaggagcaag
    73021 aggaggttaa taacatacat atattatata ttatataata tatataaata atgtatataa
    73081 atatgtatat aaatacagaa atcaaaccct atcctatttc gttcggatct taaatgcatg
    73141 aagaaataag attttagaga taaggaataa accatggata aatccaagca acctttttat
    73201 aaaccaaaat ttaaatataa acataaatat aaacccaagc gatcttttca taggcgttgg
    73261 ccccgcattc gatcggggga tcaaattgat tatagaaaca tgagtttaat taatcagttt
    73321 attagtgaac aaggaaaaat attacccaga cgagtgaata gattaacctt gaaacaacaa
    73381 cgattaatga ctcttgctat aaaacaagct cgcattttat cttcgttacc ttttactaat
    73441 agtgagagcc actttaaaag aaccaagtca atctatagag ctagagctag agctactggt
    73501 cctagaacta gaaaaaaata ggcatactct acccttcaat tggctcaaaa cttcaatctg
    73561 aattcaacat tgaagttttt gaaaaagact agaatccata tttcattatt gtgttgtaat
    73621 aaaaaacggg gaataaaaaa tccttttttt attgaaacat gttcgttcat tcatactact
    73681 tatcttaatt tatttttatt ctatcttccc ggagtttatt ctccgggtaa ttttgtttca
    73741 accattcctg tatataattt tataatccct tttttttgat aatctttttt gaaatgatgc
    73801 aaagagaatt tttatttgat atagctattt gcgcaagtat tttacgatta agaagcaatt
    73861 gcctcttgta cagattatgt agcaatctac tataactata ggaaacctcg ttctcacgag
    73921 ttactgcatt tatccgcgtg atccacaaac gacgaaaatc tctcttttgc ctacctctat
    73981 ctctataagc ggaatccaaa gctctcatgt tctgttgagt aatagttcga gtcagtcttg
    74041 aatgagcccc tcgacggctt gaaacaaata aacgcatttt tgttcggcgt ctccgagctg
    74101 tatatcctcg tctaactctg gtcatttaat caaattaacc tttgatgaat aactatttga
    74161 tttctgttcg ttcagtcatt ctttttccgc agttcaatta ataacaaaac ggattattcc
    74221 gatatataaa atataaattc caatggcttt tgctactata accttcccaa ccacaatttt
    74281 ttatttcttt tagtcaggta tttcacttgt ggaaataaga aattcgacca atcaaatcaa
    74341 taataataat aaaacttgta aaatatcaat aataataata aaatttgtaa aataaattaa
    74401 tttatattaa aattaaatta atttatatta attatttaaa ataaatagtg gattccttcg
    74461 tttctatggt tacttcttaa acggtgaggt cctctctata caccggagct ctttcttcca
    74521 ttccatttaa tcaatgtttt tggtaacttg tacagttcgc actttttggc tctacccatg
    74581 aattatacag taataggtct tttcacaatg agagctatcc atacagtgac ggcatttaat
    74641 tatgaaagtt ggctaggtag ctgaccctgt tagtccgtta tttcaagaat aagagcataa
    74701 ttgttttgtt tcttatatat tgtttccccg cttaatggat aaccttttgc taccaatgga
    74761 gaattgattt tcatctcaaa tcgaggtgat tggatttgca ccaacagaaa ccataaagtt
    74821 catacacaat caatagaggt atatgataca tctttatttg tagtttatat agtaaacagt
    74881 attcttccat tttttccatt ctatctattc attggtacta gtcattgata ctggaacaat
    74941 tgtctcattt gtgttcgagc tcatgatcta aataaacgag tcgcacatac gtcctcatac
    75001 atattcctcg acgctgaggg catcctcgaa gagcacgaga tttcttgacc tttctttttg
    75061 gctgtcttgg gtttctaata agttgtttag tagttggcat gttgaatcct atatatgatg
    75121 ggattataat gggctggttt agatcgatat taacctgaaa attatgaatt ttttctcttc
    75181 aattgaatga atattttact tgggtaaaaa aaaaatattc aatatcaaat cacggaaaat
    75241 tcaaataaag tcttcacatg tggatggttc tggttcacca ttttcacgat ttcgccttgg
    75301 aataggaggt ctacgcattc ggtggtcctc aagaaaacca aaaggatcgt gcgatataga
    75361 gtcaataagg ccataagata tggcttctgt tggtaacaaa agatcatccc tttccaggtc
    75421 gaggtatatc gttgtagcag gtttgccagt tgtttctaca tacatgttta cgatcatatt
    75481 tcgaagttcc aacaattcat ctatttccca agaatgatct agcgaatttc catcaaaaaa
    75541 agaggcgaga ggttggtgaa tcatgaccct gattatataa catccatcat gagcggctcc
    75601 tctatctcac acgattggtc aaaaggaagg aataaaaata acaataagaa aaagatagaa
    75661 ttgaacaacc gtacaggcat cttttgtacg ttgcatacgg ctccgcaatg gaattgactt
    75721 ttcccttccg tctgcaaaag aaagggacaa aggtaccgga aaaaaatgga atccatccga
    75781 tccagatcgt tgaatgatcc atttaccacc cttcctttcg tagaagtaaa aaatactatg
    75841 atggttctgt tgctttatat atttcttatt tatctcgtct ttaatttaga atttagcaat
    75901 cccaaggttt tttgacccga tcaaataagg taagaaaaaa aagatctttt tttttctata
    75961 acattaatat cagaaaggca cttctggtgt gtaagaaaaa tggtttgtga cgctgaaaca
    76021 gacctccaga tcaaatcaga aataaccttc gtttcatact actgtttcgg tacataattt
    76081 catgttatga aaaaacaaaa aaaaaaaagt ttagtttgtt catatcgaat ttaaaatgcc
    76141 atgctattat tacttattat tcatgttcca tatggtgaag gcatagtctt tttttttttt
    76201 tcaaataaaa aactcattgg cgccaagcgt tagggaatgc ggaacgtttg ttaaaatgtc
    76261 ctccggacag aattaaagat gccattgaag cggcttgtcc tatgcatatt gtatgtacac
    76321 cagatgtcat atagcctata gtatcaaaaa tagctattcc tggcattacc gatccaccgg
    76381 gggagtttat aaacaaatga aattcgtctt cctctcgctc catattaaga tataccataa
    76441 taccaataat gcgattcgag acctcgtaat caattttttt tcctaaaaga agggctcttt
    76501 cgcgagaaag tagttcgatt aggacaaatt gtatccttta ggaaccgtac atgcaccttt
    76561 ggatgcatac ggttcaaaaa aaattgcgaa aaaaaaaaat caatgtgtcg attctagtcc
    76621 tatttctttt tttttaaaca ggtttttttg tttttttcta atgaaaatga agggactttt
    76681 tcttatatta ttctattttt caagaaacat cataagtttt tttttgcttc cttcccctct
    76741 atccataata aaaaaaaaga attcaaaaaa cttattgaac taacctatca ttgatgtatt
    76801 gtttcatcga aattcaaatc acgatgtcat tttcttgttc ctaaatgggc ccatttaatt
    76861 cttttaggtt catgttctac tccgggtaaa tatctatccg aattatattt gcacctatag
    76921 ggcaaattat gtcagtgcca cttttttgct acgatttttt ttttcaattc ttttcatgcc
    76981 ttccgccaaa ctatttgata tatttattat actattccat tgatcggcag tttgagatag
    77041 cctctagcgg cagtttgaga tagcctctag gatataaaaa tcctttatga tacaagtggt
    77101 aatggtacct atattaccaa tttggtattt tctgaacgga gccttaatat ttcattttat
    77161 tgttattggt acaaaccaac cataaattct tctaatttag attatcgatc tctaaaaaaa
    77221 ttgatttaat tgtacttcgc gctccgagtt tttgaagatt taatcaatct ttcttgggcg
    77281 aaacagagga tatctcgatc cggagagaga acgggtaaat cccatatgac ccaatatgtc
    77341 cgacaagtcg cactataagt caatccaagt tgcatcttcc tcttcatcaa cctgaaaagg
    77401 tacttttggt actccaacgg gcataaaata aaaaaaagaa attaaagtac tatattttac
    77461 tttgatgtgg aaacgtaaca atcaatttat tgtcttcata atttttattt ctgtttctct
    77521 tattttatac atacttattt tatacataga ttggggggtt catacagaaa tacggaacgg
    77581 aatgaataaa gaaaaattct tataagggga tagttcgaat aatcaacaag tgtttttgca
    77641 ttcggtttcc aaaaatgaaa ccaattcgcc attgcgtatt gttacttatc gggtatagaa
    77701 tagatctgct tctctttgtt cctacgaaca gaaattttcc attatttcca atgtaacgga
    77761 ataaaaattc accagataat ctactgaaaa aaggttaggt aaggttaggt acatagtata
    77821 agtatatatg ttgtttatat atatatatat atatatatat atatatatat tatatatata
    77881 tattatatgt ttatattatt ttatatttat ttatttttct tcttattcta ttttctatat
    77941 ttcttatatt tatatttatt attataattt aattaattta taattaataa ttatatttat
    78001 tatattttat attttttttt atattttgag ttttttagtc caatgcgata aagttacatg
    78061 gtgtctattt atctttgata aaggggtatt tccatgggtt tgccttggta tcgtgttcat
    78121 accgttgtat tgaatgatcc cggtcggttg ctttctgtcc acataatgca cactgcttta
    78181 gtttctggtt gggccggttc aatggctcta tacgaattgg cggtttttga tccctctgac
    78241 cccgttcttg atccaatgtg gagacagggt atgtttgtta tacccttcat gactcgttta
    78301 ggaataacca attcatgggg cggttggagt attacagggg gaactataac gaatccaggt
    78361 atttggagtt acgaaggtgt ggcaggtgca catattgtgt tttctggctt gtgcttcttg
    78421 gcagctatct ggcattgggt gtattgggac ctagaaatat tctgtgatga acgtacggga
    78481 aaaccctctt tggatttgcc caaaattttt ggaattcatt tatttctttc aggggtggct
    78541 tgctttggct ttggtgcatt tcatgtaaca ggcttgtatg gtcctggaat atgggtgtcc
    78601 gatccttatg gactaactgg aaaagtacaa cctgtaaatc cagcgtgggg cgcggaaggt
    78661 tttgatcctt ttgttccagg aggtatagct tctcatcata ttgcagcagg gacattaggc
    78721 atattagcag gtctattcca tcttagtgtc cgtccgcctc aacgtctata caaaggatta
    78781 cgtatgggaa atattgaaac tgtcctttcc agtagtatcg ctgctgtgtt ttttgcagct
    78841 ttcgttgttg ctgggactat gtggtatggt tcggcaacta ccccgattga attatttggc
    78901 cccactcgtt atcagtggga tcagggatat tttcagcaag aaatatatcg aagagttggt
    78961 gctggactag ctgaaaatct gagtttatcg gaagcttggt cgaaaattcc cgaaaaatta
    79021 gccttttatg attacattgg taataatccg gcaaagggag gattattcag agcaggctca
    79081 atggacaatg gggatggaat agctgttggg tggttaggac accctatctt tagagataaa
    79141 gaaggacacg agctttttgt acgtcgtatg cctacttttt ttgaaacatt tccggtagtt
    79201 ttggtagatg gagatggaat tgtgagagcc gatgttcctt ttagaagggc agaatcaaag
    79261 tatagtgtcg aacaagtagg tgtaactgtt gaattctacg gtagcgaact taatggagtt
    79321 agttacagtg atcctgctac tgtgaaaaaa tatgctagac gcgcccaatt aggagaaatt
    79381 tttgaattgg atcgggctac tttgaaatcc gacggtgttt ttcgtagcag tccaaggggt
    79441 tggttcactt ttgggcatgc ttcatttgct ttgcttttct ttttcggaca catttggcat
    79501 ggcgctagaa ccttgttccg ggatgttttt gctggtattg atccagattt ggatgctcaa
    79561 gtggaatttg gaacattcca aaaaattggg gatccaacca caaggagaca gatagtctga
    79621 tacaacattg ctctggtatt tgggataggt gacggaaaaa tcgtgacttc aatcactgct
    79681 ttttctttga ctctttccct ttctttatct gataaatgat cccaaatgaa taggtttgga
    79741 agctataatt gtaaaccacg atcgaatcta tggaagcatt ggtttataca ttcctgttag
    79801 tctctactct agggataatt tttttcgcta tcttttttcg agaacctcct aaggttccga
    79861 ctaaaaaaat gaaatgattt ttcattatct caattgaagt aatgaacctc ccaatatggc
    79921 atattgggag gttcattact tcggctagtc cccgtgctcc tcgaatgggt ctcttagttg
    79981 ttgagagggt tgcccaaaag cagtatataa ggcgtaccca gtaaagctta caagtaaacc
    80041 agatatggag atggcgacta aggttgctgt ttccattatt atatttcaag atcgcgatgg
    80101 atctacaata agattgttta tttacaacta caacggaatg gtatacaaag tcaacagatc
    80161 tcaaccgatg aaatagtatt tatggctaca caaactgttg agggtagttc tagatctggg
    80221 ccaagacgaa ctcttgtagg ggatttattg aaaccgttga attcggaata tggtaaagta
    80281 gctccgggct ggggtactac tccccttatg ggagtggcaa tggctctatt tgcgatattc
    80341 ctatccatta ttttggagat ttataattca tccgttctat tggatggaat ttcagtgagt
    80401 taggttcata agagcaatga agtactagta aaaaaactta ggactcggat ttctagtcta
    80461 ttttggtagt tcgaccgtga aattcctttg tttcggtatt tccggaatat gagtgtgtga
    80521 cttgttataa ttgatcctat tgatatacag aaaatggatc tgtcatcttg atagagatga
    80581 ttctacctcg tcggatattt atttatattt attctagttt ccggagcacg aaatatatcg
    80641 aataaatcaa gaaaaggaat atttggacta tgattcatac ctactattaa aacctcgtaa
    80701 ccggactcaa aaaaaaattt caaaagggta ttgcctaaat caaacaattt ttttctttca
    80761 gaactgtgtg ccttgacgga agtacaacta tttctatgga ttttgttgag tcattacatc
    80821 tattcattaa ataagtgatg atcaaatggt tcttactcag agaatctttg atttgagttt
    80881 tgtttgggga ctttttgatg agtcatcgtg gttctagtat gaatctgagg tttcaattga
    80941 ttcatagggt ctcaacaaga gaattcctat caaaagtaaa acgtcaattt tcattacgca
    81001 aaaaaactaa aaaaaaaaat actaaataaa taggggaaga gaagattcaa gaggcctgta
    81061 ataatcaata taaaaaaaaa agaaaagacg gatgagctaa cttgatattt tttggcatta
    81121 tcatcacaaa gaacagattt cggattttga tttcttcggg gtagattgaa tcaagtagct
    81181 aagaagtttc aaattttcta ttacatatcc gttgaaacag tatttgtatg tttttgcttg
    81241 agccgtacga gatgaaattc tcatatatgg ttctcggggg ggggggggag agttacctcg
    81301 gtttacctat ctcaataaag tatatgactg gttcgaagag cgtctcgaga ttcaggcgat
    81361 tgcagatgat ataactagta aatatgttcc tcctcacgtc aacatatttc attgtctagg
    81421 ggggatcaca cttacttgtt ttttagtaca agtagctacg ggttttgcta tgacttttta
    81481 ctatcgacca actgttacag aggccttttc ttctgttcaa tacataatga ctgaggccaa
    81541 ctttggttgg ttaatccgat cagttcatcg atggtcagca agtatgatgg ttctaatgat
    81601 gattttgcac gtatttcgtg tgtatctcac aggcggattt aaaaaacctc gcgaattaac
    81661 ttgggttacg ggtgtagttc tcgctgtatt gactgcatct tttggtgtaa ctggttattc
    81721 cttaccttgg gaccaaattg gttattgggc agtcaaaatt gtgacaggcg tacctgaagc
    81781 tattcctgta ataggatcgc ctttggtaga gttattacgt ggaagtgcta gtgtgggtca
    81841 atccactttg actcgttttt atagtttaca cacttttgta ttgcctctcc ttactgccgt
    81901 atttatgtta atgcacttct caatgatacg taagcaaggt atttcaggtc ctttataaag
    81961 taaagaagac agatcataga tatttgtaat cgatcatata ttattttgga aaggaacaat
    82021 agtatctcat tgctacaaat atggattatt gaaaaaaaaa taagacatgt tatttggata
    82081 tttctcttca actccaaagt attctttttt tgatacttcg atatgaatag ttgaagtgga
    82141 tcctcctaag agaagatgga ttatgggagt gtgtgacttg aactattgat tgggccatgc
    82201 ggatatatga ttttatccgc cacattagaa tccacaacca aatgtgtctc cgcatccaat
    82261 catcgcgcga gtccccctac gtagtggaag ataggctggt tcacttgagg agaatctttt
    82321 ccatgatcat actcgaatcc atgtcatgca tgaacaggct ccgtaagatc ccgtaaaata
    82381 gatgatgtag cataatctgg attatgttct atctattcta cttacttatt atagtatgga
    82441 aatgcatcca tttcctttgc atccatacgg atccatgata ctatcggagt gaaataagga
    82501 tctaaggaag aatataggtt aaactttatt agtaacaagc aaattctttg tatttaagaa
    82561 gactcacgat attgtgagaa taaatatcaa tcacaagata tgagataatc caaaaagcac
    82621 ttgatcatga tcaaattttg aagcctactt ggatattgag catttacctg taagaactga
    82681 attcttgcca atgaatagtt gcaactccaa aaaatggagt ggagttcgat aaagattttc
    82741 ttacatagag ttattatata cgtgtagata tggataaaat acggatccac ttctttcatt
    82801 cctttgattt gattcttgct cgagccggat gatgaaaaat tatcatgtcc ggttccttcg
    82861 gggggtggac ccataagaat tcacctatcc caataacaaa gaaacccgac ttgaatgatc
    82921 ctgtattaag agctaaattg gctaaaggga tgggacataa ttattacgga gaacccgcat
    82981 ggcccaatga tcttttatat atttttccag tagttatttt gggtactata gcatgtaacg
    83041 taggcttagc ggtcctagaa ccctcaatga ttggtgaacc ggcagatcca tttgcaactc
    83101 ctttggaaat attacccgaa tggtacttct ttcccgtatt tcaaatactt cgcacagtac
    83161 ccaataagtt gttgggcgtt cttttaatgg tttcagtacc aacgggatta ttaacagtac
    83221 cctttttgga gaatgtcaat aaattccaaa atccatttcg ccgtccagta gctacaacag
    83281 tttttttgat cggtaccgca gtagctcttt ggttaggtat tggagcaaca ttacctattg
    83341 agaaatccct tactttaggt cttttttaaa ttgattcaat cgtgaaatac tgcgcgtagg
    83401 tatctaggga atagttgatt caaactgaat cttccctaga tacattattt ttaatccatc
    83461 tcaatacgga ttgtgctaaa gatgaagtaa ttgtgataga tttaaaatga aaacttagtc
    83521 ttacgtaatt taattttgaa atgcttctgt agaatgtcca ctatctgttt tagatcttct
    83581 agccgaaaat attcaatttt cataagatct tcttcactgt tactcaaaag gtccaataat
    83641 gtatgtatat tggacctttt gagacaatta taggtcctag agggcaattc tgattggtca
    83701 ataaaaatac atttcaatgc aatttctttt ttgtttttct ttagattagc taatctatca
    83761 tgaaaagtaa aaaggggtag agtaaatctg cttttatttt cttcgaaatt aatgtccttt
    83821 tcctctgcat gtagaaaagg aataaataaa tcaatcaaat tacgagaagc ttcgtggagt
    83881 gcttctttag gagttaaact tccatttgtc catatttcta gaaaaaggat ctcctgcttt
    83941 tcattcccat tcccattccc ataatcataa atactatgat tcgcatttag aacaggcatg
    84001 aatatagcat ctataggata acttccatct tgagagttat ttgtgggtct cataccatat
    84061 ccgcgatctc tttggatttg taatccaata cataaatcaa taggctctgt cagggtagct
    84121 atatgctgtg tagtgtcaac tatttccaca gaaggcggta ggataatatc ttgagctgtt
    84181 atgtatctgg ggcctttgac gcaaacggat gcgtctcgag tgccatagag attacttctc
    84241 aatacaattt ctttcaaatt cattaaaatt tcatgtactg attcttcaat acccactatc
    84301 gtagaatatt catgtggtac tttttcagat tttgcacatg ttatacatgt tccttctatt
    84361 tctttaagta aaatccgtcg catagcgata cctatggtat cggcttgacc tttcataagc
    84421 ggggacagaa cgaaacgccc ataataaaga cgcttactgt ctattcttga ttcaacacac
    84481 ttccactgta gtgttcgagt ggatcctgct atttcctctc gaaccataaa aatatattat
    84541 tgttatttga ttagattatt gaattatttc tcttggaatc cgttccattc ttatttctat
    84601 atacgtcttt tttgaggggg tctacaccca ttatgtggca taggagttac atcgcgtacg
    84661 taactaaatc gtataccact ttgaaaaata gttcgtaatg ctgcatctcg tccggaacca
    84721 atacctttta tcctgacttc tgcgcgttgc agaccttgag cggcggctat acgaatagcg
    84781 tctgctgttg aggcttgagc agcagcaggt gttcctcttt ttgagccttt gaacctaaaa
    84841 atacccgcgg aggaccaaga aatcacctgc cctcgcatat ctgtaacagt tacaatggta
    84901 ttgttcaaac tcgcttgaac atgaataatt ccttttggta ttctacgtcc actcttatgt
    84961 gaacgaagac gtcttctata tctatattta cgtatactaa ttggtatagg gtttggtata
    85021 gggtttggta tagggtttgt catattttat catctcataa atttgtcata ttttatcatc
    85081 tcataaatat gagtcagaaa tatataatat atggagatat ccatttcatg ttaaatggag
    85141 atatccattt catgttaaaa cagatttttt ctttttttac attgatcctt cctttaaaaa
    85201 gctcaaaaga ttatccttgt ctctgtttat gttttagatt aggacaaatc actgtaattt
    85261 gtccgcgcct acggcgcact tgacatcttt tacaaatttt acgaacagaa gcactttttt
    85321 tcatatttac gattccttat taaattaatt tttgaacctc gaattgtatc ctcacgaata
    85381 aaattcaaaa aatcccctaa tcgttcaaat cttcgtcgcg aagtctataa attatacgtc
    85441 cccttctgat tgaatcataa ctacttactt cggacccggt ggtatccgga taaaaaaaac
    85501 cgcgttggat cctctccgaa acataaccta gaattagatt ttcattgtct aaagggacct
    85561 ggagcatacc atgtctaaag ggacctggag cataccattg agaagttatt cagtaattaa
    85621 actctcatga atcaattttt gttctttcac cccaggcaac ccttcattga agtattaatt
    85681 aatggggaag tagtcatata actcactttc ctctcttttt cttttcattc ttttcacaac
    85741 tgggaagtta gagatcaagt taggataccg taggaaaagg atcaacatat ataacacaaa
    85801 acttctcccc caactccttc taggcgagct tctcgatctg tcattatacc tcgagaagta
    85861 gaaagaatag caatccccat tccgcctaaa attctaggaa ttcgtttgta gtccgaatag
    85921 attcgtagac caggtcggct gatacgcttt aaatttaaaa cagtttgata tattttttcc
    85981 ctagttcttt tatgtcgtag ggttgaaacc aagaaatttt tctgactttc tcgatgtttt
    86041 ctaacgtttt taataaaacc ttctcgcaga agtattttaa caatcttttc ggtgatatta
    86101 gtagatgcta ttcgaaccat tctttttttt ttcatgtcag catttcttat agaagttaat
    86161 atttcggcaa tagtgtccct actcatgatt aattatagtt gtctcctaat tttgatataa
    86221 tcaacgtgtt tatttttttt tttttttttt ttttatgaat tcataaaaaa aaatatatgc
    86281 ttgagataca atatatgctt gagacacaat atactaattt atctatttca gatattctac
    86341 tatatcatta tttcatctac aaatatttat aatatttcag gagctaatga gataatttta
    86401 gtgaaattga attctctcaa ttcatcgacg attgggccaa aaactcgaga accttttgga
    86461 tttctttttt tatcaatgac aactgctgca ttgtcatcat atcgtattct aataccgcct
    86521 tcacgcttga attcgtgaca cgtacgtaca attacagctc taattatttc tgatttttcg
    86581 agtgccatct ttggcgctgc ttctttaatt acagcaacaa taatgtcacc aatatgagca
    86641 tatcggcaat taccatttcc caaaattcga atacacatca attttcgagc cccgctatta
    86701 tccgctacat tcaaaacggt ctgaagttga atcatatcat tttttatctg ttctttcaat
    86761 gcaaaggatg aagaaagaaa agaaatatta tctgtccaga aataaataaa cccacaattg
    86821 tatttttttt tcattcctaa tacccttttc tttttttcta tatctctatc cctcaataag
    86881 aaattgagtt cgtataggca ttttggacgc agctattgaa atggctgctc tggccacagt
    86941 ttcggatact ccgcccattt cataaagtat tcgacccggt ttaacaacgg atacccaata
    87001 ttttggcttt cctttccccg aacccatacg tgtttctaca gtttttattg taacaggttt
    87061 gtcgggaaat atacgtatcc atatttttac actacgacgc gcatatcggg tcattgccct
    87121 tcgccctgct tctatttgtc tagctgtgat ccacgcgggt tcaagtgctt gaagagcgta
    87181 tcttccgaaa cgaatatgat tgcctctaag agatattcct ttcattcttc ctctatgttg
    87241 tttacggaat ctggtttttt tggggttata gttgatggtt gtttccctcc tccatctcta
    87301 ctgcagaacc ggacatgaga gtttcttctc atccggctcc tcgcgaaaga agaaacaatt
    87361 caatataacg gattcaataa tattacaaat acacatgtat tttattaata atatactagg
    87421 gtttgatatt acatatgaaa gaaagctgca tgcaagatat atttacctac aagatatata
    87481 tcttggattt tgatttatat atatattttt atatatttta tatttattat atattattaa
    87541 tatattattc aattattatt aattatatta ttcaattatt attaatatat tattaatata
    87601 ttattcaatt tatatattaa cttaaaatta acttaaactt aaataatact agtttatatc
    87661 tagtttatat taaagtttat atttatataa acataaactt aaacataaac tgtttttttt
    87721 atttaaatct aacacattat aacataacga attctttttt aacttttttt tttaatttat
    87781 taatccaaaa aatcaatgtt tcgcgggcga atattgactc ttttctgttt catttgtagg
    87841 gtcaacccat ggcaaattta attaattggt tcctggtccg ttccgccatc ccacccaatg
    87901 aatcattagg attccttttc atttcaatag aatcctatgc agtcacgggt ttcgtcgttc
    87961 ccatagcttc tccgttaatg attaggcctg aactcgacaa tggagctccc gacaaaatgc
    88021 gtttccgagt caatctcctc agtttctatt aactcggggc tcttgacttt ttcagtattg
    88081 atgctttatc acactgcctt ttataaaatg attcataaac catacatatt ggaatcatat
    88141 atcgttgata tttttttctt tctatctatc tatcgtcctt ccatttaatt tatctacatc
    88201 cccttattat tcacaacccg gaatcctatt tctttttttg gaaaaattta cagttgctac
    88261 aactatatga tcgatacctc atatagtgac tgtttggggg gatctcgaca atacgaagcc
    88321 ataagttggt tattagtttc tatagttact agttcataat aggagtcagt ctatttatta
    88381 tcccgactct aaagaaaaac caagacaacg agtcacacac taagcatagc aattctacca
    88441 aataaaaagg taaataaaat tttgattcat ccctaaagaa ttaagctcat attttattca
    88501 acaaatagga ggaaaaacct gtttttaatt ttttgttcta tcactggata gaatggtaag
    88561 acaaataaag gtccattatt tttcatctac aaatatccaa acttttatgc ctaatattcc
    88621 atggatagtt tgaactggat agaaaaaata atcaatttta gcacgaatgg tttgtagggg
    88681 aatcctacct tttctgatct tcttgctacg tgcaacttct tttccggcga tacgccctga
    88741 aatttttatt ttaattcctt ttacatcatg tattttttca gttaattcaa tagctttttt
    88801 cattgctttt acagccggaa ctctattttc taactgcaaa gctatgtatt ttgccagaat
    88861 attaggttgt ccataaggtt tttcaacttt tttgatagta atcttgagtt tccgttttat
    88921 agaataaaac tctttttcta cattcgttcg taactctttt tttatattca actttttttg
    88981 tacattcttt tttaattctt tgattacttg ttttcgatcc tctattaata aatttgggaa
    89041 tgcaatatgg attatgaccc aaatagcatc gattcttttt ttaatttcta tatgtgtaat
    89101 tccaaatttt tcgaattccg aagacattct cacatttgga tttttttgta tataattatt
    89161 gatacaagtt tgtatataat tcttgataca atctcgtatt ttttcatctt cccggagacc
    89221 agtggaataa agttttggtt gtgcgaacca aacggaatga tgattttggg ttgtaccaag
    89281 tctgaaagca agtggattta tttttcgtgc catattattt tatttccatc catatattat
    89341 ttttatatat gaatctaaga tttagattca tatttaaatt ttttagattt ttctttcaat
    89401 acaattgtca tataacaggt aggtcgcttt atattataac tgcgtcctct agccctatgt
    89461 cttaaccttt ttacatgggt acccccatta acttcggctt tactaatgaa tgaatccgct
    89521 tcgttcaaac ccagatcttt agcatttgct gctgcagaat aaaccaattt taaaatgtga
    89581 aaggatgctc gataaggcat gaattccagt atcataagtg tttcctcata ggaacgtcca
    89641 cgaatttgat caattactct tcgtgctttg aaaacagaca tatatagctt tttttgagct
    89701 aaagctttga cttctgtatg cggtttactc gagttcctcg ttaccatatt tatcataaag
    89761 tgactccctt ttccaccaat gaatggtgaa cactttttct ttatatttat ttttatttat
    89821 taattagttt ttaatatttt ttattagatt ggcgacgaga tctattgtct ttttgttttt
    89881 ttgcaggttt ctcaatatat tggcgacgag atctattgtc gttttgttgg cgacgagatc
    89941 tattgtcttt ttgttttttt gcaggtttct cagtagattg gcgacgagat ctattgtcgt
    90001 tttttttttc tgtatgtttc tcaaaggttc gagtaggtac gaaatctccc aatttgcgac
    90061 ctatcatacg atatgatata taaatgggta tatgttcctt tccgttatga acagcgattg
    90121 tatggccaat cattataggt ataatgccag atgacctaga ccaagttact attacttctt
    90181 ttttattatt tttattgagt ttcttaattt tgtcgaataa atcattagct acaaataaaa
    90241 aaatattttt tttttttttt gaatatttca cagcagatta ctcctttttt ttaactttaa
    90301 ctttattttt aactttaact ttcccatttc aaattcaaaa aatgctattt tcaatatgcc
    90361 tatttacggc gacgaagaat caaactatca ctatatttat ttttcctact tcttcttcca
    90421 agcgcaggat aaccccaagg ggtcatgggt ctttttctac caattggtgc tctcccttca
    90481 ccgcccccat ggggatggtc tacagggttc ataactcctc ctcttactac aggacgctta
    90541 cctagccaac acttagatcc ggctctaccc aaacttttga gtttcgcccc aacattacct
    90601 acttgtccga ctgttgcaaa gcagtttttg gatatcaaac ggacctcccc agaaggtaat
    90661 cttaatgtgg ccgatttacc ctcttttgca atcagtctcg ctacagcgcc tgctgctcta
    90721 gctaattgtc caccctttcc aagtgagatt tctatgttat gtatggccgt gcctaagggc
    90781 atctcggttg aagtagattc ttctttttta tcaaaaaaaa aaccccttcc caaactgtac
    90841 aagcttcttc caaagcatac ggctttctag atgtatatga tgatatctag acagatggat
    90901 cttatatgaa tcatatgatg aagtaccaca tgagtggata tacaggaatc caaatctgcc
    90961 gaatcactca tgttatgatc ttctacatcc taggtctctc cgttccgtca tctggcttat
    91021 gttcttcatg tagcattcag accgaatgac tctatgaaat tacgtcgata cttccacata
    91081 ttacgggtaa cgtaggagac atctctattt ttccccgggg gatccttata attatcactg
    91141 cttagctttc aattcgcctc tgaccatcaa attaaatgtg aataacccgt cttcctctct
    91201 ttgaaacaag gggcgctccc ggtccgtgct tcaaacaatt ttgtcttctc catattacca
    91261 tatccctaga gtcaataatt ttctatgagg aactactgaa ctcaatcact tgctgccgtt
    91321 actcaacagt tttctgttga ggtatatccc gtagaggtac tcaatttgga tcagtgatcg
    91381 atttctaggt ttcgtcgtaa acctaattgg ttacttccaa ttacgtaaat caatagttca
    91441 aaccgcactc aaaggtaggg catttcccat tgatatagga acttctgtac cagaaacaat
    91501 ggtatctcca attatagccc ctctgggatg taaaatatat ctcttctcac catccccata
    91561 gtgtatgaga caaatgtatg catttcgatt agggtcgtat tctatggtta cgattctacc
    91621 atatatgtct tttttattcc gtcgaaaatc gattttacgg tatagacgtt tatgacctcc
    91681 ccctctatgt cttgcggtaa tgattcctct ggcattacga cctttatcac aacgatgctg
    91741 tccatagatc aatttatttc gtggattgga ttttactttt ctgtcgggta tagaagtttt
    91801 gtataaatgt ttcgccgtgt tattaagtat tttgctttaa gttcttttct ctataagagg
    91861 tgtaatagaa taaccagcgt aatgatcata cgtctgtaat gcattgtatg tcccataata
    91921 ggtcccattc ttctaccctt tctcgggagt cgatgactat tcatagctat taccttgaca
    91981 ccaaagaaga gttcgaccca atgctttatc tctgtcctag ttgatcctga ttcgacatta
    92041 gaagtatatt gattgttccc ccttttttct gtaaatactg cttgattcca tccataaatt
    92101 ttcttcccta tgagtttcca gtatcgataa tcattctagt tcttactgtt catatgttat
    92161 ggtatgaata taccatacca attcgttatg tatgtatgat gagattccat tgatacagag
    92221 ccaattccaa taaatagact tattgaaccc attggcgggc atccagcagg aattgaaccc
    92281 gcgaatttgc caattatgag ttgggcgctt taaccattca gccatggatg cttaacagag
    92341 aatatcgtat agagaatatc gtataataaa ataaacagag cgtatagaga atatcgtata
    92401 ataaaataaa cagagcgtat agagaatatc gtataataaa ataaacagag cgtataataa
    92461 aataaacaga gcgtatagag aatatcgtat aataaaataa acagagcgta taataaaata
    92521 aacagagcgt atagagaata tcgtataata aaatcaaaat ctttattaaa tctttaggag
    92581 gaattaaatc aatgaatcga catcgtcaat tcaaattcga gttgggagag atattgagag
    92641 atattaagaa ttctcgctgt tttgtatatt cgtggatcaa attcggttca gtggtatctt
    92701 tgactcacat ttttttccac caagaacgtt ttatgaaact ctttgacccc cgaatttgga
    92761 gtatcttact ttcacgtgat tcacagggtt caacaagcaa tcgatatttc acgatcaaag
    92821 gtgtagtact gcttgtagta gcggtcctta tatttcgtat taacaatcaa aagatggtcg
    92881 aaagaaaaaa tatctatttg atggggcttc ttcctatacc tatgaattac attggaccca
    92941 gaaatgagac attggaagaa tcttttttgt cttccaatat caataggttg gttgtttccc
    93001 tcctgtatct tccaaaaggg aaaaatcttt ctgagagttg tttcatggat ccgcacgaga
    93061 gtacttgggt tctcccaata aatcaaaagt gtatcatgcc cgaatctaac cggggttcgc
    93121 ggtggtggag taaccggatc ggaaaaaaga gggattctag ttgtaagata tctaatgaaa
    93181 ccgtagctgg aattgagatc tcattcaaag agaaggatag caaatatctg aagtttcttt
    93241 ttttatccta tacggatgat ccgatccgca aggaccctga ttgggaattg tttgatcgtc
    93301 tttctccgag gaagaagcga aacataatca acttgaattc gggacagctc ttcgaaatct
    93361 tagggaaaga cttgatttgt tatctcatgt ctgcttttcg tgaaaaaaga ccaattgaag
    93421 gggagggttt cttcaaacaa caaggagctg aggcaactat tcaatcaaat gatattgagc
    93481 atgtttccca tctctttctc ttctcgagaa acaagtgggg tatttctttg caaaattgtg
    93541 ctcaatttca tatgtggcaa ttccgccaag atctcttcgt tagttggggg aagaatcggc
    93601 acgaatcgga ttttttgagg aacgtatcga gagagaattt gatttggtta gacaatgtgt
    93661 ggttggggtt agacaatgtg tggttggtaa acaaggatcg gttttttagc aaggtacgga
    93721 atgtatcgtc aaatattcaa tatgattcca caggatctat tttcgttcaa gtaacggatt
    93781 ctagccaatt gaaaggatct tctgatgatt gttttgattc cattagaaat gaggattcag
    93841 aatatcacaa attgatcgat caaacagaga ttcagcaact aaaagaaaga tcgattcttt
    93901 gggatccttc ctttagtcaa acggaaggaa cagaaataga atcagatcga ttcccgaaat
    93961 gcttttttgg atcttcctca ataatgtccc ggctattcac ggaacgtgag aagcagatga
    94021 ataatcatct gcttccggaa gaagaatttc ttgggaatcc tacaagatca attcgttctt
    94081 ttttctctga caaatggtca gaacttcatc tgggttcgaa tcctactgag aggtccacaa
    94141 gagatcagaa atttttgaag aaaaaacaag atgtttcttt tgtcccttac aggcgatcag
    94201 aaaataaaga aatggttgat atattcaaga taattacgta tttacaaaat accgtctcaa
    94261 ttcatcctat ttcatcagat ccgggatgtg ttgttccgaa ggatgaaccg gattcagaag
    94321 agagatttca agaaatggcg gatctattaa ctctatcaat aaccgagccg gatctggtgt
    94381 atcatagggg atttgccttt tctattgatt cctacggatt ggatcaaaaa aaattcttga
    94441 atagggccgg agatgaatcg aaaaagaaat ctttattggt tctacctcct cttttttatg
    94501 aagagaatga atctttttat cgaaggatca gaaaaaaatc ggtccggatc tactgcggga
    94561 attatttgga agatccaaaa ctcaaaatag tggtatttgc tagcaacaac ataatggagg
    94621 cagtctataa atatagaaga ttgatccgaa atctgattca aatccaatat agcacctatg
    94681 gatacataag aaatgtattg aaccgattct ttttaatgaa tagatccgat cgcaacggaa
    94741 ttcaaaagga tcaaatagga aatgatactc tgaatcatat aactataatg aaatatacga
    94801 tcaaccaaca tttgaaaaag agtcagaaga aatggtttga tcctcttttt tctcgaaccg
    94861 agagatacat gaatcgggat cctaatacat atagatacaa atggtccaat gggagcaaga
    94921 atttccagga acatttggaa cattttgttt ctgaacagag gaaccgtttt caagtagtgt
    94981 ttgatcgatt acgtattagt attaatacat attcgattga ttggtccaag gttatcgaca
    95041 aagaagattt gcctaggtca cttcgtttat ttttgtccaa ggcacttctc tttttgtctc
    95101 gtttcttttt gtccaagaca cttccttttt tctttgtgag tattggcccc attcataggt
    95161 cccagatcta catctatgaa ttgaaaggta caaacgatca actctgcaat cagttgttag
    95221 aatcaatagg tcttcaaatc gttcatttga ataaattgaa accggatgat catgatactt
    95281 cccaaagacc gaaattcttg atcaatggaa gaacaagatt accatgtatc ttcaataaga
    95341 taccaaagtg gacgattgac tcattccata ctagaaataa tcgcagaaaa tcctttgata
    95401 acacggattc ctatttctca acgatatccc acgggctgaa tcccctgaaa ccatttcata
    95461 gaagttcatt gatatctgct ttttataaag caaatcgact tcgattcttg aataatccac
    95521 ataacttctg gttctattgt aacaagggat tcccctttta tgtggaaaag acccgtatca
    95581 ataattatga tcttgcgtat agacaattcc tcaatatctt gttcattcgc aagaaaatct
    95641 tttctttgtg cgtcggtaaa aaaaaacata tttttttgga gagagaggct attttaccaa
    95701 tcgattcaca ggtatctgac atattcatat ctaacgattt tccaaaaagt ggtgacgaaa
    95761 cgtataactt gtacaaatct ttccattttc caattcgacc cgatccattc gttcgtagag
    95821 ctatttactt gatcgcagac atttctgcaa cacctctaac agaggaagaa atagtccatt
    95881 ttgaaagaac ttcttgtcag cctttttcag atatgaatct atctgattca gaagggaaga
    95941 actcgcatca gtatctcagt ttcaattcga acatgggttt gattcacact ccatgttatg
    96001 agaaatattt accatccgga aagaggaaaa aatggagtct ttgtctaaag aaatgcgttg
    96061 agaaagagca tgagaaacag cagatatata gaacccttca acgagataaa aatcgtgctc
    96121 tttcaaatct ctcaaaaaga ttgaatctgt tcaaaacata tatgccatgg ttatttactt
    96181 cgacagggtt caaatatcta tatttcaccc ttttagatgc tttttcagat tcattgttga
    96241 tactaaggat aagtagcagt caaaaatttg tatccatttt tcatgatatt atgcatagat
    96301 tagatatatc atggaaaaca gggtggatgc ttcttacaca atgttccccg ataagtcaga
    96361 tttcgagtaa gtgtttacag aatcttcttc tgtacgaaga aacgattcat aaaaataatg
    96421 agtcacccct acccctactt ctgatatcaa caaatgttcg ggagttactc tattcaatcc
    96481 ttttatttct tcttgttgct ggatatcttg ttaatataaa tcttctcgtt ttttcccgag
    96541 cctctagtga gttacagaca gagttagaaa agatcaaatg ttttttcatt caatcataca
    96601 tgattgagtt ggaagaactt ctggataagt atcctatatc ggaacagaag tccttcgggg
    96661 atctctttct agctgttctg aaagcattag tatattctct ggaagatata tggtttttta
    96721 ctttttggag ctacaaggtt ggtccttcgg tcactttcgg acgttataag aagatatttt
    96781 tttatattat ctttgtaata agaaatctca taataaatct cataagtctc atactaaacg
    96841 acatcacttt ttggaaaaat acgagacatc taagtcgtac aagtaaagag ttctatgcat
    96901 tgataagaaa aagaaaaaag atatacgact atgagattga tgagatttta tcatccccga
    96961 tcgggacctc tggtttgatt gattatcaaa taccatcctg gatcacgacc tctaattcga
    97021 ttgagtataa aaatggaaaa aggtggtctc tgttctacaa cttaacgata aaaaatagaa
    97081 ttgatcaaat tctatggagt ctgactcata gtgatcattt atcaaataat gactctggtt
    97141 atcaaatgat tgaacaaccg ggatcaattt acttaggata cttagttgac cttcataaaa
    97201 agtatctaat ggattataag ttcaatagat cctgtttagc agaaagacgg atattccttg
    97261 ctcattatca gacaatcact tattcacaaa ccgcgtccgg ggctaatagt ttttggttcc
    97321 catcatctca tggaaacccc ttttcgctcc gcgtacccct acccccttct aggggtattt
    97381 tagtgatcgg ttcagaagga actggacgat catatttgat caaatacctg gcgacaaact
    97441 cttatcttcc tttaattaag atatctccgc aaaggttcct gcaaaaaagg cctaaacccc
    97501 cttattttga atttgttaaa aaaccgaatt tgttgtttag gtttttgaac tttttgacaa
    97561 ctccgattcc gggtttaggt ttaagtgaaa agctatcttc gatggagcca ttaaatgatt
    97621 cttttatgga tccaaattat atttttgaat taaaagaaga aaaagtagat cttcgtaaaa
    97681 ttctcgatga tgataatgaa tatattgata atgaccttgg gacgtgggtg caaagtctga
    97741 gggatgtgct aaaccaggaa gggaacgtgt acttgcaaga atgcttattt ttcttgggtt
    97801 tcatctttca attagaatta gcaaaagcaa tatctccttg cataatgtgg attccagaca
    97861 ttcatgatct gtatatagat gagtcggatc gcttatccct cggtctatta gcgaactctc
    97921 tctccatgga ttgtgaaagc cattccacta atcttgttat tgcttcgact catattccca
    97981 aaaaagtgga tcccgttcta atagctccgg ataaatcaaa tacatgcatt aagatacgaa
    98041 ggcttcttat tccacaacga cgaaagcacc ttttcattct ttcatatact aagggatttc
    98101 acttggaaaa gcaaattaag gaattagagt ccatacccgt gagttccaat gcacaagatc
    98161 ttgtagcact tatcaacgag gtctcatcaa ttagtattgc acagaagaaa tcaattatag
    98221 aaactgatac aattagatta gctcttcata gacaaacttt aatttttcaa gccgcgatca
    98281 gaccgattga ggattatgag atgattttct atcagacagg aagggctgtt gtacaaaatg
    98341 tacttctaag gaattgcctc atagatccta tatctatgta tatgaaggag ccatttttga
    98401 ataattttgt gtacaagtgg tatttcgaac ttggaacgag catgaagaaa ttaacgatac
    98461 ttctttatct tttgagttgt tctgccggac cggtcgctca agatctttgg tctccacccg
    98521 aaccccatca attaaaaggg agtacttcgt ctggatttgt taggaatgat tctgatctaa
    98581 ttcatggcct attagaaata gaagactttc tggtgagatc cccacggaaa ggaaaagatt
    98641 gcagtcagtt tgataataat cgagtgacat tgtttcttcg gtccgaacca aggaatccgt
    98701 tagatataat gaaaaataaa tctatcgttg atcagacaga tgaagatcaa gaacccgaac
    98761 ccgagttgaa agaatgcgaa cccgaacccg agttgaaaga atgcgaaccc aggtggaaat
    98821 tgaaagaatg cgaacccgaa cccgagttga aagaatgcga atccgaatac ggacagtttc
    98881 aaaaatacag attcgagttt gcagaagcag aagatgacgg ccagcaaaag cacgcggaag
    98941 tggaagattt attaaatcac atagtttggg ctcctagaat atggcgcccc tggtacaata
    99001 tatttgattg gttcaatgaa tcgccctatg tggccagtgc atttaagggc gaacagatca
    99061 tggaagagca gagttgggag ttcttgaggg gtaaaaccat acagtaccag atacaagata
    99121 tgttttccca agaacgaggc ttttttcaag aagtcaaatt catttgggaa cctgatgatc
    99181 cactcttttt cctattaaaa gatccgccct ctgtctcttt gttttcacgt cgagaattct
    99241 ttgcagatga agagatgtca aaggagtttt tgacttccca aagaactcct cctgcatcta
    99301 tatataaacg ctggtcgaga aaaaatgcgc aaaaaatcga attgttgatt tatcaccatc
    99361 ctaaaaccaa tagttcatta ttttatagag ctttccgttc taatactata tccgagagtt
    99421 atcagtattt atcaaatctg ttcctatcta acagaaggct attggatcaa ataacaagga
    99481 cattgtttag aaagagatgg cttttcccgg atgaaatgaa acatttgatt ggagaaagat
    99541 ttcccattcc ttagctgtaa agatatgtgg ccatggaaaa gagattaagt ggaacagaat
    99601 tgaccgggcg gtagagtcgt ggaaacactt gtttattcca tatttttgac cttagctccg
    99661 tggaacaata tgctactgct gaaacatgga agaatttcaa tcttagatca aaacactatg
    99721 tatggatgac tgcctaaaca agaattcttg aatggcgaac aaccagagcc tattactcac
    99781 tatatcaaac aatttccatt aatgaaacca tgtaaatcca tcggaaaata aaaaatatgc
    99841 atgtccgatg aaacggttgt tgctatctgc tccaataacg aatcattggt ttaactgaat
    99901 cattaaagaa aatagataga cctttctctt cgtctcaggt caattggaag atccatcgac
    99961 ctgagacgaa gagaagaggt accgggttct ctttcggata ggccctgaaa ggagaaggaa
   100021 ggctggaatg ccaacagagg tctgtctatt ctctaattca cccgacccgg tttttggaac
   100081 gtccagtgcc aaagtcactg aatgggcaag tcgccaatcc ctaaaacgga ctatgttatg
   100141 taatgtactt tatctgctgg gttacgggtg ggcattttac cagaggtttc tatcaatcta
   100201 cccttgtgtg attcctgttg aatcatatat tcggggggtg ggtgcagggc ggactatttc
   100261 aaaacggact cctcatttat tagatagaga agatcaccaa gatttcgtga tccgctgccg
   100321 aacctattcc aatttcaaca gctcggactc ggatcgtggg gatcgccgga aaacttcgta
   100381 tcaacagata ctcggtatat caatatcgat tatatccgag atctgttatt gaattgctca
   100441 ttcaataagc attctcaata ttatgccttg aagaggactc gaacctccac gctctttagc
   100501 acgagatttt gagtctcgcg tgtctaccat ttcaccatca aggcatcttg aaagtgaatc
   100561 gtattccatg aatatgatat ctatctagta tgatatatgg aatatatgac aaaggtggag
   100621 tatttctatc aatctcatat aatataggcc cgagtcagac atcaaattgc ttcgatttga
   100681 attatccgga gcataccttc cttatatata tcaatatcaa aaatcaatat tataattttt
   100741 cattttatat attttaaatt tgatatttat atataattta tatataatat tatatataat
   100801 atcaaattct aatataaata gaatatagaa tatataatag aatatatata taaatattat
   100861 aaatataata aatattataa atatatatat aaatattaat atatatataa ataatataaa
   100921 ttatatataa ataatataaa ctaaatacta aataatataa atctaaaaaa aaaaattata
   100981 ttttatatta tataaaataa atattattat aattattgtt aaaaattata aaaattatat
   101041 attatattat ataaaataat tttaaaaaat ataatatata atataaaaat atatatatat
   101101 atatatataa atatataaag atctaaatat aaaatataaa tctaactaaa cataaatcta
   101161 actaaatata aatctaattc taataaagaa atctaaatat aaaaaaatct aaactaaata
   101221 ctaaataata taaatctaaa aaaaaaaaga tgtacaatca aacttctttc tcgattcaag
   101281 agaagcccaa agaagttaat atggtaccca aataacgata gatatgtcaa aggtcggatt
   101341 acgcccatta ctaatcctaa atagaatgtc acgacgtagg gatccacatg taaacatagt
   101401 ctttatttac atacgcatac gctcgaatga ccccttctca taatgagaat gtacataacc
   101461 ctattccggt ctggtccggt atggaatgaa cttataatct gatgatcgag ttgattccat
   101521 gattataagt tcataacgcc agcccgcaga acagatctac taattctttt attccagcgg
   101581 gatcttgaac taaaaaacag accctagaag ctaaaagagg gtatcctgag caattgcaag
   101641 aattgggttc attgatattc ctggtatagt agatgctata acacatacag tcatactcaa
   101701 ttcgatggaa ttgtttgatc ttaaagggga ttttctataa tttcgcacgt gaggggttat
   101761 ttcttggttt cgtccagtca ttaataactt gattattttt agataatagt agatagaaac
   101821 aacgctcgta aggagtccta ttgaaaccaa gaaataaagg cctgcctgcc atccacacca
   101881 gaatagatag agttttccga aaaaacctgc tagtggagga agacctccta gggataagag
   101941 acatagggct gaagagagag ccaaaaaagg atctttcgtg tataatcctg cataatctcg
   102001 aatgttatca gttccggtac gtagaccaaa taatacaatg cgagcaaaag ttcctagatt
   102061 catggagata tagaacagca tataagttat catgcttgca tatccatcat ttgagtctcc
   102121 aacaattatt ccaataatta catatccgat ttgaccgatg gacgaatatg caagcatacg
   102181 tttcatgctt gtttgagtaa tagcaatgag attccccaat atcatgctaa gaatagctag
   102241 gatttccaga agaagatgcc attcatttga tgaaaaataa aaaggaatat cgaaaattcg
   102301 cgtggctgaa gctgaagcag ctactttcga agtaacagaa agaaaagcaa cgactggagt
   102361 gggagagtca gagtcgaaaa gaggattcct cacttctttc tctcattcaa aaccgtgcat
   102421 gagactttca tctcgcacgg ctcctaagtg ataaaagaaa gaaaaactca tcttctttct
   102481 tttttgtttg attaccttcc tcgcgtatgt ataagaccga atccattcga tttctaaaaa
   102541 ggattatcct taacttttcg aggaatcctc catcagtggt tgtgaatgac tgactttttc
   102601 aatcttttca accttggttg cgtaggagca agtcagaaag attgagaaat agaaccatct
   102661 gatttgattc gttctcaata gccatgagat gatcatctta gggtgatcct tttgtcgacg
   102721 gatgctccta ttacactcgt agtctctgaa ggatgagaac caactatgta gcatctacat
   102781 ggataattca agtattgtat acgtcattag tccgaccctt tgtaggaact acccgtaata
   102841 acgaacttgc aaaatggatc tgtttatcat aaagagattc gttgttcctg accctgcttc
   102901 accttaattg ttatttgaac aaaaagttat gtcttggtcc gagtggggat agcatttttt
   102961 ttttctgcat gtctatggag ttttgaaaaa tccaaacatc tcagagatag atatagaggt
   103021 aggaatttgt cgaacgaacc gcactccttc gtatacgtca ggagtccatt gatgaaaagg
   103081 ggctggggaa agcttgaacc caattcctac agtgatggat ataagcgcaa ttgaaattcc
   103141 tggggagtta tacatttgtg tattgataag accattcact atttcttgaa gctcgatctc
   103201 ccccccggat aaaccatata gccaagagaa accatgaacc agaatagaag agctcgcccc
   103261 gcccatgagt aaatatttcg tagtagcctc attagaccgt acatctctct tggtatatcc
   103321 tgataatagg taggaacata aactgaaaca ttctggagct acaaagatag ttattgaatc
   103381 gttagcacca cataaaaaca ttcctcctag agtagctgtt aatacgaata acagaaactc
   103441 tgttatagcc atttctgtac attcaatgta ctctacggat agaggaatac ataaagttga
   103501 acatagtaaa ataagaaatt gaaagatttc gttgaaattg ttcgtttgga aatttcccga
   103561 aaagctaatc ataggttctt ctctccatcg gaacaatagg gccgttatgc tcattactaa
   103621 acttgttgaa gagatgaaat agaaccaagg tctatctttt tgatcagagg ttgaatcgat
   103681 catcagaaga agaattaggc caaaaattag aatacattct gggaaaatga aacttccatg
   103741 gaagagaagc aaatgaaacg ctttcataaa aattctcgta gaatcgagaa tgaaaacttc
   103801 attctgtaca tgccagatca tgaattagta actgcatcca atcgctgaaa aagtcccaat
   103861 tgtttcgaac tttctatttt tttttgaaat gggatattta cggaatcccc atgaatagga
   103921 tcaaatctta ttccatgata tttccataat cttcctcttt cttattctta agcggcttag
   103981 ttgatctatg atttatcttt catctttctt ttcctttttg tttgtttcga gaaagatatc
   104041 aatcaattcc aattctttct ttttctatcg attcttttcc gatcgagatg tatggatcca
   104101 tggatctatg tgtctatata gaccctgttc gtggattaac gaaaatcttc gttctatttg
   104161 cctctgccat tttatgagtc tcttcctttt tgcgtatggc atcgccacgc cctttggaag
   104221 catctactaa ttcggaactt aatttgaaag ccatatttcg acccggacgt tttcgggatg
   104281 ctcctaataa ccaacgaatg gcaagtgctt ttccttgtgt agaccctact tcagtaggaa
   104341 ctctatgagt cgatcccctt acacgtcttg cttttactgc tatattggga gttactctat
   104401 gtattgcttt acgtaaaaca gatagtggat tttttttttt gtcttgttga atatttttca
   104461 tggctcgata gaaaatttga taagccaatg ctttttttcc gtgtttcaga atacggttaa
   104521 ccaacatatt aactgatcga ttacgaaaaa ttggatcgaa tttttcagtt ttttttttcg
   104581 cagtacctcg acgtgacatg agcgtgaaag aggttgaaga atcatctttt tataagggct
   104641 aaaaacgaat cacttttttt tttggctttt tgaccccata ttgtagggtg gatctcgaaa
   104701 gatatgaaag atctccctcc aagccgtaca tacgactttc atcgaatacg gctttccaca
   104761 gaattctata tgtatcgata tctatgagat cgagtatgga attctgttta ctcactttaa
   104821 attgagtatc cgtttccctc cttttcctgc taggattgga aatcttgtat tttacatatc
   104881 catacgatcg agtccttggg ttccgaaatc gtgtaatgta aaaagaagtg cttcgaatca
   104941 ttgctatttg actcggacct gttctgaaaa agtcgagata tttcgaattg tttgttgaca
   105001 cggacaaagt caggcaaaac ctttgaaatg atttcaatat tggaccttag acatataata
   105061 gttccgaatt gaatctcttt agaaagaaga tcctttgtct catggtagcc tgctccagtc
   105121 cccttacgaa actttcgtta ttgggttagc catacacttc acatgtttct agcgatttac
   105181 atggcatcat caaatgatac aagtcttgga taagaatcta caacgcacta gaacgccctt
   105241 gttgacgatt cttgtctccg gcagcatctc gggttcctcg aacaatgtga tatctcacac
   105301 cgggtaaatc cttaaccctt cctcctctta ctaatactat agaatgttgt tgtgaattat
   105361 ggccaatacc aggtatatga gcagtgattt caactccaga ggttaatcgt actctggcaa
   105421 ctttacgtaa gccagagttt ggtttttttg ggttgatagt ggaaaagttg acagataagt
   105481 cacccttact gtcactctac agaaccgtac atgagatttt cacctcatac ggctcctcgt
   105541 tcaattcttt cgaagtaatt ggatcctttt cctccctcgt tcgagaatct cctcccttct
   105601 tccactccgt cccgaagagt aactaacacc aattcagtca cgtttttatg ttccaattga
   105661 acactttcca tttttgatta tgatcaaagg agaagattat tctttttacc aaacatatgc
   105721 ggatcaaatc acttataata agaacaagag atctttctcg atcaatccct ttgtccctca
   105781 ttcttcgaga ataagaaaga tccttttcga gtttgaattt gttcatttgg aatctgggtt
   105841 cttctactta tacttattta tttacttatt gattttcatt ttgattttgt tttattcttt
   105901 atttcatttc gattttttgt ctttccctct ctttttttta ttcccttcta tcattccttc
   105961 agtcccatag ttttgatcct gtagaatctg acccattttc tcatcgagcg aagggtacga
   106021 aataaatcag attttttttc gatcaaaagt aatatgtgaa atcttcggtt ttttcctctt
   106081 cctctatccc ctatcccata ggtacagcgt ttgaatcaat agagaacctt ttcttctgtt
   106141 ctgtatgaat cgatattatt acattccaat tctttcccga tacctggaaa atcaaaaatt
   106201 ggatccaaaa aaaattaacg ggttggtgtg agcttatcca tgcggttatg cactcttcaa
   106261 atcaaatagg aatccatttt ctgaaagatt ctggctttcg tgctttggtg agtcgtccga
   106321 gatcttttcg atgacctatg ttgtgttgaa gggatatcta taagatccga tccattgcgt
   106381 aaggcccgcg gtacggtagc aacggaaccg gggaaagtat acagaaaaga cagttctttt
   106441 ctattcttta tctattatat tagtattagt tagttgcccc ggctcggtga gtcctttctt
   106501 ccgtgatgaa ctgttggtat cagtcctata ttttttctct gtggaccgag gagaaagggg
   106561 gctccgcggg aagagggttg taccatgaag agaggaggtc aacctgtttc aaatatacaa
   106621 catggattct agcaatgcaa tgtagttgga ccctcatgtc gatccgaatg aatcagtctt
   106681 tcaacggaag tctattcttg cctgctaggc aagaggataa caagttacaa attctgtctc
   106741 ggtaagacat gtatttctat tactatttaa taaatgaagt agttaatggt ggggttacca
   106801 ttatcctttt tgtagtgacg aatcttgtat gtgttcgccc agctacaagt taagttgttt
   106861 aggaatagtg gcgttgagtt tctctaccct ttgacttagg attagtcagt tctatttctc
   106921 gataggggcc tggacgggat ataactcagc ggtagagtgt caccttgacg tggtggaagt
   106981 catcagttcg agcctgatta tcccaaaacc caatgtgggt ttttctattt tgacttgctc
   107041 ccccgccgtg atcgaacgag aatggataag aggctggggg ggttcatccg atagggtagg
   107101 gatgactata ttgctgggag cgaactccag gctaatatga agcgcatgga tacaagttat
   107161 gccttggcat gaaagacaat tccgaatcag ctttgtctac gaacaaggaa gctataagta
   107221 atgcaactat gaatatcatg gcgagtttga tcctagctca ggatgaacgc tggcggtatg
   107281 cttaacacat gcgagtcgga cgggaagtgg tgtttccagt ggcggacggg tgagtaacgc
   107341 gcaagaacct gcccttggga ggggaaaaac aactggaaac ggttgctaat accccgtagg
   107401 ctgaggagca aaaggaggaa tccgcccaag gaggggctcg cgtctgatta gctagttggt
   107461 gaggtaatag cttaccaagg cgatgatcag tagctggtct gagaggatga tcagccacat
   107521 tgggactgag acacggccca gactcctacg ggaggcagca gtgaggaatt ttccgcaatg
   107581 ggcgaaagcc tgacggagca atgccgcgtg gaggtagaag gcccacgggt cgtaaactcc
   107641 ttttctcgga gaagaagcaa tgacggtatc tgaggaataa gcatcggcta actctgtgcc
   107701 agcagccgcg gtaatacaga ggatgcaagc gttatccgga attattgggc gtaaagcgtc
   107761 tgtaggtggc ttttcaagtc cctcgtcaaa tcccagggct caaccctgga caggcgttgg
   107821 aaactattaa gctcgagtac ggtaggggca gagggaattt ccggtggaat agttaaatgt
   107881 gctgagatcg gaaggaacac caatggcgaa agcactctgc tgggccgaca ctgacactga
   107941 gagacgaaag ctaggggagc gagtgggatt agtgaccccg atagtcctag ccgtaaacga
   108001 tggatactaa gtgctgcgcg tatcgacccg tgcagtgctg tagctaacgc attaagtatc
   108061 ccgcctggga agtacgttcg caagaatgaa actcaaagga attgacgggg gcccgcacaa
   108121 gcggtggagc atgtcgttta attcgatgca aagcgaagaa ccttaccagg gcttgacatg
   108181 ccgcgaatac tcttgaaaaa gaggggtgcc ttcgggaacg cggacacagg tggtgcatgg
   108241 ctgtcgtcag ctcgtgccgt caggtgttgg gttaggtccc gcaacgagcg caaccctcat
   108301 gtttagttgc caccattagg tttggaaccc tgaacagacc gccggtgata agccggagga
   108361 aggagaggat gaggtcaagt catcatgccc cttatgccct gggcgacaca cgtgctacaa
   108421 tggccgggac aaagggtcgc gaccccgcga gggtgagcta accccaaaaa cccggcctca
   108481 gttcggattg caggctgcaa ctcgcctgca tgaagtagga atcgctagta atcgccggtc
   108541 agccatacgg cggtgaattc gttctcgggc cttgtacaca ccgcccgtca cactagagga
   108601 gctggccatt cccgaagtcc ttaccttaac cgcaaggggg ggtatgccga aggtttagtt
   108661 agtgattgga gtgaagtcgt aacaaggtag ccgtactgga aggtgcggct ggatcacctc
   108721 cttttcaggg agagctaatg cttgttgggt attttggttt gacactgctt cacacccaaa
   108781 aagaagcgag ctacgtctga gctaagcttg gatatagaag tcttctttcg tttctcgacg
   108841 gtgaaataag accaagctca tgagcttatt atcctaggtc ggaacaagtt gataggatcc
   108901 cttttttacg tccccatgtc cctcccgtgt ggcgacatgg ggacgtaaaa aagaaggaga
   108961 gggatggggt ttctctcgct tttggcatag caggcctccc actgggaggc ccgcacgacg
   109021 ggctattagc tcagtggtag agcgcgcccc tgataattgc gtcgttgtgc ctgggctgtg
   109081 agggctctca gccacatgga tagttcaatg tgctcatcag cgcctgaccc ggggatgtgg
   109141 atcatccaag gcacattagc atggcgtact cctcctgttc gaatcggagt ttgaaaccaa
   109201 acttatcctc aggaggatag atggggcgat tcaggtgaga tccaacgtag atccaacttt
   109261 ctattcactc gtgggatccg ggcggtccgg gggggaccac cacggctcct ctcttctcga
   109321 gaatccatac atcccttatc agtgtattga cagctatctc tcgagcacag gtttaggttc
   109381 gggaaaatgg agcacctaac aacgcatctt cacagaccaa gaactacgag atcacccctt
   109441 tcattctggg gtgacggagg gatcatacca ttcgagcctt ttttttcatg cttttcccga
   109501 aggtctggag aaagcagcaa tcaataggat ttccctaatc cttccttccc gaagggaaga
   109561 acgtgaaatt ctttttcctt tccgtaggga ccaggagatt ggatctagcc ataagaagaa
   109621 tgcttggtat aataaataac tcacttcttg gtctttgacc ccctcagtca ctacgagcgc
   109681 ctcccgatca gtgcaatggg atgtgtctat ttatctatct cttgactcga aataggagca
   109741 ggtttgaaaa aggatcttag agtgtctagg gttggaccag gagggtctct taacgtcttc
   109801 ttttttcttc ccatcggagt tatttcacaa agacttgcca tggtgggaag ggtggaacaa
   109861 gcaaagcaca cttgtagagc gcagtacagc ggatagctgt atgctgcgtt cgggaaggat
   109921 gaatcgctcc tgaaaaagaa tctattgatt ctcccccaat tggttggatc gtaggtgcga
   109981 tgatttactt cacgggcgag gtctctggtt caagtccagg atggcccagc ggcgccgggg
   110041 aaaagaatag aagaagcatc tgactccttc atgcatgctc cacttggctc ggggggatat
   110101 agctcagttg gtagagctcc gctcttgcaa ttgggtcgtt gcgattacgg gttggatgtc
   110161 taattgtcca ggcggtaatg atagtatctt gtacctgaac cggtggctca ctttttctaa
   110221 gtaatgggga agaggaccga aacatgccac tgaaagactc tactgagaca aagatgggct
   110281 gtcaagaacg tagaggaggt aggatgggca gttggtcaga tctagtatgg atcgtacatg
   110341 gacgatagtt ggagtcggcg gctctcctag ggttccctca tctgggatcc ctagggaaga
   110401 ggatcaagtt ggcacttgcg aacagcttga tgcactatct cccttcaacc ctttgagcga
   110461 aatgtgacaa aaggaaggaa aatccatgga ccgaccccat cgtctccacc ccgtaggaac
   110521 tacgagatca ccccaaggac gccttcggca tccaggggtc acggaccgac catagaccct
   110581 gttcaataag tggaacgcat tagctgtccg ctctccggtt gggcagtaag ggtcggagaa
   110641 gggcaatcac tcgttcttaa aaccagcatt cttaaaacca aagagtcggg cggaaaaagg
   110701 gggagagctc tctgttcctg gttctcctgt agctggattc tccggaacca caagaatcct
   110761 tagaatggga ttccgactca gcaccttttg atattttgag aagagttgct ttttggagag
   110821 cacagtacga tgaaagttgt aagctgtgtt cgggggggag ttattgtcta tcgttggcct
   110881 ctatggtaga atcagtcggg gaggcccgag aggcggtggt ttaccctgtg gcggatgtca
   110941 gcggttcgag tccgcttatc tccagcctgt gaacttagcc gaaactatga tagcacccaa
   111001 tttttacgat tcggcagttc gatctatgat ttctcattca tggacgttga taagatcctt
   111061 ccatttagca gcaccttagg atggcatagc cttaacgtta atggcgaggt tcaaacgagg
   111121 aaaggcttac ggcggatacc taggcaccca gagacgagga agggcgtagc aagcgacgaa
   111181 atgcttcggg gagttgaaaa taagcataga tccggagatt cccgaatagg tcaacctttc
   111241 gaactgctgc tgaatccatg ggtaggcaag agacaacttg gcgaactgaa acatcttagt
   111301 agccagagga aaagaaagca aaagcgattc ccgtagtagc ggcgagcgaa atgggagcag
   111361 cctaaaccgc gaaaacgggg ttgtgggaga gcaatacaag cgtcgtgctg ctaggcgaag
   111421 cggttgaata ctgcacccca gatggcgaaa gtccagtagc cgaaagcatc actagcttac
   111481 gctctgaccc aagtagcatg gggcacgtgg aatcccgtgt gaatcagcaa ggaccacctt
   111541 gcaaggctaa atactcctgg gtgaccgata gcgaagtagt accgtgaggg aaaggtgaaa
   111601 agaaccccca tcggggagtg aaatagaaca tgaaaccgtg agctctcaag cagtgggagg
   111661 agaatgcgat ctctgaccgt gtgcctgttg aagaatgagc cggcgactca taggcagtgg
   111721 cttggttaag ggaatccacc ggagccgtag cgaaagcgag tcttcatagg gcgagtgtca
   111781 ctgcttatgg acccgaacct gggtgatcta tccatgacca ggatgaagct tggatgaaac
   111841 taagcggagg tccgaaccga ctgatgttga agaatcagcg gatgagttgt ggttaggggt
   111901 gaaatgccac tcgaacccag agctagctgg ttctccccga aatgcgttga ggcgcagcag
   111961 ttgactggac atctaggggt aaagcactgt ttcggtgcgg gccgcgtgag cggtaccaaa
   112021 tcgaggcaaa ctctgaatac tagatatgac cccaaaataa cggaggtcaa ggtcggccag
   112081 tgagacgatg ggggataagc ctcatcgtcg agagggaaac agcccggatc accagctaag
   112141 gcccctaaat gaccgctcag tgataaagga ggtgggtgtg cagagactcc caggaggttt
   112201 gcctagaagc agctatcctt taaagagtgc gtaattgctt actgaccgag cgctcttgcg
   112261 ccgaagatga acggggctaa gcgatctgcc gaagctgtgg gatgtaaaaa tgcatcggta
   112321 ggggagcgtt ccgccttaga tagaagcacc cgtgcaagcg ggtgtggacg aagcggaagc
   112381 gagaatgtcg gcttgagtaa cgcaaacatt ggtgagaatc caatgccccg aaaacctaag
   112441 ggttcctctg caaggttcgt ccacggaggg tgagtcaggg cctaagatca ggccgaaagg
   112501 cgtagtcgat ggacaacagg tgaatattcc tgtactaccc cttgttggtc ccgagggacg
   112561 gagggggcta ggttagccga aagatggtta tcggttcaag gacccaaggt gacctgggta
   112621 agaaggggta tagaaaatgc ctcgagccga tgtccgagta ccaggcgcta cggcgcctga
   112681 agtaaagtaa ttaacccatg ccatgctccc aggaaaagct cgaacgacct tcaacaaaag
   112741 ggtacctgta cccgaaaccg acacaggtgg gtaggtagag aatacctagg ggcgcgagac
   112801 aactctctct aaggaactcg gcaaaatagc cctgtaactt cgggagaagg ggtgcctcct
   112861 aaggggggtc gcagtgacca ggcccggacg actgtttacc aaaaacacag gtctccgcaa
   112921 agtcgtaaga ccatgtacgg gggctgacgc ctgcccggtg ccggaaggtt aaggaagttg
   112981 gtgacctgat gacaggggag ccggcgaccg aagccccggt aaacggcggc cgtaactata
   113041 acggtcctaa ggtagcaaaa ttccttgtcg ggtaagttcc gacccgcacg aaaggcgtaa
   113101 cgatctgggc actgtctcgg agagaggctc ggtgaaatag acatgtctgt gaagatgcgg
   113161 actacctgca cctggacaga aagaccctac gaagctttac tgttcactgg gattggtttt
   113221 gggcttttcc tgcgcagctt aggtggaggg cgaagaaggc cccctcccgg gggggcccga
   113281 gccatcagtg agataccact ctggaagagc cagaattcta actttgtgtc aggacctacg
   113341 ggccaaggga cagtctcagg tagacagttt atatggggcg taggcctccc aaaaggtaac
   113401 ggaggtgtgc aaaggtttcc tcggaccgga cggaatcgtc tctcgagtgc aaaggcagaa
   113461 gggagcttga ctgcaagacc cacccgtcga gcagggacga aagtcggcct tagtgatccg
   113521 acggtgccga gtggaagggc cgtcgctcaa cggataaaag ttactctagg gataacaggc
   113581 tgatcttccc caagagatca catcgacggg aaggtttggc acctcgatgt cggctcttcg
   113641 ccacctgggg ctgtaggtgg ttccaagggt tgggctgttc gcccattaaa gcggtacgtg
   113701 agctgggttc agaacgtcgt gagacagttt ggtccatatc cggtgtgggc gttagagcat
   113761 tgagaggact cttacctagt acgagaggac tggtaaggac gcacctctgg tgtaccagtt
   113821 atcgtgccca cggtaaacgc tgggtagcca agtgcggagc ggatacctgc tgaaagcatc
   113881 taagtagtaa gcccacccca agatgagtgc tctcctattc cgacttcccc agagcctccg
   113941 gcagcatagc cgagacagcg acgggttctc tgcccctgcg gggatggagt gacagaagta
   114001 ttgagaatcc aagataaggt cacggcgaga cgagccgttt atcattacga taggtgtcaa
   114061 gtggaagtgc agtgatgtat gcagctgagg cattctaaca gaccgagaga tttgaacctt
   114121 gttcctacat gacctgatca attcgatcag gcactcgcca tctattttca ctgttcaact
   114181 gttttataac atgaaaaaac aaacaaaaaa ctctgcccgc cggaagggca gagttttttg
   114241 tgtcccttcc agtggggcct cacaatcact agccaatatg agcttttctc tcatgtcttt
   114301 tttcgtcgtt catggttcga tattctggtg tcctaggcgt agaggaacca caccaatcca
   114361 tcccgaattt ggtggtgaaa ctctactgcg gtgacgatac tgtaggggaa gtcctgcgga
   114421 aaaatagctc gacgccagaa tgataacacc tcttataaaa tatgaaaaat gcaaaggtcg
   114481 tcttattcaa aaccccaatt atgacatctc ttctctccac ctcggaacgc actgttctta
   114541 tagagagaaa agcgctttca caccttccga aatgaaatgg ctgaggagag gaaaggttcc
   114601 tttttgaggg tactcccggg aacagatccg gtgggcacgg ggtgggcctg tagctcagag
   114661 gattagagca cgtggctacg aaccacggtg tcgggggttc gaatccctcc tcgcccacaa
   114721 ccggcccaaa agggaaggac ctttccttta cctatggggg taggaaaatc atgatcggga
   114781 tagcggacgc aaagctatgg aacttggttg ggtatgggtc ttttgtcgaa atggaatggc
   114841 cttgactttt tctttatcgt gaatttgaat tataatataa ttacacggcg cacgcctggt
   114901 ccgaatcagc atatttgtgt tttacccccc cgtaactctt cctcagccag gcttgtgcgg
   114961 aatagcagaa caagtacaag tattagtagc atagcaaaaa tgcgttcctc attattgttt
   115021 gctcgcggta attgtggccg atcgggagaa tggatgactg catctgcact gctagtacat
   115081 catctgagaa ttattaattg gctaattgta aatagccccg gggcttttta taagggatta
   115141 tcccggatct acgccaggta ttgacggtga ttctcaaata tcgcagaaca gaatgtgata
   115201 cgatgagata gaatgcaata gaaacaaaga aagggaacgg gttacctact cctgtcaaaa
   115261 cgagcccttt cattttttaa taaaaattta ataaaatctc cccaggtagg attcgaacct
   115321 acggccagtc agttaacagc caaccgctct accactgagc tactgaggaa caacgggtga
   115381 ttcgatctca tcaagttcaa ctaccgttct caacccacga acaatatgag tacgaagctt
   115441 ccttcgtaac tcccggaact tcttcgtagt ggctccgttc catgcccatt tcatagggaa
   115501 cctcaaagtg gctctatttc attagacatt atattataaa atatcattat aaacattata
   115561 aaataataag aaaattcttt tctttataat tccaatataa tatataaaat gctatattcc
   115621 aattccattc atttaacttt ggttggaatc attgacataa gagatgtcat ttatggtctt
   115681 tttctttcta tatatttaga gtctattcca tatagatatg aggatatgaa agttaacaaa
   115741 taataggtat gaaagttaaa aaattatatg ataattatca tataataatc aataaatttt
   115801 aatacaaata aataggaggt tcacgatgat tttgaaattt ttattaagtg atgcattatc
   115861 cttatgcatg aagataatta attccgcctt atgcatgaag ataatgaatt ccgctgttat
   115921 agttggacta tattatggat ttttgaccgc gttctccaca gggccctctt atttcttcct
   115981 tcttcaaact ttggttctgg aacaaggaga agaagagcag acagcaacag cagtcggttt
   116041 tattctggga cagtttttca tgcttgtatc aatctattat atgcccctgc atttaatatt
   116101 ggatagacct catacaataa ctgccctagc tataccatat tccttatttc agttcttctg
   116161 gaacaataat aaggaatttg tagattatgt atttactact agaaatctat caatacataa
   116221 gttcaacatt caatgtatat tactgaatag tataatttgt caactactca acaattttgt
   116281 tttaccaagt tcaacactag ccagattagt caacatttat ctgtttcgat gcaacgacaa
   116341 gatctcattt ataacaggtg gttttattag ttttttcatt attcaactca tttttattaa
   116401 gtgggttcaa ttagtcgtat tctgtatatg gaaaagtaat tacattaaac ctaataggta
   116461 cattatttta gaatttaaag ataatctggt taatttcttt aatattctct tacttatcac
   116521 ttgtatattc tatttaggca gaaagcccta ttttccttta cctgtttttc ttaaaaagtt
   116581 cggtcacacc ctggaggagg aagaagaaga agaagaagaa gaagaagaag aagaagaaag
   116641 caagatagaa acaacttcgg aaccacagga caaagaggga tacgaagaag aattttggga
   116701 attagatttc gaaagtaaag aaatagaata tcaaaatctt tgttggtttc aaaaaccgct
   116761 tatcactctt cttttcgact gtagacgatg gattcgtcca tttcgatata taagaaataa
   116821 gaaatttgaa aatgctgtac gaaatgaaat gtcacaatat tttttttata catgtacaag
   116881 tgatggaaaa caaagaatat cttttacata tccgccgagt ttatcaactt tttcagaaat
   116941 aatagaacga agtatatctt tgtacacaac cgaagaacta tcccacgagg ataattcttg
   117001 ggtttatact aatgaacaaa aaaagcacac cttgagtaat gaattaataa atcgaataaa
   117061 aactctagaa aaaaaaagag gatccctttt ttcagatgtg ctcgagaaaa gaatcagatt
   117121 atgcaatgat aagaatgaac aggaatgctt acctccaatc tacgatcctt tcttaaacgg
   117181 accatatcgc agaaaaatca caaaattcaa tttacgtcca atcgatttaa taacttctac
   117241 aaatgcagag gagtccgtct ggataaatca aattcacagt ctacttccta atgattcccc
   117301 ccaagaagaa gaatttgaat atcaaaatca tctttttgat gaagaatttt tatcgaaaaa
   117361 tattggtcat tccttaacct caaacgatga agtcccattc gatgtagtta caactgatca
   117421 caatgatcaa acaattataa atcaaaatta ttttcctgag atagaagaaa tcagaaaaga
   117481 agttcctcga cgggcataca aatacaaatt cgtcgacgaa ttaatagaag agaaacatat
   117541 aggagaagaa ggagaagcaa aggatgatca tggacttcgt gcaagaagat tcaaacgtgt
   117601 tgtaattttt actgataagc acgaaactgt cgacgaggtc ggcgatacta ctgaaattaa
   117661 aacttatacc tcggaagagg tggctgtgaa gcgtcactca atacgatcag attatcgtcg
   117721 gcggctaatc aaaggatcca tgcgtgctca aagacgtaaa attattcctt cttggggaac
   117781 gactatagca catgcgcatt cgccaatttt tgtggatcaa atacaaagaa aatttttttt
   117841 ctttgtagat gatatctacg aaacgatgaa tctcgttttt aaaatgatga atcgcgtttt
   117901 taggtttagt gattgggtgg atagtggtga ttcggtggat agtggtgatt cggtggatag
   117961 tgattgggcg tatagtgatt gggtggataa tgattgggtg ggtgtgtata gagaaagaga
   118021 atcggaattt caaattttcg attctgagga ggaggaggag gaggaagaag agaataaaaa
   118081 caacgaaaaa ggagaggaag aggaacgtat agaaatatca gaagcttggg atgccgtttt
   118141 atttgctcaa gcactaaggg gtttgatgtt agtaacccaa ttgtttctta gaaaatacat
   118201 tgtacttcct tcattgataa tagctaaaaa tgtcgcccgt atgttattat tccaattccc
   118261 cgagtggatc gaggatttgc aagattggca taaagaaatg catgttaaat gcacttatag
   118321 tggtgttcag ttatcagaaa cagaatttcc acaagattgg ttagtagatg gtattcagat
   118381 aaaaattata tatcctttcc gtctgaaacc ttggcgaaaa cctaaagtac cataccatct
   118441 tagagataca attaaacaaa aaagtacaag agacaaattt agttttttaa cagtctgggg
   118501 aaaagaagcg gaattcccct tcggttctcc tcgagaacta ccttcttttt ttgaacctat
   118561 tttgaaagag ctaaaaaaaa aaattaaaaa agtggaaaaa cttatagttc taactaaaaa
   118621 agaggtcaaa ttgttttcaa agattttaag atttgttaac aaacaaattc tagttataaa
   118681 acgaataatg aaagaacttg aaaaaaaaag aaacctcagg aaagtcaaag attctataat
   118741 cagtaataag attaccgacg aattacccat tcaaattcaa tccaagaatt ggataaaacg
   118801 ttcacttata gaaaaaaaaa taaaatatct tgctgatata acgaccaaaa tcaggaataa
   118861 aatagaagaa atcgaaaaag acaataaaaa aatcattcta actccagata taaatattag
   118921 ccctaacgag acaaattgtg ctgataaaaa ttcagaattg caaaaacggc aaacattcaa
   118981 aagaaagagt acccgattaa tacgtaaatt ttactacttt atcaaatatt tcattgaaag
   119041 aatatacaac aatatccttc tatgtaccat taatattctt aggaccaatg caccactttt
   119101 ccttgaatca acaaaaaaaa cgatcaaaaa attctttgac cacgatgaaa caagtcaaaa
   119161 agggattgac caaacaaatc aaaatacaat tcactctctt tcgacaatgg aagagtcgct
   119221 ttctaatatt aataatgaga attcaaagat tgattgtgat ttatcctctt cctctttgtc
   119281 acaagcatat gtattttatg cattatcaca agttaataac aaatattact tgaaatctgt
   119341 acttcaatat aacgggatcc atctttttct taaagataga atcaaggatt attgtgggac
   119401 acgaggacta tttgatttca aagaaaagca taagaaagtt tataagtctg gaatgaataa
   119461 atggataaat tggttaaaga atcattatca atacaattta tctcaaactc aatggtctcg
   119521 attagtacca caaaaatgga gaaatagagt caatcaacgt tgtacaactc aaaaaaaaga
   119581 ctcaataata ttggattcat atgaaaaaaa aaatttaatt aaacaaatca aattaaaaaa
   119641 aaactacaaa tatgatcttc tagcacataa atatatgaat tatgaggatg gaggggatgc
   119701 atatatttat ggagcaccat tacaagtaaa cagagaccga aaatttccat atattttcaa
   119761 tacacaaaaa acacagaaac ccgaatcatt ttatgtacta gcagatatag atcttagtga
   119821 ttatctaaaa ggatctagtc catatggaaa aaaaaaaaat ctggatagaa aatattttga
   119881 ttttagatat atccaggttt ctttaaaaaa aaatagcgat attgatctct gcattaagat
   119941 gcatattctt ggtaccagga ttaataaaat tggttatttc ctaatttata aaaaaaagat
   120001 ttctcctatc gcaattcatc aaaaaacaaa accatccgaa aaactttttg attggatagg
   120061 aatgaataaa gaaaatcctc ccataccaaa tctggaatct tggttattcc cagaatttag
   120121 actactttat catgcatata agcataaacc atggtttatg ccaacccaat ttcttctttt
   120181 aaacactcat ggaaatcaaa attttactca aaataagaac atccagaaaa taaaagaaga
   120241 aagaaaaaaa aaagatccta atgatcttaa tctaccatct aataaaaaag aaaaagaatt
   120301 agagaaagaa aaaaaacaaa agaaaaaaga agaatcaaaa tcaacccgta gaaagaaaaa
   120361 aaaattagag ttagagagta agaagagagc agaactagat tacttactga ctaaattttt
   120421 catttttcaa ttaagatggg atgatgattt tgatacaaaa gtagtcaaaa atgtcaatac
   120481 atattgtcta ctacttagac tgcaggatcc aaaaagaatt gctatatcct caattaaaag
   120541 gggacagatt agtacagaac ttctgtttca aaaaacaggt ataactttta cagacttgat
   120601 aagaaaggga atacttatta ttgaaccggt tcgtctcttt aaaaaacggt atacagaatt
   120661 tcttatatat caaaccctaa gtattttctt gatcaataag aatagacaac aaactactaa
   120721 aagatatata aaagaaagat atcttaatga gagtcctttt gtgaaatcca tttcacaaca
   120781 tagcattgga cttgtggttg aagataaaaa gaattatgat ttatttgttc ctgaaaatat
   120841 tctatctact agacgtcgtc gagagttgag aattctaact tgtttcaatt cctggaaggg
   120901 gaatgttgta gacgtagata ggaatctggt atgtttcaat ggaaacacca taaggaactg
   120961 tggacagttt ttgaaaaagg gcaagcatac aaatgaaaat aaaaaaaaca aattaatgaa
   121021 attcaaattg tttctttggc ccaattatcg attagaagat ttagcttgta tgaatcggta
   121081 ttggtttgat acaaataatg gtagtcgttt tagtatgtta agaatacgga tgtatccaca
   121141 aaaccattta gattcagaat tggatgctga attaatggat agtttattaa aagataatat
   121201 atttaatata taattaattt aatttaaaca gtatacttaa tattttattt atattatttt
   121261 atttatattt atttataaat aaaataatat aaataaataa taagtaaaaa agaaacatgt
   121321 ataaattaaa ttaaataaat ttaaataaat atgaatataa ataaatataa agaaaataat
   121381 atgtaaataa tataaaatat gataataata tattaactaa attaagttat ataatattta
   121441 aatataataa tatgtaaata atataaaata tgataataat atattaacta aattaagtta
   121501 tatgttatat aatatttaaa tataataata tgtaaataat ataaaatatg ataataatat
   121561 attaactaaa ttaagttata taatatttaa atattaataa attatattac taatatatat
   121621 atactaatat aaatatacta acataattac ataatttaat tagaatttca ttataattat
   121681 ataataatat actaatataa caatatacaa taaactataa caatatttaa tgatatatat
   121741 gtataattat gtataatatg ataacttata tatatattat aattatgtgt agtgtgtagt
   121801 gcgtgagtga gacattcgat atacgaaggc cgaaagatat acacatatgt tgtgttacat
   121861 tatgatacat aatactgaat ttaatggcct atcaactgaa tctagaaatg aattgacgaa
   121921 atctttttag gtacaataca aagaaatcat tccctttggt gagtgcagaa atatattata
   121981 cctttctatc caaatcaaaa aaatttaaat ttgatttgga tagaagagta agagaaaacc
   122041 atttttgtgt ttaccagaaa atgaccaaca ttattatttc tgatcagtaa aataaaaaaa
   122101 aatggaaaat tctttgattt tatggtcaaa aacttattta tctcaatcat ttcacaagaa
   122161 caagaagaaa aagaagaaaa caagggatct gtcgaatttc aagtcttcag tttcaccaat
   122221 aagatacgga gacttacttc acatttggaa tcgcataaaa cagatttttt atctcagagg
   122281 ggtttacaaa gaattctggg aaaacgtcaa cggctgctgg cgtatttgtc aaagaaaaat
   122341 agagtacgtt ataagaaatt aattagtcag ttggatattc gagagcgtta attcaaagat
   122401 tcgtttgaat tctttttttt tttagatttt tatattttgt ttaattttga ccgaacctcg
   122461 ttttgaaaaa ttcatagaat aatgaattgg ggaaaaaaga tatgactgta ccggctacaa
   122521 gaaaagatct tatgatagtc aatatgggtc ctcaccaccc atcaatgcac ggtgttcttc
   122581 gactgatcgt tactctcgat ggtgaagatg ttattgactg tgaacccata ctaggttatt
   122641 tacacagagg aatggaaaaa attgcggaaa accgaacaat tgtacaatat ttgccttatg
   122701 taacgcgttg ggattatcta gctactatgt tcacagaagc aataacagta aatgcaccag
   122761 aacaattggg aaatattcaa gtacctcaaa gagccagcta tatcagagta attatgctag
   122821 agctgagtcg tatagcttct catttgttat ggcttggacc ttttatggca gatattggcg
   122881 cacagactcc ctttttttat attttcagag agagggaatt gatttatgat ctatttgaag
   122941 ctgccacagg tatgcgaatg atgcataatt atttccgtat cggaggagta gctgctgatt
   123001 tacctcatgg ctggatagat aaatgtttgg atttttgcga ttatttttta acaggaattg
   123061 acgaatatca aaaacttatt acgctaaatc ccattttttt agaacgagtt gaaggagtgg
   123121 gcattattgg gggagaggaa gcaataaatt ggggcttatc gggaccaatg ttacgagctt
   123181 ccggaatcca atgggatctt cgtaaagttg atcaatatga gtgttacaat gaattcgatt
   123241 gggaagtcca atggcaaaaa gaaggagact cattagctcg ttatttagta cgaatcggcg
   123301 aaatggcaga atccataaaa attattcaac aggctctaga aggaattccg gggggaccct
   123361 atgaaaattt agaagtccga cgctttgata gagcaaaaga ttccgaatgg aatgattttg
   123421 aatatagatt cattagtaaa aaaccttcac ccaattttga attgtcaaaa caagaacttt
   123481 acgtcagagt agaagcccca aaaggagaat taggcatttt tctgatagga gatcagagtg
   123541 ttttcccctg gagatggaaa attcgtccgc caggtttcat caatttgcaa attttgcctc
   123601 agctagttaa aagaatgaaa ttggctgata tcatgacgat actaggtagt atagatatta
   123661 ttatgggaga agttgatcgt tgaaatgata attgatataa cagaagtaca aactatcaat
   123721 tctttttctg gatcggaatt cttaaaagag gtttatgaac ttatatggct ctttgtccct
   123781 atttttatcc tgatatttgg aatcataata ggtgtattag taattgtgtg gttagaaaga
   123841 gaaatatccg cagggataca gcaacgtatt ggaccagaat atgccggtcc gttaggaatt
   123901 cttcaagctt tagcggatgg taccaagcta ctttttaaag aggatctcct accgtctaga
   123961 ggggatagtc gtttgttcag tgccgggcca acaatagcgg tcatatctat tttactaagt
   124021 tatttagtaa ttccttttgg gtatcacctt gttctagccg atctcagtat aggtgttttt
   124081 ttatggatcg ccatttcaag tattgctcct attggacttc ttatgtcagg atatgggtcg
   124141 aataataaat attctttttc aggtggtcta cgagctgctg ctcaatccat tagttatgaa
   124201 ataccattaa ctccatgtgt gttatcaata tctctacgtg tgattcgtta gaacatgaac
   124261 ttttctttat ttttaggaaa gggattaaat gtatggaata gatatagttt ttttattcat
   124321 cattcagatt taggtcaatg ggttaaacta gatagtcata tgagtgaaac aaaacagctt
   124381 ataaattcgc agtaagaaaa ttcattctca ttccctatgt acaagagtaa agtggaagta
   124441 aacataagca gtgtaaactg tttaccccaa ggttgaaatt gcttgattag tcttcatgtc
   124501 ttgaagcggg tacaaaggat caactgtatg gagtttcaac tatagtcttg tacgtattac
   124561 catacgggag atcaatcaaa aatgggtgga caagtaggaa caccaagata cgcaaaagat
   124621 tagtaataga gataatgtaa agtctcaaaa gaggcattta cgcataaaat gaatcaaaat
   124681 aagggcttta agttggtaga aatgataaag cagtacttcc ttataggatt ccgatctaga
   124741 gtatgctcct attcactgat taaagaaatg actatcaaga acgaattaat cctctttttt
   124801 cagaataccc cctctcttct aagaaacaag aacaggaaca aaagaaacag aattcaatat
   124861 atggaatggg aaaataactg aataatcaaa aatatcttta gttattcttt actgtatcca
   124921 tacatatgca attcttacat acaaaaattc atgaattagt ggctaattct ttctttttcg
   124981 taatccagta aaaaaagatg ggccgaacta tcttgtctat ttacaaaaat gagtatttta
   125041 ttgaagtcag aaattattac tgaacaaaga aaatttcttt ttttaagaga atgagatcaa
   125101 ttcggaagcg cttttttcta gcaaacagaa ttacctcggt ataattttgg actctctaat
   125161 ctatctttat tctatttttt ccccaataga taattaatgt taatactgaa ctagtcctta
   125221 tatttatttg tggccgtaga ggagccgtat gaaactgagg tttcatgtac ggttctggaa
   125281 tagcgacgga aacagtgatg ttatcgccga ctataattat ctaacagttc aagtacagtt
   125341 gatatagttg aggcacagtc aaaatatggt ttttgggggt ggaatctgtg gcgtcagcct
   125401 ataggattta tagttttttt aatttcgtct ctagcagaat gtgagagatt accttttgat
   125461 ttaccagaag cagaggagga attagtagca ggttatcaaa ccgaatattc aggtatcaaa
   125521 tacggtttgt tttacgtcgc ttcttatcta aatttattag tttcttcatt atttgtaaca
   125581 gttctttact taggtgggtg gaatttctct cttccgtaca tatttcttcc tgaacttttc
   125641 ggaataaaga aaataggggg tatctttggg atgacaattg gtatctttat tacattagct
   125701 aaagcctatt tgttcctgtt tattcctatc gcaacaagat ggactttgcc taggatgaga
   125761 atggaccaac tattaaatct tggatggaaa tttcttttac ctatctctct aggtaatcta
   125821 ttattgacaa cttcttctca acttgtttca ctataaatat aaataacaga atacaataac
   125881 gctattctag attcataatc tctctcaaac aagagaaaga aatatcaatt tctttatata
   125941 atggatatat acgatatgtt tcctatggtg actggattca tgaattatgg tcaacaagca
   126001 gtacgagctg caaggtatat tggtcaaggt tttatgatta ccttatccca tgcaaatcgt
   126061 ttacctgtaa ctattcaata tccttatgaa aaatcaatca catcagagcg tttccggggt
   126121 cgaatccatt tcgaattcga taaatgtatt gcttgtgaag tatgtgttcg tgtatgtcct
   126181 atagatctac ccgttgtaga ttggagattg gaaacagata ttaaaaagaa acaattactt
   126241 aattatagta ttgatttcgg ggtctgtata ttttgtggta actgtgtcga gtattgtcca
   126301 acaaactgtt tatcaatgac tgaagagtat gaactttctg cttatgatcg tcacgaattg
   126361 aattataatc aaattgcatt gggtcggtta ccaatatcaa taataggaga ttacacaatt
   126421 caaacaatta tgaattcaac tcaaatcaac aaaacagaca aggataaacc tcttcattca
   126481 aagacgatta ccaattagta ttagtaagat cctttttttg atgtatttga ttatatttga
   126541 tatatatttg ttgatttgat atatatatat tatttgtata tatattatat atatatatta
   126601 ttgtattata tatatattat tgtatattat aatatatata tcatatatat atatatatat
   126661 tatactgtta tactatactg tatgttatat atatgtatta tttataatat gtttatatta
   126721 taatatgtat taaatattaa taataaataa tataaaaatc aaaataatta tattaataat
   126781 aaatatagtt agttaataat taataatata ataaataata gtattatatt aagaaataat
   126841 ataataaaaa aattaacaca aaagataaat acaaaaagag ataaaacgag attcgtccac
   126901 cccctactaa atatttaatt ccttcactcg caaagagact gacaacccca acactgtttg
   126961 taattccatc aattatgcat ttatcaaaaa aataagttag tttagccaat cctcttatac
   127021 tacgggttac gacccttgcg tagaacaaat ctatataacc accattatac gaccaattgt
   127081 atacaatatt tactatttgg tccaaaaaaa ctcttttagg acttatttta acaaatgaat
   127141 tgattaagtc caaatttttg aaagatgaat aagcagatcc ataaaaaatt gatgctacaa
   127201 atattccgaa aaaagctata cttactgaaa aaaatgcatt tgtcaaaaat tcataccagt
   127261 ctacggaata atccgaattt gtatgtaaaa gatttttcga tggagcaagc cattttgata
   127321 atagatccaa atccatttcc tcttgaccaa aagcaattcc tatgaatcca ataaacaaag
   127381 taaatactac taatataagc aaaggaaata acatagtatt gtccgattcg tagggataca
   127441 tagaagtata ttttttcaaa aaacgggtag taaagtatcg catccgattt attagattcc
   127501 catcaaattg atatgtattt ttaggaaaaa aatacacact ttcattatta ttcattgtcg
   127561 tcgagaaaag taaattgact gccttaggtg cttcttttcc ccataaagat attgaataaa
   127621 atgagctact ttgacctaca ctataatttt gaaaataaac atgtaaatac ccttcaaagg
   127681 taagtaaata cacccgaaac atataaaatg cagttagtcc tgttgtaaaa caagctatta
   127741 ctgcgaaaat tggtgaatac aaccaacttt cactaagaat ttcatctttg gaccaaaaac
   127801 aagcaagagg tggaatacca caaagagaaa gtgtacctaa taaaaacgta gttcttgtaa
   127861 ttggaacata tcttgttaaa ccgcccataa gaaccatatt ctgactttta tcgggtgaat
   127921 atccaacaag gggttccatt gaatgaataa tagatccgga tcccaaaaac aataatgctt
   127981 tagaataggc atgggtgatc aaatgaaata gagcagctcg gtaagaacct agccctaggg
   128041 ctaacataat ataacccaat tgagacattg tagaataggc taaacttctt ttaatatctc
   128101 tttgagcaag agccaaggtc gctcctagta atagtgttgt tatacctatc aaagaaatga
   128161 gattcattat gtaaggtatg cctatgaaaa gaggaagaag acgagccaca agaaaaattc
   128221 cagccgctac catagtagca gcatgtataa gagccgaaat gggagtgggt ccctccatgg
   128281 catcaggtaa ccatatgtga agggggaatt gtgcggattt agcaactgca ccgagaaata
   128341 atagggaagc acacaaagta gcaaataagg aattaacctc attattatga atcaacttat
   128401 taaatgtttc gaacaaatcc cggaattcaa aacttcctgt tatccaataa aaacctaaga
   128461 ttcctaataa caaaccaaaa tcccctacac ggttggttac aaaagctttt tggcaagcac
   128521 ttgctgcaat tggtcgtgtg aaccaaaaac ctattaataa atacgaacac attcctacca
   128581 attcccaaaa aatataaatt tgtatcaaat tggaactagt aactaatccc aacattgaag
   128641 cattggaaaa actcatataa gcaaaaaatc tcaaatatcc ttgatcatga gacatataat
   128701 tgtcactata aataagaacc ataattccaa cagtagtgat taatattaac attatagaag
   128761 taagcggatc aataaaatat ccgaactcta aggaaaaatc attattgatg gtccaagacc
   128821 atagatattg ataaatgaaa cttccgttta tttgttgaat agacagattg gccgaaaaac
   128881 ccatagctat gcttagcagt aaaacactag gaaaagccca catacgacga atattttttg
   128941 ttgctgttgg aacaagtaga agtccaaata ctattgacat agtaacaggg agtggaagga
   129001 aaggtattat ccatgcatat tgatatgtat gttccataag aaagcaaaat tttaaatttt
   129061 ttcttattaa tttaattata attgtttccg attcaccaac tctattcacc aactcttatc
   129121 tatttctatt tcggaaagaa caagaataaa agaaatcagc aattaaatta tgaaaaactc
   129181 aaggatttga attcttaatt gatctgattt ttcccatata ttattaaata attcaaaaag
   129241 ctccaattcg tttgatcaaa tgatatgacc aaatcactag gtcaaaatta ttacttggtt
   129301 atttactaaa gttactaaag atcaattttt attaaatgat caaaaaaaaa tataaaattt
   129361 tgatttttaa ttattttacc gttttgatga cttatagcca tataatatag taaaaaaaaa
   129421 gttacaccaa caaaaaataa agtacttggt tcagatatgg atccagtatc tgctaataac
   129481 agaatttaat aacaagaaac tttattatct attatagtta atatatttaa agtaattatc
   129541 taattcaccg tataactgat tgattgaatt aaaattaaat agtcaaactt atgcttatcg
   129601 taaatagaat cctacaattt ttctttctta tttagcatag aactaaaata agatattact
   129661 agatattact aaaattacct ttatccagtt taagagacta attatagtag ttttatttaa
   129721 attcaaatta tgaataggca ctgcactctt gaaattgatc aattaaatta atagaaaata
   129781 aaattatata aggaaaaagt cttaatattt tttatttatt aaatgtgtta taaaaatatc
   129841 agactaaagt tggaaacttt tttgttcttt ctgaatggca atccatttct tttttttagt
   129901 ggtaatagat accgtaaaca cagattcaaa tgggactata aaataaagat aacaaaacaa
   129961 tcaatactag tttttttttt atttgaagat tgtatttgta tgtaatagag atacgaaaaa
   130021 gaaaaagcat aaaataagct agaataggaa aagattatta tcaaaggaaa ttagcttttc
   130081 tagtacaata caaagaaaga ctatatggga tttgcacaaa acaaatcaat acaatatatt
   130141 ttttgtttgt taggtaagac acttttttta tgttatgaaa aattgttatc tatgtaataa
   130201 gttaagtaaa gtatagataa taaataatga aaaagggccg atcctttttg aacaatacat
   130261 gtctttcaca tccaatgata aaaatgacta actctttttt ttttcaatgg cagttccaaa
   130321 aaaacgtact tctatgtcaa aaaaacgtat tcgtaaaagt atttggaaga aaaaaggata
   130381 tttagctgcg ctaaaggctc tttctatagc taaattatta tccacaggat tttcaaattc
   130441 tttaactaaa tcaatgtcca aaacacatat aaatagtatt tatgtgcgac ataaaccaat
   130501 aataataagg ttttggccta ctccggattg acaacatagt tcaaataatt aaaaattaaa
   130561 acttttattt tttttataag acaaatgagt cgcattaaat taatttgtgt tttgttttaa
   130621 attcttcaat tcaatatgag ctagaactaa ctgttgtggt atgtagaaga agattttctc
   130681 tgtcatactg tttttaacta ttattatcta atttttctat tttttctttt atttaaatta
   130741 aataaagaaa aaatagaaaa attagatacg aagtttcatt ttttttatca ttatactata
   130801 atttcgtgaa atgataattt tgatttaccg caactaactt tttgtgaaaa gtaaattaca
   130861 atagagattg caactctttt ttgttatatg tttagtccaa tacctaattg atttgtttga
   130921 taaatcttcc cgtaaatatt atacgaaaca aagaatacta ttagtaatac aatttaatga
   130981 taccgaatta cgtaatatgt aatatgtaaa catcttaaat attttaatta attttaattt
   131041 aaacaatatt acattaaatc cttgacttga atctcgacga ttcaatgagc tattattatt
   131101 tcaagcaagc cgccatggtg aaattggtag acacgctgct cttaggaagc agtgtttaaa
   131161 acatctcggt tcgaatccga gtggcggcat cctctaaaaa taaattatag atcctataat
   131221 ttatttaatt taattcccga ttgtgtgtaa ttggactcct tctatgttat ttgtaacttt
   131281 agaacatatc ttaaatcata tctctttttc gatcatttca attgtaatta cgattcgttt
   131341 gatgaccttt ttagtccacg aaattgtagc attatgtgat ccgtcggaaa aggggatgat
   131401 agctactttt ttgtctataa caggattatt agttattcgt tggatttatt cgaggcattt
   131461 gccattaagt aatttatacg aatcattaat gttcctttcg tggagtttcg ctataattca
   131521 tatgattcct aaaatatgga atcataaaaa tcaaaatgat ttaagcacaa taaccacacc
   131581 aagtgctatt ttgactcaag gctttgccac ttcgggtctt tcaactgaaa tgcaccaatc
   131641 cgcaatatta gtacctgctc tacggtccca ttggttaatg atgcatgtaa gtatgatgtt
   131701 attgagttat gcagctctct tagttggatc tttattttca attgctcttc tagtcattac
   131761 atttcgaaaa aatatcgaaa gttttggtaa aaacaaacat ttatttatta gttcgttttt
   131821 ttttggtgag atcaaatact tgaatgaaaa cggaaatgtt ttacaaaata cttctttttc
   131881 ttcttttaaa aattattaca aatatcaatt gatacaaaga tttgattatt ggagttctcg
   131941 tgtaattagt ctaggattta tttttttaac tataggtatt ctctctggag cagtatgggc
   132001 taatgaggcg tggggatcct attggaattg ggaccctaaa gaaacttggg catttattac
   132061 ttggaccata tatgcgattt atttacatac tagaacaacc aaaagttggc aaggtgcaaa
   132121 ttcagcaatt gtggcttcta taggatttct gataatttgg atatgctatt ttggggttaa
   132181 tctattagga ataggactgc atagttatgg ttcattcata ttaacttaga taccaattta
   132241 atttagcatc taattgaata aacttattga agtgaagaat aaataaaaaa accgtcccac
   132301 agataaagaa agaaagtttg tgtaagtttt ttttataacc gtttaactca aaaagttaaa
   132361 cggttataaa aaaaaacttg agatataacg tatccattac aattctaatt cacttccaat
   132421 aatgactttt tgttttattc ataaagacta tctatcgtaa taattagata gaatagcttg
   132481 taccttttca actgataatg aaataaccaa atcaggataa agaccaatca ctattacggg
   132541 tataaagata cagatcgaaa caaataattc tcgtggtcca gaatctacaa aaaaagagtt
   132601 tggaagattg aataacttat atccatagaa catctggcgt aacatagata atgaataaat
   132661 aggagttaat atcattccaa ttgccattac aaaagtaatt agtatttttg gtattaaaag
   132721 atattttgga ctggtaatta ttccaaaaaa gactaccgat tccgcaacaa aaccactcat
   132781 ccctggcaat gcaagagaag ccattgagaa actactgaac atagtaaaga tttttggcat
   132841 tggaatagat atccccccca tttcatcaag ataaacaaga tgtattctat cacaacttgt
   132901 tccccccaag aaaaaaaggg cagcaccaag aaatccatga gaaagtaatt gtaaaatagc
   132961 tccattaagt cctgtgttgg ttatcgaagc aattcctata attgtgaaac ccatgtgaga
   133021 tacagaagaa taggctattc tcttttttaa attgcgttga ccgagagagg ttgaagcagc
   133081 ataaattatt tgtattgttc ccgctattac caaccatggt gaaaatatgg aatgagcgtg
   133141 ggataaaaat tccatattga tccgaatcaa tccgtatgct cccattttta ataagattcc
   133201 ggctagaagc atacatgtac tgtaatgtgc ttccccgtgg gtatcttgta accatgtatg
   133261 taggggtata atcggtgatt tgacagcata agcaataaga aagccaaaat ataatattat
   133321 ttccaatgct acgggatacg actgattagc taatgtttca aaatttaatg ttggttcatt
   133381 ggaaccatat aaacccatac ctagaactcc tattaaaaga aaaatggaac cccctgcagt
   133441 gtataaaata aactttgtag ccgagtacag acgtttcccc cccccccaca tggataaaag
   133501 taaataaaca ggaattaatt ctaactccca catgataaaa aaaagtaaaa ggtcccgaga
   133561 agaaaatgat cctatttgac cactgtacat tgctaacatc aggaaatgaa acaatcgcga
   133621 atctcgagtt actggccaag ccgctaaagt agctaaggta gtgataaatc ctgtcaataa
   133681 aatgggtcct atcgaaagtc catcgattcc aagtctccag tgaaaatcca aaatatttat
   133741 ccatttcaaa tcctcttcta attggattaa cggatcgtcc aattgaaaat gataacagaa
   133801 tgcacaggtc gttataagaa gttccaatat acaaatacct atagtatacc agcgaactac
   133861 cttatttccc ttatgcggga gaaaaaaaat ggaagagccc gcgaatatag gaaaaacaat
   133921 aattattgtt aaccaaggaa aataactcgt ggtaaaaaca agatacgctt tgaccagaaa
   133981 aacccgtact caatattaat aaaatatttt ggatttaatt ctgagcacgg gtttttgtca
   134041 gtaaagagga atcaaatgat tcaagtggat ttttttcata acttatcagt aagctagggc
   134101 catactgcga gttgtctcat gccataaata gacacggaca ctcaaaaaat ccgttggaca
   134161 agcggattca catctcttac aacctacaca gtcctcggtt cttggcgcgg aggcaatttg
   134221 cttagcttta catcccggcc aaggtatcat ttccaaaaca tcggtagggc aggcccgtac
   134281 acattgagta caccctatac atgtatcata aatctttact gaatgtgaca ttggatctat
   134341 aagcttcggt tttgaacata aaaattttcg atctggttct gataaaatca acaataaata
   134401 aatccatata ttgtagatac cagatgaatc agtggtttac cagaattttt tttagaatct
   134461 atatatgctt ctggatctgt tcatgagaaa agggccaaga aactttgatt tctatttcat
   134521 caaacatagt gatatgaatt gtccatatta tatgctaata ctaatagact ctaaaaatcg
   134581 gtgaatataa ttgaactgat aaaataatat taattatgtt agtagcattt tatatattgg
   134641 aattataaag aaaagaattt tcttattatt tttataatgt ttattataat gttatattat
   134701 atttatttac tatgtattat atacatataa tttatataat ttaatacatt ttaatacata
   134761 ttttattata taatagtatt atatacatat aatttatatg tattaattta tatgtattaa
   134821 tttatataat ttaatacata taatttatat aatttaaatt aatcatgaaa taaatttatg
   134881 tataaacaaa tcaaaatatt agaatattaa atatattttt agaatattaa atattagaat
   134941 aaatttaaag tatattatac ttattagaag agtatattta gtaaatatta caattattat
   135001 tatttaatat attatttaat atattcttta atatatttct tatttattta tatttaatat
   135061 tattacaatt atctatatta taattaataa tagattagtc atctcatcta tacaatattt
   135121 acaatatatg tatatataat attaatatta aatacaattt atttatacaa tttttttatt
   135181 gcttaatatt ttataatatt ttcataaaat ttttaatatt gattattaca atataaagaa
   135241 ttactacaat aaaaaatata aaaaaaaaat ataaatatat aggatatcca aatagttgta
   135301 aatctgactt tagttagtca tattgtaaat atatagttaa ttacaaatat tactttagtc
   135361 attataaaaa atatttgaaa ataaaaataa ttttatttaa ttatttattt tatatatata
   135421 ttatatatat atattatatg ttttttatat atattaatgt atatgtatta tattaattta
   135481 tatttattat taatttatat tatatgttaa ttatatatat gttaattata tattatatat
   135541 taattatata ttaattatat gattatatat atatgtatat ggtttgtttg tattttattt
   135601 attatcttgg cttggcatat gtaattaata tataatatgt aatgtaatta gcatataata
   135661 tgtattttaa tttttttatt ttatattcta tttaatattc tatttatgag tattattcta
   135721 tttattagta ttaaattata tgtatataat tattgattac aatttagtta tatcattaag
   135781 ataggactat ttattcaaca aatttgattg attgatacgc gttgattttc tgttacgata
   135841 aattgacgaa acaatagcta gaccaagagc tgcttcagcc gttgcaatag ctataacaaa
   135901 gatcgagaaa atgtctccct ttaattgtcg attatcaaac aagtcagaaa atgtgacaag
   135961 attaatatta accgaattta gtataagctc aagacacata agtgctctaa ccatgcttcg
   136021 acttgtgatc aatccataaa taccgataga aaacaaatat gcactcaaaa aaagtacatg
   136081 ctcaaacatc attgactaac tccttatcaa tctcaattga tttcaacaaa caattcaact
   136141 gctttaagtt ttttctaaaa taaaaatttc agaaagtcat aattccagga caaaatctag
   136201 gacaaaagaa agcattcacg atagaagaga tagaagaaaa ggtagaatga aatgccttgg
   136261 aatacttttt acatataggt ctcttagatt aatattattc atatatgaac tataaatatc
   136321 aaaatatatt tgatttgaag ggaaatgtcc taacaatagc acatgacaaa aaggcctctt
   136381 ttttgtcatg tgttaatctt aagtatttta ttaatactaa gttttattaa tactaagcta
   136441 agtatttagt atttagtatt tagtatttaa gtatttatta tataatttta ttatataata
   136501 ctaattttat ataaataata ctaattatta ttttattatt gacgagccat agtaattgca
   136561 cctatcaagg caactaaaag aattatagaa attagttcaa atggaagaaa aaaatctgtt
   136621 gataaatgaa tcccaatttg ttgaacatta cttataaggt cctgctctat aatgtggttt
   136681 gattttgtag tccaaataat cccgtaccat gatgtatctg ggataatagt aattagtgaa
   136741 aaaagaatac ttgtacaaac tagcgaagtg accccatctc ccacggtcca aagatagaaa
   136801 tctttggaat attctgaacc cttcatgaac atcacagcaa atatgattaa gacatttata
   136861 gctcccacat aaataaggag ctgtgcagca gctacaaaat atgagttcaa tagaatatag
   136921 aataaggata tacaaacaag caccaatccc aaggaaaagg cagaataaat cggattggta
   136981 agtaaaacta ctcctaagcc ccctaatata agagctaatc ccagaaatac tacaagaata
   137041 tcatgtattg gtccagttaa atccattata tataatgtat aaaatataga taagttaaaa
   137101 atttttatga cctttttgaa taatccagga taaaaagtta ccctattttt tttttcttgt
   137161 atatgtttca aatcgagttg gatcttaatt taatgtagtg tgagtttatg tattgtattg
   137221 gattaatgta gatatattta tcttttgtgt taattttttt attatattat ttcttaatat
   137281 aatactatta tttattatat tattaattat taactaacta tatttattat taatataatt
   137341 attttgattt ttatattatt tattattaat atttaataca tattataata taaacatatt
   137401 ataaataata catatatata acatacagta tagtataaca gtataatata tatatatata
   137461 tatgatatat atattataat atacaataat atatatataa tacaataata tatatatata
   137521 atatatatac aaataatata tatatatcaa atcaacaaat atatatcaaa tataatcaaa
   137581 tacatcaaaa aaaggatctt actaatacta attggtaatc gtctttgaat gaagaggttt
   137641 atccttgtct gttttgttga tttgagttga attcataatt gtttgaattg tgtaatctcc
   137701 tattattgat attggtaacc gacccaatgc aatttgatta taattcaatt cgtgacgatc
   137761 ataagcagaa agttcatact cttcagtcat tgataaacag tttgttggac aatactcgac
   137821 acagttacca caaaatatac agaccccgaa atcaatacta taattaagta attgtttctt
   137881 tttaatatct gtttccaatc tccaatctac aacgggtaga tctataggac atacacgaac
   137941 acatacttca caagcaatac atttatcgaa ttcgaaatgg attcgacccc ggaaacgctc
   138001 tgatgtgatt gatttttcat aaggatattg aatagttaca ggtaaacgat ttgcatggga
   138061 taaggtaatc ataaaacctt gaccaatata ccttgcagct cgtactgctt gttgaccata
   138121 attcatgaat ccagtcacca taggaaacat atcgtatata tccattatat aaagaaattg
   138181 atatttcttt ctcttgtttg agagagatta tgaatctaga atagcgttat tgtattctgt
   138241 tatttatatt tatagtgaaa caagttgaga agaagttgtc aataatagat tacctagaga
   138301 gataggtaaa agaaatttcc atccaagatt taatagttgg tccattctca tcctaggcaa
   138361 agtccatctt gttgcgatag gaataaacag gaacaaatag gctttagcta atgtaataaa
   138421 gataccaatt gtcatcccaa agataccccc tattttcttt attccgaaaa gttcaggaag
   138481 aaatatgtac ggaagagaga aattccaccc acctaagtaa agaactgtta caaataatga
   138541 agaaactaat aaatttagat aagaagcgac gtaaaacaaa ccgtatttga tacctgaata
   138601 ttcggtttga taacctgcta ctaattcctc ctctgcttct ggtaaatcaa aaggtaatct
   138661 ctcacattct gctagagacg aaattaaaaa aactataaat cctataggct gacgccacag
   138721 attccacccc caaaaaccat attttgactg tgcctcaact atatcaactg tacttgaact
   138781 gttagataat tatagtcggc gataacatca ctgtttccgt cgctattcca gaaccgtaca
   138841 tgaaacctca gtttcatacg gctcctctac ggccacaaat aaatataagg actagttcag
   138901 tattaacatt aattatctat tggggaaaaa atagaataaa gatagattag agagtccaaa
   138961 attataccga ggtaattctg tttgctagaa aaaagcgctt ccgaattgat ctcattctct
   139021 taaaaaaaga aattttcttt gttcagtaat aatttctgac ttcaataaaa tactcatttt
   139081 tgtaaataga caagatagtt cggcccatct ttttttactg gattacgaaa aagaaagaat
   139141 tagccactaa ttcatgaatt tttgtatgta agaattgcat atgtatggat acagtaaaga
   139201 ataactaaag atatttttga ttattcagtt attttcccat tccatatatt gaattctgtt
   139261 tcttttgttc ctgttcttgt ttcttagaag agagggggta ttctgaaaaa agaggattaa
   139321 ttcgttcttg atagtcattt ctttaatcag tgaataggag catactctag atcggaatcc
   139381 tataaggaag tactgcttta tcatttctac caacttaaag cccttatttt gattcatttt
   139441 atgcgtaaat gcctcttttg agactttaca ttatctctat tactaatctt ttgcgtatct
   139501 tggtgttcct acttgtccac ccatttttga ttgatctccc gtatggtaat acgtacaaga
   139561 ctatagttga aactccatac agttgatcct ttgtacccgc ttcaagacat gaagactaat
   139621 caagcaattt caaccttggg gtaaacagtt tacactgctt atgtttactt ccactttact
   139681 cttgtacata gggaatgaga atgaattttc ttactgcgaa tttataagct gttttgtttc
   139741 actcatatga ctatctagtt taacccattg acctaaatct gaatgatgaa taaaaaaact
   139801 atatctattc catacattta atccctttcc taaaaataaa gaaaagttca tgttctaacg
   139861 aatcacacgt agagatattg ataacacaca tggagttaat ggtatttcat aactaatgga
   139921 ttgagcagca gctcgtagac cacctgaaaa agaatattta ttattcgacc catatcctga
   139981 cataagaagt ccaataggag caatacttga aatggcgatc cataaaaaaa cacctatact
   140041 gagatcggct agaacaaggt gatacccaaa aggaattact aaataactta gtaaaataga
   140101 tatgaccgct attgttggcc cggcactgaa caaacgacta tcccctctag acggtaggag
   140161 atcctcttta aaaagtagct tggtaccatc cgctaaagct tgaagaattc ctaacggacc
   140221 ggcatattct ggtccaatac gttgctgtat ccctgcggat atttctcttt ctaaccacac
   140281 aattactaat acacctatta tgattccaaa tatcaggata aaaataggga caaagagcca
   140341 tataagttca taaacctctt ttaagaattc cgatccagaa aaagaattga tagtttgtac
   140401 ttctgttata tcaattatca tttcaacgat caacttctcc cataataata tctatactac
   140461 ctagtatcgt catgatatca gccaatttca ttcttttaac tagctgaggc aaaatttgca
   140521 aattgatgaa acctggcgga cgaattttcc atctccaggg gaaaacactc tgatctccta
   140581 tcagaaaaat gcctaattct ccttttgggg cttctactct gacgtaaagt tcttgttttg
   140641 acaattcaaa attgggtgaa ggttttttac taatgaatct atattcaaaa tcattccatt
   140701 cggaatcttt tgctctatca aagcgtcgga cttctaaatt ttcatagggt ccccccggaa
   140761 ttccttctag agcctgttga ataattttta tggattctgc catttcgccg attcgtacta
   140821 aataacgagc taatgagtct ccttcttttt gccattggac ttcccaatcg aattcattgt
   140881 aacactcata ttgatcaact ttacgaagat cccattggat tccggaagct cgtaacattg
   140941 gtcccgataa gccccaattt attgcttcct ctcccccaat aatgcccact ccttcaactc
   141001 gttctaaaaa aatgggattt agcgtaataa gtttttgata ttcgtcaatt cctgttaaaa
   141061 aataatcgca aaaatccaaa catttatcta tccagccatg aggtaaatca gcagctactc
   141121 ctccgatacg gaaataatta tgcatcattc gcatacctgt ggcagcttca aatagatcat
   141181 aaatcaattc cctctctctg aaaatataaa aaaagggagt ctgtgcgcca atatctgcca
   141241 taaaaggtcc aagccataac aaatgagaag ctatacgact cagctctagc ataattactc
   141301 tgatatagct ggctctttga ggtacttgaa tatttcccaa ttgttctggt gcatttactg
   141361 ttattgcttc tgtgaacata gtagctagat aatcccaacg cgttacataa ggcaaatatt
   141421 gtacaattgt tcggttttcc gcaatttttt ccattcctct gtgtaaataa cctagtatgg
   141481 gttcacagtc aataacatct tcaccatcga gagtaacgat cagtcgaaga acaccgtgca
   141541 ttgatgggtg gtgaggaccc atattgacta tcataagatc ttttcttgta gccggtacag
   141601 tcatatcttt tttccccaat tcattattct atgaattttt caaaacgagg ttcggtcaaa
   141661 attaaacaaa atataaaaat ctaaaaaaaa aaagaattca aacgaatctt tgaattaacg
   141721 ctctcgaata tccaactgac taattaattt cttataacgt actctatttt tctttgacaa
   141781 atacgccagc agccgttgac gttttcccag aattctttgt aaacccctct gagataaaaa
   141841 atctgtttta tgcgattcca aatgtgaagt aagtctccgt atcttattgg tgaaactgaa
   141901 gacttgaaat tcgacagatc ccttgttttc ttctttttct tcttgttctt gtgaaatgat
   141961 tgagataaat aagtttttga ccataaaatc aaagaatttt ccattttttt ttattttact
   142021 gatcagaaat aataatgttg gtcattttct ggtaaacaca aaaatggttt tctcttactc
   142081 ttctatccaa atcaaattta aatttttttg atttggatag aaaggtataa tatatttctg
   142141 cactcaccaa agggaatgat ttctttgtat tgtacctaaa aagatttcgt caattcattt
   142201 ctagattcag ttgataggcc attaaattca gtattatgta tcataatgta acacaacata
   142261 tgtgtatatc tttcggcctt cgtatatcga atgtctcact cacgcactac acactacaca
   142321 taattataat atatatataa gttatcatat tatacataat tatacatata tatcattaaa
   142381 tattgttata gtttattgta tattgttata ttagtatatt attatataat tataatgaaa
   142441 ttctaattaa attatgtaat tatgttagta tatttatatt agtatatata tattagtaat
   142501 ataatttatt aatatttaaa tattatataa cttaatttag ttaatatatt attatcatat
   142561 tttatattat ttacatatta ttatatttaa atattatata acatataact taatttagtt
   142621 aatatattat tatcatattt tatattattt acatattatt atatttaaat attatataac
   142681 ttaatttagt taatatatta ttatcatatt ttatattatt tacatattat tttctttata
   142741 tttatttata ttcatattta tttaaattta tttaatttaa tttatacatg tttctttttt
   142801 acttattatt tatttatatt attttattta taaataaata taaataaaat aatataaata
   142861 aaatattaag tatactgttt aaattaaatt aattatatat taaatatatt atcttttaat
   142921 aaactatcca ttaattcagc atccaattct gaatctaaat ggttttgtgg atacatccgt
   142981 attcttaaca tactaaaacg actaccatta tttgtatcaa accaataccg attcatacaa
   143041 gctaaatctt ctaatcgata attgggccaa agaaacaatt tgaatttcat taatttgttt
   143101 tttttatttt catttgtatg cttgcccttt ttcaaaaact gtccacagtt ccttatggtg
   143161 tttccattga aacataccag attcctatct acgtctacaa cattcccctt ccaggaattg
   143221 aaacaagtta gaattctcaa ctctcgacga cgtctagtag atagaatatt ttcaggaaca
   143281 aataaatcat aattcttttt atcttcaacc acaagtccaa tgctatgttg tgaaatggat
   143341 ttcacaaaag gactctcatt aagatatctt tcttttatat atcttttagt agtttgttgt
   143401 ctattcttat tgatcaagaa aatacttagg gtttgatata taagaaattc tgtataccgt
   143461 tttttaaaga gacgaaccgg ttcaataata agtattccct ttcttatcaa gtctgtaaaa
   143521 gttatacctg ttttttgaaa cagaagttct gtactaatct gtcccctttt aattgaggat
   143581 atagcaattc tttttggatc ctgcagtcta agtagtagac aatatgtatt gacatttttg
   143641 actacttttg tatcaaaatc atcatcccat cttaattgaa aaatgaaaaa tttagtcagt
   143701 aagtaatcta gttctgctct cttcttactc tctaactcta attttttttt ctttctacgg
   143761 gttgattttg attcttcttt tttcttttgt tttttttctt tctctaattc tttttctttt
   143821 ttattagatg gtagattaag atcattagga tctttttttt ttctttcttc ttttattttc
   143881 tggatgttct tattttgagt aaaattttga tttccatgag tgtttaaaag aagaaattgg
   143941 gttggcataa accatggttt atgcttatat gcatgataaa gtagtctaaa ttctgggaat
   144001 aaccaagatt ccagatttgg tatgggagga ttttctttat tcattcctat ccaatcaaaa
   144061 agtttttcgg atggttttgt tttttgatga attgcgatag gagaaatctt ttttttataa
   144121 attaggaaat aaccaatttt attaatcctg gtaccaagaa tatgcatctt aatgcagaga
   144181 tcaatatcgc tatttttttt taaagaaacc tggatatatc taaaatcaaa atattttcta
   144241 tccagatttt ttttttttcc atatggacta gatcctttta gataatcact aagatctata
   144301 tctgctagta cataaaatga ttcgggtttc tgtgtttttt gtgtattgaa aatatatgga
   144361 aattttcggt ctctgtttac ttgtaatggt gctccataaa tatatgcatc ccctccatcc
   144421 tcataattca tatatttatg tgctagaaga tcatatttgt agtttttttt taatttgatt
   144481 tgtttaatta aatttttttt ttcatatgaa tccaatatta ttgagtcttt tttttgagtt
   144541 gtacaacgtt gattgactct atttctccat ttttgtggta ctaatcgaga ccattgagtt
   144601 tgagataaat tgtattgata atgattcttt aaccaattta tccatttatt cattccagac
   144661 ttataaactt tcttatgctt ttctttgaaa tcaaatagtc ctcgtgtccc acaataatcc
   144721 ttgattctat ctttaagaaa aagatggatc ccgttatatt gaagtacaga tttcaagtaa
   144781 tatttgttat taacttgtga taatgcataa aatacatatg cttgtgacaa agaggaagag
   144841 gataaatcac aatcaatctt tgaattctca ttattaatat tagaaagcga ctcttccatt
   144901 gtcgaaagag agtgaattgt attttgattt gtttggtcaa tccctttttg acttgtttca
   144961 tcgtggtcaa agaatttttt gatcgttttt tttgttgatt caaggaaaag tggtgcattg
   145021 gtcctaagaa tattaatggt acatagaagg atattgttgt atattctttc aatgaaatat
   145081 ttgataaagt agtaaaattt acgtattaat cgggtactct ttcttttgaa tgtttgccgt
   145141 ttttgcaatt ctgaattttt atcagcacaa tttgtctcgt tagggctaat atttatatct
   145201 ggagttagaa tgattttttt attgtctttt tcgatttctt ctattttatt cctgattttg
   145261 gtcgttatat cagcaagata ttttattttt ttttctataa gtgaacgttt tatccaattc
   145321 ttggattgaa tttgaatggg taattcgtcg gtaatcttat tactgattat agaatctttg
   145381 actttcctga ggtttctttt tttttcaagt tctttcatta ttcgttttat aactagaatt
   145441 tgtttgttaa caaatcttaa aatctttgaa aacaatttga cctctttttt agttagaact
   145501 ataagttttt ccactttttt aatttttttt tttagctctt tcaaaatagg ttcaaaaaaa
   145561 gaaggtagtt ctcgaggaga accgaagggg aattccgctt cttttcccca gactgttaaa
   145621 aaactaaatt tgtctcttgt acttttttgt ttaattgtat ctctaagatg gtatggtact
   145681 ttaggttttc gccaaggttt cagacggaaa ggatatataa tttttatctg aataccatct
   145741 actaaccaat cttgtggaaa ttctgtttct gataactgaa caccactata agtgcattta
   145801 acatgcattt ctttatgcca atcttgcaaa tcctcgatcc actcggggaa ttggaataat
   145861 aacatacggg cgacattttt agctattatc aatgaaggaa gtacaatgta ttttctaaga
   145921 aacaattggg ttactaacat caaacccctt agtgcttgag caaataaaac ggcatcccaa
   145981 gcttctgata tttctatacg ttcctcttcc tctccttttt cgttgttttt attctcttct
   146041 tcctcctcct cctcctcctc agaatcgaaa atttgaaatt ccgattctct ttctctatac
   146101 acacccaccc aatcattatc cacccaatca ctatacgccc aatcactatc caccgaatca
   146161 ccactatcca ccgaatcacc actatccacc caatcactaa acctaaaaac gcgattcatc
   146221 attttaaaaa cgagattcat cgtttcgtag atatcatcta caaagaaaaa aaattttctt
   146281 tgtatttgat ccacaaaaat tggcgaatgc gcatgtgcta tagtcgttcc ccaagaagga
   146341 ataattttac gtctttgagc acgcatggat cctttgatta gccgccgacg ataatctgat
   146401 cgtattgagt gacgcttcac agccacctct tccgaggtat aagttttaat ttcagtagta
   146461 tcgccgacct cgtcgacagt ttcgtgctta tcagtaaaaa ttacaacacg tttgaatctt
   146521 cttgcacgaa gtccatgatc atcctttgct tctccttctt ctcctatatg tttctcttct
   146581 attaattcgt cgacgaattt gtatttgtat gcccgtcgag gaacttcttt tctgatttct
   146641 tctatctcag gaaaataatt ttgatttata attgtttgat cattgtgatc agttgtaact
   146701 acatcgaatg ggacttcatc gtttgaggtt aaggaatgac caatattttt cgataaaaat
   146761 tcttcatcaa aaagatgatt ttgatattca aattcttctt cttgggggga atcattagga
   146821 agtagactgt gaatttgatt tatccagacg gactcctctg catttgtaga agttattaaa
   146881 tcgattggac gtaaattgaa ttttgtgatt tttctgcgat atggtccgtt taagaaagga
   146941 tcgtagattg gaggtaagca ttcctgttca ttcttatcat tgcataatct gattcttttc
   147001 tcgagcacat ctgaaaaaag ggatcctctt tttttttcta gagtttttat tcgatttatt
   147061 aattcattac tcaaggtgtg ctttttttgt tcattagtat aaacccaaga attatcctcg
   147121 tgggatagtt cttcggttgt gtacaaagat atacttcgtt ctattatttc tgaaaaagtt
   147181 gataaactcg gcggatatgt aaaagatatt ctttgttttc catcacttgt acatgtataa
   147241 aaaaaatatt gtgacatttc atttcgtaca gcattttcaa atttcttatt tcttatatat
   147301 cgaaatggac gaatccatcg tctacagtcg aaaagaagag tgataagcgg tttttgaaac
   147361 caacaaagat tttgatattc tatttcttta ctttcgaaat ctaattccca aaattcttct
   147421 tcgtatccct ctttgtcctg tggttccgaa gttgtttcta tcttgctttc ttcttcttct
   147481 tcttcttctt cttcttcttc ttcttcctcc tccagggtgt gaccgaactt tttaagaaaa
   147541 acaggtaaag gaaaataggg ctttctgcct aaatagaata tacaagtgat aagtaagaga
   147601 atattaaaga aattaaccag attatcttta aattctaaaa taatgtacct attaggttta
   147661 atgtaattac ttttccatat acagaatacg actaattgaa cccacttaat aaaaatgagt
   147721 tgaataatga aaaaactaat aaaaccacct gttataaatg agatcttgtc gttgcatcga
   147781 aacagataaa tgttgactaa tctggctagt gttgaacttg gtaaaacaaa attgttgagt
   147841 agttgacaaa ttatactatt cagtaatata cattgaatgt tgaacttatg tattgataga
   147901 tttctagtag taaatacata atctacaaat tccttattat tgttccagaa gaactgaaat
   147961 aaggaatatg gtatagctag ggcagttatt gtatgaggtc tatccaatat taaatgcagg
   148021 ggcatataat agattgatac aagcatgaaa aactgtccca gaataaaacc gactgctgtt
   148081 gctgtctgct cttcttctcc ttgttccaga accaaagttt gaagaaggaa gaaataagag
   148141 ggccctgtgg agaacgcggt caaaaatcca taatatagtc caactataac agcggaattc
   148201 attatcttca tgcataaggc ggaattaatt atcttcatgc ataaggataa tgcatcactt
   148261 aataaaaatt tcaaaatcat cgtgaacctc ctatttattt gtattaaaat ttattgatta
   148321 ttatatgata attatcatat aattttttaa ctttcatacc tattatttgt taactttcat
   148381 atcctcatat ctatatggaa tagactctaa atatatagaa agaaaaagac cataaatgac
   148441 atctcttatg tcaatgattc caaccaaagt taaatgaatg gaattggaat atagcatttt
   148501 atatattata ttggaattat aaagaaaaga attttcttat tattttataa tgtttataat
   148561 gatattttat aatataatgt ctaatgaaat agagccactt tgaggttccc tatgaaatgg
   148621 gcatggaacg gagccactac gaagaagttc cgggagttac gaaggaagct tcgtactcat
   148681 attgttcgtg ggttgagaac ggtagttgaa cttgatgaga tcgaatcacc cgttgttcct
   148741 cagtagctca gtggtagagc ggttggctgt taactgactg gccgtaggtt cgaatcctac
   148801 ctggggagat tttattaaat ttttattaaa aaatgaaagg gctcgttttg acaggagtag
   148861 gtaacccgtt ccctttcttt gtttctattg cattctatct catcgtatca cattctgttc
   148921 tgcgatattt gagaatcacc gtcaatacct ggcgtagatc cgggataatc ccttataaaa
   148981 agccccgggg ctatttacaa ttagccaatt aataattctc agatgatgta ctagcagtgc
   149041 agatgcagtc atccattctc ccgatcggcc acaattaccg cgagcaaaca ataatgagga
   149101 acgcattttt gctatgctac taatacttgt acttgttctg ctattccgca caagcctggc
   149161 tgaggaagag ttacgggggg gtaaaacaca aatatgctga ttcggaccag gcgtgcgccg
   149221 tgtaattata ttataattca aattcacgat aaagaaaaag tcaaggccat tccatttcga
   149281 caaaagaccc atacccaacc aagttccata gctttgcgtc cgctatcccg atcatgattt
   149341 tcctaccccc ataggtaaag gaaaggtcct tcccttttgg gccggttgtg ggcgaggagg
   149401 gattcgaacc cccgacaccg tggttcgtag ccacgtgctc taatcctctg agctacaggc
   149461 ccaccccgtg cccaccggat ctgttcccgg gagtaccctc aaaaaggaac ctttcctctc
   149521 ctcagccatt tcatttcgga aggtgtgaaa gcgcttttct ctctataaga acagtgcgtt
   149581 ccgaggtgga gagaagagat gtcataattg gggttttgaa taagacgacc tttgcatttt
   149641 tcatatttta taagaggtgt tatcattctg gcgtcgagct atttttccgc aggacttccc
   149701 ctacagtatc gtcaccgcag tagagtttca ccaccaaatt cgggatggat tggtgtggtt
   149761 cctctacgcc taggacacca gaatatcgaa ccatgaacga cgaaaaaaga catgagagaa
   149821 aagctcatat tggctagtga ttgtgaggcc ccactggaag ggacacaaaa aactctgccc
   149881 ttccggcggg cagagttttt tgtttgtttt ttcatgttat aaaacagttg aacagtgaaa
   149941 atagatggcg agtgcctgat cgaattgatc aggtcatgta ggaacaaggt tcaaatctct
   150001 cggtctgtta gaatgcctca gctgcataca tcactgcact tccacttgac acctatcgta
   150061 atgataaacg gctcgtctcg ccgtgacctt atcttggatt ctcaatactt ctgtcactcc
   150121 atccccgcag gggcagagaa cccgtcgctg tctcggctat gctgccggag gctctgggga
   150181 agtcggaata ggagagcact catcttgggg tgggcttact acttagatgc tttcagcagg
   150241 tatccgctcc gcacttggct acccagcgtt taccgtgggc acgataactg gtacaccaga
   150301 ggtgcgtcct taccagtcct ctcgtactag gtaagagtcc tctcaatgct ctaacgccca
   150361 caccggatat ggaccaaact gtctcacgac gttctgaacc cagctcacgt accgctttaa
   150421 tgggcgaaca gcccaaccct tggaaccacc tacagcccca ggtggcgaag agccgacatc
   150481 gaggtgccaa accttcccgt cgatgtgatc tcttggggaa gatcagcctg ttatccctag
   150541 agtaactttt atccgttgag cgacggccct tccactcggc accgtcggat cactaaggcc
   150601 gactttcgtc cctgctcgac gggtgggtct tgcagtcaag ctcccttctg cctttgcact
   150661 cgagagacga ttccgtccgg tccgaggaaa cctttgcaca cctccgttac cttttgggag
   150721 gcctacgccc catataaact gtctacctga gactgtccct tggcccgtag gtcctgacac
   150781 aaagttagaa ttctggctct tccagagtgg tatctcactg atggctcggg cccccccggg
   150841 agggggcctt cttcgccctc cacctaagct gcgcaggaaa agcccaaaac caatcccagt
   150901 gaacagtaaa gcttcgtagg gtctttctgt ccaggtgcag gtagtccgca tcttcacaga
   150961 catgtctatt tcaccgagcc tctctccgag acagtgccca gatcgttacg cctttcgtgc
   151021 gggtcggaac ttacccgaca aggaattttg ctaccttagg accgttatag ttacggccgc
   151081 cgtttaccgg ggcttcggtc gccggctccc ctgtcatcag gtcaccaact tccttaacct
   151141 tccggcaccg ggcaggcgtc agcccccgta catggtctta cgactttgcg gagacctgtg
   151201 tttttggtaa acagtcgtcc gggcctggtc actgcgaccc cccttaggag gcaccccttc
   151261 tcccgaagtt acagggctat tttgccgagt tccttagaga gagttgtctc gcgcccctag
   151321 gtattctcta cctacccacc tgtgtcggtt tcgggtacag gtaccctttt gttgaaggtc
   151381 gttcgagctt ttcctgggag catggcatgg gttaattact ttacttcagg cgccgtagcg
   151441 cctggtactc ggacatcggc tcgaggcatt ttctataccc cttcttaccc aggtcacctt
   151501 gggtccttga accgataacc atctttcggc taacctagcc ccctccgtcc ctcgggacca
   151561 acaaggggta gtacaggaat attcacctgt tgtccatcga ctacgccttt cggcctgatc
   151621 ttaggccctg actcaccctc cgtggacgaa ccttgcagag gaacccttag gttttcgggg
   151681 cattggattc tcaccaatgt ttgcgttact caagccgaca ttctcgcttc cgcttcgtcc
   151741 acacccgctt gcacgggtgc ttctatctaa ggcggaacgc tcccctaccg atgcattttt
   151801 acatcccaca gcttcggcag atcgcttagc cccgttcatc ttcggcgcaa gagcgctcgg
   151861 tcagtaagca attacgcact ctttaaagga tagctgcttc taggcaaacc tcctgggagt
   151921 ctctgcacac ccacctcctt tatcactgag cggtcattta ggggccttag ctggtgatcc
   151981 gggctgtttc cctctcgacg atgaggctta tcccccatcg tctcactggc cgaccttgac
   152041 ctccgttatt ttggggtcat atctagtatt cagagtttgc ctcgatttgg taccgctcac
   152101 gcggcccgca ccgaaacagt gctttacccc tagatgtcca gtcaactgct gcgcctcaac
   152161 gcatttcggg gagaaccagc tagctctggg ttcgagtggc atttcacccc taaccacaac
   152221 tcatccgctg attcttcaac atcagtcggt tcggacctcc gcttagtttc atccaagctt
   152281 catcctggtc atggatagat cacccaggtt cgggtccata agcagtgaca ctcgccctat
   152341 gaagactcgc tttcgctacg gctccggtgg attcccttaa ccaagccact gcctatgagt
   152401 cgccggctca ttcttcaaca ggcacacggt cagagatcgc attctcctcc cactgcttga
   152461 gagctcacgg tttcatgttc tatttcactc cccgatgggg gttcttttca cctttccctc
   152521 acggtactac ttcgctatcg gtcacccagg agtatttagc cttgcaaggt ggtccttgct
   152581 gattcacacg ggattccacg tgccccatgc tacttgggtc agagcgtaag ctagtgatgc
   152641 tttcggctac tggactttcg ccatctgggg tgcagtattc aaccgcttcg cctagcagca
   152701 cgacgcttgt attgctctcc cacaaccccg ttttcgcggt ttaggctgct cccatttcgc
   152761 tcgccgctac tacgggaatc gcttttgctt tcttttcctc tggctactaa gatgtttcag
   152821 ttcgccaagt tgtctcttgc ctacccatgg attcagcagc agttcgaaag gttgacctat
   152881 tcgggaatct ccggatctat gcttattttc aactccccga agcatttcgt cgcttgctac
   152941 gcccttcctc gtctctgggt gcctaggtat ccgccgtaag cctttcctcg tttgaacctc
   153001 gccattaacg ttaaggctat gccatcctaa ggtgctgcta aatggaagga tcttatcaac
   153061 gtccatgaat gagaaatcat agatcgaact gccgaatcgt aaaaattggg tgctatcata
   153121 gtttcggcta agttcacagg ctggagataa gcggactcga accgctgaca tccgccacag
   153181 ggtaaaccac cgcctctcgg gcctccccga ctgattctac catagaggcc aacgatagac
   153241 aataactccc ccccgaacac agcttacaac tttcatcgta ctgtgctctc caaaaagcaa
   153301 ctcttctcaa aatatcaaaa ggtgctgagt cggaatccca ttctaaggat tcttgtggtt
   153361 ccggagaatc cagctacagg agaaccagga acagagagct ctcccccttt ttccgcccga
   153421 ctctttggtt ttaagaatgc tggttttaag aacgagtgat tgcccttctc cgacccttac
   153481 tgcccaaccg gagagcggac agctaatgcg ttccacttat tgaacagggt ctatggtcgg
   153541 tccgtgaccc ctggatgccg aaggcgtcct tggggtgatc tcgtagttcc tacggggtgg
   153601 agacgatggg gtcggtccat ggattttcct tccttttgtc acatttcgct caaagggttg
   153661 aagggagata gtgcatcaag ctgttcgcaa gtgccaactt gatcctcttc cctagggatc
   153721 ccagatgagg gaaccctagg agagccgccg actccaacta tcgtccatgt acgatccata
   153781 ctagatctga ccaactgccc atcctacctc ctctacgttc ttgacagccc atctttgtct
   153841 cagtagagtc tttcagtggc atgtttcggt cctcttcccc attacttaga aaaagtgagc
   153901 caccggttca ggtacaagat actatcatta ccgcctggac aattagacat ccaacccgta
   153961 atcgcaacga cccaattgca agagcggagc tctaccaact gagctatatc cccccgagcc
   154021 aagtggagca tgcatgaagg agtcagatgc ttcttctatt cttttccccg gcgccgctgg
   154081 gccatcctgg acttgaacca gagacctcgc ccgtgaagta aatcatcgca cctacgatcc
   154141 aaccaattgg gggagaatca atagattctt tttcaggagc gattcatcct tcccgaacgc
   154201 agcatacagc tatccgctgt actgcgctct acaagtgtgc tttgcttgtt ccacccttcc
   154261 caccatggca agtctttgtg aaataactcc gatgggaaga aaaaagaaga cgttaagaga
   154321 ccctcctggt ccaaccctag acactctaag atcctttttc aaacctgctc ctatttcgag
   154381 tcaagagata gataaataga cacatcccat tgcactgatc gggaggcgct cgtagtgact
   154441 gagggggtca aagaccaaga agtgagttat ttattatacc aagcattctt cttatggcta
   154501 gatccaatct cctggtccct acggaaagga aaaagaattt cacgttcttc ccttcgggaa
   154561 ggaaggatta gggaaatcct attgattgct gctttctcca gaccttcggg aaaagcatga
   154621 aaaaaaaggc tcgaatggta tgatccctcc gtcaccccag aatgaaaggg gtgatctcgt
   154681 agttcttggt ctgtgaagat gcgttgttag gtgctccatt ttcccgaacc taaacctgtg
   154741 ctcgagagat agctgtcaat acactgataa gggatgtatg gattctcgag aagagaggag
   154801 ccgtggtggt cccccccgga ccgcccggat cccacgagtg aatagaaagt tggatctacg
   154861 ttggatctca cctgaatcgc cccatctatc ctcctgagga taagtttggt ttcaaactcc
   154921 gattcgaaca ggaggagtac gccatgctaa tgtgccttgg atgatccaca tccccgggtc
   154981 aggcgctgat gagcacattg aactatccat gtggctgaga gccctcacag cccaggcaca
   155041 acgacgcaat tatcaggggc gcgctctacc actgagctaa tagcccgtcg tgcgggcctc
   155101 ccagtgggag gcctgctatg ccaaaagcga gagaaacccc atccctctcc ttctttttta
   155161 cgtccccatg tcgccacacg ggagggacat ggggacgtaa aaaagggatc ctatcaactt
   155221 gttccgacct aggataataa gctcatgagc ttggtcttat ttcaccgtcg agaaacgaaa
   155281 gaagacttct atatccaagc ttagctcaga cgtagctcgc ttctttttgg gtgtgaagca
   155341 gtgtcaaacc aaaataccca acaagcatta gctctccctg aaaaggaggt gatccagccg
   155401 caccttccag tacggctacc ttgttacgac ttcactccaa tcactaacta aaccttcggc
   155461 ataccccccc ttgcggttaa ggtaaggact tcgggaatgg ccagctcctc tagtgtgacg
   155521 ggcggtgtgt acaaggcccg agaacgaatt caccgccgta tggctgaccg gcgattacta
   155581 gcgattccta cttcatgcag gcgagttgca gcctgcaatc cgaactgagg ccgggttttt
   155641 ggggttagct caccctcgcg gggtcgcgac cctttgtccc ggccattgta gcacgtgtgt
   155701 cgcccagggc ataaggggca tgatgacttg acctcatcct ctccttcctc cggcttatca
   155761 ccggcggtct gttcagggtt ccaaacctaa tggtggcaac taaacatgag ggttgcgctc
   155821 gttgcgggac ctaacccaac acctgacggc acgagctgac gacagccatg caccacctgt
   155881 gtccgcgttc ccgaaggcac ccctcttttt caagagtatt cgcggcatgt caagccctgg
   155941 taaggttctt cgctttgcat cgaattaaac gacatgctcc accgcttgtg cgggcccccg
   156001 tcaattcctt tgagtttcat tcttgcgaac gtacttccca ggcgggatac ttaatgcgtt
   156061 agctacagca ctgcacgggt cgatacgcgc agcacttagt atccatcgtt tacggctagg
   156121 actatcgggg tcactaatcc cactcgctcc cctagctttc gtctctcagt gtcagtgtcg
   156181 gcccagcaga gtgctttcgc cattggtgtt ccttccgatc tcagcacatt taactattcc
   156241 accggaaatt ccctctgccc ctaccgtact cgagcttaat agtttccaac gcctgtccag
   156301 ggttgagccc tgggatttga cgagggactt gaaaagccac ctacagacgc tttacgccca
   156361 ataattccgg ataacgcttg catcctctgt attaccgcgg ctgctggcac agagttagcc
   156421 gatgcttatt cctcagatac cgtcattgct tcttctccga gaaaaggagt ttacgacccg
   156481 tgggccttct acctccacgc ggcattgctc cgtcaggctt tcgcccattg cggaaaattc
   156541 ctcactgctg cctcccgtag gagtctgggc cgtgtctcag tcccaatgtg gctgatcatc
   156601 ctctcagacc agctactgat catcgccttg gtaagctatt acctcaccaa ctagctaatc
   156661 agacgcgagc ccctccttgg gcggattcct ccttttgctc ctcagcctac ggggtattag
   156721 caaccgtttc cagttgtttt tcccctccca agggcaggtt cttgcgcgtt actcacccgt
   156781 ccgccactgg aaacaccact tcccgtccga ctcgcatgtg ttaagcatac cgccagcgtt
   156841 catcctgagc taggatcaaa ctcgccatga tattcatagt tgcattactt atagcttcct
   156901 tgttcgtaga caaagctgat tcggaattgt ctttcatgcc aaggcataac ttgtatccat
   156961 gcgcttcata ttagcctgga gttcgctccc agcaatatag tcatccctac cctatcggat
   157021 gaaccccccc agcctcttat ccattctcgt tcgatcacgg cgggggagca agtcaaaata
   157081 gaaaaaccca cattgggttt tgggataatc aggctcgaac tgatgacttc caccacgtca
   157141 aggtgacact ctaccgctga gttatatccc gtccaggccc ctatcgagaa atagaactga
   157201 ctaatcctaa gtcaaagggt agagaaactc aacgccacta ttcctaaaca acttaacttg
   157261 tagctgggcg aacacataca agattcgtca ctacaaaaag gataatggta accccaccat
   157321 taactacttc atttattaaa tagtaataga aatacatgtc ttaccgagac agaatttgta
   157381 acttgttatc ctcttgccta gcaggcaaga atagacttcc gttgaaagac tgattcattc
   157441 ggatcgacat gagggtccaa ctacattgca ttgctagaat ccatgttgta tatttgaaac
   157501 aggttgacct cctctcttca tggtacaacc ctcttcccgc ggagccccct ttctcctcgg
   157561 tccacagaga aaaaatatag gactgatacc aacagttcat cacggaagaa aggactcacc
   157621 gagccggggc aactaactaa tactaatata atagataaag aatagaaaag aactgtcttt
   157681 tctgtatact ttccccggtt ccgttgctac cgtaccgcgg gccttacgca atggatcgga
   157741 tcttatagat atcccttcaa cacaacatag gtcatcgaaa agatctcgga cgactcacca
   157801 aagcacgaaa gccagaatct ttcagaaaat ggattcctat ttgatttgaa gagtgcataa
   157861 ccgcatggat aagctcacac caacccgtta attttttttg gatccaattt ttgattttcc
   157921 aggtatcggg aaagaattgg aatgtaataa tatcgattca tacagaacag aagaaaaggt
   157981 tctctattga ttcaaacgct gtacctatgg gataggggat agaggaagag gaaaaaaccg
   158041 aagatttcac atattacttt tgatcgaaaa aaaatctgat ttatttcgta cccttcgctc
   158101 gatgagaaaa tgggtcagat tctacaggat caaaactatg ggactgaagg aatgatagaa
   158161 gggaataaaa aaaagagagg gaaagacaaa aaatcgaaat gaaataaaga ataaaacaaa
   158221 atcaaaatga aaatcaataa gtaaataaat aagtataagt agaagaaccc agattccaaa
   158281 tgaacaaatt caaactcgaa aaggatcttt cttattctcg aagaatgagg gacaaaggga
   158341 ttgatcgaga aagatctctt gttcttatta taagtgattt gatccgcata tgtttggtaa
   158401 aaagaataat cttctccttt gatcataatc aaaaatggaa agtgttcaat tggaacataa
   158461 aaacgtgact gaattggtgt tagttactct tcgggacgga gtggaagaag ggaggagatt
   158521 ctcgaacgag ggaggaaaag gatccaatta cttcgaaaga attgaacgag gagccgtatg
   158581 aggtgaaaat ctcatgtacg gttctgtaga gtgacagtaa gggtgactta tctgtcaact
   158641 tttccactat caacccaaaa aaaccaaact ctggcttacg taaagttgcc agagtacgat
   158701 taacctctgg agttgaaatc actgctcata tacctggtat tggccataat tcacaacaac
   158761 attctatagt attagtaaga ggaggaaggg ttaaggattt acccggtgtg agatatcaca
   158821 ttgttcgagg aacccgagat gctgccggag acaagaatcg tcaacaaggg cgttctagtg
   158881 cgttgtagat tcttatccaa gacttgtatc atttgatgat gccatgtaaa tcgctagaaa
   158941 catgtgaagt gtatggctaa cccaataacg aaagtttcgt aaggggactg gagcaggcta
   159001 ccatgagaca aaggatcttc tttctaaaga gattcaattc ggaactatta tatgtctaag
   159061 gtccaatatt gaaatcattt caaaggtttt gcctgacttt gtccgtgtca acaaacaatt
   159121 cgaaatatct cgactttttc agaacaggtc cgagtcaaat agcaatgatt cgaagcactt
   159181 ctttttacat tacacgattt cggaacccaa ggactcgatc gtatggatat gtaaaataca
   159241 agatttccaa tcctagcagg aaaaggaggg aaacggatac tcaatttaaa gtgagtaaac
   159301 agaattccat actcgatctc atagatatcg atacatatag aattctgtgg aaagccgtat
   159361 tcgatgaaag tcgtatgtac ggcttggagg gagatctttc atatctttcg agatccaccc
   159421 tacaatatgg ggtcaaaaag ccaaaaaaaa aagtgattcg tttttagccc ttataaaaag
   159481 atgattcttc aacctctttc acgctcatgt cacgtcgagg tactgcgaaa aaaaaaactg
   159541 aaaaattcga tccaattttt cgtaatcgat cagttaatat gttggttaac cgtattctga
   159601 aacacggaaa aaaagcattg gcttatcaaa ttttctatcg agccatgaaa aatattcaac
   159661 aagacaaaaa aaaaaatcca ctatctgttt tacgtaaagc aatacataga gtaactccca
   159721 atatagcagt aaaagcaaga cgtgtaaggg gatcgactca tagagttcct actgaagtag
   159781 ggtctacaca aggaaaagca cttgccattc gttggttatt aggagcatcc cgaaaacgtc
   159841 cgggtcgaaa tatggctttc aaattaagtt ccgaattagt agatgcttcc aaagggcgtg
   159901 gcgatgccat acgcaaaaag gaagagactc ataaaatggc agaggcaaat agaacgaaga
   159961 ttttcgttaa tccacgaaca gggtctatat agacacatag atccatggat ccatacatct
   160021 cgatcggaaa agaatcgata gaaaaagaaa gaattggaat tgattgatat ctttctcgaa
   160081 acaaacaaaa aggaaaagaa agatgaaaga taaatcatag atcaactaag ccgcttaaga
   160141 ataagaaaga ggaagattat ggaaatatca tggaataaga tttgatccta ttcatgggga
   160201 ttccgtaaat atcccatttc aaaaaaaaat agaaagttcg aaacaattgg gactttttca
   160261 gcgattggat gcagttacta attcatgatc tggcatgtac agaatgaagt tttcattctc
   160321 gattctacga gaatttttat gaaagcgttt catttgcttc tcttccatgg aagtttcatt
   160381 ttcccagaat gtattctaat ttttggccta attcttcttc tgatgatcga ttcaacctct
   160441 gatcaaaaag atagaccttg gttctatttc atctcttcaa caagtttagt aatgagcata
   160501 acggccctat tgttccgatg gagagaagaa cctatgatta gcttttcggg aaatttccaa
   160561 acgaacaatt tcaacgaaat ctttcaattt cttattttac tatgttcaac tttatgtatt
   160621 cctctatccg tagagtacat tgaatgtaca gaaatggcta taacagagtt tctgttattc
   160681 gtattaacag ctactctagg aggaatgttt ttatgtggtg ctaacgattc aataactatc
   160741 tttgtagctc cagaatgttt cagtttatgt tcctacctat tatcaggata taccaagaga
   160801 gatgtacggt ctaatgaggc tactacgaaa tatttactca tgggcggggc gagctcttct
   160861 attctggttc atggtttctc ttggctatat ggtttatccg ggggggagat cgagcttcaa
   160921 gaaatagtga atggtcttat caatacacaa atgtataact ccccaggaat ttcaattgcg
   160981 cttatatcca tcactgtagg aattgggttc aagctttccc cagccccttt tcatcaatgg
   161041 actcctgacg tatacgaagg agtgcggttc gttcgacaaa ttcctacctc tatatctatc
   161101 tctgagatgt ttggattttt caaaactcca tagacatgca gaaaaaaaaa atgctatccc
   161161 cactcggacc aagacataac tttttgttca aataacaatt aaggtgaagc agggtcagga
   161221 acaacgaatc tctttatgat aaacagatcc attttgcaag ttcgttatta cgggtagttc
   161281 ctacaaaggg tcggactaat gacgtataca atacttgaat tatccatgta gatgctacat
   161341 agttggttct catccttcag agactacgag tgtaatagga gcatccgtcg acaaaaggat
   161401 caccctaaga tgatcatctc atggctattg agaacgaatc aaatcagatg gttctatttc
   161461 tcaatctttc tgacttgctc ctacgcaacc aaggttgaaa agattgaaaa agtcagtcat
   161521 tcacaaccac tgatggagga ttcctcgaaa agttaaggat aatccttttt agaaatcgaa
   161581 tggattcggt cttatacata cgcgaggaag gtaatcaaac aaaaaagaaa gaagatgagt
   161641 ttttctttct tttatcactt aggagccgtg cgagatgaaa gtctcatgca cggttttgaa
   161701 tgagagaaag aagtgaggaa tcctcttttc gactctgact ctcccactcc agtcgttgct
   161761 tttctttctg ttacttcgaa agtagctgct tcagcttcag ccacgcgaat tttcgatatt
   161821 cctttttatt tttcatcaaa tgaatggcat cttcttctgg aaatcctagc tattcttagc
   161881 atgatattgg ggaatctcat tgctattact caaacaagca tgaaacgtat gcttgcatat
   161941 tcgtccatcg gtcaaatcgg atatgtaatt attggaataa ttgttggaga ctcaaatgat
   162001 ggatatgcaa gcatgataac ttatatgctg ttctatatct ccatgaatct aggaactttt
   162061 gctcgcattg tattatttgg tctacgtacc ggaactgata acattcgaga ttatgcagga
   162121 ttatacacga aagatccttt tttggctctc tcttcagccc tatgtctctt atccctagga
   162181 ggtcttcctc cactagcagg ttttttcgga aaactctatc tattctggtg tggatggcag
   162241 gcaggccttt atttcttggt ttcaatagga ctccttacga gcgttgtttc tatctactat
   162301 tatctaaaaa taatcaagtt attaatgact ggacgaaacc aagaaataac ccctcacgtg
   162361 cgaaattata gaaaatcccc tttaagatca aacaattcca tcgaattgag tatgactgta
   162421 tgtgttatag catctactat accaggaata tcaatgaacc caattcttgc aattgctcag
   162481 gataccctct tttagcttct agggtctgtt ttttagttca agatcccgct ggaataaaag
   162541 aattagtaga tctgttctgc gggctggcgt tatgaactta taatcatgga atcaactcga
   162601 tcatcagatt ataagttcat tccataccgg accagaccgg aatagggtta tgtacattct
   162661 cattatgaga aggggtcatt cgagcgtatg cgtatgtaaa taaagactat gtttacatgt
   162721 ggatccctac gtcgtgacat tctatttagg attagtaatg ggcgtaatcc gacctttgac
   162781 atatctatcg ttatttgggt accatattaa cttctttggg cttctcttga atcgagaaag
   162841 aagtttgatt gtacatcttt ttttttttag atttatatta tttagtattt agtttagatt
   162901 tttttatatt tagatttctt tattagaatt agatttatat ttagttagat ttatgtttag
   162961 ttagatttat attttatatt tagatcttta tatatttata tatatatata tatatatttt
   163021 tatattatat attatatttt ttaaaattat tttatataat ataatatata atttttataa
   163081 tttttaacaa taattataat aatatttatt ttatataata taaaatataa tttttttttt
   163141 tagatttata ttatttagta tttagtttat attatttata tataatttat attatttata
   163201 tatatattaa tatttatata tatatttata atatttatta tatttataat atttatatat
   163261 atattctatt atatattcta tattctattt atattagaat ttgatattat atataatatt
   163321 atatataaat tatatataaa tatcaaattt aaaatatata aaatgaaaaa ttataatatt
   163381 gatttttgat attgatatat ataaggaagg tatgctccgg ataattcaaa tcgaagcaat
   163441 ttgatgtctg actcgggcct atattatatg agattgatag aaatactcca cctttgtcat
   163501 atattccata tatcatacta gatagatatc atattcatgg aatacgattc actttcaaga
   163561 tgccttgatg gtgaaatggt agacacgcga gactcaaaat ctcgtgctaa agagcgtgga
   163621 ggttcgagtc ctcttcaagg cataatattg agaatgctta ttgaatgagc aattcaataa
   163681 cagatctcgg atataatcga tattgatata ccgagtatct gttgatacga agttttccgg
   163741 cgatccccac gatccgagtc cgagctgttg aaattggaat aggttcggca gcggatcacg
   163801 aaatcttggt gatcttctct atctaataaa tgaggagtcc gttttgaaat agtccgccct
   163861 gcacccaccc cccgaatata tgattcaaca ggaatcacac aagggtagat tgatagaaac
   163921 ctctggtaaa atgcccaccc gtaacccagc agataaagta cattacataa catagtccgt
   163981 tttagggatt ggcgacttgc ccattcagtg actttggcac tggacgttcc aaaaaccggg
   164041 tcgggtgaat tagagaatag acagacctct gttggcattc cagccttcct tctcctttca
   164101 gggcctatcc gaaagagaac ccggtacctc ttctcttcgt ctcaggtcga tggatcttcc
   164161 aattgacctg agacgaagag aaaggtctat ctattttctt taatgattca gttaaaccaa
   164221 tgattcgtta ttggagcaga tagcaacaac cgtttcatcg gacatgcata ttttttattt
   164281 tccgatggat ttacatggtt tcattaatgg aaattgtttg atatagtgag taataggctc
   164341 tggttgttcg ccattcaaga attcttgttt aggcagtcat ccatacatag tgttttgatc
   164401 taagattgaa attcttccat gtttcagcag tagcatattg ttccacggag ctaaggtcaa
   164461 aaatatggaa taaacaagtg tttccacgac tctaccgccc ggtcaattct gttccactta
   164521 atctcttttc catggccaca tatctttaca gctaaggaat gggaaatctt tctccaatca
   164581 aatgtttcat ttcatccggg aaaagccatc tctttctaaa caatgtcctt gttatttgat
   164641 ccaatagcct tctgttagat aggaacagat ttgataaata ctgataactc tcggatatag
   164701 tattagaacg gaaagctcta taaaataatg aactattggt tttaggatgg tgataaatca
   164761 acaattcgat tttttgcgca ttttttctcg accagcgttt atatatagat gcaggaggag
   164821 ttctttggga agtcaaaaac tcctttgaca tctcttcatc tgcaaagaat tctcgacgtg
   164881 aaaacaaaga gacagagggc ggatctttta ataggaaaaa gagtggatca tcaggttccc
   164941 aaatgaattt gacttcttga aaaaagcctc gttcttggga aaacatatct tgtatctggt
   165001 actgtatggt tttacccctc aagaactccc aactctgctc ttccatgatc tgttcgccct
   165061 taaatgcact ggccacatag ggcgattcat tgaaccaatc aaatatattg taccaggggc
   165121 gccatattct aggagcccaa actatgtgat ttaataaatc ttccacttcc gcgtgctttt
   165181 gctggccgtc atcttctgct tctgcaaact cgaatctgta tttttgaaac tgtccgtatt
   165241 cggattcgca ttctttcaac tcgggttcgg gttcgcattc tttcaatttc cacctgggtt
   165301 cgcattcttt caactcgggt tcgggttcgc attctttcaa ctcgggttcg ggttcttgat
   165361 cttcatctgt ctgatcaacg atagatttat ttttcattat atctaacgga ttccttggtt
   165421 cggaccgaag aaacaatgtc actcgattat tatcaaactg actgcaatct tttcctttcc
   165481 gtggggatct caccagaaag tcttctattt ctaataggcc atgaattaga tcagaatcat
   165541 tcctaacaaa tccagacgaa gtactccctt ttaattgatg gggttcgggt ggagaccaaa
   165601 gatcttgagc gaccggtccg gcagaacaac tcaaaagata aagaagtatc gttaatttct
   165661 tcatgctcgt tccaagttcg aaataccact tgtacacaaa attattcaaa aatggctcct
   165721 tcatatacat agatatagga tctatgaggc aattccttag aagtacattt tgtacaacag
   165781 cccttcctgt ctgatagaaa atcatctcat aatcctcaat cggtctgatc gcggcttgaa
   165841 aaattaaagt ttgtctatga agagctaatc taattgtatc agtttctata attgatttct
   165901 tctgtgcaat actaattgat gagacctcgt tgataagtgc tacaagatct tgtgcattgg
   165961 aactcacggg tatggactct aattccttaa tttgcttttc caagtgaaat cccttagtat
   166021 atgaaagaat gaaaaggtgc tttcgtcgtt gtggaataag aagccttcgt atcttaatgc
   166081 atgtatttga tttatccgga gctattagaa cgggatccac ttttttggga atatgagtcg
   166141 aagcaataac aagattagtg gaatggcttt cacaatccat ggagagagag ttcgctaata
   166201 gaccgaggga taagcgatcc gactcatcta tatacagatc atgaatgtct ggaatccaca
   166261 ttatgcaagg agatattgct tttgctaatt ctaattgaaa gatgaaaccc aagaaaaata
   166321 agcattcttg caagtacacg ttcccttcct ggtttagcac atccctcaga ctttgcaccc
   166381 acgtcccaag gtcattatca atatattcat tatcatcatc gagaatttta cgaagatcta
   166441 ctttttcttc ttttaattca aaaatataat ttggatccat aaaagaatca tttaatggct
   166501 ccatcgaaga tagcttttca cttaaaccta aacccggaat cggagttgtc aaaaagttca
   166561 aaaacctaaa caacaaattc ggttttttaa caaattcaaa ataagggggt ttaggccttt
   166621 tttgcaggaa cctttgcgga gatatcttaa ttaaaggaag ataagagttt gtcgccaggt
   166681 atttgatcaa atatgatcgt ccagttcctt ctgaaccgat cactaaaata cccctagaag
   166741 ggggtagggg tacgcggagc gaaaaggggt ttccatgaga tgatgggaac caaaaactat
   166801 tagccccgga cgcggtttgt gaataagtga ttgtctgata atgagcaagg aatatccgtc
   166861 tttctgctaa acaggatcta ttgaacttat aatccattag atacttttta tgaaggtcaa
   166921 ctaagtatcc taagtaaatt gatcccggtt gttcaatcat ttgataacca gagtcattat
   166981 ttgataaatg atcactatga gtcagactcc atagaatttg atcaattcta ttttttatcg
   167041 ttaagttgta gaacagagac cacctttttc catttttata ctcaatcgaa ttagaggtcg
   167101 tgatccagga tggtatttga taatcaatca aaccagaggt cccgatcggg gatgataaaa
   167161 tctcatcaat ctcatagtcg tatatctttt ttctttttct tatcaatgca tagaactctt
   167221 tacttgtacg acttagatgt ctcgtatttt tccaaaaagt gatgtcgttt agtatgagac
   167281 ttatgagatt tattatgaga tttcttatta caaagataat ataaaaaaat atcttcttat
   167341 aacgtccgaa agtgaccgaa ggaccaacct tgtagctcca aaaagtaaaa aaccatatat
   167401 cttccagaga atatactaat gctttcagaa cagctagaaa gagatccccg aaggacttct
   167461 gttccgatat aggatactta tccagaagtt cttccaactc aatcatgtat gattgaatga
   167521 aaaaacattt gatcttttct aactctgtct gtaactcact agaggctcgg gaaaaaacga
   167581 gaagatttat attaacaaga tatccagcaa caagaagaaa taaaaggatt gaatagagta
   167641 actcccgaac atttgttgat atcagaagta ggggtagggg tgactcatta tttttatgaa
   167701 tcgtttcttc gtacagaaga agattctgta aacacttact cgaaatctga cttatcgggg
   167761 aacattgtgt aagaagcatc caccctgttt tccatgatat atctaatcta tgcataatat
   167821 catgaaaaat ggatacaaat ttttgactgc tacttatcct tagtatcaac aatgaatctg
   167881 aaaaagcatc taaaagggtg aaatatagat atttgaaccc tgtcgaagta aataaccatg
   167941 gcatatatgt tttgaacaga ttcaatcttt ttgagagatt tgaaagagca cgatttttat
   168001 ctcgttgaag ggttctatat atctgctgtt tctcatgctc tttctcaacg catttcttta
   168061 gacaaagact ccattttttc ctctttccgg atggtaaata tttctcataa catggagtgt
   168121 gaatcaaacc catgttcgaa ttgaaactga gatactgatg cgagttcttc ccttctgaat
   168181 cagatagatt catatctgaa aaaggctgac aagaagttct ttcaaaatgg actatttctt
   168241 cctctgttag aggtgttgca gaaatgtctg cgatcaagta aatagctcta cgaacgaatg
   168301 gatcgggtcg aattggaaaa tggaaagatt tgtacaagtt atacgtttcg tcaccacttt
   168361 ttggaaaatc gttagatatg aatatgtcag atacctgtga atcgattggt aaaatagcct
   168421 ctctctccaa aaaaatatgt ttttttttac cgacgcacaa agaaaagatt ttcttgcgaa
   168481 tgaacaagat attgaggaat tgtctatacg caagatcata attattgata cgggtctttt
   168541 ccacataaaa ggggaatccc ttgttacaat agaaccagaa gttatgtgga ttattcaaga
   168601 atcgaagtcg atttgcttta taaaaagcag atatcaatga acttctatga aatggtttca
   168661 ggggattcag cccgtgggat atcgttgaga aataggaatc cgtgttatca aaggattttc
   168721 tgcgattatt tctagtatgg aatgagtcaa tcgtccactt tggtatctta ttgaagatac
   168781 atggtaatct tgttcttcca ttgatcaaga atttcggtct ttgggaagta tcatgatcat
   168841 ccggtttcaa tttattcaaa tgaacgattt gaagacctat tgattctaac aactgattgc
   168901 agagttgatc gtttgtacct ttcaattcat agatgtagat ctgggaccta tgaatggggc
   168961 caatactcac aaagaaaaaa ggaagtgtct tggacaaaaa gaaacgagac aaaaagagaa
   169021 gtgccttgga caaaaataaa cgaagtgacc taggcaaatc ttctttgtcg ataaccttgg
   169081 accaatcaat cgaatatgta ttaatactaa tacgtaatcg atcaaacact acttgaaaac
   169141 ggttcctctg ttcagaaaca aaatgttcca aatgttcctg gaaattcttg ctcccattgg
   169201 accatttgta tctatatgta ttaggatccc gattcatgta tctctcggtt cgagaaaaaa
   169261 gaggatcaaa ccatttcttc tgactctttt tcaaatgttg gttgatcgta tatttcatta
   169321 tagttatatg attcagagta tcatttccta tttgatcctt ttgaattccg ttgcgatcgg
   169381 atctattcat taaaaagaat cggttcaata catttcttat gtatccatag gtgctatatt
   169441 ggatttgaat cagatttcgg atcaatcttc tatatttata gactgcctcc attatgttgt
   169501 tgctagcaaa taccactatt ttgagttttg gatcttccaa ataattcccg cagtagatcc
   169561 ggaccgattt ttttctgatc cttcgataaa aagattcatt ctcttcataa aaaagaggag
   169621 gtagaaccaa taaagatttc tttttcgatt catctccggc cctattcaag aatttttttt
   169681 gatccaatcc gtaggaatca atagaaaagg caaatcccct atgatacacc agatccggct
   169741 cggttattga tagagttaat agatccgcca tttcttgaaa tctctcttct gaatccggtt
   169801 catccttcgg aacaacacat cccggatctg atgaaatagg atgaattgag acggtatttt
   169861 gtaaatacgt aattatcttg aatatatcaa ccatttcttt attttctgat cgcctgtaag
   169921 ggacaaaaga aacatcttgt tttttcttca aaaatttctg atctcttgtg gacctctcag
   169981 taggattcga acccagatga agttctgacc atttgtcaga gaaaaaagaa cgaattgatc
   170041 ttgtaggatt cccaagaaat tcttcttccg gaagcagatg attattcatc tgcttctcac
   170101 gttccgtgaa tagccgggac attattgagg aagatccaaa aaagcatttc gggaatcgat
   170161 ctgattctat ttctgttcct tccgtttgac taaaggaagg atcccaaaga atcgatcttt
   170221 cttttagttg ctgaatctct gtttgatcga tcaatttgtg atattctgaa tcctcatttc
   170281 taatggaatc aaaacaatca tcagaagatc ctttcaattg gctagaatcc gttacttgaa
   170341 cgaaaataga tcctgtggaa tcatattgaa tatttgacga tacattccgt accttgctaa
   170401 aaaaccgatc cttgtttacc aaccacacat tgtctaaccc caaccacaca ttgtctaacc
   170461 aaatcaaatt ctctctcgat acgttcctca aaaaatccga ttcgtgccga ttcttccccc
   170521 aactaacgaa gagatcttgg cggaattgcc acatatgaaa ttgagcacaa ttttgcaaag
   170581 aaatacccca cttgtttctc gagaagagaa agagatggga aacatgctca atatcatttg
   170641 attgaatagt tgcctcagct ccttgttgtt tgaagaaacc ctccccttca attggtcttt
   170701 tttcacgaaa agcagacatg agataacaaa tcaagtcttt ccctaagatt tcgaagagct
   170761 gtcccgaatt caagttgatt atgtttcgct tcttcctcgg agaaagacga tcaaacaatt
   170821 cccaatcagg gtccttgcgg atcggatcat ccgtatagga taaaaaaaga aacttcagat
   170881 atttgctatc cttctctttg aatgagatct caattccagc tacggtttca ttagatatct
   170941 tacaactaga atccctcttt tttccgatcc ggttactcca ccaccgcgaa ccccggttag
   171001 attcgggcat gatacacttt tgatttattg ggagaaccca agtactctcg tgcggatcca
   171061 tgaaacaact ctcagaaaga tttttccctt ttggaagata caggagggaa acaaccaacc
   171121 tattgatatt ggaagacaaa aaagattctt ccaatgtctc atttctgggt ccaatgtaat
   171181 tcataggtat aggaagaagc cccatcaaat agatattttt tctttcgacc atcttttgat
   171241 tgttaatacg aaatataagg accgctacta caagcagtac tacacctttg atcgtgaaat
   171301 atcgattgct tgttgaaccc tgtgaatcac gtgaaagtaa gatactccaa attcgggggt
   171361 caaagagttt cataaaacgt tcttggtgga aaaaaatgtg agtcaaagat accactgaac
   171421 cgaatttgat ccacgaatat acaaaacagc gagaattctt aatatctctc aatatctctc
   171481 ccaactcgaa tttgaattga cgatgtcgat tcattgattt aattcctcct aaagatttaa
   171541 taaagatttt gattttatta tacgatattc tctatacgct ctgtttattt tattatacgc
   171601 tctgtttatt ttattatacg atattctcta tacgctctgt ttattttatt atacgctctg
   171661 tttattttat tatacgatat tctctatacg ctctgtttat tttattatac gatattctct
   171721 atacgctctg tttattttat tatacgatat tctctatacg atattctctg ttaagcatcc
   171781 atggctgaat ggttaaagcg cccaactcat aattggcaaa ttcgcgggtt caattcctgc
   171841 tggatgcccg ccaatgggtt caataagtct atttattgga attggctctg tatcaatgga
   171901 atctcatcat acatacataa cgaattggta tggtatattc ataccataac atatgaacag
   171961 taagaactag aatgattatc gatactggaa actcataggg aagaaaattt atggatggaa
   172021 tcaagcagta tttacagaaa aaagggggaa caatcaatat acttctaatg tcgaatcagg
   172081 atcaactagg acagagataa agcattgggt cgaactcttc tttggtgtca aggtaatagc
   172141 tatgaatagt catcgactcc cgagaaaggg tagaagaatg ggacctatta tgggacatac
   172201 aatgcattac agacgtatga tcattacgct ggttattcta ttacacctct tatagagaaa
   172261 agaacttaaa gcaaaatact taataacacg gcgaaacatt tatacaaaac ttctataccc
   172321 gacagaaaag taaaatccaa tccacgaaat aaattgatct atggacagca tcgttgtgat
   172381 aaaggtcgta atgccagagg aatcattacc gcaagacata gagggggagg tcataaacgt
   172441 ctataccgta aaatcgattt tcgacggaat aaaaaagaca tatatggtag aatcgtaacc
   172501 atagaatacg accctaatcg aaatgcatac atttgtctca tacactatgg ggatggtgag
   172561 aagagatata ttttacatcc cagaggggct ataattggag ataccattgt ttctggtaca
   172621 gaagttccta tatcaatggg aaatgcccta cctttgagtg cggtttgaac tattgattta
   172681 cgtaattgga agtaaccaat taggtttacg acgaaaccta gaaatcgatc actgatccaa
   172741 attgagtacc tctacgggat atacctcaac agaaaactgt tgagtaacgg cagcaagtga
   172801 ttgagttcag tagttcctca tagaaaatta ttgactctag ggatatggta atatggagaa
   172861 gacaaaattg tttgaagcac ggaccgggag cgccccttgt ttcaaagaga ggaagacggg
   172921 ttattcacat ttaatttgat ggtcagaggc gaattgaaag ctaagcagtg ataattataa
   172981 ggatcccccg gggaaaaata gagatgtctc ctacgttacc cgtaatatgt ggaagtatcg
   173041 acgtaatttc atagagtcat tcggtctgaa tgctacatga agaacataag ccagatgacg
   173101 gaacggagag acctaggatg tagaagatca taacatgagt gattcggcag atttggattc
   173161 ctgtatatcc actcatgtgg tacttcatca tatgattcat ataagatcca tctgtctaga
   173221 tatcatcata tacatctaga aagccgtatg ctttggaaga agcttgtaca gtttgggaag
   173281 gggttttttt tttgataaaa aagaagaatc tacttcaacc gagatgccct taggcacggc
   173341 catacataac atagaaatct cacttggaaa gggtggacaa ttagctagag cagcaggcgc
   173401 tgtagcgaga ctgattgcaa aagagggtaa atcggccaca ttaagattac cttctgggga
   173461 ggtccgtttg atatccaaaa actgctttgc aacagtcgga caagtaggta atgttggggc
   173521 gaaactcaaa agtttgggta gagccggatc taagtgttgg ctaggtaagc gtcctgtagt
   173581 aagaggagga gttatgaacc ctgtagacca tccccatggg ggcggtgaag ggagagcacc
   173641 aattggtaga aaaagaccca tgaccccttg gggttatcct gcgcttggaa gaagaagtag
   173701 gaaaaataaa tatagtgata gtttgattct tcgtcgccgt aaataggcat attgaaaata
   173761 gcattttttg aatttgaaat ggg
//
