# Supplementary material for: Comparative analysis of four Zantedeschia chloroplast genomes: expansion and contraction of the IR region, phylogenetic analyses and SSR genetic diversity assessment
Source: PeerJ. 2020 May 22;8:e9132. doi: 10.7717/peerj.9132 (PMC7247528; doi:10.7717/peerj.9132)
Supplement: Supplemental Information 7 [file peerj-08-9132-s007.gb]

LOCUS       Zantedeschia_ell      175906 bp    DNA     circular UNA 05-AUG-2018
DEFINITION  Zantedeschia elliottiana chloroplast, complete genome.
ACCESSION   urn.local...st-91bw2it
VERSION     urn.local...st-91bw2it
KEYWORDS    .
SOURCE      
  ORGANISM  .
FEATURES             Location/Qualifiers
     source          1..175906
     misc_feature    1..88584
                     /standard_name="LSC"
     CDS             complement(246..1307)
                     /note="Geneious type: cds"
                     /gene="psbA"
                     /locus_tag="CKM99_pgp086"
                     /codon_start=1
                     /transl_table=11
                     /product="photosystem II protein D1"
                     /protein_id="YP_009408852.1"
                     /db_xref="GeneID:33868810"
                     /standard_name="psbA CDS"
     gene            complement(246..1307)
                     /gene="psbA"
                     /locus_tag="CKM99_pgp086"
                     /db_xref="GeneID:33868810"
                     /standard_name="psbA gene"
     tRNA            join(complement(4173..4209),complement(1579..1620))
                     /note="Geneious type: trna"
                     /gene="trnK(UUU)"
                     /locus_tag="CKM99_pgt002"
                     /product="tRNA-Lys"
                     /db_xref="GeneID:33868811"
                     /standard_name="trnK(UUU) tRNA"
     gene            complement(1579..4209)
                     /gene="tRNA-Lys (UUU)"
                     /standard_name="trnK(UUU) gene"
     CDS             complement(1878..3311)
                     /note="Geneious type: cds"
                     /gene="matK"
                     /locus_tag="CKM99_pgp085"
                     /codon_start=1
                     /transl_table=11
                     /product="maturase K"
                     /protein_id="YP_009408853.1"
                     /db_xref="GeneID:33868812"
                     /standard_name="matK CDS"
     gene            complement(1878..3311)
                     /gene="matK"
                     /locus_tag="CKM99_pgp085"
                     /db_xref="GeneID:33868812"
                     /standard_name="matK gene"
     CDS             join(complement(6352..6391),complement(4975..5171))
                     /note="Geneious type: cds"
                     /gene="rps16"
                     /locus_tag="CKM99_pgp084"
                     /codon_start=1
                     /transl_table=11
                     /product="ribosomal protein S16"
                     /protein_id="YP_009408854.1"
                     /db_xref="GeneID:33868813"
                     /standard_name="rps16 CDS"
     gene            complement(4975..6391)
                     /gene="rps16"
                     /locus_tag="CKM99_pgp084"
                     /db_xref="GeneID:33868813"
                     /standard_name="rps16 gene"
     intron          5172..6351
                     /standard_name="rps16 Intron"
     tRNA            complement(7899..7970)
                     /note="Geneious type: trna"
                     /gene="trnQ(UUG)"
                     /locus_tag="CKM99_pgt003"
                     /product="tRNA-Gln"
                     /db_xref="GeneID:33868814"
                     /standard_name="trnQ(UUG) tRNA"
     gene            complement(7899..7970)
                     /gene="trnQ(UUG)"
                     /locus_tag="CKM99_pgt003"
                     /db_xref="GeneID:33868814"
                     /standard_name="trnQ(UUG) gene"
     CDS             8345..8533
                     /note="Geneious type: cds"
                     /gene="psbK"
                     /locus_tag="CKM99_pgp083"
                     /codon_start=1
                     /transl_table=11
                     /product="photosystem II protein K"
                     /protein_id="YP_009408855.1"
                     /db_xref="GeneID:33868815"
                     /standard_name="psbK CDS"
     gene            8345..8533
                     /gene="psbK"
                     /locus_tag="CKM99_pgp083"
                     /db_xref="GeneID:33868815"
                     /standard_name="psbK gene"
     CDS             9017..9127
                     /note="Geneious type: cds"
                     /gene="psbI"
                     /locus_tag="CKM99_pgp082"
                     /codon_start=1
                     /transl_table=11
                     /product="photosystem II protein I"
                     /protein_id="YP_009408856.1"
                     /db_xref="GeneID:33868816"
                     /standard_name="psbI CDS"
     gene            9017..9127
                     /gene="psbI"
                     /locus_tag="CKM99_pgp082"
                     /db_xref="GeneID:33868816"
                     /standard_name="psbI gene"
     tRNA            complement(9271..9358)
                     /note="Geneious type: trna"
                     /gene="trnS(GCU)"
                     /locus_tag="CKM99_pgt004"
                     /product="tRNA-Ser"
                     /db_xref="GeneID:33868817"
                     /standard_name="trnS(GCU) tRNA"
     gene            complement(9271..9358)
                     /gene="trnS(GCU)"
                     /locus_tag="CKM99_pgt004"
                     /db_xref="GeneID:33868817"
                     /standard_name="trnS(GCU) gene"
     tRNA            join(10304..10327,11042..11090)
                     /gene="trnG(UCC)"
                     /locus_tag="CKM99_pgt005"
                     /product="tRNA-Gly"
                     /db_xref="GeneID:33868818"
                     /standard_name="trnG(UCC) tRNA"
     gene            10304..11090
                     /gene="trnG(UCC)"
                     /locus_tag="CKM99_pgt005"
                     /db_xref="GeneID:33868818"
                     /standard_name="trnG(UCC) gene"
     tRNA            11208..11279
                     /note="Geneious type: trna"
                     /gene="trnR(UCU)"
                     /locus_tag="CKM99_pgt006"
                     /product="tRNA-Arg"
                     /db_xref="GeneID:33868819"
                     /standard_name="trnR(UCU) tRNA"
     gene            11208..11279
                     /gene="trnR(UCU)"
                     /locus_tag="CKM99_pgt006"
                     /db_xref="GeneID:33868819"
                     /standard_name="trnR(UCU) gene"
     CDS             complement(11399..12919)
                     /note="Geneious type: cds"
                     /gene="atpA"
                     /locus_tag="CKM99_pgp081"
                     /codon_start=1
                     /transl_table=11
                     /product="ATP synthase CF1 alpha subunit"
                     /protein_id="YP_009408857.1"
                     /db_xref="GeneID:33868820"
                     /standard_name="atpA CDS"
     gene            complement(11399..12919)
                     /gene="atpA"
                     /locus_tag="CKM99_pgp081"
                     /db_xref="GeneID:33868820"
                     /standard_name="atpA gene"
     CDS             join(complement(14239..14383),complement(12994..13394))
                     /note="Geneious type: cds"
                     /gene="atpF"
                     /locus_tag="CKM99_pgp080"
                     /codon_start=1
                     /transl_table=11
                     /product="ATP synthase CF0 B subunit"
                     /protein_id="YP_009408858.1"
                     /db_xref="GeneID:33868821"
                     /standard_name="atpF CDS"
     gene            complement(12994..14383)
                     /gene="atpF"
                     /locus_tag="CKM99_pgp080"
                     /db_xref="GeneID:33868821"
                     /standard_name="atpF gene"
     intron          13395..14238
                     /standard_name="atpF Intron"
     CDS             complement(14850..15095)
                     /note="Geneious type: cds"
                     /gene="atpH"
                     /locus_tag="CKM99_pgp079"
                     /codon_start=1
                     /transl_table=11
                     /product="ATP synthase CF0 C subunit"
                     /protein_id="YP_009408859.1"
                     /db_xref="GeneID:33868822"
                     /standard_name="atpH CDS"
     gene            complement(14850..15095)
                     /gene="atpH"
                     /locus_tag="CKM99_pgp079"
                     /db_xref="GeneID:33868822"
                     /standard_name="atpH gene"
     CDS             complement(15912..16655)
                     /note="Geneious type: cds"
                     /gene="atpI"
                     /locus_tag="CKM99_pgp078"
                     /codon_start=1
                     /transl_table=11
                     /product="ATP synthase CF0 A subunit"
                     /protein_id="YP_009408860.1"
                     /db_xref="GeneID:33868823"
                     /standard_name="atpI CDS"
     gene            complement(15912..16655)
                     /gene="atpI"
                     /locus_tag="CKM99_pgp078"
                     /db_xref="GeneID:33868823"
                     /standard_name="atpI gene"
     CDS             complement(16905..17615)
                     /note="Geneious type: cds"
                     /gene="rps2"
                     /locus_tag="CKM99_pgp077"
                     /codon_start=1
                     /transl_table=11
                     /product="ribosomal protein S2"
                     /protein_id="YP_009408861.1"
                     /db_xref="GeneID:33868824"
                     /standard_name="rps2 CDS"
     gene            complement(16905..17615)
                     /gene="rps2"
                     /locus_tag="CKM99_pgp077"
                     /db_xref="GeneID:33868824"
                     /standard_name="rps2 gene"
     CDS             complement(17867..22105)
                     /gene="rpoC2"
                     /locus_tag="CKM99_pgp076"
                     /codon_start=1
                     /transl_table=11
                     /product="RNA polymerase beta'' subunit"
                     /protein_id="YP_009408862.1"
                     /db_xref="GeneID:33868825"
                     /standard_name="rpoC2 CDS"
     gene            complement(17867..22105)
                     /gene="rpoC2"
                     /locus_tag="CKM99_pgp076"
                     /db_xref="GeneID:33868825"
                     /standard_name="rpoC2 gene"
     CDS             join(complement(24628..25086),complement(22264..23892))
                     /note="Geneious type: cds"
                     /gene="rpoC1"
                     /locus_tag="CKM99_pgp075"
                     /codon_start=1
                     /transl_table=11
                     /product="RNA polymerase beta' subunit"
                     /protein_id="YP_009408863.1"
                     /db_xref="GeneID:33868826"
                     /standard_name="rpoC1 CDS"
     gene            complement(22264..25086)
                     /gene="rpoC1"
                     /locus_tag="CKM99_pgp075"
                     /db_xref="GeneID:33868826"
                     /standard_name="rpoC1 gene"
     intron          23893..24627
                     /standard_name="rpoC1 Intron"
     CDS             complement(25092..28277)
                     /note="Geneious type: cds"
                     /gene="rpoB"
                     /locus_tag="CKM99_pgp074"
                     /codon_start=1
                     /transl_table=11
                     /product="RNA polymerase beta subunit"
                     /protein_id="YP_009408864.1"
                     /db_xref="GeneID:33868827"
                     /standard_name="rpoB CDS"
     gene            complement(25092..28277)
                     /gene="rpoB"
                     /locus_tag="CKM99_pgp074"
                     /db_xref="GeneID:33868827"
                     /standard_name="rpoB gene"
     tRNA            29644..29727
                     /note="Geneious type: trna"
                     /gene="trnC(GCA)"
                     /locus_tag="CKM99_pgt007"
                     /product="tRNA-Cys"
                     /db_xref="GeneID:33868828"
                     /standard_name="trnC(GCA) tRNA"
     gene            29644..29727
                     /gene="trnC(GCA)"
                     /locus_tag="CKM99_pgt007"
                     /db_xref="GeneID:33868828"
                     /standard_name="trnC(GCA) gene"
     CDS             30750..30839
                     /note="Geneious type: cds"
                     /gene="petN"
                     /locus_tag="CKM99_pgp073"
                     /codon_start=1
                     /transl_table=11
                     /product="cytochrome b6/f complex subunit VIII"
                     /protein_id="YP_009408865.1"
                     /db_xref="GeneID:33868829"
                     /standard_name="petN CDS"
     gene            30750..30839
                     /gene="petN"
                     /locus_tag="CKM99_pgp073"
                     /db_xref="GeneID:33868829"
                     /standard_name="petN gene"
     CDS             complement(32020..32124)
                     /note="Geneious type: cds"
                     /gene="psbM"
                     /locus_tag="CKM99_pgp072"
                     /codon_start=1
                     /transl_table=11
                     /product="photosystem II protein M"
                     /protein_id="YP_009408866.1"
                     /db_xref="GeneID:33868830"
                     /standard_name="psbM CDS"
     gene            complement(32020..32124)
                     /gene="psbM"
                     /locus_tag="CKM99_pgp072"
                     /db_xref="GeneID:33868830"
                     /standard_name="psbM gene"
     tRNA            complement(32756..32829)
                     /note="Geneious type: trna"
                     /gene="trnD(GUC)"
                     /locus_tag="CKM99_pgt008"
                     /product="tRNA-Asp"
                     /db_xref="GeneID:33868831"
                     /standard_name="trnD(GUC) tRNA"
     gene            complement(32756..32829)
                     /gene="trnD(GUC)"
                     /locus_tag="CKM99_pgt008"
                     /db_xref="GeneID:33868831"
                     /standard_name="trnD(GUC) gene"
     tRNA            complement(33148..33231)
                     /note="Geneious type: trna"
                     /gene="trnY(GUA)"
                     /locus_tag="CKM99_pgt009"
                     /product="tRNA-Tyr"
                     /db_xref="GeneID:33868832"
                     /standard_name="trnY(GUA) tRNA"
     gene            complement(33148..33231)
                     /gene="trnY(GUA)"
                     /locus_tag="CKM99_pgt009"
                     /db_xref="GeneID:33868832"
                     /standard_name="trnY(GUA) gene"
     tRNA            complement(33434..33506)
                     /note="Geneious type: trna"
                     /gene="trnE(UUC)"
                     /locus_tag="CKM99_pgt010"
                     /product="tRNA-Glu"
                     /db_xref="GeneID:33868833"
                     /standard_name="trnE(UUC) tRNA"
     gene            complement(33434..33506)
                     /gene="trnE(UUC)"
                     /locus_tag="CKM99_pgt010"
                     /db_xref="GeneID:33868833"
                     /standard_name="trnE(UUC) gene"
     tRNA            34006..34077
                     /note="Geneious type: trna"
                     /gene="trnT(GGU)"
                     /locus_tag="CKM99_pgt011"
                     /product="tRNA-Thr"
                     /db_xref="GeneID:33868834"
                     /standard_name="trnT(GGU) tRNA"
     gene            34006..34077
                     /gene="trnT(GGU)"
                     /locus_tag="CKM99_pgt011"
                     /db_xref="GeneID:33868834"
                     /standard_name="trnT(GGU) gene"
     CDS             35193..36254
                     /note="Geneious type: cds"
                     /gene="psbD"
                     /locus_tag="CKM99_pgp071"
                     /codon_start=1
                     /transl_table=11
                     /product="photosystem II protein D2"
                     /protein_id="YP_009408867.1"
                     /db_xref="GeneID:33868835"
                     /standard_name="psbD CDS"
     gene            35193..36254
                     /gene="psbD"
                     /locus_tag="CKM99_pgp071"
                     /db_xref="GeneID:33868835"
                     /standard_name="psbD gene"
     CDS             36202..37623
                     /note="Geneious type: cds"
                     /gene="psbC"
                     /locus_tag="CKM99_pgp070"
                     /codon_start=1
                     /transl_table=11
                     /product="photosystem II 44 kDa protein"
                     /protein_id="YP_009408868.1"
                     /db_xref="GeneID:33868836"
                     /standard_name="psbC CDS"
     gene            36202..37623
                     /gene="psbC"
                     /locus_tag="CKM99_pgp070"
                     /db_xref="GeneID:33868836"
                     /standard_name="psbC gene"
     tRNA            complement(37754..37846)
                     /note="Geneious type: trna"
                     /gene="trnS(UGA)"
                     /locus_tag="CKM99_pgt012"
                     /product="tRNA-Ser"
                     /db_xref="GeneID:33868837"
                     /standard_name="trnS(UGA) tRNA"
     gene            complement(37754..37846)
                     /gene="trnS(UGA)"
                     /locus_tag="CKM99_pgt012"
                     /db_xref="GeneID:33868837"
                     /standard_name="trnS(UGA) gene"
     CDS             38160..38348
                     /note="Geneious type: cds"
                     /gene="psbZ"
                     /locus_tag="CKM99_pgp069"
                     /codon_start=1
                     /transl_table=11
                     /product="photosystem II protein Z"
                     /protein_id="YP_009408869.1"
                     /db_xref="GeneID:33868838"
                     /standard_name="psbZ CDS"
     gene            38160..38348
                     /gene="psbZ"
                     /locus_tag="CKM99_pgp069"
                     /db_xref="GeneID:33868838"
                     /standard_name="psbZ gene"
     tRNA            38684..38754
                     /note="Geneious type: trna"
                     /gene="trnG(GCC)"
                     /locus_tag="CKM99_pgt013"
                     /product="tRNA-Gly"
                     /db_xref="GeneID:33868839"
                     /standard_name="trnG(GCC) tRNA"
     gene            38684..38754
                     /gene="trnG(GCC)"
                     /locus_tag="CKM99_pgt013"
                     /db_xref="GeneID:33868839"
                     /standard_name="trnG(GCC) gene"
     tRNA            complement(38919..38992)
                     /note="Geneious type: trna"
                     /gene="trnfM(CAU)"
                     /locus_tag="CKM99_pgt014"
                     /product="tRNA-Met"
                     /note="fMet"
                     /db_xref="GeneID:33868840"
                     /standard_name="trnfM(CAU) tRNA"
     gene            complement(38919..38992)
                     /gene="trnfM(CAU)"
                     /locus_tag="CKM99_pgt014"
                     /db_xref="GeneID:33868840"
                     /standard_name="trnfM(CAU) gene"
     CDS             complement(39165..39515)
                     /note="Geneious type: cds"
                     /gene="rps14"
                     /locus_tag="CKM99_pgp068"
                     /codon_start=1
                     /transl_table=11
                     /product="ribosomal protein S14"
                     /protein_id="YP_009408870.1"
                     /db_xref="GeneID:33868841"
                     /standard_name="rps14 CDS"
     gene            complement(39165..39515)
                     /gene="rps14"
                     /locus_tag="CKM99_pgp068"
                     /db_xref="GeneID:33868841"
                     /standard_name="rps14 gene"
     CDS             complement(39659..41863)
                     /note="Geneious type: cds"
                     /gene="psaB"
                     /locus_tag="CKM99_pgp067"
                     /codon_start=1
                     /transl_table=11
                     /product="photosystem I P700 chlorophyll a apoprotein A2"
                     /protein_id="YP_009408871.1"
                     /db_xref="GeneID:33868842"
                     /standard_name="psaB CDS"
     gene            complement(39659..41863)
                     /gene="psaB"
                     /locus_tag="CKM99_pgp067"
                     /db_xref="GeneID:33868842"
                     /standard_name="psaB gene"
     CDS             complement(41889..44141)
                     /note="Geneious type: cds"
                     /gene="psaA"
                     /locus_tag="CKM99_pgp066"
                     /codon_start=1
                     /transl_table=11
                     /product="photosystem I P700 chlorophyll a apoprotein A1"
                     /protein_id="YP_009408872.1"
                     /db_xref="GeneID:33868843"
                     /standard_name="psaA CDS"
     gene            complement(41889..44141)
                     /gene="psaA"
                     /locus_tag="CKM99_pgp066"
                     /db_xref="GeneID:33868843"
                     /standard_name="psaA gene"
     CDS             join(complement(46685..46808),complement(45745..45974),
                     complement(44797..44949))
                     /note="Geneious type: cds"
                     /gene="ycf3"
                     /locus_tag="CKM99_pgp065"
                     /codon_start=1
                     /transl_table=11
                     /product="photosystem I assembly protein Ycf3"
                     /protein_id="YP_009408873.1"
                     /db_xref="GeneID:33868844"
                     /standard_name="ycf3 CDS"
     gene            complement(44797..46808)
                     /gene="ycf3"
                     /locus_tag="CKM99_pgp065"
                     /db_xref="GeneID:33868844"
                     /standard_name="ycf3 gene"
     intron          44950..45744
                     /standard_name="ycf3 Intron2"
     intron          45975..46684
                     /standard_name="ycf3 Intron1"
     tRNA            47591..47694
                     /note="Geneious type: trna"
                     /gene="trnS(GGA)"
                     /locus_tag="CKM99_pgt015"
                     /product="tRNA-Ser"
                     /db_xref="GeneID:33868845"
                     /standard_name="trnS(GGA) tRNA"
     gene            47591..47694
                     /gene="trnS(GGA)"
                     /locus_tag="CKM99_pgt015"
                     /db_xref="GeneID:33868845"
                     /standard_name="trnS(GGA) gene"
     CDS             complement(48006..48635)
                     /note="Geneious type: cds"
                     /gene="rps4"
                     /locus_tag="CKM99_pgp064"
                     /codon_start=1
                     /transl_table=11
                     /product="ribosomal protein S4"
                     /protein_id="YP_009408874.1"
                     /db_xref="GeneID:33868846"
                     /standard_name="rps4 CDS"
     gene            complement(48006..48635)
                     /gene="rps4"
                     /locus_tag="CKM99_pgp064"
                     /db_xref="GeneID:33868846"
                     /standard_name="rps4 gene"
     tRNA            complement(49300..49372)
                     /gene="trnT(UGU); trnT(GGU)"
                     /locus_tag="CKM99_pgt016; CKM99_pgt011"
                     /product="tRNA-Thr"
                     /db_xref="GeneID:33868847; GeneID:33868834"
                     /standard_name="trnT(UGU) tRNA"
     gene            complement(49300..49372)
                     /gene="trnT(UGU); trnT(GGU)"
                     /locus_tag="CKM99_pgt016; CKM99_pgt011"
                     /db_xref="GeneID:33868847; GeneID:33868834"
                     /standard_name="trnT(UGU) gene"
     tRNA            join(50503..50539,51044..51093)
                     /note="Geneious type: trna"
                     /gene="trnL(UAA)"
                     /locus_tag="CKM99_pgt017"
                     /product="tRNA-Leu"
                     /db_xref="GeneID:33868848"
                     /standard_name="trnL(UAA) tRNA"
     gene            50503..51093
                     /gene="trnL(UAA)"
                     /locus_tag="CKM99_pgt017"
                     /db_xref="GeneID:33868848"
                     /standard_name="trnL(UAA) gene"
     tRNA            51455..51527
                     /note="Geneious type: trna"
                     /gene="trnF(GAA)"
                     /locus_tag="CKM99_pgt018"
                     /product="tRNA-Phe"
                     /db_xref="GeneID:33868849"
                     /standard_name="trnF(GAA) tRNA"
     gene            51455..51527
                     /gene="trnF(GAA)"
                     /locus_tag="CKM99_pgt018"
                     /db_xref="GeneID:33868849"
                     /standard_name="trnF(GAA) gene"
     CDS             complement(52516..52992)
                     /note="Geneious type: cds"
                     /gene="ndhJ"
                     /locus_tag="CKM99_pgp063"
                     /codon_start=1
                     /transl_table=11
                     /product="NADH dehydrogenase subunit J"
                     /protein_id="YP_009408875.1"
                     /db_xref="GeneID:33868850"
                     /standard_name="ndhJ CDS"
     gene            complement(52516..52992)
                     /gene="ndhJ"
                     /locus_tag="CKM99_pgp063"
                     /db_xref="GeneID:33868850"
                     /standard_name="ndhJ gene"
     CDS             complement(53097..53843)
                     /note="Geneious type: cds"
                     /gene="ndhK"
                     /locus_tag="CKM99_pgp062"
                     /codon_start=1
                     /transl_table=11
                     /product="NADH dehydrogenase subunit K"
                     /protein_id="YP_009408876.1"
                     /db_xref="GeneID:33868851"
                     /standard_name="ndhK CDS"
     gene            complement(53097..53843)
                     /gene="ndhK"
                     /locus_tag="CKM99_pgp062"
                     /db_xref="GeneID:33868851"
                     /standard_name="ndhK gene"
     CDS             complement(53834..54196)
                     /note="Geneious type: cds"
                     /gene="ndhC"
                     /locus_tag="CKM99_pgp061"
                     /codon_start=1
                     /transl_table=11
                     /product="NADH dehydrogenase subunit 3"
                     /protein_id="YP_009408877.1"
                     /db_xref="GeneID:33868852"
                     /standard_name="ndhC CDS"
     gene            complement(53834..54196)
                     /gene="ndhC"
                     /locus_tag="CKM99_pgp061"
                     /db_xref="GeneID:33868852"
                     /standard_name="ndhC gene"
     CDS             54994..56490
                     /note="Geneious type: cds"
                     /gene="atpB"
                     /locus_tag="CKM99_pgp059"
                     /codon_start=1
                     /transl_table=11
                     /product="ATP synthase CF1 beta subunit"
                     /protein_id="YP_009408879.1"
                     /db_xref="GeneID:33868856"
                     /standard_name="atpB CDS"
     gene            54994..56490
                     /gene="atpB"
                     /locus_tag="CKM99_pgp059"
                     /db_xref="GeneID:33868856"
                     /standard_name="atpB gene"
     CDS             56487..56887
                     /note="Geneious type: cds"
                     /gene="atpE"
                     /locus_tag="CKM99_pgp060"
                     /codon_start=1
                     /transl_table=11
                     /product="ATP synthase CF1 epsilon subunit"
                     /protein_id="YP_009408878.1"
                     /db_xref="GeneID:33868855"
                     /standard_name="atpE CDS"
     gene            56487..56887
                     /gene="atpE"
                     /locus_tag="CKM99_pgp060"
                     /db_xref="GeneID:33868855"
                     /standard_name="atpE gene"
     tRNA            complement(57054..57125)
                     /note="Geneious type: trna"
                     /gene="trnM"
                     /locus_tag="CKM99_pgt020"
                     /product="tRNA-Met"
                     /db_xref="GeneID:33868854"
                     /note="Geneious type: tRNA"
                     /standard_name="trnM(CAU) tRNA"
     gene            complement(57054..57125)
                     /gene="trnM"
                     /locus_tag="CKM99_pgt020"
                     /db_xref="GeneID:33868854"
                     /standard_name="trnM(CAU) gene"
     tRNA            join(57879..57917,58515..58551)
                     /note="Geneious type: trna"
                     /gene="trnV(UAC)"
                     /locus_tag="CKM99_pgt019"
                     /product="tRNA-Val"
                     /db_xref="GeneID:33868853"
                     /standard_name="trnV(UAC) tRNA"
     gene            57879..58551
                     /gene="trnV(UAC)"
                     /locus_tag="CKM99_pgt019"
                     /db_xref="GeneID:33868853"
                     /standard_name="trnV(UAC) gene"
     CDS             58840..60279
                     /note="Geneious type: cds"
                     /gene="rbcL"
                     /locus_tag="CKM99_pgp058"
                     /codon_start=1
                     /transl_table=11
                     /product="ribulose-1,5-bisphosphate carboxylase/oxygenase
                     large subunit"
                     /protein_id="YP_009408880.1"
                     /db_xref="GeneID:33868857"
                     /standard_name="rbcL CDS"
     gene            58840..60279
                     /gene="rbcL"
                     /locus_tag="CKM99_pgp058"
                     /db_xref="GeneID:33868857"
                     /standard_name="rbcL gene"
     CDS             65153..65263
                     /note="Geneious type: cds"
                     /gene="psaI"
                     /locus_tag="CKM99_pgp056"
                     /codon_start=1
                     /transl_table=11
                     /product="PSI reaction center subunit VIII"
                     /protein_id="YP_009408882.1"
                     /db_xref="GeneID:33868859"
                     /standard_name="psaI CDS"
     gene            65153..65263
                     /gene="psaI"
                     /locus_tag="CKM99_pgp056"
                     /db_xref="GeneID:33868859"
                     /standard_name="psaI gene"
     CDS             65654..66208
                     /note="Geneious type: cds"
                     /gene="ycf4"
                     /locus_tag="CKM99_pgp055"
                     /codon_start=1
                     /transl_table=11
                     /product="photosystem I assembly protein Ycf4"
                     /protein_id="YP_009408883.1"
                     /db_xref="GeneID:33868860"
                     /standard_name="ycf4 CDS"
     gene            65654..66208
                     /gene="ycf4"
                     /locus_tag="CKM99_pgp055"
                     /db_xref="GeneID:33868860"
                     /standard_name="ycf4 gene"
     CDS             67350..67826
                     /note="Geneious type: cds"
                     /gene="cemA"
                     /locus_tag="CKM99_pgp054"
                     /codon_start=1
                     /transl_table=11
                     /product="envelope membrane protein"
                     /protein_id="YP_009408884.1"
                     /db_xref="GeneID:33868861"
                     /standard_name="cemA CDS"
     gene            67350..67826
                     /gene="cemA"
                     /locus_tag="CKM99_pgp054"
                     /db_xref="GeneID:33868861"
                     /standard_name="cemA gene"
     CDS             68053..69015
                     /note="Geneious type: cds"
                     /gene="petA"
                     /locus_tag="CKM99_pgp053"
                     /codon_start=1
                     /transl_table=11
                     /product="component of cytochrome b6/f complex"
                     /protein_id="YP_009408885.1"
                     /db_xref="GeneID:33868862"
                     /standard_name="petA CDS"
     gene            68053..69015
                     /gene="petA"
                     /locus_tag="CKM99_pgp053"
                     /db_xref="GeneID:33868862"
                     /standard_name="petA gene"
     CDS             complement(70023..70145)
                     /note="Geneious type: cds"
                     /gene="psbJ"
                     /locus_tag="CKM99_pgp052"
                     /codon_start=1
                     /transl_table=11
                     /product="photosystem II protein J"
                     /protein_id="YP_009408886.1"
                     /db_xref="GeneID:33868863"
                     /standard_name="psbJ CDS"
     gene            complement(70023..70145)
                     /gene="psbJ"
                     /locus_tag="CKM99_pgp052"
                     /db_xref="GeneID:33868863"
                     /standard_name="psbJ gene"
     CDS             complement(70271..70387)
                     /note="Geneious type: cds"
                     /gene="psbL"
                     /locus_tag="CKM99_pgp051"
                     /codon_start=1
                     /transl_table=11
                     /product="photosystem II protein L"
                     /protein_id="YP_009408887.1"
                     /db_xref="GeneID:33868864"
                     /standard_name="psbL CDS"
     gene            complement(70271..70387)
                     /gene="psbL"
                     /locus_tag="CKM99_pgp051"
                     /db_xref="GeneID:33868864"
                     /standard_name="psbL gene"
     CDS             complement(70410..70529)
                     /note="Geneious type: cds"
                     /gene="psbF"
                     /locus_tag="CKM99_pgp050"
                     /codon_start=1
                     /transl_table=11
                     /product="photosystem II protein VI"
                     /protein_id="YP_009408888.1"
                     /db_xref="GeneID:33868865"
                     /standard_name="psbF CDS"
     gene            complement(70410..70529)
                     /gene="psbF"
                     /locus_tag="CKM99_pgp050"
                     /db_xref="GeneID:33868865"
                     /standard_name="psbF gene"
     CDS             complement(70540..70791)
                     /note="Geneious type: cds"
                     /gene="psbE"
                     /locus_tag="CKM99_pgp049"
                     /codon_start=1
                     /transl_table=11
                     /product="photosystem II protein V"
                     /protein_id="YP_009408889.1"
                     /db_xref="GeneID:33868866"
                     /standard_name="psbE CDS"
     gene            complement(70540..70791)
                     /gene="psbE"
                     /locus_tag="CKM99_pgp049"
                     /db_xref="GeneID:33868866"
                     /standard_name="psbE gene"
     CDS             71622..71718
                     /note="Geneious type: cds"
                     /gene="petL"
                     /locus_tag="CKM99_pgp048"
                     /codon_start=1
                     /transl_table=11
                     /product="cytochrome b6/f complex subunit VI"
                     /protein_id="YP_009408890.1"
                     /db_xref="GeneID:33868867"
                     /standard_name="petL CDS"
     gene            71622..71718
                     /gene="petL"
                     /locus_tag="CKM99_pgp048"
                     /db_xref="GeneID:33868867"
                     /standard_name="petL gene"
     CDS             71887..72000
                     /note="Geneious type: cds"
                     /gene="petG"
                     /locus_tag="CKM99_pgp047"
                     /codon_start=1
                     /transl_table=11
                     /product="cytochrome b6/f complex subunit V"
                     /protein_id="YP_009408891.1"
                     /db_xref="GeneID:33868868"
                     /standard_name="petG CDS"
     gene            71887..72000
                     /gene="petG"
                     /locus_tag="CKM99_pgp047"
                     /db_xref="GeneID:33868868"
                     /standard_name="petG gene"
     tRNA            complement(72126..72199)
                     /note="Geneious type: trna"
                     /gene="trnW(CCA)"
                     /locus_tag="CKM99_pgt021"
                     /product="tRNA-Trp"
                     /db_xref="GeneID:33868869"
                     /standard_name="trnW(CCA) tRNA"
     gene            complement(72126..72199)
                     /gene="trnW(CCA)"
                     /locus_tag="CKM99_pgt021"
                     /db_xref="GeneID:33868869"
                     /standard_name="trnW(CCA) gene"
     tRNA            complement(72370..72442)
                     /note="Geneious type: trna"
                     /gene="trnP(UGG)"
                     /locus_tag="CKM99_pgt022"
                     /product="tRNA-Pro"
                     /db_xref="GeneID:33868870"
                     /standard_name="trnP(UGG) tRNA"
     gene            complement(72370..72442)
                     /gene="trnP(UGG)"
                     /locus_tag="CKM99_pgt022"
                     /db_xref="GeneID:33868870"
                     /standard_name="trnP(UGG) gene"
     CDS             72808..72948
                     /note="Geneious type: cds"
                     /gene="psaJ"
                     /locus_tag="CKM99_pgp046"
                     /codon_start=1
                     /transl_table=11
                     /product="PSI reaction center subunit IX"
                     /protein_id="YP_009408892.1"
                     /db_xref="GeneID:33868871"
                     /standard_name="psaJ CDS"
     gene            72808..72948
                     /gene="psaJ"
                     /locus_tag="CKM99_pgp046"
                     /db_xref="GeneID:33868871"
                     /standard_name="psaJ gene"
     CDS             73342..73536
                     /note="Geneious type: cds"
                     /gene="rpl33"
                     /locus_tag="CKM99_pgp045"
                     /codon_start=1
                     /transl_table=11
                     /product="ribosomal protein L33"
                     /protein_id="YP_009408893.1"
                     /db_xref="GeneID:33868872"
                     /standard_name="rpl33 CDS"
     gene            73342..73536
                     /gene="rpl33"
                     /locus_tag="CKM99_pgp045"
                     /db_xref="GeneID:33868872"
                     /standard_name="rpl33 gene"
     CDS             order(73785..73808,74028..74309)
                     /standard_name="rps18 CDS"
     gene            73785..74309
                     /gene="rps18"
                     /locus_tag="CKM99_pgp044"
                     /db_xref="GeneID:33868873"
                     /standard_name="rps18 gene"
     intron          73809..74027
                     /standard_name="rps18 Intron"
     CDS             complement(74543..74908)
                     /note="Geneious type: cds"
                     /gene="rpl20"
                     /locus_tag="CKM99_pgp043"
                     /codon_start=1
                     /transl_table=11
                     /product="ribosomal protein L20"
                     /protein_id="YP_009408895.1"
                     /db_xref="GeneID:33868874"
                     /standard_name="rpl20 CDS"
     gene            complement(74543..74908)
                     /gene="rpl20"
                     /locus_tag="CKM99_pgp043"
                     /db_xref="GeneID:33868874"
                     /standard_name="rpl20 gene"
     CDS             join(complement(75704..75817),160070..160301,
                     160848..160873)
                     /gene="rps12"
                     /locus_tag="CKM99_pgp041"
                     /trans_splicing
                     /codon_start=1
                     /transl_table=11
                     /product="ribosomal protein S12"
                     /protein_id="YP_009408896.1"
                     /db_xref="GeneID:33868875"
                     /standard_name="rps12 CDS"
     CDS             join(complement(75704..75817),complement(104190..104421),
                     complement(103603..103643))
                     /gene="rps12"
                     /locus_tag="CKM99_pgp042"
                     /trans_splicing
                     /codon_start=1
                     /transl_table=11
                     /product="ribosomal protein S12"
                     /protein_id="YP_009408851.1"
                     /db_xref="GeneID:33868938"
                     /standard_name="rps12 CDS"
     gene            join(complement(75704..75817),160070..160873)
                     /gene="rps12"
                     /locus_tag="CKM99_pgp041"
                     /trans_splicing
                     /db_xref="GeneID:33868875"
                     /standard_name="rps12 gene"
     gene            join(complement(75704..75817),complement(103618..104421))
                     /gene="rps12"
                     /locus_tag="CKM99_pgp042"
                     /trans_splicing
                     /db_xref="GeneID:33868938"
                     /standard_name="rps12 gene"
     CDS             complement(75944..76657)
                     /standard_name="clpP CDS"
     gene            complement(75944..76658)
                     /gene="clpP"
                     /locus_tag="CKM99_pgp040"
                     /db_xref="GeneID:33868876"
                     /standard_name="clpP gene"
     CDS             77419..78945
                     /note="Geneious type: cds"
                     /gene="psbB"
                     /locus_tag="CKM99_pgp039"
                     /codon_start=1
                     /transl_table=11
                     /product="photosystem II 47 kDa protein"
                     /protein_id="YP_009408898.1"
                     /db_xref="GeneID:33868878"
                     /standard_name="psbB CDS"
     gene            77419..78945
                     /gene="psbB"
                     /locus_tag="CKM99_pgp039"
                     /db_xref="GeneID:33868878"
                     /standard_name="psbB gene"
     CDS             79117..79218
                     /note="Geneious type: cds"
                     /gene="psbT"
                     /locus_tag="CKM99_pgp038"
                     /codon_start=1
                     /transl_table=11
                     /product="photosystem II protein T"
                     /protein_id="YP_009408899.1"
                     /db_xref="GeneID:33868879"
                     /standard_name="psbT CDS"
     gene            79117..79218
                     /gene="psbT"
                     /locus_tag="CKM99_pgp038"
                     /db_xref="GeneID:33868879"
                     /standard_name="psbT gene"
     CDS             complement(79287..79418)
                     /note="Geneious type: cds"
                     /gene="psbN"
                     /locus_tag="CKM99_pgp037"
                     /codon_start=1
                     /transl_table=11
                     /product="photosystem II protein N"
                     /protein_id="YP_009408900.1"
                     /db_xref="GeneID:33868880"
                     /standard_name="psbN CDS"
     gene            complement(79287..79418)
                     /gene="psbN"
                     /locus_tag="CKM99_pgp037"
                     /db_xref="GeneID:33868880"
                     /standard_name="psbN gene"
     CDS             79524..79745
                     /note="Geneious type: cds"
                     /gene="psbH"
                     /locus_tag="CKM99_pgp036"
                     /codon_start=1
                     /transl_table=11
                     /product="photosystem II phosphoprotein H"
                     /protein_id="YP_009408901.1"
                     /db_xref="GeneID:33868881"
                     /standard_name="psbH CDS"
     gene            79524..79745
                     /gene="psbH"
                     /locus_tag="CKM99_pgp036"
                     /db_xref="GeneID:33868881"
                     /standard_name="psbH gene"
     CDS             join(80587..80592,80647..81288)
                     /gene="petB"
                     /locus_tag="CKM99_pgp035"
                     /codon_start=1
                     /transl_table=11
                     /product="cytochrome b6"
                     /protein_id="YP_009408902.1"
                     /db_xref="GeneID:33868882"
                     /standard_name="petB CDS"
     gene            80587..81288
                     /gene="petB"
                     /locus_tag="CKM99_pgp035"
                     /db_xref="GeneID:33868882"
                     /standard_name="petB gene"
     intron          80593..80646
                     /standard_name="petB Intron"
     CDS             join(81516..81523,82257..82731)
                     /gene="petD"
                     /locus_tag="CKM99_pgp034"
                     /codon_start=1
                     /transl_table=11
                     /product="cytochrome b6/f complex subunit IV"
                     /protein_id="YP_009408903.1"
                     /db_xref="GeneID:33868883"
                     /standard_name="petD CDS"
     gene            81516..82731
                     /gene="petD"
                     /locus_tag="CKM99_pgp034"
                     /db_xref="GeneID:33868883"
                     /standard_name="petD gene"
     intron          81524..82256
                     /standard_name="petD Intron"
     CDS             complement(82869..83888)
                     /note="Geneious type: cds"
                     /gene="rpoA"
                     /locus_tag="CKM99_pgp033"
                     /codon_start=1
                     /transl_table=11
                     /product="RNA polymerase alpha subunit"
                     /protein_id="YP_009408904.1"
                     /db_xref="GeneID:33868884"
                     /standard_name="rpoA CDS"
     gene            complement(82869..83888)
                     /gene="rpoA"
                     /locus_tag="CKM99_pgp033"
                     /db_xref="GeneID:33868884"
                     /standard_name="rpoA gene"
     CDS             complement(83958..84389)
                     /note="Geneious type: cds"
                     /gene="rps11"
                     /locus_tag="CKM99_pgp032"
                     /codon_start=1
                     /transl_table=11
                     /product="ribosomal protein S11"
                     /protein_id="YP_009408905.1"
                     /db_xref="GeneID:33868885"
                     /standard_name="rps11 CDS"
     gene            complement(83958..84389)
                     /gene="rps11"
                     /locus_tag="CKM99_pgp032"
                     /db_xref="GeneID:33868885"
                     /standard_name="rps11 gene"
     CDS             complement(84500..84613)
                     /note="Geneious type: cds"
                     /gene="rpl36"
                     /locus_tag="CKM99_pgp031"
                     /codon_start=1
                     /transl_table=11
                     /product="ribosomal protein L36"
                     /protein_id="YP_009408906.1"
                     /db_xref="GeneID:33868886"
                     /standard_name="rpl36 CDS"
     gene            complement(84500..84613)
                     /gene="rpl36"
                     /locus_tag="CKM99_pgp031"
                     /db_xref="GeneID:33868886"
                     /standard_name="rpl36 gene"
     CDS             complement(85085..85489)
                     /note="Geneious type: cds"
                     /gene="rps8"
                     /locus_tag="CKM99_pgp030"
                     /codon_start=1
                     /transl_table=11
                     /product="ribosomal protein S8"
                     /protein_id="YP_009408907.1"
                     /db_xref="GeneID:33868887"
                     /standard_name="rps8 CDS"
     gene            complement(85085..85489)
                     /gene="rps8"
                     /locus_tag="CKM99_pgp030"
                     /db_xref="GeneID:33868887"
                     /standard_name="rps8 gene"
     CDS             complement(85656..86024)
                     /note="Geneious type: cds"
                     /gene="rpl14"
                     /locus_tag="CKM99_pgp029"
                     /codon_start=1
                     /transl_table=11
                     /product="ribosomal protein L14"
                     /protein_id="YP_009408908.1"
                     /db_xref="GeneID:33868888"
                     /standard_name="rpl14 CDS"
     gene            complement(85656..86024)
                     /gene="rpl14"
                     /locus_tag="CKM99_pgp029"
                     /db_xref="GeneID:33868888"
                     /standard_name="rpl14 gene"
     CDS             join(complement(87566..87574),complement(86159..86557))
                     /gene="rpl16"
                     /locus_tag="CKM99_pgp028"
                     /codon_start=1
                     /transl_table=11
                     /product="ribosomal protein L16"
                     /protein_id="YP_009408909.1"
                     /db_xref="GeneID:33868889"
                     /standard_name="rpl16 CDS"
     gene            complement(86159..87574)
                     /gene="rpl16"
                     /locus_tag="CKM99_pgp028"
                     /db_xref="GeneID:33868889"
                     /standard_name="rpl16 gene"
     intron          86558..87565
                     /standard_name="rpl16 Intron"
     CDS             complement(87723..88409)
                     /note="Geneious type: cds"
                     /gene="rps3"
                     /locus_tag="CKM99_pgp027"
                     /codon_start=1
                     /transl_table=11
                     /product="ribosomal protein S3"
                     /protein_id="YP_009408910.1"
                     /db_xref="GeneID:33868890"
                     /standard_name="rps3 CDS"
     gene            complement(87723..88409)
                     /gene="rps3"
                     /locus_tag="CKM99_pgp027"
                     /db_xref="GeneID:33868890"
                     /standard_name="rps3 gene"
     CDS             complement(88456..88848)
                     /note="Geneious type: cds"
                     /gene="rpl22"
                     /locus_tag="CKM99_pgp026"
                     /codon_start=1
                     /transl_table=11
                     /product="ribosomal protein L22"
                     /protein_id="YP_009408911.1"
                     /db_xref="GeneID:33868891"
                     /standard_name="rpl22 CDS"
     gene            complement(88456..88848)
                     /gene="rpl22"
                     /locus_tag="CKM99_pgp026"
                     /db_xref="GeneID:33868891"
                     /standard_name="rpl22 gene"
     repeat_region   complement(88585..128029)
                     /standard_name="IRb"
     CDS             complement(88908..89339)
                     /note="Geneious type: cds"
                     /gene="rps19"
                     /locus_tag="CKM99_pgp025"
                     /codon_start=1
                     /transl_table=11
                     /product="ribosomal protein S19"
                     /protein_id="YP_009408912.1"
                     /db_xref="GeneID:33868892"
                     /standard_name="rps19 CDS"
     gene            complement(88908..89339)
                     /gene="rps19"
                     /locus_tag="CKM99_pgp025"
                     /db_xref="GeneID:33868892"
                     /standard_name="rps19 gene"
     tRNA            89537..89603
                     /note="Geneious type: trna"
                     /gene="trnH"
                     /locus_tag="CKM99_pgt001"
                     /product="tRNA-His"
                     /db_xref="GeneID:33868877"
                     /note="Geneious type: tRNA"
                     /standard_name="trnH(GUG) tRNA"
     gene            89537..89603
                     /gene="trnH"
                     /locus_tag="CKM99_pgt001"
                     /db_xref="GeneID:33868877"
                     /standard_name="trnH(GUG) gene"
     CDS             join(complement(90740..91115),complement(89646..90073))
                     /note="Geneious type: cds"
                     /gene="rpl2"
                     /locus_tag="CKM99_pgp001; CKM99_pgp024"
                     /exception="RNA editing"
                     /codon_start=1
                     /transl_table=11
                     /product="ribosomal protein L2"
                     /protein_id="YP_009408913.1; YP_009408936.1"
                     /db_xref="GeneID:33868893; GeneID:33868940"
                     /standard_name="rpl2 CDS"
     gene            complement(89646..91115)
                     /gene="rpl2"
                     /locus_tag="CKM99_pgp001; CKM99_pgp024"
                     /db_xref="GeneID:33868893; GeneID:33868940"
                     /standard_name="rpl2 gene"
     intron          90074..90739
                     /standard_name="rpl2 Intron"
     CDS             complement(91134..91412)
                     /note="Geneious type: cds"
                     /gene="rpl23"
                     /locus_tag="CKM99_pgp002; CKM99_pgp023"
                     /codon_start=1
                     /transl_table=11
                     /product="ribosomal protein L23"
                     /protein_id="YP_009408914.1; YP_009408935.1"
                     /db_xref="GeneID:33868894; GeneID:33868939"
                     /standard_name="rpl23 CDS"
     gene            complement(91134..91412)
                     /gene="rpl23"
                     /locus_tag="CKM99_pgp002; CKM99_pgp023"
                     /db_xref="GeneID:33868894; GeneID:33868939"
                     /standard_name="rpl23 gene"
     tRNA            complement(91580..91653)
                     /note="Geneious type: trna"
                     /gene="trnI(CAU)"
                     /locus_tag="CKM99_pgt023; CKM99_pgt037"
                     /product="tRNA-Ile"
                     /db_xref="GeneID:33868895; GeneID:33868937"
                     /standard_name="trnI(CAU) tRNA"
     gene            complement(91580..91653)
                     /gene="trnI(CAU)"
                     /locus_tag="CKM99_pgt023; CKM99_pgt037"
                     /db_xref="GeneID:33868895; GeneID:33868937"
                     /standard_name="trnI(CAU) gene"
     CDS             92126..98872
                     /gene="ycf2"
                     /locus_tag="CKM99_pgp022"
                     /codon_start=1
                     /transl_table=11
                     /product="photosystem I assembly protein Ycf2"
                     /protein_id="YP_009408915.1"
                     /db_xref="GeneID:33868896"
                     /standard_name="ycf2 CDS"
     gene            92126..98872
                     /gene="ycf2"
                     /locus_tag="CKM99_pgp022"
                     /db_xref="GeneID:33868896"
                     /standard_name="ycf2 gene"
     tRNA            complement(99412..99492)
                     /note="Geneious type: trna"
                     /gene="trnL(CAA)"
                     /locus_tag="CKM99_pgt024; CKM99_pgt036"
                     /product="tRNA-Leu"
                     /db_xref="GeneID:33868897; GeneID:33868935"
                     /standard_name="trnL(CAA) tRNA"
     gene            complement(99412..99492)
                     /gene="trnL(CAA)"
                     /locus_tag="CKM99_pgt024; CKM99_pgt036"
                     /db_xref="GeneID:33868897; GeneID:33868935"
                     /standard_name="trnL(CAA) gene"
     CDS             join(complement(102007..102783),
                     complement(100590..101345))
                     /note="Geneious type: cds"
                     /gene="ndhB"
                     /locus_tag="CKM99_pgp004; CKM99_pgp021"
                     /codon_start=1
                     /transl_table=11
                     /product="NADH dehydrogenase subunit 2"
                     /protein_id="YP_009408916.1; YP_009408933.1"
                     /db_xref="GeneID:33868898; GeneID:33868934"
                     /standard_name="ndhB CDS"
     gene            complement(100590..102783)
                     /gene="ndhB"
                     /locus_tag="CKM99_pgp004; CKM99_pgp021"
                     /db_xref="GeneID:33868898; GeneID:33868934"
                     /standard_name="ndhB gene"
     intron          101346..102006
                     /standard_name="ndhB Intron"
     CDS             complement(103096..103563)
                     /note="Geneious type: cds"
                     /gene="rps7"
                     /locus_tag="CKM99_pgp005; CKM99_pgp020"
                     /codon_start=1
                     /transl_table=11
                     /product="ribosomal protein S7"
                     /protein_id="YP_009408917.1; YP_009408932.1"
                     /db_xref="GeneID:33868899; GeneID:33868933"
                     /standard_name="rps7 CDS"
     gene            complement(103096..103563)
                     /gene="rps7"
                     /locus_tag="CKM99_pgp005; CKM99_pgp020"
                     /db_xref="GeneID:33868899; GeneID:33868933"
                     /standard_name="rps7 gene"
     tRNA            106294..106365
                     /note="Geneious type: trna"
                     /gene="trnV(GAC)"
                     /locus_tag="CKM99_pgt025; CKM99_pgt035"
                     /product="tRNA-Val"
                     /db_xref="GeneID:33868900; GeneID:33868932"
                     /standard_name="trnV(GAC) tRNA"
     gene            106294..106365
                     /gene="trnV(GAC)"
                     /locus_tag="CKM99_pgt025; CKM99_pgt035"
                     /db_xref="GeneID:33868900; GeneID:33868932"
                     /standard_name="trnV(GAC) gene"
     rRNA            106594..108087
                     /note="Geneious type: rrna"
                     /gene="rrn16"
                     /locus_tag="CKM99_pgr001; CKM99_pgr008"
                     /product="16S ribosomal RNA"
                     /db_xref="GeneID:33868901; GeneID:33868931"
                     /standard_name="rrn16 rRNA"
     gene            106594..108087
                     /gene="rrn16"
                     /locus_tag="CKM99_pgr001; CKM99_pgr008"
                     /db_xref="GeneID:33868901; GeneID:33868931"
                     /standard_name="rrn16 gene"
     tRNA            join(108405..108446,109396..109430)
                     /note="Geneious type: trna"
                     /gene="trnI(GAU)"
                     /locus_tag="CKM99_pgt026; CKM99_pgt034"
                     /product="tRNA-Ile"
                     /db_xref="GeneID:33868902; GeneID:33868929"
                     /standard_name="trnI(GAU) tRNA"
     gene            108405..109430
                     /gene="trnI(GAU)"
                     /locus_tag="CKM99_pgt026; CKM99_pgt034"
                     /db_xref="GeneID:33868902; GeneID:33868929"
                     /standard_name="trnI(GAU) gene"
     CDS             join(108546..108587,108619..108921)
                     /note="Geneious type: cds"
                     /gene="ycf68"
                     /locus_tag="CKM99_pgp006; CKM99_pgp019"
                     /codon_start=1
                     /transl_table=11
                     /product="hypothetical protein ycf68"
                     /protein_id="YP_009408918.1; YP_009408931.1"
                     /db_xref="GeneID:33868903; GeneID:33868930"
                     /standard_name="ycf68 CDS"
     gene            108546..108921
                     /gene="ycf68"
                     /locus_tag="CKM99_pgp006; CKM99_pgp019"
                     /db_xref="GeneID:33868903; GeneID:33868930"
                     /standard_name="ycf68 gene"
     intron          108588..108618
                     /standard_name="ycf68 Intron"
     tRNA            join(109495..109532,110332..110366)
                     /note="Geneious type: trna"
                     /gene="trnA(UGC)"
                     /locus_tag="CKM99_pgt027; CKM99_pgt033"
                     /product="tRNA-Ala"
                     /db_xref="GeneID:33868904; GeneID:33868928"
                     /note="Geneious type: tRNA"
                     /standard_name="trnA(UGC) tRNA"
     gene            109495..110366
                     /gene="trnA(UGC)"
                     /locus_tag="CKM99_pgt027; CKM99_pgt033"
                     /db_xref="GeneID:33868904; GeneID:33868928"
                     /standard_name="trnA(UGC) gene"
     rRNA            110509..113336
                     /note="Geneious type: rrna"
                     /gene="rrn23"
                     /locus_tag="CKM99_pgr002; CKM99_pgr007"
                     /product="23S ribosomal RNA"
                     /db_xref="GeneID:33868905; GeneID:33868927"
                     /standard_name="rrn23 rRNA"
     gene            110509..113336
                     /gene="rrn23"
                     /locus_tag="CKM99_pgr002; CKM99_pgr007"
                     /db_xref="GeneID:33868905; GeneID:33868927"
                     /standard_name="rrn23 gene"
     rRNA            113436..113538
                     /note="Geneious type: rrna"
                     /gene="rrn4.5"
                     /locus_tag="CKM99_pgr003; CKM99_pgr006"
                     /product="4.5S ribosomal RNA"
                     /db_xref="GeneID:33868906; GeneID:33868926"
                     /standard_name="rrn4.5 rRNA"
     gene            113436..113538
                     /gene="rrn4.5"
                     /locus_tag="CKM99_pgr003; CKM99_pgr006"
                     /db_xref="GeneID:33868906; GeneID:33868926"
                     /standard_name="rrn4.5 gene"
     rRNA            113759..113879
                     /note="Geneious type: rrna"
                     /gene="rrn5"
                     /locus_tag="CKM99_pgr004; CKM99_pgr005"
                     /product="5S ribosomal RNA"
                     /db_xref="GeneID:33868907; GeneID:33868925"
                     /standard_name="rrn5 rRNA"
     gene            113759..113879
                     /gene="rrn5"
                     /locus_tag="CKM99_pgr004; CKM99_pgr005"
                     /db_xref="GeneID:33868907; GeneID:33868925"
                     /standard_name="rrn5 gene"
     tRNA            114083..114156
                     /note="Geneious type: trna"
                     /gene="trnR(ACG)"
                     /locus_tag="CKM99_pgt028; CKM99_pgt032"
                     /product="tRNA-Arg"
                     /db_xref="GeneID:33868908; GeneID:33868924"
                     /standard_name="trnR(ACG) tRNA"
     gene            114083..114156
                     /gene="trnR(ACG)"
                     /locus_tag="CKM99_pgt028; CKM99_pgt032"
                     /db_xref="GeneID:33868908; GeneID:33868924"
                     /standard_name="trnR(ACG) gene"
     tRNA            complement(114722..114793)
                     /note="Geneious type: trna"
                     /gene="trnN(GUU)"
                     /locus_tag="CKM99_pgt029; CKM99_pgt031"
                     /product="tRNA-Asn"
                     /db_xref="GeneID:33868909; GeneID:33868923"
                     /standard_name="trnN(GUU) tRNA"
     gene            complement(114722..114793)
                     /gene="trnN(GUU)"
                     /locus_tag="CKM99_pgt029; CKM99_pgt031"
                     /db_xref="GeneID:33868909; GeneID:33868923"
                     /standard_name="trnN(GUU) gene"
     CDS             115188..120683
                     /gene="ycf1"
                     /codon_start=1
                     /transl_table=11
                     /protein_id="CAI53852.1"
                     /db_xref="GOA:Q3V4X6; InterPro:IPR008896;
                     UniProtKB/Swiss-Prot:Q3V4X6"
                     /standard_name="ycf1 CDS"
     gene            115188..120683
                     /standard_name="ycf1 gene"
     CDS             121441..121719
                     /note="Geneious type: cds"
                     /gene="rps15"
                     /locus_tag="CKM99_pgp008"
                     /codon_start=1
                     /transl_table=11
                     /product="ribosomal protein S15"
                     /protein_id="YP_009408929.1"
                     /db_xref="GeneID:33868921"
                     /standard_name="rps15 CDS"
     gene            121441..121719
                     /gene="rps15"
                     /locus_tag="CKM99_pgp008"
                     /db_xref="GeneID:33868921"
                     /standard_name="rps15 gene"
     CDS             121831..123003
                     /note="Geneious type: cds"
                     /gene="ndhH"
                     /locus_tag="CKM99_pgp009"
                     /codon_start=1
                     /transl_table=11
                     /product="NADH dehydrogenase subunit 7"
                     /protein_id="YP_009408928.1"
                     /db_xref="GeneID:33868920"
                     /standard_name="ndhH CDS"
     gene            121831..123003
                     /gene="ndhH"
                     /locus_tag="CKM99_pgp009"
                     /db_xref="GeneID:33868920"
                     /standard_name="ndhH gene"
     CDS             join(123005..123557,124635..125173)
                     /note="Geneious type: cds"
                     /gene="ndhA"
                     /locus_tag="CKM99_pgp010"
                     /codon_start=1
                     /transl_table=11
                     /product="NADH dehydrogenase subunit 1"
                     /protein_id="YP_009408927.1"
                     /db_xref="GeneID:33868919"
                     /standard_name="ndhA CDS"
     gene            123005..125173
                     /gene="ndhA"
                     /locus_tag="CKM99_pgp010"
                     /db_xref="GeneID:33868919"
                     /standard_name="ndhA gene"
     intron          123558..124634
                     /standard_name="ndhA Intron"
     CDS             125273..125815
                     /gene="ndhI"
                     /codon_start=1
                     /transl_table=11
                     /product="NADH dehydrogenase 18kD subunit"
                     /protein_id="CAI53848.1"
                     /db_xref="GOA:Q3V4Y0; InterPro:IPR001450;
                     InterPro:IPR004497; InterPro:IPR010226;
                     InterPro:IPR012285; InterPro:IPR017896;
                     InterPro:IPR017900; UniProtKB/Swiss-Prot:Q3V4Y0"
                     /note="Geneious type: cds"
                     /standard_name="ndhI CDS"
     gene            125273..125815
                     /gene="ndhI"
                     /standard_name="ndhI gene"
     CDS             126578..127108
                     /note="Geneious type: cds"
                     /gene="ndhG"
                     /locus_tag="CKM99_pgp012"
                     /codon_start=1
                     /transl_table=11
                     /product="NADH dehydrogenase subunit 6"
                     /protein_id="YP_009408925.1"
                     /db_xref="GeneID:33868917"
                     /standard_name="ndhG CDS"
     gene            126578..127108
                     /gene="ndhG"
                     /locus_tag="CKM99_pgp012"
                     /db_xref="GeneID:33868917"
                     /standard_name="ndhG gene"
     CDS             127487..127792
                     /note="Geneious type: cds"
                     /gene="ndhE"
                     /locus_tag="CKM99_pgp013"
                     /codon_start=1
                     /transl_table=11
                     /product="NADH dehydrogenase subunit 4L"
                     /protein_id="YP_009408924.1"
                     /db_xref="GeneID:33868916"
                     /standard_name="ndhE CDS"
     gene            127487..127792
                     /gene="ndhE"
                     /locus_tag="CKM99_pgp013"
                     /db_xref="GeneID:33868916"
                     /standard_name="ndhE gene"
     CDS             complement(128002..130218)
                     /note="Geneious type: cds"
                     /gene="ndhF"
                     /locus_tag="CKM99_pgp018"
                     /codon_start=1
                     /transl_table=11
                     /product="NADH dehydrogenase subunit 5"
                     /protein_id="YP_009408919.1"
                     /db_xref="GeneID:33868910"
                     /standard_name="ndhF CDS"
     gene            complement(128002..130218)
                     /gene="ndhF"
                     /locus_tag="CKM99_pgp018"
                     /db_xref="GeneID:33868910"
                     /standard_name="ndhF gene"
     misc_feature    128030..136461
                     /standard_name="SSC"
     CDS             131497..131662
                     /note="Geneious type: cds"
                     /gene="rpl32"
                     /locus_tag="CKM99_pgp017"
                     /codon_start=1
                     /transl_table=11
                     /product="ribosomal protein L32"
                     /protein_id="YP_009408920.1"
                     /db_xref="GeneID:33868911"
                     /standard_name="rpl32 CDS"
     gene            131497..131662
                     /gene="rpl32"
                     /locus_tag="CKM99_pgp017"
                     /db_xref="GeneID:33868911"
                     /standard_name="rpl32 gene"
     tRNA            132240..132320
                     /note="Geneious type: trna"
                     /gene="trnL(UAG)"
                     /locus_tag="CKM99_pgt030"
                     /product="tRNA-Leu"
                     /db_xref="GeneID:33868912"
                     /standard_name="trnL(UAG) tRNA"
     gene            132240..132320
                     /gene="trnL(UAG)"
                     /locus_tag="CKM99_pgt030"
                     /db_xref="GeneID:33868912"
                     /standard_name="trnL(UAG) gene"
     CDS             132403..133368
                     /note="Geneious type: cds"
                     /gene="ccsA"
                     /locus_tag="CKM99_pgp016"
                     /codon_start=1
                     /transl_table=11
                     /product="cytochrome c biogenesis protein"
                     /protein_id="YP_009408921.1"
                     /db_xref="GeneID:33868913"
                     /standard_name="ccsA CDS"
     gene            132403..133368
                     /gene="ccsA"
                     /locus_tag="CKM99_pgp016"
                     /db_xref="GeneID:33868913"
                     /standard_name="ccsA gene"
     CDS             complement(133579..135081)
                     /note="Geneious type: cds"
                     /gene="ndhD"
                     /locus_tag="CKM99_pgp015"
                     /exception="RNA editing"
                     /codon_start=1
                     /transl_table=11
                     /product="NADH dehydrogenase subunit 4"
                     /protein_id="YP_009408922.1"
                     /db_xref="GeneID:33868914"
                     /standard_name="ndhD CDS"
     gene            complement(133579..135081)
                     /gene="ndhD"
                     /locus_tag="CKM99_pgp015"
                     /db_xref="GeneID:33868914"
                     /standard_name="ndhD gene"
     CDS             complement(135217..135462)
                     /note="Geneious type: cds"
                     /gene="psaC"
                     /locus_tag="CKM99_pgp014"
                     /codon_start=1
                     /transl_table=11
                     /product="photosystem I subunit VII"
                     /protein_id="YP_009408923.1"
                     /db_xref="GeneID:33868915"
                     /standard_name="psaC CDS"
     gene            complement(135217..135462)
                     /gene="psaC"
                     /locus_tag="CKM99_pgp014"
                     /db_xref="GeneID:33868915"
                     /standard_name="psaC gene"
     repeat_region   136462..175906
                     /standard_name="IRa"
     CDS             complement(136699..137004)
                     /note="Geneious type: cds"
                     /gene="ndhE"
                     /locus_tag="CKM99_pgp013"
                     /codon_start=1
                     /transl_table=11
                     /product="NADH dehydrogenase subunit 4L"
                     /protein_id="YP_009408924.1"
                     /db_xref="GeneID:33868916"
                     /standard_name="ndhE CDS"
     gene            complement(136699..137004)
                     /gene="ndhE"
                     /locus_tag="CKM99_pgp013"
                     /db_xref="GeneID:33868916"
                     /standard_name="ndhE gene"
     CDS             complement(137383..137913)
                     /note="Geneious type: cds"
                     /gene="ndhG"
                     /locus_tag="CKM99_pgp012"
                     /codon_start=1
                     /transl_table=11
                     /product="NADH dehydrogenase subunit 6"
                     /protein_id="YP_009408925.1"
                     /db_xref="GeneID:33868917"
                     /standard_name="ndhG CDS"
     gene            complement(137383..137913)
                     /gene="ndhG"
                     /locus_tag="CKM99_pgp012"
                     /db_xref="GeneID:33868917"
                     /standard_name="ndhG gene"
     CDS             complement(138676..139218)
                     /gene="ndhI"
                     /codon_start=1
                     /transl_table=11
                     /product="NADH dehydrogenase 18kD subunit"
                     /protein_id="CAI53848.1"
                     /db_xref="GOA:Q3V4Y0; InterPro:IPR001450;
                     InterPro:IPR004497; InterPro:IPR010226;
                     InterPro:IPR012285; InterPro:IPR017896;
                     InterPro:IPR017900; UniProtKB/Swiss-Prot:Q3V4Y0"
                     /note="Geneious type: cds"
                     /standard_name="ndhI CDS"
     CDS             join(complement(140934..141486),
                     complement(139318..139856))
                     /note="Geneious type: cds"
                     /gene="ndhA"
                     /locus_tag="CKM99_pgp010"
                     /codon_start=1
                     /transl_table=11
                     /product="NADH dehydrogenase subunit 1"
                     /protein_id="YP_009408927.1"
                     /db_xref="GeneID:33868919"
                     /standard_name="ndhA CDS"
     gene            complement(139318..141486)
                     /gene="ndhA"
                     /locus_tag="CKM99_pgp010"
                     /db_xref="GeneID:33868919"
                     /standard_name="ndhA gene"
     intron          139857..140933
                     /standard_name="ndhA Intron"
     CDS             complement(141488..142660)
                     /note="Geneious type: cds"
                     /gene="ndhH"
                     /locus_tag="CKM99_pgp009"
                     /codon_start=1
                     /transl_table=11
                     /product="NADH dehydrogenase subunit 7"
                     /protein_id="YP_009408928.1"
                     /db_xref="GeneID:33868920"
                     /standard_name="ndhH CDS"
     gene            complement(141488..142660)
                     /gene="ndhH"
                     /locus_tag="CKM99_pgp009"
                     /db_xref="GeneID:33868920"
                     /standard_name="ndhH gene"
     CDS             complement(142772..143050)
                     /note="Geneious type: cds"
                     /gene="rps15"
                     /locus_tag="CKM99_pgp008"
                     /codon_start=1
                     /transl_table=11
                     /product="ribosomal protein S15"
                     /protein_id="YP_009408929.1"
                     /db_xref="GeneID:33868921"
                     /standard_name="rps15 CDS"
     gene            complement(142772..143050)
                     /gene="rps15"
                     /locus_tag="CKM99_pgp008"
                     /db_xref="GeneID:33868921"
                     /standard_name="rps15 gene"
     CDS             complement(143808..149303)
                     /gene="ycf1"
                     /codon_start=1
                     /transl_table=11
                     /protein_id="CAI53852.1"
                     /db_xref="GOA:Q3V4X6"
                     /db_xref="InterPro:IPR008896"
                     /db_xref="UniProtKB/Swiss-Prot:Q3V4X6"
                     /standard_name="ycf1 CDS"
     gene            complement(143808..149303)
                     /standard_name="ycf1 gene"
     tRNA            149698..149769
                     /note="Geneious type: trna"
                     /gene="trnN(GUU)"
                     /locus_tag="CKM99_pgt029; CKM99_pgt031"
                     /product="tRNA-Asn"
                     /db_xref="GeneID:33868909; GeneID:33868923"
                     /standard_name="trnN(GUU) tRNA"
     gene            149698..149769
                     /gene="trnN(GUU)"
                     /locus_tag="CKM99_pgt029; CKM99_pgt031"
                     /db_xref="GeneID:33868909; GeneID:33868923"
                     /standard_name="trnN(GUU) gene"
     tRNA            complement(150335..150408)
                     /note="Geneious type: trna"
                     /gene="trnR(ACG)"
                     /locus_tag="CKM99_pgt028; CKM99_pgt032"
                     /product="tRNA-Arg"
                     /db_xref="GeneID:33868908; GeneID:33868924"
                     /standard_name="trnR(ACG) tRNA"
     gene            complement(150335..150408)
                     /gene="trnR(ACG)"
                     /locus_tag="CKM99_pgt028; CKM99_pgt032"
                     /db_xref="GeneID:33868908; GeneID:33868924"
                     /standard_name="trnR(ACG) gene"
     rRNA            complement(150612..150732)
                     /note="Geneious type: rrna"
                     /gene="rrn5"
                     /locus_tag="CKM99_pgr004; CKM99_pgr005"
                     /product="5S ribosomal RNA"
                     /db_xref="GeneID:33868907; GeneID:33868925"
                     /standard_name="rrn5 rRNA"
     gene            complement(150612..150732)
                     /gene="rrn5"
                     /locus_tag="CKM99_pgr004; CKM99_pgr005"
                     /db_xref="GeneID:33868907; GeneID:33868925"
                     /standard_name="rrn5 gene"
     rRNA            complement(150953..151055)
                     /note="Geneious type: rrna"
                     /gene="rrn4.5"
                     /locus_tag="CKM99_pgr003; CKM99_pgr006"
                     /product="4.5S ribosomal RNA"
                     /db_xref="GeneID:33868906; GeneID:33868926"
                     /standard_name="rrn4.5 rRNA"
     gene            complement(150953..151055)
                     /gene="rrn4.5"
                     /locus_tag="CKM99_pgr003; CKM99_pgr006"
                     /db_xref="GeneID:33868906; GeneID:33868926"
                     /standard_name="rrn4.5 gene"
     rRNA            complement(151155..153982)
                     /note="Geneious type: rrna"
                     /gene="rrn23"
                     /locus_tag="CKM99_pgr002; CKM99_pgr007"
                     /product="23S ribosomal RNA"
                     /db_xref="GeneID:33868905; GeneID:33868927"
                     /standard_name="rrn23 rRNA"
     gene            complement(151155..153982)
                     /gene="rrn23"
                     /locus_tag="CKM99_pgr002; CKM99_pgr007"
                     /db_xref="GeneID:33868905; GeneID:33868927"
                     /standard_name="rrn23 gene"
     tRNA            join(complement(154959..154996),
                     complement(154125..154159))
                     /note="Geneious type: trna"
                     /gene="trnA(UGC)"
                     /locus_tag="CKM99_pgt027; CKM99_pgt033"
                     /product="tRNA-Ala"
                     /db_xref="GeneID:33868904; GeneID:33868928"
                     /note="Geneious type: tRNA"
                     /standard_name="trnA(UGC) tRNA"
     gene            complement(154125..154996)
                     /gene="trnA(UGC)"
                     /locus_tag="CKM99_pgt027; CKM99_pgt033"
                     /db_xref="GeneID:33868904; GeneID:33868928"
                     /standard_name="trnA(UGC) gene"
     tRNA            join(complement(156045..156086),
                     complement(155061..155095))
                     /note="Geneious type: trna"
                     /gene="trnI(GAU)"
                     /locus_tag="CKM99_pgt026; CKM99_pgt034"
                     /product="tRNA-Ile"
                     /db_xref="GeneID:33868902; GeneID:33868929"
                     /standard_name="trnI(GAU) tRNA"
     gene            complement(155061..156086)
                     /gene="trnI(GAU)"
                     /locus_tag="CKM99_pgt026; CKM99_pgt034"
                     /db_xref="GeneID:33868902; GeneID:33868929"
                     /standard_name="trnI(GAU) gene"
     CDS             join(complement(155904..155945),
                     complement(155570..155872))
                     /note="Geneious type: cds"
                     /gene="ycf68"
                     /locus_tag="CKM99_pgp006; CKM99_pgp019"
                     /codon_start=1
                     /transl_table=11
                     /product="hypothetical protein ycf68"
                     /protein_id="YP_009408918.1; YP_009408931.1"
                     /db_xref="GeneID:33868903; GeneID:33868930"
                     /standard_name="ycf68 CDS"
     gene            complement(155570..155945)
                     /gene="ycf68"
                     /locus_tag="CKM99_pgp006; CKM99_pgp019"
                     /db_xref="GeneID:33868903; GeneID:33868930"
                     /standard_name="ycf68 gene"
     intron          155873..155903
                     /standard_name="ycf68 Intron"
     rRNA            complement(156404..157897)
                     /note="Geneious type: rrna"
                     /gene="rrn16"
                     /locus_tag="CKM99_pgr001; CKM99_pgr008"
                     /product="16S ribosomal RNA"
                     /db_xref="GeneID:33868901; GeneID:33868931"
                     /standard_name="rrn16 rRNA"
     gene            complement(156404..157897)
                     /gene="rrn16"
                     /locus_tag="CKM99_pgr001; CKM99_pgr008"
                     /db_xref="GeneID:33868901; GeneID:33868931"
                     /standard_name="rrn16 gene"
     tRNA            complement(158126..158197)
                     /note="Geneious type: trna"
                     /gene="trnV(GAC)"
                     /locus_tag="CKM99_pgt025; CKM99_pgt035"
                     /product="tRNA-Val"
                     /db_xref="GeneID:33868900; GeneID:33868932"
                     /standard_name="trnV(GAC) tRNA"
     gene            complement(158126..158197)
                     /gene="trnV(GAC)"
                     /locus_tag="CKM99_pgt025; CKM99_pgt035"
                     /db_xref="GeneID:33868900; GeneID:33868932"
                     /standard_name="trnV(GAC) gene"
     CDS             160928..161395
                     /note="Geneious type: cds"
                     /gene="rps7"
                     /locus_tag="CKM99_pgp005; CKM99_pgp020"
                     /codon_start=1
                     /transl_table=11
                     /product="ribosomal protein S7"
                     /protein_id="YP_009408917.1; YP_009408932.1"
                     /db_xref="GeneID:33868899; GeneID:33868933"
                     /standard_name="rps7 CDS"
     gene            160928..161395
                     /gene="rps7"
                     /locus_tag="CKM99_pgp005; CKM99_pgp020"
                     /db_xref="GeneID:33868899; GeneID:33868933"
                     /standard_name="rps7 gene"
     CDS             join(161708..162484,163146..163901)
                     /note="Geneious type: cds"
                     /gene="ndhB"
                     /locus_tag="CKM99_pgp004; CKM99_pgp021"
                     /codon_start=1
                     /transl_table=11
                     /product="NADH dehydrogenase subunit 2"
                     /protein_id="YP_009408916.1; YP_009408933.1"
                     /db_xref="GeneID:33868898; GeneID:33868934"
                     /standard_name="ndhB CDS"
     gene            161708..163901
                     /gene="ndhB"
                     /locus_tag="CKM99_pgp004; CKM99_pgp021"
                     /db_xref="GeneID:33868898; GeneID:33868934"
                     /standard_name="ndhB gene"
     intron          162485..163145
                     /standard_name="ndhB Intron"
     tRNA            164999..165079
                     /note="Geneious type: trna"
                     /gene="trnL(CAA)"
                     /locus_tag="CKM99_pgt024; CKM99_pgt036"
                     /product="tRNA-Leu"
                     /db_xref="GeneID:33868897; GeneID:33868935"
                     /standard_name="trnL(CAA) tRNA"
     gene            164999..165079
                     /gene="trnL(CAA)"
                     /locus_tag="CKM99_pgt024; CKM99_pgt036"
                     /db_xref="GeneID:33868897; GeneID:33868935"
                     /standard_name="trnL(CAA) gene"
     CDS             complement(165619..172365)
                     /gene="ycf2"
                     /locus_tag="CKM99_pgp003"
                     /codon_start=1
                     /transl_table=11
                     /product="photosystem I assembly protein Ycf2"
                     /protein_id="YP_009408934.1"
                     /db_xref="GeneID:33868936"
                     /standard_name="ycf2 CDS"
     gene            complement(165619..172365)
                     /gene="ycf2"
                     /locus_tag="CKM99_pgp003"
                     /db_xref="GeneID:33868936"
                     /standard_name="ycf2 gene"
     tRNA            172838..172911
                     /note="Geneious type: trna"
                     /gene="trnI(CAU)"
                     /locus_tag="CKM99_pgt023; CKM99_pgt037"
                     /product="tRNA-Ile"
                     /db_xref="GeneID:33868895; GeneID:33868937"
                     /standard_name="trnI(CAU) tRNA"
     gene            172838..172911
                     /gene="trnI(CAU)"
                     /locus_tag="CKM99_pgt023; CKM99_pgt037"
                     /db_xref="GeneID:33868895; GeneID:33868937"
                     /standard_name="trnI(CAU) gene"
     CDS             173079..173357
                     /gene="rpl23"
                     /locus_tag="CKM99_pgp002"
                     /codon_start=1
                     /transl_table=11
                     /product="ribosomal protein L23"
                     /protein_id="YP_009408935.1"
                     /db_xref="GeneID:33868939"
                     /standard_name="rpl23 CDS"
     gene            173079..173357
                     /gene="rpl23"
                     /locus_tag="CKM99_pgp002"
                     /db_xref="GeneID:33868939"
                     /standard_name="rpl23 gene"
     CDS             join(173376..173751,174418..174845)
                     /note="Geneious type: cds"
                     /gene="rpl2"
                     /locus_tag="CKM99_pgp001; CKM99_pgp024"
                     /exception="RNA editing"
                     /codon_start=1
                     /transl_table=11
                     /product="ribosomal protein L2"
                     /protein_id="YP_009408913.1; YP_009408936.1"
                     /db_xref="GeneID:33868893; GeneID:33868940"
                     /standard_name="rpl2 CDS"
     gene            173376..174845
                     /gene="rpl2"
                     /locus_tag="CKM99_pgp001; CKM99_pgp024"
                     /db_xref="GeneID:33868893; GeneID:33868940"
                     /standard_name="rpl2 gene"
     intron          173752..174417
                     /standard_name="rpl2 Intron"
     tRNA            complement(174888..174954)
                     /note="Geneious type: trna"
                     /gene="trnH"
                     /locus_tag="CKM99_pgt001"
                     /product="tRNA-His"
                     /db_xref="GeneID:33868877"
                     /note="Geneious type: tRNA"
                     /standard_name="trnH(GUG) tRNA"
     gene            complement(174888..174954)
                     /gene="trnH"
                     /locus_tag="CKM99_pgt001"
                     /db_xref="GeneID:33868877"
                     /standard_name="trnH(GUG) gene"
     CDS             175152..175583
                     /note="Geneious type: cds"
                     /gene="rps19"
                     /locus_tag="CKM99_pgp025"
                     /codon_start=1
                     /transl_table=11
                     /product="ribosomal protein S19"
                     /protein_id="YP_009408912.1"
                     /db_xref="GeneID:33868892"
                     /standard_name="rps19 CDS"
     gene            175152..175583
                     /gene="rps19"
                     /locus_tag="CKM99_pgp025"
                     /db_xref="GeneID:33868892"
                     /standard_name="rps19 gene"
ORIGIN      
        1 ggtacccttg taaaaaggtt aagacctagg gctagaggac gcagttatct aataaagcga
       61 cccacctgtc atataacaat tgtattgaaa gataaatcta aaaaatttaa aatgtattta
      121 atataaaaaa acgattcgat tcaaaaaaat gtacattatc caaaaggagt aataccaaac
      181 ctctaatgag ggaggaggtt tggtattatt ccttcaataa cccctataca ctaagacaaa
      241 atgtcttatg catttgtaga tggaacttca acagcagcta ggtctagagg gaagttgtga
      301 gcattacgtt catgcattac ttccatacca aggttagcac ggttgatgat atcagcccaa
      361 gtgttaataa cacgaccctg actgtcaact acggattggt taaaattgaa accatttagg
      421 ttgaaagcca tagtactgat acctaaagca gtaaaccaaa tacctactac aggccaagca
      481 gctaggaaaa agtgtaagga acgagagttg ttgaaactag catattggaa gatcaatcgg
      541 ccaaaataac catgagcagc tacgatatta taagtttctt cctcttgacc gaatctgtaa
      601 ccttcattag cagattcgtt ttcagtggtt tccctgatca aactagaagt taccaaggaa
      661 ccatgcatag cactaaatag ggaaccgccg aatacaccag ctacccctaa catgtgaaat
      721 ggatgcataa ggatgttgtg ttctgcctgg aatacaatca tgaagttgaa agtaccagat
      781 attcctagag gcataccatc agaaaaactt ccttgaccaa tagggtagat caagaaaaca
      841 gcggtagcag ctgcaacagg agctgaatat gcaacagcaa tccaaggacg catacccaga
      901 cggaaactaa gttcccactc acgacccatg tagcaagcca cgccaagtaa gaagtgtaga
      961 acaattagct cataaggacc gccattgtat aaccactcat caacagatgc tgcttcccat
     1021 atcgggtaaa aatgcaaacc tatagctgca gaagtaggaa taatggcacc agagataata
     1081 ttgtttccat aaagtagaga cccagaaaca ggttcacgaa taccatcaat atctactgga
     1141 ggagcagcaa tgaaagcgat aataaataca gaagttgcag tcaatagggt agggatcatc
     1201 aaaacaccaa accatccaat gtaaagacgg ttttcggtgc tggttatcca gttgcagaag
     1261 cgaccccata ggcttgtact ttcgcgtctc tctaaaattg cagtcatggt ttaatcttgg
     1321 tttattcaat tttcaaggac tcccaagcac gcgtattagc tatagctaaa gctagctaat
     1381 ggaagacttg ttatttaaca gtataacata gcttatatgt caatgtcaac caatctcaac
     1441 ggatggatat gtatatatct atatatatat atatatatat atatatatat atatatatat
     1501 agatatataa tatatatgga taagtttacc agaacaattt taaaatgaag taaatgaaaa
     1561 taaaatggaa ttccattttc cgtatgggtt gcccgggatt cgaacccgga actagtcgga
     1621 tggagtagaa aaattttcct tatataaaag gatccctccc caaaccgtgc ttgcagtttt
     1681 cattgcacac gactttccct atgtatacat ctaaaactta gattaggtcc ccaaaagaaa
     1741 gtctaagaaa cttgagtatt tagttgattc aaccattact acatgagcat ttcagaatga
     1801 aaatgactga aattttttct ctcttgagaa tttttgtttc tattctattt catttacata
     1861 gtatcatgac caacgaatca taaatgattc accaagtcat ttatacgaat aatatccaaa
     1921 taccaaatgc gttctttata taacttatgt aagggataag aaattcttgg taaggctaaa
     1981 gaaataactt tttcttcttc cgtaaagaat tcttctaaaa attctgaacc taatctttgc
     2041 aaaaaagtgc gtaccgtact tttatgttta cgggccaaag ttctagcaca tgaaagtcga
     2101 agtatatact ttattcgata caaactctgt ttttttgaag acccgctgta ataatgagaa
     2161 agatttctac atatccgacc aaatcgatca ataatgtcag aatctaacaa atcagcccaa
     2221 attggcttac taataggatt ccctaataca ttacaaaatt tagcttttga caatgatcca
     2281 atcataggaa caattggaac tatagtttcg aattttttag taacagtatc tattaaaaag
     2341 gaattctcta gcatttgact ctttactgct gaagggttta ttggtacatt tgaaagataa
     2401 cccagaaaat agaaagaaaa ttttgagaat tggtttatgt ggatcctacg gggttgagac
     2461 caaaagtgaa aatgacattg ccaaaaattg acaaagtaag atttccattt cttcatcaga
     2521 agatgagtcc cttttgaagc cagaattgat tttccttgat atctaacata atgcatgaaa
     2581 ggatccttga acaaccatag gattttctga aaatcattac aacaaagtac tacaagatgt
     2641 tgttgttcta ttttttcata gaaatgtgtt cgctcaagaa aggttccgga agatgttgat
     2701 cgtaaataag aggattgttt acggagaaaa actagtatgg attcgcattc aactacataa
     2761 gaattatata gaaaccgaaa tagtcttgga ttctcttttg aaaaaccata actagatttt
     2821 tttggagtaa tgagattatt ccaattatga tattcgtgaa aaaagaatcg taataaatgt
     2881 aaagaaggaa tgtcttgtat ccagcattgt aaaatttgaa ccaagatttt tagatggaca
     2941 ggatagggta ttagtatatc tgatacataa tttaaatgtg agaatttgtc ctcaaaaaat
     3001 ggaaatattg aatgaataga tcgtaaattc tgagattttg gtatttcttt tttttcctcg
     3061 agggaagata ctaatcgcag tgagaaagga atttccacaa tgacagcaaa accctctgat
     3121 atcatttgag aatcaaaatt cttgttgtgc ccaacgaatc tattttgatt agaatcatta
     3181 acagaattta tcaaaaaatt ctgttggtac attcgagtaa ttaaacgttt cacaagtaat
     3241 aagctaaatt tattgccata acccgcgggt tcataaaaaa ttgatccatt tacatttaaa
     3301 ccatgatcat gagcaagtgc ataaatatac tcttgaaaga gtagcggata taggaagtgt
     3361 tgttgtttag attgactttt ttctaaatat ccttttaatt cttccatttt taattatact
     3421 tgaaccagaa gcgtttttgg ggtcagcaaa tgatacatag tgcgatatgg ccaaaacaaa
     3481 aacaaatatg tatataaggt atgtatacag taagaaaaag ttaccctgaa aacagagagt
     3541 ccaatcccca gatcttcttc ctatctttcc agatccaatt ggtttatgtt tgttaacata
     3601 acaaaaaaaa gaaaaggtta aaaatccttt attatttttg caactcaatc gctcttttga
     3661 ttttggaatc aattttcttt atcagtatgc tctttctttt acacatccat ctccactcta
     3721 ccctatctat aatgggtaaa gaatagttag gattcattaa aaaaaggaat tgatgatcca
     3781 ctcacaggag aaccctttcc cgtatcaggc actaatcttt ttttaacgtc taattagatt
     3841 agatcgggta cccattcaaa ttaagaacat aagctcgtcg ctttttattt gcctagaatt
     3901 ggagccaaaa gactctatcc atttattcac tcgaccaaac ggtaaatgtg aattcatttt
     3961 gtctccttat taaaatcaaa ggcttttttt gtaccgatcc agtaaggatg atctattctt
     4021 agagttctac attactaatt aaattaatat aatacgacat gctatttttt ccattcatta
     4081 cctttcagga tcagtcgtgg tcttatagac tctaccaaaa gtctggacga attcgttgct
     4141 tcatccaaat gtgtaaaagg tcatagccgc acttaaaagc cgagtactct accgttgagt
     4201 tagcaaccca gataaataaa aatatataat atataaatat aatatgttat atagaatatg
     4261 tgaatattat atgtgaaaag tagatatgat caaaataaaa attttaattt taaaagaaat
     4321 tgattgcacg atcccaccaa aaaaaatatt gaatttaatt agcaacaaat ttgaaaagaa
     4381 aaagtcgacg attcgattaa ttaaagtctt attaaattaa aggaaaactg gggcagatcc
     4441 gattaaaata caacggattt ccagacagac ctttatttta tttaattttt ttatcaattc
     4501 aaaaaatttt tcattcatta ataattgaag taaagaaccg atataaccag tataagtatg
     4561 ggtggggata aacagatcca tttatttacg atcaaattat atttgttcaa tacactattg
     4621 tcaatatgaa ttgcatgttg aaaaaaacga atcaaattaa tcgaataaat caaatcaaat
     4681 aaagacttgt gttggattgg cacgacataa aataaaaata aataagaaat gtagagaaaa
     4741 aaaataagga agaagtgaag aaattttcgg gtttattcaa tcaatagaag tacaataagc
     4801 aagattaact cgttttggtt ggtaaattcc caaaacaaga aaagtgggcg tgaacagaga
     4861 aataaaaggg caaatgttga gtaaaaaatt atacaaagct atatactata tactagtata
     4921 tactaagcac tgcccttttg tatttaaaaa atcttttgat taattcaaag tcctttagac
     4981 aattaatttc gctttcttaa aaatatcatg aacagttctt gtgggttgag ctcctttttc
     5041 aagaaaatat agaatagccg gaacatttaa aaaagttcga ttctttatcg gatcataaag
     5101 acccactctc cgaagatctc ttccctctct tcgggatcga acatcaattg caacgattcg
     5161 atagatggct cattgggata gataagcaaa gccccccccc cagaaacgta taggaggttt
     5221 tttcctcata cggctcaagc tcaagcaaga aagaatgatt ctaaaacgat tgattcaatt
     5281 taataaaatt taaatttctt ttttttttta attttatttt aaatttaaat atttatttat
     5341 aattataata tttttatttt attatattaa tatattaatt atatttatat ttttttatat
     5401 ttatatacat atacaaattt gttatatttt agttttgtta atattatata tatttattaa
     5461 atatatatat atatatatat atatatatat atattttttc aatttcaatt taaaaaataa
     5521 aaatatttaa ataaataaaa tataataaca tacattaaaa tataataata tacataataa
     5581 atgaaatatc aatagtcata tcataatggc aagcttatcc ataaataaaa tcatgaatta
     5641 gactatgatt ggaattgttt tatttttcca taaaaaacga aacttcattc atttgtactc
     5701 ataactcaag ttggatagct ctgaaagaat tcgaatagaa atccttagaa tttattgagt
     5761 cgtctgtaac cttttttgtt tgtctcatct caaatctatt tgaatttgaa ttttattcct
     5821 tattttgatc caattgttaa gacgtttgaa aatagtgttc ccttgttccg gaatccttaa
     5881 tctttgcttt gttgaatcgt tgggtttaga cattacttcg gtgattttac tcctttcaaa
     5941 acggcagcaa catacccttt tttctttcta tggaaaaatt atacgaacga ttgattccct
     6001 tgtaatacac ttttgatcaa aatagtttga ccaattccga caagtttgac tttttgattt
     6061 caaattgtta gaatttgaat ctttcgattt ctaaattgaa gatatattta caaagttggt
     6121 ccagcttatt gattgtggca ttaaccctag attctttccc ttgatataat aaatgaatca
     6181 ttactttcta ctcgagcttc atcgtgtact atttacttat tactttcaac ccaacaaaat
     6241 ggggttccta gtggaacaga acaaaccatg tcgagccaag agcatactca tttatataga
     6301 gaatggtgga tgtaagaatc cacataagtg atcacgtcct tcaagtcgca cgttgctttc
     6361 taccacatcg tttcaaacga agttttacca taacattcct ctaatttcga accgggatgg
     6421 cattgattca atatggaatc atgaatagtc attggctcaa tcggtacatt ttagtacata
     6481 tttttgtatc cattttcctt ttatttatgg ataaaaaagt ctctatccta agaaatctca
     6541 gcaagaaaag aatccaattt aatccccata ttctagtcta tgaaggaaac ccgtttatat
     6601 ttattttatt ttttacaaaa aaatgaggga atcactgttg gttaagacct atttacatct
     6661 tcaacagatt gtttggaacg atcagtcatg aaaaaaaaag gatcccattt ttctcaaaaa
     6721 aagaaatttt aaacctaaaa atgggtcttt cattacatta gatttacagg aactgaatca
     6781 tttattaacc aaatcaaata tttattaacc aataaactat aactattcca atgcctaaaa
     6841 ttccaatgaa ccagaaggat cagaagtcta ttttattgat aagatttatt tctcacactt
     6901 ccatttgagt accaaggatt cataagaaat cgagaaaaat gatttagttt aattaaataa
     6961 tcttatcttg tacttcaaca ctatgactgt aaatatgttt ttcaataatt actgaattta
     7021 atttcttctt caatcaagca gtactcgcaa tcgtagctaa taatttttaa tagatatctc
     7081 attcattttt ttaatagata tctcattcat ttttttaata gatatctcat tcattttttt
     7141 aatagatatc tcattcattt ttttaataga tatctcattc attaaagtaa agatagatgc
     7201 gctaatttga ctatgttcga ttattgaatc atcaatggtt taattgtgac cagatatatt
     7261 gagaaacaaa tgcagttttt tattttaatt taatgggtgt ggaatggaaa atatctcata
     7321 tatatataag gtaagattaa aaggtaagat taaggtcgtc agatgaaaga ataaatcaga
     7381 accagaagaa tatgatctct ttacatattc atccatcata tacaatgaac ttttgttccc
     7441 aagagtatgg gatgggtaat tatgtatatt tttttaatta atgacttaac ttaacccaaa
     7501 agaaaaggat ttcattgact acggaaatag aacacaaaca atacataata catatgggca
     7561 tagaactcgg tcattttttg caaattttgc tttactttat tttcatcaat cccatttttt
     7621 taggaaaatt gaatagaata tatgaatttc ctcccgctac attaacttac aattttttat
     7681 tcatttgaac cagatacaga agtaaatggg tcaaaatatg tttgatattc ctatttgaat
     7741 tttactccat caggggcttt aatttaaaag cggtgataga attacctcaa aaacctctat
     7801 tcttttgttt agtcgactgt ggaataccct attcacttac tttaggcttt aaaaaatgga
     7861 gagatttttc gcattttgat tctgaagaat tgatcgattt gggacgaaag gagtcgaacc
     7921 ttcccatacc gggatcaaaa cccgttgcct taccgcttgg ctacgcccca tttagatttc
     7981 taaatgacac taataaacat tattaccttt ttagggcatt cgtcaattcc aggcttaact
     8041 taattccaga caagacaata aaaataaata aaataaatac atataggata tcttgttatt
     8101 cttgctggta tatagatata gaataaaaaa ttcattgatg attacatata attcaattaa
     8161 gatattgtat gaaagtgtaa ttccttgtat tctcatttga aaatgtgagg attttggatt
     8221 tggatttttg ggggggagtt ccaatcaaag aaaaggaaag attttttacc tatcttcttc
     8281 tttcttaatt ctcccttata tcaataaaaa ctaaattatc tacaaaaaaa aatgcttgtt
     8341 tgttatgctt aatatctttt ttaatttaat ttgtatctgt tttaattcta tcctttcttc
     8401 aagcagtttt ttcttcggga aattgcccga ggcttatgct cttttcaatc caatcataga
     8461 cattatgccc gtcatacctg tacttttctt tctcttagcc tttgtttggc aagctgctgt
     8521 aagttttcga tgaagttttt aatactattt ttaatactat actgaaagtg ttcatgattt
     8581 attcgataaa aaaaaattct aacaattcaa ttattgataa gatcatatga atcttacatt
     8641 acaaatcctc tattaaaaaa tagaaattct tgtatattgg ataagggaat tttgatcagt
     8701 ccattttccc cttcgtccgc ccttccggtg agcaaggact ttattagatt aggtttttcc
     8761 acaataccta attgttaata ttacaatacc gtaacgaaaa aatcagaatc tgaattacaa
     8821 ataaattcat gaattttcaa attcattctt ctttttcgat ttagaaaaaa acacttaatt
     8881 aaaagaattt gttctttatt ttttcatatt ttggtgtcat gtcaaatcaa aataaataat
     8941 acatgtgtta caacaaaaca aatggataat ctattccctt ttacctcaaa aatgatctta
     9001 tcttggagat tgtgtaatgc ttactctcaa acccttcgtt tatacagtag tgatattctt
     9061 tgtttctctc ttcattttcg gattcttatc taatgatcca ggacgtaatc ccgggcgcga
     9121 ggaaaaaaaa aaaaactaag taagaggttt ttatcatttt tccttgcttt ttctgaatat
     9181 tttttatgta ttccatatat tcaactatga taaaataaaa caaaggatca agatttttcg
     9241 aattcaaaag tatcaagtga tcagagaaag cggagagaga gggattcgaa ccctcggtac
     9301 gaataactcg tacaacggat tagcaatccg ccactttagt ccactcagcc atctctccta
     9361 atttggaatt gggacttttt atgtgacact taaagtaacg attgattgat gaaaatccgc
     9421 cttacctttt tttttttgaa tttaattata tttatattaa ttataataat aattataata
     9481 atattaaaat aatgatatta aacttattaa atattataac taaagatatc aatatgtaag
     9541 tataaatatt aaatattata ataatatgat atggcaatta ttaacatata aaaattaaca
     9601 acataataaa taataaatac aaataatata caacaaaaaa agtatataac atatgagtta
     9661 tataaattta taagataagt taaataagat agattaagac aaatatttag gactaatata
     9721 attttgtatt taatattaat ataatttata atttaaaatt ttttaattta tttccctggc
     9781 ctagctagta ctagctaggc cattacttca attaatcatt cataaatcca gtttttatat
     9841 tatatatgta tttgaaataa tatgcatttg aaatacaatt gttattgaag cagcaaaaat
     9901 aacaataagg caatttctat tcctattcca ggtgtcattt attttatttt ttatttaagt
     9961 ccagtaagta aattcataaa aaaaaaataa ctaaaaaaaa aagaaattag aaaataaagg
    10021 tggagttccg gattcttgta gaatcccatt ttatgtccaa tttcaataaa tagctccttc
    10081 aagtcagaac tatcagtaac gacttaccac gaaacgaaaa gtataactca ttattttata
    10141 attaaataag ttttattatc tattttagat tttagcaagt ctctttcctg tcaagacaga
    10201 atatgtgtca agattaaaat tttcatcatt ctgatgctat ctttattatg tctcactctt
    10261 ttgttcgaca aataactcat taatatacaa taatgaaatt atagcgggta tagtttagtg
    10321 gtaaaagtgc gattcgtcct attaacaact taaatagtta aaggttcttt cagttaatat
    10381 tcaaataaga aactttattt cttaaaaagg ttaatccttt acctcttaat gttacatttg
    10441 aggaaaaata taaattctcg tgatttggga cagtcatttt ttaattgact aaaaaacatt
    10501 ggatcatatg gaatcgcgaa gcataatttt tttttgagtt gattcaactc ttccaattga
    10561 atgagtatga gtaaagggat ccatggatga agtcaaaagt ttttttctaa tcgtaactaa
    10621 atcttcaatt tttgtattaa aaaagggatt gaagccaaat agctagaaaa tggtggcttt
    10681 ggtttactag agccatcgac atattgtttc agctcgatag aaaccaaatt cttttttttc
    10741 ctcaggattc cgcgagtcga aataaggaac gaagtaacta gacagatttg gtagaatttt
    10801 cctcttctag aaggatcatc tataaagcga gtaagaaaag ctgacatgga tgttatggat
    10861 ctaatttttc agatttatga tgactccctt ttcatacagc ataattttta tgctttttct
    10921 tcttgtatgt cttagatctg ggaacacatc gatcttccat aaaggagccg aatgaaagaa
    10981 aaatttcatg ttcggttctg aattagagac gttaaaaacg atcaaccaac gtcgactata
    11041 acccctagcc ttccaagcta acgatgcggg ttcgattccc gctacccgct gtatatcact
    11101 tttatacatc catcattgat tcagatatgc attcttattt gccgcatgca atccaattct
    11161 tgttttgttt ttatccgaaa aaaaaaagaa aacaggaatg aaaagcagcg tccattgtct
    11221 aatggatagg acagaggtct tctaaacctt tggtataggt tcgagtccta ttggacgcaa
    11281 tttatttcca tatatttttt ttttagattg ttatgccaat tatttatttg gttaaataaa
    11341 aattcgaatc aaagacattt ctcaatgatt actcttgtac agaaaaagag tcataatttt
    11401 aggtttgctc ctgaagaaag agttcgatct gttcctgaat agcctccttc aaaagggctt
    11461 ccgcttcctc ggtgaatgtc tcggtggaag atataatttc ttggaaccgg ggtttattcc
    11521 tttttaagta tttacgtaac ttatcgataa aatcctgtac ctgtacaact tctaacggag
    11581 caagatatcc atttgctccg gcataaataa tagctatctg ctcttccacc gcaagagggt
    11641 tcgattgggg ttgtttgagc aactcacgta atcgtcggcc ttttgccaat agattccgag
    11701 tagttttatc aagatcagaa gcgaatcgtg caaaggtttc taattctccg aattgagcta
    11761 attccagttt taatttgccg gttacttgtt tcatggctat aatttgagcc gcggatccta
    11821 ctctagagac ggaaataccc acattaatag caggtcgtat tccagcattg aacaaatcgg
    11881 cggataagaa tatttgtcca tctgtaatgg aaatgacatt agtaggaata taagctgaaa
    11941 cgtctcccga ttgagtctca attattggta aagcagtcat acttcctcca cccaaacgag
    12001 aacttaattt agcggctctt tccaaaaggc gtgactgcaa ataaaaaaca tctcctggat
    12061 aagcttcacg acctggaggt cttcttaata gaagagacat ttgacgataa gcttgtgcat
    12121 gtttggaggg atcatcataa attattgaag tatgtcgtcc gctgtacata aaatattcag
    12181 ccaaagctgc tcctgtataa ggagcgaggt attgtaatgc agcaggtgaa ttcgccattt
    12241 ccgctaccac aatagtgtat tccatagccc cccattcccg gaaagcaatc actgcttgag
    12301 ctacggaaga tgctttttga ccaatagcta cataaacgca tgttacattt tgaccttttt
    12361 gatttagaat cgtatctgta gctactgctg ttttaccagt ctgtctatcc ccaataatta
    12421 attctcgctg accgcgtcct ataggtatca tcgaatcaat agcaataagc cctgtttgaa
    12481 gaggctcata tatggaacgt ctatcaataa tacccggagc aggagattca attaagcgat
    12541 atttagaagc tgaaatttct cctcttccat caataggttt tgctagagca tttacaacac
    12601 gacccaaata agccttactt accggtatct gagcaatttt tcctgttgct tttacagaac
    12661 ttccctcttg tatcatcaaa ccatcgccca ttaacacaat gccaacacta tttgattcca
    12721 aattcaaagc aatacctaaa gtaccttctt caaattctac taattcccct gccattactt
    12781 gatgaagacc acaaacacga gcaattccgt cacccactcg aagtaccgtg ccggtatccg
    12841 taacctttat ttctatttta tatagttcaa tacgttggcg gataatatta ttaatttcgt
    12901 cggctccaag gttttccatt agcgtctatt aattcttttt cggaagcaaa gaaaaaaaaa
    12961 ataatgccta aattctaaac taaaataaaa gggctattct tccataaccc cgagaatgcc
    13021 aatattagca ctgatggtac gaaaatgtaa ctcactattc aaacaactat tcagagtacc
    13081 tagagctctt tgtaaggctt gttggaaaac tcgttgtcgg acttgattaa tcgctctttg
    13141 ttgttcaaaa agaagggttt catttttgtt attttctaat tgttccaaac tatcacaagt
    13201 ggcattaatc aaattttctt tttcttgttc tatctcggaa tattcattca ctcgatattc
    13261 atttactttc atttccactt tacgtaagcg tgcacgggct ttttcgagct gctcaatagc
    13321 ttctttacgt aattcttctg aatttcgaat agtactcaag atcctctgtt ttcgattatc
    13381 taataaatca tttaatgaaa gtagattttg ttaccattaa tttcacaact tacatgatct
    13441 cttcccgaac caaacatgaa cctttcaatt catttggctc taacgcttca tttttgaatt
    13501 tatgggcatt ccatatattt taatgtaatg agcctaccct ctcttttctg ttcgtattca
    13561 aagatatcaa aaattatctt atacaagacc agagtttatt cggaggactc ttctgaccag
    13621 acaaaaaatc tataattgtc agcaaagttg tttctttatt ctttatttgt atttgtttta
    13681 tttattatta attatatttt ttttatttaa ttatttttta gatttagttt tttagtttta
    13741 tttattcaat attccttcaa tataatatgg aaatccaaaa attctcattc tatacatagg
    13801 ttgtcgattc agcattggat aaaaaaaggg ggtgcctttt tccttaggaa atggttcaaa
    13861 ttattttatc gatatgagtg ttctatatcg gataaattag caactatgca tttttgattt
    13921 ttaaaccatt ttagtactaa catagtggta gaaagagtac catatttgtt gtgcctggac
    13981 ttcaaacagt ttagctttaa ccatgttaag ggtccaacat tattggttga tagagaatca
    14041 aagttaattt accaatgaat tacgaaatgc tatggttctt acatatgatt acttaatgta
    14101 ttcagaagta attcgtcgag atcatgcact ttttttatcc tatttatttt atcctttttt
    14161 aaaaaaataa aataataaaa aaaaaaataa agtgcagccg ggcggatcca acctattttt
    14221 gaaatacaca actcgcacac actccctttc caaaataaat caatacacca agtactacgc
    14281 ttagatttat tggatttgtt gctaaaatat cggtattaaa cccaaaaccc ccggcggatg
    14341 gccagtggcc caaggaaacg aaagaatcgg ttacactttt catatactct cctcttatag
    14401 atagaactaa caaagaacag agttcttttt gtatcacttc gccctcccct ttttggttga
    14461 tttccttttt ttatgggaat agatttattt gacttaattt atttattatt tttaattatt
    14521 ttaattaaat cttatcattt tattctaatt aaaattaaaa tttccaagaa aatatttatt
    14581 gggttggatt cggtcctggg tattatgcca attgcaaaat acctcatttg ttgcgttgca
    14641 acgcatccta aaaaaaaggt ttccattata ctaagaacta aaaacgggaa ggaagaaagc
    14701 gagaggatcc gctaattact aatcctaaaa tcccagaggt attctctcaa tgaataagta
    14761 attgttagag tgaaatgtta atataattcg aagaaacaaa tggcaagtct aagtcaaaac
    14821 aaagtacatt acgtactttt cttctagaat taaacaaatg gattcgcaaa taaaagtgct
    14881 aatgccacaa ccagtccgta aattgttaaa gcttccataa aagccagact tagcaataaa
    14941 gtacctcgta ttttaccctc tgcttctggc tgtctcgaaa taccttctag agcttgaccc
    15001 gcagcagtac cttgaccaat cccaggtcca atagaagcaa gccctacggc caatccagca
    15061 gcaataacgg aagcggcaga aatcagtgga ttcatggtaa gttcctcgca caaataaaaa
    15121 aaaaagaaat ggttaatgat acaatcaacc aattaatcat cagaaatact tcgaaatctc
    15181 gcttttagtt cttatacatg atgaagtttt tgtaaatcta tatgcatatg attctagtca
    15241 ttgcatttct ttattctaaa cccatttttc attcaactct ccattcttta ttcttctaca
    15301 tccttgagtt catagttcat ctgtttattt gttcaatccc caatcacaga caaggcagaa
    15361 ggactttcta ttggaatccc atctaagtgc agtgaactgt gaaatgaaaa ataaataata
    15421 agatataatc actcactata actagtgaat ttctaatatc acatatacat ttgtttcttc
    15481 cataacgtaa accacctgtt gaatagtatt ctagaatttt tcatatgcgg gggctggaca
    15541 gacttataat tatttattac atatgccctc gttttcctaa gctttttatt tagtcttacg
    15601 tcgtaaaaag ataacaattc ttattcaaat tcaaatttta aattgtaatt aactaaacaa
    15661 atataaataa ctaaacaaaa acaaataaaa tataaataca atataaattt taaaatggga
    15721 gaagtctata aataccaaaa tcttaggctt tttcctaaga tttttttaca attaaataat
    15781 atcgtacatc tttcctgcta cgactatatg ccatatatca attttttatt tattatagtt
    15841 cctcggtaag tcgattatat taaattgaac tcctgggata aggttgaaaa aaaaacaatt
    15901 tagaaaggta gtcaatgatg accctccatg gattcaccta tataagccgc ggctaaagtt
    15961 gcaaaaataa gagcctgaat accgcttgtg aataatccaa gaaacatgac gggtatagga
    16021 actactgaag gtactaaaga aacaagaaca acaactacta attcatcagc caatatattt
    16081 ccgaacagtc ggaaactaag tgataaaggt tttgtgaaat cttctaggat gttaattggt
    16141 aaaagtattg gggttggttg aatgtatttc ccaaaataac ttaaaccttt ttttgcaaga
    16201 cccgcataga aatatgccat tgacgtgggt aaagctaaag caacagtagt gtttatatca
    16261 tttgtgggcg cagctaactc cccatgaggt aattgtatga ttttccgagg taaaagagca
    16321 cctgaccagt tagaaacaaa aataaataag aacatagttc caataaaggg aacccaagga
    16381 ccatattctt ctccaatctg agtttgactc aagtcccgaa tgaattcaag gatatattcg
    16441 aagaaattct gaccgtcggc cggaatggtt tgtggatttc gaacagctat ggtaactgaa
    16501 cccaataaga tggcaattac gacccaagaa gtgataagta cttgggcatg gacttgtaaa
    16561 cctcctattt gccaatataa atgttggcct acttctacac ccgatatatc atatatacct
    16621 ttgagtgtgt taatggaaca tggtataaca ttcatattgt cctctgacag aaattgaact
    16681 taaaaaaaat tattttgatt caaccatctc tttcttaact gactcacttt aatcattaat
    16741 cgtatatcta ggatactaag taatcacaca atatccccag tccgagtact ttttttttta
    16801 ttttttatct tttttttttt tgaaatccag gaatagccaa taaataaaat ctatggagtt
    16861 tcccgaaata attgacttat ctatcttatt attattaatc ataatcaatg attttttata
    16921 taactagaac gaccttcgca aattgcggat actaatttgt taagaatcca tatgattgaa
    16981 gccgtattgt catcgttggc tggaatcgta atatctgcaa gatctgggtc acaatttgta
    17041 tcgattaaac aaatcgtcgg aatccccaaa atggcacatt ctcgaagagc tttactttct
    17101 ctttgctgat caaggctaat taaaatattg ggtaaccttg tcatatattt gatcccaccc
    17161 aaatcttttt gcaaggcgga taattgtcta ttcaagattg ctgcatccct tttggggaga
    17221 cggttaaata tccccatctt ttgtccgtct attaaatact tgaacttacg aagtttcatt
    17281 ttcgtagtgg accaattcgt taacgtacca cgaagccatg ttttattaac ataatggcac
    17341 cgagccctta ttgcagcgta tggtactaaa cgagctattt cagggtttgt accaacgatt
    17401 aaaaagcgtt ttcctttact tgctgcatca aaaactaaat cacaagcctc tgataaaaaa
    17461 cgcgcagtta tcgcaagatt tgtaatatga gtacctttac gttctgcggc gatgaaaggt
    17521 gccattctag gattccattt cttagtatca tgaccaaaat gaattcctgc ttctatcatt
    17581 tcttgcaaat taatgttcca atatcttctt gtcatttttc cccatacttg ctctttgttt
    17641 tttttttaac aaagagacaa ggtatctgaa ataaataatt gttccgatgg aactttctac
    17701 cgaggattga ccgttgatac acgatcaaaa ccattaattc cttttaattt aattcattat
    17761 gatctttatt atcaaataat aaaattggac cagataatta aattagaatt aataaaaaaa
    17821 tgagtctcct tttaggaatc attaaattgt gtattgttct gatgtctcat ggaaattgtt
    17881 tgggatgcaa gcaagaacta aaaaattctc tatggtgaaa taagatatct ctcgtctttc
    17941 cttcaaactt tttgatttcc aaatgaatgt ttttgtgttg ccttgaacga tgcactaatt
    18001 ttttgaatcc ggtaccagca ggtataattc cactcaggac aacattttct ttcaggcctt
    18061 tcaaccaatc aacacgaccc cgtagagcag cctttgataa aactcgaaca gtttcttgaa
    18121 aactggcttc ggatatgaaa ctttgagtat taagagatgc cttcgttatt cccaataaga
    18181 ttgctcgata acggatcgct tcattcaaaa cgcgccctgc tcgttccgct ctcaacaatc
    18241 cgattagttc tccgggtgaa aaaacattag acattccatc ttctgaaacc aacacttttg
    18301 atgttacttg acggacaata atctctatat gtctatcatg gatctgtacc ccctgagatc
    18361 gataaacctt ttggatctta ttaaccaagg agatacggct ttgagcgatg gttagctccg
    18421 cgctaatcaa gaatccccaa gggattccaa gaatttttgg tatacattca ttccaacatt
    18481 taaccctatc ttcgagattt tttgatattg aatcaattga acgcacttcg aacacttgtt
    18541 ccacttttgg aagaccttgc gttatgtcac cagatattga tttttcatat atatatgaaa
    18601 ctaatgtatc ccctttgtga aagatttctc cataatgacc ataaaccttt gttcctggag
    18661 tagccaaata gggcttggcc gatcttatta ctaagtaatc aacatgaaca attagaactt
    18721 gaccagattt tttctgtaat ccgtatttga atagacatac attttcacaa aaaaattgtc
    18781 caaggctaat aattgtggac gtctcatcac aaaaatcgtg gtgaagaaaa cgccaattta
    18841 aatcgaatgg attaaaaatg atgttactgc acggatcggg attataaatc cccctatttt
    18901 catctattaa aaaatattta agtacttgga aagtctgact aaatttgtta agtaataaat
    18961 atttctttaa cagaatctga ttataagtta ctaaatgacg agatgaataa aaattcgcaa
    19021 ttttgagtac tactgtacct aaggggccta acgaattcct aattggaatt ctaggatccg
    19081 ctttaattga ttcttttgtc gcattgttat atttcaaacc attgaatgga ccaattcgag
    19141 aatagttgga tgataacaaa attttcaagg attcgcattc ctttttttga ttcaacaacg
    19201 taccactagt gcctttatgt ttggtaagtg attgaatctt tgccttggaa taaaaaggat
    19261 taatattggt gtaatccaat ctattatggt taatcaatcc tgagcccccc gtacaatttc
    19321 tttttccggt atacgaaata ggggacttga ctaactcaat tcttatgaaa tcgcaaatta
    19381 gatcatttgt ccttatttca acaaaagaag catgaaaccc ctctatagaa ccattttgtt
    19441 cttggttcca atccaatact aagcaagtcc gaacgcttgt gtaataaatt cctcgaattg
    19501 gcttgccatt tccataaagg atataattga caactctaag ttggacatta tccctttcct
    19561 cctgcaaaag atcctggggg aaaaatgttg ctaaattgat cccatccact atttcatatg
    19621 tgactacggg ttgaaccgaa acaaaatgct ttttcttagt aggtgtgatc cgtttcttag
    19681 taggtgtgat ccgtttctta gtaggtgtga tccgtttctt agtaggtgtg atccgtttct
    19741 tagtaggtgt gatccgtttc ttagtaggtg tgatccgttt cttagtaggt gtgatccatt
    19801 ggacatagat cccatttttc aatttttttg attccttaga attttttttt cccgctcccg
    19861 gtagtatcaa gatgccactg cgcctggata tcttcttatt tgtctttcca ggaaaatgga
    19921 tatccccaga aaatattttg agttcaatcc tttctttttt tttctccact cgaaccaatc
    19981 cacctactcg gcttctttta tttaaagtga gtggtgtatc cactccaata atactattgt
    20041 tccggaccat tatcaacgag gatcctggta agacatgtac ttcctcggga atgaaataaa
    20101 atcgatctgc tttcgtttgg tactttggac taaattcttt tgctcctcga tattcaatca
    20161 aatccccttt tttgacgatt gaattgacct ttgcagtccc atatttagta atccctggac
    20221 cgtttctccg gtatcgggga tcgtcgaaat aagcaagaat actatttcta cgtaaaatac
    20281 catttgtggg tatttcaatc gaaacaccaa aacggtgtat taattctttc tcgcgctttt
    20341 gatcatattg taatggaatg atcaatctat ttcttcgcct cttcgccaaa aaataagaat
    20401 tttcgtggag aatagaagga tattttaaat tccaatgacc attggatatg cttcgaccag
    20461 gtcttgaata atcaagagcc cccccctttt ttttactaga agaatccgaa ctaaacaatt
    20521 tatgtctcgc tggatcatta gttactgata ggtcagaggt atatctttct tcgagagaat
    20581 atctttcttc gagagaaaaa gaatgaacat ttatttgatc ttgatccttg tggagagaaa
    20641 aacagacaat actggatctg cacgtaccta ctgttaatat ccataaatga tttgttttta
    20701 gtaatagatg agcattgcta taagtatatt tggatgcatg gcagacatta gtactccagt
    20761 gcatttctcc ctctgattca gaataaatat gttttagaac cttctcttta aaatttaaat
    20821 cggatgttcc gtcacgaatc tcagcaatca cttgttctga ttctacgtat tgatcatttt
    20881 gaactaaaat caaacttttg gggagaatat ttacattatg tataacatcc ggactttcaa
    20941 tagttacata caggtctata gaacatagaa aagcaggatg tccatgacgg gtacgtatgg
    21001 gatgaaccaa atcctcattg aatttgattt ttccattaaa gggagctcgt acatgttcgg
    21061 cagcactgcc cgtgaatact ccgccggtat gaaaagttct taatgttaat tgagtccctg
    21121 gttccccaat tgactgaccc gcaataatac ctacagcttc tcccaattcg actaggtcac
    21181 cgtgagtggg actccgacca taacataatt gacaaatcca agatgtactc ctgcaagtaa
    21241 atggacttcg aatatatatt ggtggttgtg ctcgaaaggt tatgaatcga ttgacaagcc
    21301 caatcccaat atcttgattt cgggcggcaa tgcatcgtag acctatatat atatcgtctg
    21361 ctaatacacg accgattagt gtttggataa aatttcgttc catcatccca tttcgaggac
    21421 ttacggaaat actttgaata gtaccacaat ccattctgcg tacaacaatg tgttgaacta
    21481 cttcaacaag tctacgtgtg aggtatccag catctgatgt tcgtacagca gtatctataa
    21541 ctcctttacg ggctccatag caagaaatta tatattccgt caaagaaagt ccttcacata
    21601 aattgctttg aatgggtaaa tcaatcattt gtccttgggg atccgacatt aatcctctca
    21661 tacctactaa ttggtgtacc tgagatgcat ttcctctagc tcccgaaaag gacattaaat
    21721 ggactgaatt agagggatca atcatccgaa aattaggatt catttcttgt ctcaaatatt
    21781 ggctggtagc ataccatatt tcaatggatt gacgtaattt ttctaccgca tgtacattcc
    21841 cacaatgata gtgtctttcc aaaattaaat tttgttgttc aacatcttgg actaaccacc
    21901 ccttagaagg tattgttaaa agatcatcaa ttcctaatga aatagatgta acagtggctt
    21961 gttggaaacc caaagtttta acttgatcca agatgtgtga tgtatatgcc atcccgaagt
    22021 gatttattaa tctgctaata agtcgtttca tggcagctcc atctatcact ttattgtgaa
    22081 agaccagatc ggtccattct gccataagta cctccctatt ctgctgagta ggattctaca
    22141 acggatctaa gtcagtgatt tgaaaacttc cttccctcaa ttttgattca cgtagaaatt
    22201 caggaattat gatatcagta aagccataac caaattctca tgagtatcgc ctaattactt
    22261 agtttagcta gcagactcgg ctcgacaaaa cccctgtatg gcttcttcta tttctcgata
    22321 aaaagaaata tgaccaacag tggttcgaat gtatatacaa tgggtttctt tttttacact
    22381 tcttactatt aaacagtgtc tataaatttc atgataggta ccaaaagatt catattgaac
    22441 ttcgatggga acttcaactt cccttgagcc aataatgaca cgttgatcta gtcgccatcg
    22501 aagccacaaa ggactatcta aatggatttg ttttcgacga taagctccaa gtgcatcata
    22561 ggaactacaa aaatatggtt ccttctcttt cgtatactga taattattat tgccaacagt
    22621 ttgattttga tcgtttttgc aattagataa attataccta tttgcacaaa tacctcggcg
    22681 attcccgatc gttaatacat agagtccaat tagcatatct tgagttggta cacaaatggg
    22741 atccccaata gctggagaca agagattcat atgagaaaac ataagtaaac gagcctcagc
    22801 ttgagcttct aaagataaag gtacatgaac agccatttga tccccatcaa agtctgcatt
    22861 aaagccctta caaactaatg gatgtaaaca tatagcacgc ccctccacta aaatgggttg
    22921 gaacgcctgt atgcccaatc tatgcaaggt aggtgctcta ttcagcaata caggatgtcc
    22981 ctgtatgact tcttgaagta tctcccatac aatgggttct ttttctcgga ttttactttt
    23041 agcaatccct atgttggaag caacgtgttg tctgattaga ccacgaatta caaatatctg
    23101 gaaaagttcc attgctaatt ctcgaggtaa tccacattga tgtaatgaaa gtgaagggcc
    23161 cacaacaatg acagaacgcc ccgaataatc gacccgttta ccaagcaagg tctcgcggaa
    23221 tcttccctct ttgccttcaa ttatatctga aaatgatttg taaactttat tatgaccatc
    23281 ccaccttggt tgtccgtgaa taccattaac aagaagtata tctacggctt cttgtaacaa
    23341 tctctcctga caccttatta aatcccccgg tgcatatata tttcttgtta atagattaat
    23401 aagagcattg ttccgaatga taactcttct atagagttca ttaatatccg aactcattaa
    23461 attaccccca tctatctgaa tgatgggtct taactcagga ggaagaactg gtaataggca
    23521 caaaaccatc cgttctggtt ctacatttgt tcgaataaaa tgtttagcta atctcatgcg
    23581 tctaaccaaa aaattcattc ttctttgaat tattatatct tcctcttcat cctcgctgtc
    23641 ctcttttttt tttgctaatt ccttccattc tatcaatgaa ttctctgtaa taattcgcaa
    23701 atccgaatcg gctaatagtt ctctgatagc atctgctcca gtagatattt ctctatttcg
    23761 aaatgtcttg aagctttgaa tagtaaaaaa aaacgggatg tcgtatttca aggattggat
    23821 ttcatattcg aatgaacctc gtaatcgtaa gaaagtaggt tttttagctg tagcaggcct
    23881 accaaaagaa aaatcgagat aggttcctat agattccccc cttcaaaatc ggacgtgagg
    23941 gtttcctctc atccggctca agtagttaaa tcaaataaag aaaggggttc tttcttattt
    24001 tttttgtttg agaaaacccc aaactactct actccttact caagttctca gtaaagacaa
    24061 accaatattt cattgattca ttcttcattt gacactttaa atttctgaat tacttattca
    24121 attacgacat aataaaaaaa atgtcaaatt tttgagtagt ctacttcccc tcgaatgatg
    24181 aatccctttt tgaaaggaat acttttgaac tcgtaaggga tttacttgtt gatatattgt
    24241 tctattcgat cttttaggtc cctactcacc tcgatggtta tgccatgctt cctttgaagc
    24301 atatatgcga tagataaact cctgtaacca tgctatattt gcttacttga acagaatctc
    24361 tctctctaaa aaaaaataga atggctaatt ccacaaaaaa gttttttttt cacgaggtat
    24421 aactagcaat tcttatttat ctattacaga atcgaccatg gatcaattcc cctttcattt
    24481 ggaagtatta acaatacacc cataattctg agcttcatgt tactcgtccc aatatacatg
    24541 tcaaactagg ggcatcccaa tcagattgaa tgggatgaca gtttctcagt ccgaatctgt
    24601 aaaatgataa tttcgatcaa atcacacatc gccgtatact aggccttcta atttcttaag
    24661 tggtttatct aaaagattcg cgatataact aggaaggcgt ttcaaatacc acgcatgagt
    24721 cactggacat gcgagtttta tgtatcccat ttgatatctt cgtacacgag aatcaacaaa
    24781 ttcgacccca cattgttcac aaaatttttt gtcttccttt tcagctccga tcactcgata
    24841 atttccacaa gcacaaattc cactttttat aggtccaaag attctttcac aaaacaatcc
    24901 gtctttttct ggtttattgg ttttgtaatg aaaagtgcag ggttttgtta cctctccgac
    24961 tacctcccca ttaggtagaa ttttgttagc ccaagtactt atttgttgag gagaaactgg
    25021 tccaattcga agttgttgat gtttataccg gtcaatcata atcatataat agaaattttg
    25081 attcattcag atcaaacttc cttcctatta atctggaagt ttttctcaga tacaaggaaa
    25141 tgattcagtt ccagagccaa agatcgtagt tctcgaacaa gcaatcgaaa agattctggg
    25201 gcatcctcag gatacgatat tgttcctccc ctaatcgtag tatcaagtac ttcctgacga
    25261 gctctaatat gatcagattt ataagtaagc atttcttgta aaatatgagc aacaccaaat
    25321 ccctctaaag cccaaacttc catttctccc actcgttgtc ccccttgttt ggcccttcct
    25381 ctaaggggtt gttgtgtaac aagtgcgtaa tgtccactgg agcgtccatg gattttatca
    25441 tcaacttgat gaattaattt aagtatatag gactttccta ttagaacagg ttgttcaaaa
    25501 gtatctccgg ttcttccatc aaatatttga ctttttcccg gatattcggg ttcaaatacc
    25561 catggatttt ttgtttgctt actggcttca tataattccg aaaacactag ttttctcgaa
    25621 gcctcttgct catatctctc atcaaagggg gctattctat aatgtctatt taaaagatct
    25681 cccgctaacc cgagcgaaca ttcaaatatc tgtcccacat tcattcgtga gggtactcct
    25741 aaggggctga agaccatatc aaccggtgtt ccatcttgta aatagggcat atcttgtcta
    25801 ggcaaaattt ttgaaataat acccttattc ccatgtcttc cagccacttt atcacccact
    25861 ttgatttcac gtttctgtga aatatataca cgaatcattt ctgggttata atcggaatcc
    25921 cccttttgct ggatccatct cacatcaaca actcggcccc ttccacctat aggtaatttt
    25981 agagaagttt cctttgcagt ggatacctga atgccaagta tggctcgtaa taatctatct
    26041 tctggggcat acgacgattc gttcactgtc tgaggcgtta atttacctac taaaatatca
    26101 cctgtttcca cccaagatcc cagcatcacg attccatttc tgtctaaatt gcggagtaaa
    26161 tgagcctcta aatgtggtat ttcgttagta attctttcag ggccctgact tgtcatataa
    26221 atttcaattt catattttcg gatgtgaaaa gaagtataaa tatcactata taccaaacgc
    26281 tcactaataa gtaccgcatc ttcaaaattg tagccttccc atggcatata agctactaat
    26341 acattttttc ccaaagcgag ttctccacca acggtagccg caccgtccgc taaaatttgt
    26401 ccccttttaa tgtatttatc ccgctgaacc tgaggttttt ggtgcataca agtgtttttg
    26461 ttggaacgtt gatacataac taatggaata tttatagtgt ttccattacc cgagaaaaca
    26521 atttggtgag tatcagtaga aatgaccttt cccttgtgtt cggctataat tgaaaccgac
    26581 gaatctagag ccgcttggcc ttccagtccg gttccgacaa tgcacttctc ggaccgagaa
    26641 agcggaactg cttgacgctg catattagaa ctcattaaag ccctattcgc atcattatgc
    26701 tcaataaaag gaatgagtga ggctccaata gaaaaatatt ggaagggaaa aatgcttcga
    26761 agattaatct gctcccatgc aatagtcagg aattcttgac ggtatcgggc cggaacaccc
    26821 tgttcttcct gaataccccg attcaaggcc aaagaatttc ctaacgctac catataatat
    26881 tcatctccac ttggtgataa ataaaccatc tgtccctctt tttcttttaa tctttcagat
    26941 attttataaa acggactctc tatggatccc caatgactaa tcctcgcatg aatagttaag
    27001 gatccaacaa gtccaacttt gattccttcg gaggtgtcga ttgggcaaat acgtccatag
    27061 taactaggat ggatatctcg catctgaaaa ctagcagttt gcgctatcaa ccctccagga
    27121 cctaaatgac tcaattttcg cccgtgaacg atttgtgcca atggattagt ttgatcgaaa
    27181 acttgagata aagggtgtag gccgaaaaat gattcataag tggttgttaa tgaagttgaa
    27241 gttaccaaat tttgaggagt tggtatcaat ttatacctga ttgcttcaga tatagtttct
    27301 cgaaccgcat tttctaaacg agcaagagcc aatccgaatt gatcctgcaa tagatctgct
    27361 acagaacgaa tacgtttatt tttcaagtga ttcatatcgt caagtgtacc cattccaaat
    27421 ttcattccga tcaaatgatc cacagcagcc aatacatctc gtggtaacaa aaatgtattg
    27481 ttctgaggta tatcaagatt caatctccgg ttgatatttc gccgaccaat tcttcctaat
    27541 tcacatcttt gttgaaaaaa tttcttttgt aattcaaagg actcaggaat taccggatcc
    27601 ccatctacac aagcaaattg ttcataaaac tccagaatag cattttcttt tggctcgatc
    27661 gaaaagaaaa tttcaggata acaaacatta tctagaattt ctttgaaatt caaacccata
    27721 gctgataata gaactagaat agatattttt tgtttcctac tcacacgggc ccatagactt
    27781 ccttttccat caatttctaa ttctgatctt cctccccaat ctgatattat ggtgctgata
    27841 tagacagaaa atcctttatg gtccaattct gaacggtagt aaatgccggg actttgcaat
    27901 atttgattaa tcacaattct gtaaattcca tttactataa aggctcccca ggaattcatt
    27961 agaggaatgt ttccaataaa taccgtttgt tttttcatat ctctatcggt tttcaaaatt
    28021 aatcccgcaa gtacatataa ttcagaagaa tacgtgagtg attcatacac agcatctctt
    28081 tcttttatca aaggttctac caattgatat gtttccacaa ataatttaaa ttcaatttct
    28141 tgatctgtat cttcaatttt tggaaactta ttaaattctt ccattaagcc ctgattaata
    28201 aacctacaaa atccctcaaa ttgaatctga ataaatccag gtattgtgaa cataccctca
    28261 ttttcatccc ggagcatttt aatctgaagt ttcctgttta tcgaaaaatc ccattattgg
    28321 cttacccttt catcgatcca tatggatcga tctagcaatg atggaatata tattctgttt
    28381 actgaattac ataaaatttt agacaactcc atcatatatg tatttcatac atatgaacag
    28441 agatgagaat gagagggtga ataaaacaaa gagaattttt ttgactcgaa tgaatttgcg
    28501 aaagatacaa atggaaataa attgagaaat tcctggaaaa aaattatgcc acttagtaga
    28561 cttgacttat gaagtctcgt atggaatatc caaattgatc cttattattt atgacgatca
    28621 gattgagtac aaaaagtgga ttcgggattt aatcgactct ccgggaatga gataaagaca
    28681 gaataatcag gagcagtata gagtttactt tgattttaac acttcatact caacaaatga
    28741 ttagcggatc ttttttttat agcagaattc tttttttttt ttttatagta gaatttatag
    28801 aatatgattg tcgaagtgca taatataata caatataata taatataata taataggagt
    28861 gagttgtatt tattaagtac atgccaatat agttatctag ctatctgtat atttcatctt
    28921 ttatttccac tcggggcaac acaggtcgtg ccatatcata attgctcttc tctattcact
    28981 aaataattaa agcacgatca ttctattctc tctagaaata catagagaag atacctgatt
    29041 cggtatctgt taacaatttc tgttctgggg tttacattta catatattta catatataca
    29101 taattgttgt tataattgaa aaaaaaaaaa gattgattat tgaaagaatg aaattatata
    29161 tattttttat atttttttat ttatattgat actatatata ttgatactat atatattgat
    29221 actgattagt agtaaattaa atcaatttga ttttttttca ttaaattaaa gaaatacaat
    29281 ttcaaatttc aaaatcgttc attaattcaa agttaatagt atagttaatg gttcaatttg
    29341 ccctgaattt tttagtcata aattcatttt ttttactctt tttttttttg aaaagaaagg
    29401 aaaagtttct aaatggtatg tataaatatg tatgaagata caatcaattg aagaaaatga
    29461 tctcaattag atccaataaa aaagaggaat ttttctttag aaaaggataa gtacaacgga
    29521 attcaggatc caaatcaaat aggaaagaaa caaacggctc agtcagtaat ccccccaaaa
    29581 attaggaaaa gtttaggaat aagtataata taatttcaaa tttctatcca tttctattgt
    29641 tttggcggca tggccaagtg gtaaggcggg ggactgcaaa tcctttatcc ccagttcaaa
    29701 tctgggtgtc gcctggtcaa caaaaaacta gagatttctt atcctgctga tctaaaccca
    29761 aatcgagacg aacccgacag aaacagaggt aaaggcctag accttgtcaa tacttgattt
    29821 taagaatgat ccataggttg tagaaaagca aagactgtga ctttttcctc aaaatatgga
    29881 ttctgagtgt ggccaaaaca aaccgactgt atgtactagg cataagataa atcaaataaa
    29941 tattgagaac cagttctaaa ctcaaattca gaactacgag agtaagagat cggaaatatt
    30001 atcttagtag tcaaagagtc caaaaggact ctctattttt ttttgcttct aggattaaaa
    30061 atggatgata ggaaagacta tcaaatcttc ctaatttaat tacttactct acactactaa
    30121 ggtagttagt gtctactgat tcagtataga attggattgg ataggctgat gggaaatcaa
    30181 tttaggagtt gtgtaaagaa atgaataaag atactttgtc tccaaactta taagaaattc
    30241 ttagtgctca atcaatattg attggccctt accttataga gatagaataa aggttcaaat
    30301 ttttctttca ggagattaca aaaaaaaaat gtaatatcgc accaattctt tctcagaaag
    30361 agaaactgta aggcttagag agaatatagg tatagaatag atagttattt accttggtgg
    30421 tatattttga tgtatgtttt ttttttgctt atgaaaaaaa gtcaacaaag actattccta
    30481 catcttttat taagatagtt ttattaagat aagagcattc gcttgatatt ccaaaagcat
    30541 gtatgttgta tttgtgccta atatttaccg attctaccag aaataccata atataggaac
    30601 ttgttacgaa tggatttatc tggaggattg cttcatcaat agccttaagt cataattcta
    30661 ttttgactct gcaccattga ttctactatg attagcgatc aataatggaa aaattctttc
    30721 atttcataag gataggagac ataattcaca tggatatagt aagtctcgct tgggctgctt
    30781 taatggtagt ctttacattt tccctttcac tcgtagtatg ggggaggagt ggactttaga
    30841 agtactatta attgaataat cgaattgtat caattgttta attgattgtt gttttatgaa
    30901 ctgtttaaaa aaaaaatgcc tctgttttca aattctactg taatacagta aaatatgaat
    30961 aaaaaaatac actaatgaat aataaccatt cgagcaaaca atgaatgatt accatagttg
    31021 tatttcgaaa ctcaaatcaa cggaatacat atgataggat ttttttccaa ccaagttctt
    31081 cctattctat tttgatttgt tgaaccggtt cttaccagaa ttacagatat tacaataaaa
    31141 aacaagcaac ctttcttttt tcctttattt gtttccttct ttctttactt ttactctttt
    31201 actgttccaa gagaaagttg ttctgctatt acagcgatac atactttcta ctgcaaactc
    31261 ttagtggttg tccaaacagg ccctacgcat aaaaaatctt gcttgtgttg aacgatctac
    31321 atatcataca tttaacattt tagacttcta gagattttat ttatttaggc tttatcgact
    31381 catctaatgt ttaagcataa caaatctact accccttttc cagatccgaa gaagttacca
    31441 tagaacttcg tggacgtctg tttatagctc aaccaatgac ttctttggaa tggtaaaaaa
    31501 aaaaaaaaag aaaaaggatt cgttttcttt tatataattt tatataaaaa atacctacac
    31561 ttttctttct acattgattg ttttgatcta tctcaggatc cttatttaaa attataagaa
    31621 gtctagaaat tagaatagaa cggttaacct tcaattaaat tattatttat ttcggattga
    31681 tcaaaattca tacaaatgac tgtagcggca aaaaataaat ataaatagaa ttagagtgct
    31741 attttacata ttttattttt tatttatatt tacataaata atgtgtacag acgtattgga
    31801 gattgatccg tgtctatatc tgtataaaaa ttcatataat agatagtcta caatactaga
    31861 ttaaatagtg tggtagaaag atttttattt atattatata gtttagttct ttctaccata
    31921 ccatctcaga tactgtcgat tccagtccga tcatttcatt taagacttgg agtttaaatc
    31981 cctttctttt cttcaatcga agtagaagta tcagtcaact taatcatttt gactgactgt
    32041 ttttacatag atgataagta aaaaagcagt aggaactaga atgaacaatg cagtagcaat
    32101 aaatgcgaga atatttactt ccataatctt attgtttttt ttcttcgcaa taactcggga
    32161 tttaatccca tagagatgag aaatttgact gctgtaaatt aaatgggatg agttgcatcc
    32221 taatgatact gaatcgtatc aatgttatga ataacaatat ataatttatc aaatcgactc
    32281 atcgtcgaga attgaatagt ataacatagg aagatctttt atccatacca agtaaaaaat
    32341 gggattcctg atcctataaa gaatcccgct gaatttatca tccttttcca ctcttttatg
    32401 taaacggccc tcttccttat acaatatctt tccttagact tatacaatta attatctgat
    32461 acaattaatt atctgatgag atatcatatg accggtattc cattggctat agacccaagt
    32521 ataagtgcaa tagaaaaaat aacgcgttga actctaaact atttttgtaa atcgatacta
    32581 gtaaaagaag cggaagttgc cgtatttgtc tgatgataaa tgcaaaatga aaacaaaaaa
    32641 agaaataaag atccctacat ggaattagat cttgctccct gccccccccc ctttttttcg
    32701 gtcggggcaa tagagagata aattgataaa ttcatcggac cgtcggatcc tagttcggga
    32761 ctgacggggc tcgaacccgc agcttccgcc ttgacagggc ggtgctctga ccggttgaac
    32821 tacaatccca gcgggatgta cagcatacat attcttgtgg tatcataagg acattctatt
    32881 tgctgtgttg taacatagac acgaatgata tacggatatc cacatagaat agatatgtac
    32941 tatactctat ctagtgatat agtaagaata acacggttta actagtaatc ctacgattct
    33001 ttttattgct acaagattga ttatcaacct ttcaatgaga aaaagaaaaa acaacaaaaa
    33061 ttaaactctt ttctttattc ttccgggcat ttctggaaaa gaaattgatt atatcatact
    33121 caaaagcaaa ggaaagcggc gaatttttgg gccgagctgg atttgaacca gcgtagacat
    33181 attgtcaacg aatttacagt ccgtccccat taaccgctcg ggcatcgacc caggaagaat
    33241 caatatcaat tataattata taatatatat atatatatat atatattata taattataat
    33301 taaaaaaaaa attattaata actaattaat atatatatat atattttata tatgatatga
    33361 atatgatatg tatgatatga tatggatttt cttataattg ataatctgcg atcagcttac
    33421 tttcgcagta ccctaccccc aggggaattt gaatccccgc tgcctccttg aaagggagat
    33481 gtcctgaacc gctagacgat aggggcatac ccgcccgacc accaccagac tatgatcata
    33541 gtatgatcag tttttcggaa ttgtcaatac aatatataat aaatataagt aatgtaataa
    33601 cgtaatggta tgattagatc cgaaagacct ttcctacttt cacgattcta tataattttt
    33661 aaaaaatttt tattgatttg ttcagatgag acatgattca atcaaatttt gtaaatctat
    33721 gttgtattgg tacacgtatc aatcaactaa atcttgttct gatggatcgg taaaataaaa
    33781 gcaaatacaa tacagaaagt gacatcggtc ttaaaacaat tcactgtatt ggtatttctc
    33841 aaaaaaaggc attttaccac ttccgacttc acttcttttc ttaagtaaat ccaattattc
    33901 ctgaatgagt tcctatgcat acatctatct atgtatgtaa tatatgtaca tatatacata
    33961 tagtagactc ataatggaaa atgaattagt aattcatttt tttaagccct tttaactcag
    34021 tggtagagta acgccatggt aaggcgtaag tcattggttc aaatccgata aagggctttt
    34081 tccacgaaac tccagtcttc gtttttcagc cgagaggaga atagagagat cttgttgata
    34141 tttgtcaaaa agagaatcgc cattataaac ataaaccacc attatattat aatgtaatga
    34201 gtattatcag ttatagttta taaagttgtt gaacatttat tcattatgtt aattaatcat
    34261 tacacttttt aggagaagtc gaccctgtag tggtatagta gttctcttca tgtttcctta
    34321 ttcatatttt tttgatccgg gggcataact attctagata tctaatctag attattaatc
    34381 accaaactaa agtattccta tttctccagt attccaatca aacccatcca tcgttaaagt
    34441 taaaaaaaag taagtggacc tgacctgttg aatcatgact atatcggcta ttctgatatt
    34501 caaattctat agagatgaaa ttgtagaagc ggactctttt ttattttttt tccttttaac
    34561 catccaagaa tttgtcgata tttctggttt catcttcgga tgctccatag gaataaattg
    34621 ctattccttt cccctgcaaa gaaaagttta tttcgataat aaatttttca atctctttct
    34681 ttgattccag aatcaaatat tattgttttg ttccaccaat acaataggga acaaatgtga
    34741 taaaggggct ttcatttcta gtttaccatt atttaatatt gaatttagta cttcaaattt
    34801 cattttgaat ttaggggcag agaaaaaaaa taagaaattt ttttatctac tggatagagg
    34861 taaagtaaaa agataaatat tcgaagttca tttttttttt tcgacccgct aaaagaggta
    34921 ctctggcatt tgagtcatag gacaattcag ggttcaaaag gttattaaga aaaaatagta
    34981 atagtaagga ctaatcaaat caaactaacg gatttaccta ggtcggtttg tagtctaata
    35041 gaaaagaaaa atttgtatct tcgaaaccca ttggaagggg tattggacga gacaaagaat
    35101 cgtccataga taatcgaact atcatatgcc ctggaaataa aattatatga ggtgttcgga
    35161 aatggttgaa gtagttgaat aggaggatca ctatgactat agcccttggt agatttacta
    35221 aagaagaaaa tgatttattt gatattatgg atgactggtt acggagggac cgtttcgttt
    35281 ttgtgggttg gtctggccta ttgctctttc cttgtgccta tttttcctta gggggttggt
    35341 ttaccggtac aacttttgta acttcatggt atacccatgg attggccagt tcttatttag
    35401 aaggctgcaa tttcttaact gctgcagttt ctactcctgc aaatagttta gcacattctt
    35461 tgttgctact gtggggccct gaagcacaag gagattttac tcgttggtgt caattgggtg
    35521 gtctgtggac ttttgttgct cttcatggga cttttgggct aataggtttc atgttacgtc
    35581 aatttgaact tgctcgatct gttcaattgc gaccttataa tgcaatcgca ttttccgctc
    35641 caattgctgt ttttgtttct gtattcttga tttatccact gggtcagtct ggttggttct
    35701 ttgcacctag ttttggtgta gcagctattt ttcgattcat cctcttcttc caagggtttc
    35761 ataattggac gttgaatcca tttcatatga tgggagttgc cggagtatta ggcgctgctt
    35821 tgctatgtgc tattcatggt gctactgtag aaaatacttt attcgaagat ggtgacggtg
    35881 caaatacatt ccgtgctttt aacccaactc aagcagaaga gacttattca atggtcacgg
    35941 ctaaccgctt ttggtcccaa atctttgggg ttgctttttc caataaacgt tggttacatt
    36001 tctttatgtt atttgtacca gtaactggtt tatggatgag tgctcttgga gtagtcggtc
    36061 tggccctgaa cctacgtgcc tatgacttcg tttcccaaga aatccgtgca gcagaagatc
    36121 ctgaatttga aactttctac accaaaaata ttctcttaaa cgagggtatt cgtgcttgga
    36181 tggcggctca ggatcagcct catgaaaacc ttatattccc tgaggaggtt ctaccacgtg
    36241 gaaacgctct ttaatggaac tttagcttta gctggtcgtg accaagaaac caccggtttt
    36301 gcttggtggg ctgggaatgc cagacttatc aatttgtccg gtaaactact tggggctcac
    36361 gtagcccacg ccggattaat tgtattctgg gctggagcaa tgaacctatt tgaagtggct
    36421 catttcgtac cggaaaagcc catgtatgaa caaggattga ttttacttcc acatctagct
    36481 actctaggtt ggggggtagg tccgggaggg gaagttatag acacttttcc atactttgtg
    36541 tctggagtac ttcacttaat ttcctctgca gtcttaggct ttggtggcat ttatcatgcg
    36601 cttctcggac ctgagactct tgaagaatcc tttccgttct ttggttatgt atggaaagat
    36661 agaaataaaa tgaccacaat tttaggtatt cacttaattt tgttaggtat aggtgctttt
    36721 cttctagtat tcaaagctgt ttattttggt ggtgtatatg atacctgggc tcccggaggg
    36781 ggagatgtaa gaaaaattac caacttaacc cttagtccaa gtgttatatt tggctattta
    36841 ctaaaatctc cttttggggg agaaggatgg attgttagtg tggacgattt agaagatata
    36901 attggaggac atgtatggtt aggttccatt tgtatacttg gtggaatttg gcatatctta
    36961 accaagccct ttgcgtgggc tcgccgcgca tttgtctggt ctggagaggc ttacttgtct
    37021 tatagtttag gtgctttatc cgtctttggt tttatagctt gttgtttcgt ctggttcaat
    37081 aataccgctt accctagtga attttatggg ccgaccggac cagaagcttc tcaagctcaa
    37141 gcttttactt ttctagttag agaccaacgc cttggggcta atgtggggtc cgctcaagga
    37201 cctactggtt taggtaaata tctaatgcgt tccccgaccg gagagattat ttttggaggg
    37261 gaaactatgc gtttttggga tctccgtgct ccttggttgg aacctctaag aggtccaaat
    37321 gggttggact tgagtaggct gaaaaaagac atacaaccgt ggcaagaacg ccgttcggcg
    37381 gaatatatga ctcacgcccc tctaggttct ttaaattccg tgggtggcgt agctaccgag
    37441 atcaatgcag tcaattatgt atctcctaga agttggttag ctacctctca ttttgttcta
    37501 ggattcttct tttttgtggg tcatttgtgg catgcgggaa gggcacgtgc agctgctgca
    37561 ggatttgaaa agggaatcga tcgtgatttg gaacctgttc tttccatgac ccctcttggc
    37621 tgagattttt gtatttatat acatatctat tttttttatg ttctggctcg gctatcctat
    37681 cccacctagc cgagccatta ccttttatga cagcatatca gtccaataaa gaaagattca
    37741 acaagcaaga aaaaggagag agagggattc gaaccctcga tagttctttg ttcagaacta
    37801 taccggtttt caagaccgga gctatcaacc actcggccat ctctccaaaa gacaatttct
    37861 attttattcc tacaaataga gcatggccat ataaattgat acactaacca tttatagtta
    37921 catcccagat gcgacctata tatgtatcta tctgtatact gtggatatag atatatccag
    37981 gatctagtat atctctttgt ttgtaaataa atactaaata aaataataaa gtggtaataa
    38041 gttttaaaga attaatagga ttcatggtta aatcccgccg atgcatttta tcataatttt
    38101 gactgagcga gggatcaaat ggtatagttt atttgttggt agcttggagg attacaagca
    38161 tgactattgc tttccaattg gctgtttttg cattaattgc gacttcatca atcttactga
    38221 ttagtgtacc cgttgtattt gcttctcccg atggttggtc aagtaacaaa aaagttgtat
    38281 tttctggtac atcattatgg attggattag tctttctggt agctatcctt aattctctca
    38341 tctcttgaac ggtattcccc cgatctaaaa aaaaagccgc tccttctaag aaattcggat
    38401 tgtgagacac atttaaattc caaaaaaata tattttcttt tttttttatt tttttaatta
    38461 ataattatat tatttattat taatattaat tatattatat ttttatattt aaatttaatc
    38521 atatcattta ttttattgga atcggaatct tcctgaagga agagaagaga agagaagaga
    38581 taatagtacc aggttctgca caaatatgat ccagacgcat atatgatata tcatatatgt
    38641 catatatgtg tggacatatg tgtgtatcag aaatgaagaa aatgcggata tggttgaatg
    38701 gtaaaatgtc tccttgccaa ggaaaagatg cgggttcgat tcccgctatt cgcccatggt
    38761 gaagtaatgt actatgataa ccaattcggt atagtttact acgatagtat cgtagtccta
    38821 ccgtcctgtt tctttacctc ccatccaaaa ggtcattaat gactagataa tagaatcata
    38881 cctaaaaaaa aaagattttt gaaaaaaaaa atgttgcgtt gcggagacgg gatttgaacc
    38941 cgtgacttca agggcatgag ccttgcgagc taccaaactg ctctactccg ctctgcggga
    39001 actaatggac aaagattaga tggatatgcc cctctaccat atctatacaa ttataagaat
    39061 ctatacaatt ataatagtcc atttatacag aatagtcaag aggggcccct ccatgatcat
    39121 agatcgtaga gatttataaa taggaaacgg tatttttttt atccttacca actggacctt
    39181 gttgcgcccg gtaacaaaca tgcatgaacc atttctcgaa gtatgtatcc ggataatccg
    39241 aagtctcgat agttacctct agggtttccg gtcgaaaaac aacgtcgacg aagacgtgtg
    39301 ggtgcactat tacgcggtag ggattgcaat tttttacgaa attttgcagt ttttttttca
    39361 ttcaacgaaa gaatgtcgat tctttctttt tttatttttc ttctttcttt ttttattttg
    39421 cttatttctt tttttaagga ttgacgaatg aaatgatatt tctgttccaa tttttgtctc
    39481 ttcctttccc tctgaatcat accttttttt gccataatgt tcatttccta ttattttatt
    39541 atcaatgata cagttcagag cctagatgta gaaatataag aagggggatc cccttctcca
    39601 tcgaaataaa aagaatgaaa ttcttgtcga tactgcacat aaaaaaaaaa taactaaatt
    39661 aaccaaattt tcctgatgta gaggcaatca agaaagcggc ataggtgaat atataaccta
    39721 cagaaaagtg ggccaatcca accaatcttg cttgcacaat ggaaagagcc actggcttat
    39781 ctctccatcg aatcaaattg gccaaaggcg tgcgctcatg agcccatgct aaagtttcaa
    39841 ttaattcctg ccaataccca cgccaggaaa ttaaaaacat aaatccagta gcccaaacaa
    39901 gatgtccaaa taagaacatc cacgcccaga ccgataaact attcatacca aaagggttat
    39961 atccattgat aagttgtgaa gagtttaacc atagataatc tcttaaccat cccatcaaat
    40021 aagtggagga ttcattaaat tgtgaaacat taccttgcca taatgtaatg tgtttccaat
    40081 gccaataaaa agtaacccat ccaatggtat ttaacatcca gaaaactgcc aaataaaatg
    40141 cgtcccaagc cgaaatatca caagtaccac ctcgtcccgg cccgtcgcaa ggaaaactat
    40201 aaccgaaatc ttttttatcc ggcattaact tagagccgcg tgcatctaaa gcacctttta
    40261 ctaaaatcaa ggtagttgta tgcaaaccta gagcaatagc atgatgaacc aagaaatctc
    40321 caggacctat cgttaagaag agtgaattac tattctcatt aatagcattc aaccatccgg
    40381 gtaaccatat gcttttaccg gcattaaatg ctgggccatt cgttgaagat aagagtacat
    40441 cgaacccata tgaagtctta ccatgagcgg attgtatcca ttgggcaaat ataggttcaa
    40501 ttaagatttg tttttcagga gtaccaaagg cgagcatgac gtcgttatga acataaaggc
    40561 ctaaagtatg gaatcctaaa aacaagctag cccaacttaa atgagatatg atagcttcct
    40621 tatgggctaa cattcttgcc aatacattat cttcattctg ttccggatta taatctctaa
    40681 tgaagaatat agctccatgg gcaaatgctc ctgtcatgat gaaccctgcg atgtattggt
    40741 gatgagtata taacgcagct tgagtagtaa agtcttgtgc tataaatgca taagcaggta
    40801 aagagtacat gtgttgagct actaaagaag taataacccc taaagaggct agagcaagac
    40861 ctaattgaaa atgaatcgaa ttattgattg tgtcataaag acctttatgc ccacgtccta
    40921 atcgacctcc cggagggata tgcgcttcta aaagatcttt tatactgtgc ccaatcccaa
    40981 agttagttct atacatatga ccagcaatga gaaaaataaa tgcaatagct aaatgatgat
    41041 gagcaatatc agttagccac aaactttgcg tttgtggatg gaatccccca agaagagtta
    41101 aaatggccgt tcccgctcct tgagaggtac caaataaatg actactggaa tccgggtttt
    41161 gggcataaag attccactga cccgaaaaaa gtgggcccaa tccttgtgga tacggcaata
    41221 catctaagaa attattccat ctgacatact cccccctgga tccaggaatt gctacatgaa
    41281 ctaaatgtcc tgcccaagcc aaggagctta ctccgaaaag tcctgacaaa tgatgattaa
    41341 gccgggattc ggcgtttttg aaccacgaaa cacttggttt ccattttggt tgtaggtgta
    41401 accaacctgc tattaaagat atagcagaaa ggaataatag aaaaagagct ccggtataaa
    41461 gatcctcgtt ggtgcgtaat ccgattgtat accaccactg ataaacacca gaataagcaa
    41521 tgttcactgg gccgagagca cctcctctag taaaggcttc tacagccggt tgaccaaaat
    41581 gaggatccca aattgcatga gcaatgggtc ttacgtgtaa agggtcctgt acccatgact
    41641 caaaatttcc ttgccaagct acatgaaaca aatttccgga cgtccacaga aagattattg
    41701 ctaactgccc gaagtgagaa gcaaaaatgt tctgataaag acgttcctca gtaatatcat
    41761 catgactctc gaagtcatgc gcggtagcaa taccaaacca aatacgacga gtagtggggt
    41821 cctgagctaa gccttggcta aaccttggaa atcttaatgc cataatgcct ttcaaatcct
    41881 cctagccatt atcctactgc aataattctt gctaagaaga atgcccatgt tgtggcaatt
    41941 ccacccagaa ggtaatgggt tactcctaca gcacgtcctt gtacaatact caaggctcta
    42001 ggctgagtag caggagcaac ttttaattta ttatgcgccc aaacaataga ttcaataagt
    42061 tcttgccaat aaccacggcc gctgaataga aacattaaac tgaaagccca tacaaaatga
    42121 gcacctaaga aaaaaagacc atatgcagat aatgaagaac cataagactg aattacctga
    42181 gatgcctgtg cccataaaaa atctcggagc cacccattaa tagtagtgga actctgtgca
    42241 aagtttcctc ctgtgatatg agttacgacc ccttgatcac ttatagtacc ccaaacatcc
    42301 gattgcattt tccaactgaa atggaatatt actaccgaaa ttgcattgta catccagaat
    42361 agacctaaga agacatgatc ccaggcggat acttgacatg tcccccctct tccaggccca
    42421 tcacaaggga aacgaaaacc aagatttgct ttatcaggta ttaaacggga actacgagca
    42481 aatagaacac cttttagtag tatcaataca gtcacatgga tcgtaaatgc atgaatgtga
    42541 tggaccaaaa agtctgcggt acctaaggga ataggtaaca aagcgacttt gccgcctact
    42601 gctattaact cacctcctcc ccaagttaag ctggtgcttg ctgttgtacc aggagctgtt
    42661 gtaccgggtg ctaaagcatg ggtgttttgt atccattggg caaagatggg ttgtaattgt
    42721 atagcggtat ctgaaaacat atcttgagga cgccctaaag cgctcatggt atcattatga
    42781 atatacaagc cgaaactgtg aaaacctaga aatatacagg cccagttgag atgtgatatg
    42841 attgcatcac ggtgcctaag gacacgatct aatagatcgt tgtatcgagt agttggatcg
    42901 tagtctctta ccataaaaat ggctgcatgc gcagcagccc caactatgag aaatccacca
    42961 atccacatat gatgtgtgaa caatgaaagt tgtgtaccat agtcaatagc taagtatgga
    43021 taagggggca tggagtacat gtggtgagct acaacaatgg ttaaagagcc taacatagcc
    43081 aggttaagag ataattgagc atgccatgac gttgttagga tttcatagag gcctttatgg
    43141 ccctgaccgg taaatggacc tttatgagcc tctaaaatgt ctttcaagcc gtgaccaatc
    43201 ccccagttgg tcctatacat atgaccagct atcaggaaaa gaatagcaat gcctaaatga
    43261 tggtgtgcaa tatcactcaa ccatagaccc ccagttattg gatctaatcc tccacgaaaa
    43321 ctcagaaatt ctgcgtattt tgaccaattc aaggtgaaaa agggggttgc tccctcggca
    43381 aaactgggat aaagctgagc caaaagatcc cgattcaaga taaattcatg aggaagtggt
    43441 atctccttag gatccactcc agcgttgaga aattggttaa tcggcaaaga tacatggatt
    43501 tggtgtcccg cccaagaaag agacccaagt cccagtaacc ccgctaagtg gtgattcaac
    43561 atggattcta catcttggaa ccaagctagt tttggggcag ctttgtgata atggaaccaa
    43621 ccggcaaaaa gcattaatga tgcaaagacc aatgcaccga ttgcagtaca atagagttgt
    43681 aattcactag ttattccgga tgctcgccaa atctgaaaaa acccagaggt tatttgtatt
    43741 cctcggaaac caccgcccac atcaccattt aatatttctt gccccactat tggccaaacc
    43801 acttgggcac taggtgcaat gtgagtagga tcacttagcc atgcttcata attagaaaaa
    43861 cgagcgccgt ggaagtacat gccactcagc caaagaaaga taatggagag ttgaccgaaa
    43921 tgagcactaa atacttttcg agagatctcc tccaaatcac tggtatgact atcaaaatcg
    43981 tgagcatcag catgtaggtt ccagatccaa gtggtagtat cagggccctt ggctattgtt
    44041 cttgagaaat ggccgggtct ggcccattcc tcaaaagacg tttttacggg attcctatcc
    44101 accaaaattt taacttctgg ttccggcgaa ctaataatca ttgagtcctc ctctttccgg
    44161 acaacacata caaagagacc tgccaacagt caagttttta gtgaacctct gagagataga
    44221 tatttatgat tagttccctt ctttgctacc tcccatctat ccattttttt tagttattca
    44281 ctagagcaat tatgatattg aagtcgattc ggggcaagtg ttcggatcta ttatgacatg
    44341 gcgattaggt gctcaacgga cctttttcgc ttttaaccac tttcccgatc tgacctgacg
    44401 ggaaaacgct ttttgtgcaa tctcgtgtat tcatatctga atgtgtaagt gatccacttg
    44461 gacggaacat aataaatacc ttattacttt aattacaaat actccaacaa gaaaatttca
    44521 ttagtaatca ataagataaa gatctttccg atatcttatc tttatctata tttaaccact
    44581 caaaagtatc tttttttggt tttattagtt atattctata ctgtattcat accatttaat
    44641 ttattcttcc ttatgagcaa aacaaaatag aagaatgatt ttagaaaggg aagggatata
    44701 atgaaattcc ttgattggat cgaaacgatc cattttttta aattaatttg atggatccaa
    44761 ctaacccatt ttcatgaatt acaaggggga gtggtcttat tcgaaccgcc tcgttatctt
    44821 caaccaatta tgtgcttcaa tataattacc cggagtaagc gctatagctt gtttccaata
    44881 ctcagcagct tgatcggacc aagcctccgc aatttcagaa tcgccctgtc gaatggcctg
    44941 ttctcctcgg tcggaatagg taagtcaatt cctttcctta gaaccgtact tgagagtttc
    45001 ctacctcata cggctcagca attagttctt tagacgtcct gtcttaatct aactgaaact
    45061 gaattaaatt tctgagaaat ttatcccatt ttttggttag cagaagaagt taactacata
    45121 agtttcaaac tctaatttca atcaataaat cagttttatc ttttctccca ccttcagaag
    45181 aatgaaacat aggtatggtt tttccttata tcgttagcat tttctgaaag gtaactatct
    45241 cgctttcata tatgaaattc atatagaatt tttgaaaaag actttcttct ataatctata
    45301 agatataaga aaaaagactt actatctttg ggatctgatg ctacaccgct gctcaatacc
    45361 tttgtggatt gactctatta caaaagtcga ttcctaattt tgatcttaaa tcatgagata
    45421 aataagcagt tcttattgta ttaactgaga gcctcgctaa ttgatcttta cggtgcttct
    45481 tctatcaatt cgatccttta tccatagaaa aagtatatag gctacaccca tttcttcata
    45541 tttggtattt attttgttcc cgtgaaatct ctttctttgc tacagcttat aaaaatcgtt
    45601 gctttggacg atgcatatgt agaaagccta ttttttttct agttattttt ttctttaatt
    45661 aatttattat ttaattaatt taatttacta gtactagccg atttgatcct tttttccttc
    45721 tttctatagt ggagatagtc gcacgtaatg acagatcacg gccatattat taaaagcttg
    45781 tgttaagaat ggattccgtt ctagtgcccg aaaataatat tccaaagcct tcgtatgctc
    45841 tccattactt gtgtgtataa ggcctatgtt atagagtata taacttcgat catagggatc
    45901 aatttctgat cgcgtagctt cataataatt ttgtaaagct tccgcataat ttccttcaga
    45961 ttgagccgac atccgttacg gtcgtcattc tattcaaaga atccccgttc cagaaccgta
    46021 cgtgagattt tctttcatct catacggctc ctcctttctt ttctgtgcat agtattaaaa
    46081 ggaataatcc gtgggatcaa aaaaaatatc cttttatgaa ctgatagggg ctggtatttt
    46141 tacaagaaat ctctagccat ccttcctgca agaggttttt ttcttaacac caatcatatg
    46201 acggaaaggg taactccaac aatttctttg tccctaacgc ccctatttcc aggaattagt
    46261 cacttcaacg atcttcggtg gttatacggg tatccaaaat acaaacgaga tggatgtttg
    46321 ttgtcccaac cactcttctt agtcccgata caaataagta aagggggtaa tttataacaa
    46381 agttttcgtg ttgttgattc ctaggtgtag tacttcttcc cctatgccac ctattagtac
    46441 tagtagagta gactaggatt aacctgcaat tacaatatgg atagaaccta taggtgtaac
    46501 ctttcgctca atactaaaat cgacgattga agcatctgag gccgcatcaa tcgaggatac
    46561 acgacagaag gcattgttct atctccaaac ttcaccttca ccaagcgtag gtttatttcc
    46621 atataaattt ttttctttct cgtaagactg taaaaaaaaa aaaaaaaaaa gaatcaaatc
    46681 gcaccatctc tgtaataggt aaatgcctcc ttttctcctg aagttgtcgg aattattcgt
    46741 aataagatat tggctacaac tgaagaggtc ttatcgataa aatttccatt tatccgaaat
    46801 ctaggcataa ttagcaaccc attctataat tcttctcatt tcccctcgag gaaaatgatc
    46861 tcacaaacaa aggaattgta aagtacaaaa taacataaaa agagactaat tctaaaaaaa
    46921 aaatagactt tccactcaaa ttgtgccctt ttggcaggga gaggtaggaa atatttgaat
    46981 atgattagat ttcatccaaa ttttgtagta tcccaatgaa cggaactatt actaatttca
    47041 tttaactaag tttaagaatc aaggacttaa tgttcctaca ctacagattc tgagaactcg
    47101 agaagttttg atttgataat ttctcaaaga gaagaaaaaa gaatagaata attattttct
    47161 attataataa taataaaaaa aataataaag tcaccaccat ttttgtttgt ataacgtgta
    47221 tacactatac aatcgaaata gaaaaaccta tagaacaatt tatctatttg taatagatct
    47281 atggggtagg taattagagg gagttgccgt tgagaaatct ggaattggaa aagcattttt
    47341 attcctatag aaccatagtc taaatgtaac cctagtataa aatatagatc cttcggttga
    47401 tttattctaa gttaagtcat tggtcttatc cggtataata taaatataaa aaaaaaaaga
    47461 aaagatcgtc aaacattaat ggatatcctt aagaagaaaa agagtttttt attcttttac
    47521 ctatactgca ataatatgaa ttactcgcta ttcactcgat ttatggtcaa taataagatt
    47581 atgttatgta ggagagatgg ccgagtggtt caaggcgtag cattggaact gctatgtagg
    47641 cttttgttta ccgagggttc gaatccctct ctttccgttt ctgtaccttc atctaattca
    47701 ccagggttac ttaacacaat gtatcaaata acaatttata ccgttatttt cattctataa
    47761 gacccttatt tgatagagat tttctattcc caattactaa aaaaaaatac caaaaaacgc
    47821 gaaaaaagga atgaaaattt cactaccggt tgttgtgata cataaattgg aaaaatctgg
    47881 ataaaaaaaa agcccttagc ttaagcttag atttatatta gatatattat acttatatcg
    47941 attatattta tatcggcgaa aggcgagcaa aactgtctga acctttcctt gttatttttg
    48001 ttaggttaaa tctgacgaga ataatattct acgactatta acccatttat ttccaaaccg
    48061 atcgatttac tatctattat ttgatttact aatcctttat tatggactga gtcaatagtc
    48121 aaatgttttg gcaccttctt gtgggaggat aaagcagcaa tattattttg aatcagagtt
    48181 tttgaccttt gcttatcctt tgtagtaata atatccccag gtttgcaacg ataacttggt
    48241 atatctacta tacgatcatt aactaaaata tgtctatggt taactaattg cctagctcca
    48301 ggaatggtcg aagccatgcc caatcgaaaa aggatgttat ccaaacgcat ctcaagtagt
    48361 tgtagtaaaa cctgacctgc tgatcctttg ctttttccag cgatatgcac atatctaagt
    48421 aattgtcgct ctgtcaaacc ataatgaaag tgcaatttct gtttttcttt ttgacgaata
    48481 ccatattgta tttttctatc agtggggaat tcctgtctat gatcagctct gtatactcta
    48541 gtggatctag agggtctagg tattttacta gttagtcctg gtaaagtccc cagacggcgt
    48601 attcttttga aacgaggtcc tcggtaacga gacataaaaa ctcccttttt tttttatttt
    48661 ttttaatttg cagaaaaatc taaattaaga ctgaactaac gtaacgcatg aacaaagcaa
    48721 agaaaaatct acaaaagtac tacaaacggg aatgaaatgg attgtatcaa tataaagatt
    48781 ctattgtata tatatatata tatatatatg tatatatata tatatatata cttatattat
    48841 acatgtctta tataaaataa tatcttatct tatataaaat aatatcttat cttatataaa
    48901 ataatatctt atcttatata aaataatatc ttatattttt tcacaaaaat tatatttatt
    48961 tatattataa atgaatatta tatataatta aatataataa taaatatata taataaatat
    49021 ataatatata ataataatga ttaagattaa aaaaataata aaataataat aaaataataa
    49081 tataaataaa attatatcga ggttaaggct acgtttatga tttgttctgt aaaggtctaa
    49141 ttacttcaat cttttattca tacttggaag ttaccgtgac ataaatataa tagatgagca
    49201 actcgacatt tggagaaaaa gagagaagtt ttttcaatat tcctcgatct tcccttgaga
    49261 tcatcaatcg tggaaaaaga aaataataaa tagggggaaa gccagctatc ggagttgaac
    49321 cgatgaccat cgcattacaa atgcgatgct ctaacctctg agctaagcgg gctcacataa
    49381 cagaaacgga aaagaaaaat aatgcataaa aattcaggaa atcgtgaaga tccagcaatt
    49441 tatttatttt ttttcttctt tattatctca atctcatgcg tattgtatat tctttgtgtc
    49501 ttatattact atcttatata ttctatattc tatattctat acattccatt atattccata
    49561 tattttataa agctataaca tccatcatat gttccgctat tatttatttt attatttatt
    49621 attttataat atataataat ataataaata tttttttata gtttttttat agtatagtac
    49681 gtactatgta atatgtaata gtacatagtg tatagttgaa tagtgattca ttaacattaa
    49741 aaatctatta acactaatta acattaaacc acttaattga caaaccttgt tattattaaa
    49801 tattaattat tttattttta tttagttttt atttttaatt ttaacaaatt ttaatatatt
    49861 tttaatatat aataaatttt aatatataat atataattaa tactaattta tattatattt
    49921 atattatata tatattatat tgatttatta tatattgaac attgaatcat attatgtaat
    49981 ttaattttaa ttaaaaatta taaaaattga atttatgaat tgactaataa aatacagttt
    50041 tgatttgata ttataaaatc aaaatacaaa aaaatccaat tagaacagtg tatatattat
    50101 tatattagcg ccatagcaaa tcggttctaa gaaaaaaaga taaggataaa gatagaatcc
    50161 agatcataat gagacattcc tctggtttca ttcggaaagc aaggaaatag cacgaaaaaa
    50221 agagaaaaat gaatattgac cgttcctgta ttccaaatcc cactaaaaaa atgaaggagc
    50281 gagagacatg gatatatggg atatatctta tccatattga attgcagaaa cgtcaatgat
    50341 agaatcaatt ttgattgaat agatatggct gatagagatt aaaacgagag aggataggtg
    50401 cagtaaatgc tttttcgcta taggaatcag tatctaatta attctaaaaa aaaaaaaaag
    50461 aagtggaagg gatcacaata gaattccggt ctcaaatcaa aagggggtat ggcgaaattg
    50521 gtagacgcta cggacttgat tgcattgagc cttggtatgg aaacctatta agtggtaact
    50581 tccaaactca gagaaaccct ggaataaaaa atgggcaatc ctgagccaaa tccttgtttt
    50641 gttttgagaa aaaaggatag gtgcagagac tcaatggaag ctattctaac gaatggagtt
    50701 gattgcattg cgttggtagc tggaattctt ttttctatct aaattacaga aaggataacc
    50761 taatacgcac gtatatatac tgacatatca aacaacgatt aatcacacga cccaaatcct
    50821 tttatttata taataaaaaa ttcaaaaatt tatgaaaaat ttaagagtta ttgtgaatcc
    50881 attccaaatt gaagtaagag tcgaatactc attgatcaaa tcattcactc cagagtctga
    50941 ttgatctttt gaaaaaaaaa aaaaataatt aatcggacga gaataaagag agagtcccat
    51001 tctacatgtc aataccgaca acaatgaaat ttatagtaag aggaaaatcc gtcgacttta
    51061 gaaatcgtga gggttcaagt ccctctatcc ccaataaaaa cccatttgac ttcctaagta
    51121 tttttcctct tttccgttgg tggctcaaaa ttcactatgt tttccattta ctctactctt
    51181 tcacaaaaag atccgagcgt cttatgttta gtttagccca agtttttggg caatacacgt
    51241 acaaatgaag atatgtgtac tctagagtat tgaattattc actattcaca atctatattg
    51301 ttaggcaatc ctaacactta taaatatcaa aagtcttcct ttttatttta ttttagactc
    51361 ccaaaattcc aaggatttat aaaggttttc aaactttttt ttgtccggac atagacacaa
    51421 gcccctagta agataaggcg atgcatggaa aatggtcggg atagctcagt tggtagagca
    51481 ggggactgaa aatcctcgtg tcaccagttc aaaactggtt cctgacacgt gattaattat
    51541 tggaaaaata ctcatagaaa ttcattgaga cgggtcggga tacatattta ttacgttaat
    51601 agtctagagc acgatacata cttattcatc taggtctata gctatagacc attttaagat
    51661 gagtaaaatc aaaaatagat gtatggtaaa aaatttcgat tatttctttt ttatgtttat
    51721 atatgacctc tttcatttaa aaagtttaat tttttttttt aattttctta ttaatattaa
    51781 ttatatattt gtatttgtat ttaattatat tatatatata ttttatatat atatttaaat
    51841 tatatatttt atatatatat ttaaattata tatttatatt ttatttaaaa tttatatata
    51901 tatatttaaa ttatatattt atattttatt taaaatttat attttattta atatttatat
    51961 tttatttaat tatattatat atttaatatt tataatattt aattaaataa ttataaaata
    52021 tttaattaaa taattataat aatattatag taataattaa taattataaa taataaaaat
    52081 aatgaaaata tcaaaagggc taaaacaccc aaaaagtcta gtccataggg gttgaaggag
    52141 aaaaatatag acaggatgca tttcatatac agtacaaatt aaatccaatc tttttggatt
    52201 gttaaatttc gaattttcct tcatattcta tttcttcact cttaattatc agactttctg
    52261 ggatttatct acgtgatatg cgcggtacaa agttcatggt acagaaccct tttgattcat
    52321 tctattgtct ctgcttatta aaaatggata ttttaaggag gggttgggga ataatatcaa
    52381 taacccctct ataagctcat ccaaaatacg aattagaatc aagttactct gtttcatcta
    52441 gaacagggcg taaaagtctt ccttgatttg aaatctggag tcgtgtcata tacgtgaaca
    52501 ttagtttctt atcattcaat gagcatcttg tatttcatag aaattggggg taatatagtc
    52561 cttacgtaaa ggccagccta tccaactttc aggcatcaag atacgtttaa ggcgtggatg
    52621 attatcataa gaaattccca acatatcata agattcccgt tcttgaaaat cagcacttct
    52681 ccaaacccag aaaacagatg ggattctagg atttttcctt ggggcaaata cttttacaca
    52741 tacttcttcc ggttgatcca caccatactg tattctcgta agatgatata cactagctaa
    52801 aaatccacca ggtgcgacat cgtaggcaca ctgagagcgt aagtaattgt aaccatacac
    52861 atatgaaatg acagcaatgg agtcccaatc ttcgggtttt atttgtaaag tctctacccc
    52921 ttggtaatcg aagcccaagg atctatgaac tagctcatgc ttgattagcc aagcagataa
    52981 ataactctgc atcttcttga tctctcccac attttgattt gtataagtat ttcatattta
    53041 caatgaaatt tataaggatt gacaactttt tgtcattccg cacaaaagca acctgcctaa
    53101 ttcgctaatt cgtgggaaga tattgaactt ttggatctaa aaaatgcttc agaaggtatt
    53161 tctgaagtag atggtgattg atagagcaat tcttgattgt aatttccagt atgagtactg
    53221 cgccgaacat gaaacttgtg attggtagta aaacatcgat tctcctgttg agagccaatt
    53281 ctatcttcat atatttctcg agatatcttc ttacgaagtt ttgttattgc atctataacc
    53341 gcctctggtt taggcgggca gcccggcaaa tagacatcca caggaattaa cttatcgact
    53401 ccccgaacgg tactataaga atcggtactg aacatccctc ctgtaatagt acaggccccc
    53461 atagcaatga catattttgg ttcaggcatt tgttcatata atctcactaa agaaggagcc
    53521 attttcattg ttactgtgcc ggctgttaaa attaggtctg cttgtctagg acttgatctt
    53581 ggtaccaatc cataacgatc aaagtcgaat cgtgagccta ttaatgaagc aaattcaata
    53641 aaacaacaac tggtaccata gagaagcggc cataaactgg agagtcttga ccaattcgaa
    53701 agatcattcg acgtagttga aataactgaa ttgggggttg tttggtcaag tagctggaac
    53761 tcagtcaaat tcataactgt ctcaatgtaa tcttttcttt tttttttatt tttattgtct
    53821 gaatattcag gagctaagac cattccaatg ctccttttcg ccatgcataa actgaaccaa
    53881 caattgggat aagcacaaaa actaaaactt ctataaatac ggatacaccc aatacatcaa
    53941 aactcattgc ccacggataa agaaacaccg tttcaacatc aaaaacaaca aaaactagag
    54001 caaacatata atagcgaatt cggaattgta accaagcatc ccccatgggt tctatacccg
    54061 attcataact agagagcttc tccggtcctt cgctgatcgg ggctaaaact ccagaaatga
    54121 taaatgccaa gataggaata acacttgata ttattagaaa tgcccagaaa atatcatatt
    54181 cgtgaagcag aaacatagat gcactcctat taatgtggaa tatactgaat tagtcgattc
    54241 gaattggaat tgtcaattcg tccaccagaa cttcttaagc aaaataagca tttttttttc
    54301 ttagcgttaa cgatataaca tacatatagg cgcattagtt aaaaggccgt gggatttcta
    54361 gtatattcta ttcgaagttt tttttaatca aattcattcg ggtagaggat tattgcggct
    54421 attgactcga tgatacgaat atgtaaacat aatctaatgc atcgaacgat tatcttctct
    54481 cttcttgccc tatcctagat ttatattatt ttctaaaatt gatataattc ttaattgatt
    54541 caatctcttg aattgctagg aaccgaaata taaaaaaagt gtttccatac taaacaaaat
    54601 tagaaacttt agttggatct ctactatctc gacgtactct ctaactaaga aacaataaaa
    54661 tttaaggcaa aaagcattct attttgaatc gatttgtagt acaattacat aaattataaa
    54721 atctgatatg tatgggatta tctatataaa agaaacacac ttcttcatgc ttcttattca
    54781 tcttcatccg ctttatcttt tttttttgaa aaagtgcggt taaacttgaa aattcattca
    54841 ttgaatgagt aaattagatt cagttggatg gtaccaacta aatcaagtgc taactttcat
    54901 ttatttttga attaaccgat caacttgcta tcggacattt ttttattcgg aaatattccc
    54961 caaaatttcg acatatttca ctttatcatg attatgaaaa tcaatcctac tacttccggt
    55021 cctgcagttt ccacatttga agaaaaaaac ctagggcata ttgctcaaat tattggccca
    55081 gtactggatg tcgcttttcc cccaggcaaa atgccaaata tttataatgc tttggtagtc
    55141 aagggacgag atactgtcgg tcaacaaatt gaagtaactt gtgaggtaca gcaattatta
    55201 gggaataatc gagttagagc tgtagctatg agtgctacag atggtctaac gagaggaatg
    55261 gaagtgattg acacgggagc tcctataagt gttccagtcg gtggagcaac tctcggacga
    55321 attttcaacg ttcttggcca gtctgttgat aatttaggtc ctgtagatac tcgcacaaca
    55381 tctcctattc atagatccgc accggccttt atacagttag atacgaaatt atcaatcttt
    55441 gaaacaggga ttaaagtagt ggatctttta gccccttatc gccgtggagg aaaaatcgga
    55501 ctatttgggg gagctggagt gggtaaaaca gtactcatta tggaattgat caacaacatt
    55561 gctaaatctc atgggggtgt atccgtattt ggtggagtag gcgaacgtac tcgtgaagga
    55621 aatgatcttt acaaggaaat gaaagaatcc ggagtgatta atgaacaaaa tattgcggaa
    55681 tcaaaagtag ctctcgtcta tggtcagatg aatgaaccac cgggagctcg tatgagagtt
    55741 ggtttgaccg ccctaactat ggcggaatat ttccgagatg ttaataaaca aaacgtactt
    55801 ctattcattg acaatatctt tcgattcgtt caagcaggat cagaagtatc tgccttatta
    55861 gggagaatgc cttccgcggt gggttatcaa cctaccctta gtacagaaat gggttctttg
    55921 caagaaagaa ttacgtctac aaaagaagga tctataactt ctattcaagc agtttatgta
    55981 cctgcagacg atttgactga tcctgctcct gctacgacat ttgcacattt agatgctact
    56041 accgtactat caagagtatt agttgccaaa ggcatttatc cagcagtaaa tcctttagat
    56101 tcaacgtcaa ctatgctcca acctcggatc gttggcgagg aacattataa aactgcgcaa
    56161 aaagttaagc aaactttaca acgttacaaa gaactgcagg acattatagc tatccttgga
    56221 ttagacgaat tatccgaaga ggatcgttta accgtagcaa gagcacgaaa agttgagcgt
    56281 ttcttatcac aacccttctt tgtagcggaa gtatttactg gttccccagg gaaatttgtt
    56341 ggcctcgcag aaacaattag ggggtttcaa ctgatcctct ccggagaatt agacagtctt
    56401 cccgagcagg ccttttattt ggtgggtaac attgatgaag ctaccgcgaa agctatgaac
    56461 ttagaagtgg agagcaaatt gaagaaatga ccttaaatct ttgtgtactg acccccaagc
    56521 gaattatttg ggattcagaa gtgaaagaaa tcattttatc tactaatagt ggccaaattg
    56581 gtgtattacc aaaccatgcc tctattgtca cagctgtaga tataggtctt ttgaaaatac
    56641 gcctaaatga ccaatggcta gcggtggttt tgatgggggg tttcgctaga ataggtaata
    56701 atgagatcac cattttagga tatgatgcag aaataagtac tgacattgat ccgcaagaag
    56761 ctcagcaagc tcttgaaaaa gcggaagcta acttgagtaa agcagaaggt aaaagacaag
    56821 caattgaggc gaatctcgct ctcagacgag ctaagatacg aatagaagct atcaatgtta
    56881 tgactagttg atgcatcgga acaatcaaaa gaagttcttt attttattag acagcatgtt
    56941 ttgattccga caattgaaaa caattaagtc taatctaata caacgaaaaa aaagaagatg
    57001 agtagaaaaa cttattagat cccatcgatt ccgggatcta ataagttaag ttctacctac
    57061 tattggattt gaaccaatga ctatcgccgt atgaaagcaa tactctaacc actgagttaa
    57121 gtaggtattt ctacaaagaa aaaaagagac tcatcactct tgacaataaa caatttatac
    57181 gctaatatgt ctatgatgag tagctccggt aggtcttgac aataaacaat ttatacgcta
    57241 atatgtctat gatgaataga tccgttaggt cttgacaata aacaacttat atgttaatat
    57301 gtctatgatg aatagctccg gtaggtcttg acaataaaca atttatatgt taatatgtct
    57361 atgatgaggg ctatagctcc ggtaggtctt gacaataaac aatttatatg ctaatatgtc
    57421 tatgatgaat agatccggta ggtcttgaca ataaacaatt tatatgttaa tatatgaggg
    57481 ctatagatcc ggtaggtctt gacaataaac aatttatatg ttaatatgtc tatgatgaat
    57541 agctccggta ggtcttgaca ataaacaatt tatatgctaa tatgtctatg atgaatagat
    57601 ccgttaggtc ttgacaataa acaatttata tgttaatatg tctatgatga atagatccgg
    57661 taggtcttga caataaacaa tttatatgct aatatgtcta tgatgaatag atccgttagg
    57721 tcttgacaat aaacaattta tatgttaata tgtctatgat gaatagatcc ggtaggtctt
    57781 gacaataaac aatttatatg ctaatatgtc tatgatgagg gctatagctc cggtaggtct
    57841 tgacaataaa caatttatat gctaatatgt ctatgacgag ggctatagct cagttaggta
    57901 gagcacctcg tttacacgtg cgccaatgct tttcaaggga gtcaatcatg taatcaaata
    57961 atattattga taaatcgatg tcttactcca tggattcgag agaacaagag aacaatagcc
    58021 tgacaaatat tcggtcagtc cgattcgggt gcgaattctg atgccaaata gagcccatca
    58081 ttgatttgag aattgataag gtgaataccc agtctattca atgctaggca taatgagtat
    58141 aagggcctca aaacaacctc ttttcgtcct atgaacttta aggtgtaaga agtctcatat
    58201 ttgactctta gagcggaacg atagagactc cattaaactt taacacttag gttaggtgga
    58261 tttaggccag aagcagacct acgtcaaagt aacccttctt cgaaacactt tggtattgct
    58321 cttagatcag aattcaaata atgaatcaga acaaatggaa ccatctcatt atcttcttgt
    58381 tttcggtgaa gaaaaaatat gctggactaa ctgatctttt catcagttga tgaaaaagcc
    58441 cgatgcaaaa aaatgcatgt tgggtttttg aaacagttcg aatcatttcg ataataaaaa
    58501 gtttgatctg ttttaccgag aaagtctacg gttcgaatcc gtatagccct atacattata
    58561 tttacattct tttttttagt atttctatta gaaaaagaag gggataacct acaactttgc
    58621 aaaacaaggt tgggttgcgc catacatatc aaagagtgta taataatgta atgatgtatt
    58681 tgacgaatca aatacacgga ttaattaatt gataatatta attgataatt gaattgaaaa
    58741 tatttgaaag attttttagg tttccccaat ttatgtttta tgtcgagtag accttgtcat
    58801 tgcgagaatt attaattcat gagctgtagg gagggactta tgtcaccaca aacagagact
    58861 aaagcaagtg cgggattcaa ggctggtgtt aaagattaca aattgactta ttatactcct
    58921 gactatgaga caaaagatac tgatatcttg gcagcattcc gggtaactcc tcaacccgga
    58981 gttccgcctg aagaagcagg ggctgcagta gctgccgaat cttctactgg tacatggaca
    59041 actgtgtgga cggatgggct tacgagtctt gatcgttaca aaggacgatg ctaccacatc
    59101 gaagccgttg ttggggaaga aaatcaatat attgcttatg tagcctaccc tttagacctt
    59161 tttgaagaag gttctgttac taacatgttt acttctatcg tgggtaatgt ctttgggttt
    59221 aaagctttac gagctctacg tttggaggat ttgcgaattc ctccctctta ttccaaaact
    59281 ttccaaggcc cgcctcatgg tatccaagtg gagagagata aattgaacaa gtatggtcgt
    59341 cccctattgg gatgtacgat taaaccaaaa ttgggattat ccgcgaaaaa ctacggtaga
    59401 gcggtttatg aatgtctccg cggtggactt gattttacca aggatgatga aaacgtgaac
    59461 tcacaaccat ttatgcgttg gagagaccgt ttcttatttt gtgccgaagc aatttataaa
    59521 gcacaggccg aaacaggtga aataaaagga cattacttga atgctactgc aggtacgtgc
    59581 gaagaaatga taaaaagggc tgtgtttgcc agagaattgg gagttcctat cgtaatgcat
    59641 gactacttaa cggggggatt cacggcaaat actagtttag ctcattattg tcgagacaac
    59701 ggtctacttc ttcacatcca ccgcgcaatg catgcagtta ttgatagaca gaagaatcat
    59761 ggtatgcatt ttcgtgtact agctaaagca ttacgtatgt ctggtgggga tcatattcac
    59821 gctggtacag tagtaggtaa actggaaggt gaacgtgaga tgactttagg ttttgttgat
    59881 ttattacgcg atgattatat tgaaaaagac cgaagtcgtg gtattttttt cactcaagat
    59941 tgggtctcca tgccaggtgt tctgcctgta gcttcagggg gtattcatgt ttggcatatg
    60001 cctgccctga ctgagatctt tggggatgat tctgtactac agttcggtgg aggaacttta
    60061 ggacaccctt ggggaaatgc acctggtgca gtagctaatc gggtagcttt agaagcgtgc
    60121 gtaaaggctc gtaatgaggg acgtgatctt gctcgtgaaa gtaatgaaat tatccgtgaa
    60181 gctagcaaat ggagtactga actagcagct gcttgtgagg tttggaaaga gatcaaattc
    60241 gaattcgaac cagtagataa gatagataga gtaagctaaa tatgaaagtt aaataagctt
    60301 gcttcagtaa ttcctgtttg ctatcctcaa tgcaattaaa ctcggcccaa tcttttacta
    60361 aaaaaggatt gagccgagtt taatatcgta tataaatata aactaattta atatcgtata
    60421 taaatataaa ctaatttaat atcgtatata aatataaact aatttaatat cgtatataaa
    60481 tataaactaa tttaatatcg tatataaata taaactaaac tgactagtcg aggtcatttt
    60541 tttttatgtc gaggtcattt ttttttatta agttaatttt taatttaata aaaaataaaa
    60601 aaggagtttt aattatgata atgatactga tactatcatt tattgtgttt gtagttgcaa
    60661 ctataatttt agtagctgct gtggtatttt tgataattat tagggccttt ttaattatca
    60721 tgatgatacg ggattctatt gaaaaaatag aatggccgaa tgagggccaa tggcccaaaa
    60781 aagaagagtt actgctcagt tgcgaaaaaa aagagttgcc cggtggttac aaaaaagaag
    60841 aatttcctaa ttacgaagta gaatggactg atctaactgc cgaggatttt gaagagttaa
    60901 atcatccgga ttttatttcc tcaaaaggaa aagggtatcg tcgaaacaaa aaattagatc
    60961 tagatcttag tcaaaaagag gaaagcaaaa aacataagaa aaagggtaag ttcgaacaag
    61021 acgacgaact ggatccagat atggatcctg gtaaaaaaaa acgaagcaag aaagatttta
    61081 ggagaccgca catgctagat aaaaaggaag aacacagtac aaatatacat tttaggaggg
    61141 agcacataat tgataaaaat caacaagaag atatggattc tagtaaaagc gaagagagca
    61201 tcatggataa caaagagcaa tacaacaaaa acatacaatt aaggaggcca cgcatcatgg
    61261 ataataaaga acaggacgcc gtaggtatac aattaataag gaaaccgcag atgataaata
    61321 aagaacagga cgccgtaggt atacaattaa taaggaaacc gcagatgata aataaagaac
    61381 aggacgccgt aggtatacaa ttaataagga aaccgcagat gataaataaa aatgaacgag
    61441 aagttacgga tacggatctt agtaaaaata aaagaagcaa tagagacatt tacataagga
    61501 gggaacacaa catggtaaat aaaaatgaac gagaagttac ggatacggat cttagtaaaa
    61561 ataaaagaag caatagagac atttacataa ggagggaaca caacatggta aataaaaatg
    61621 aacgagaagt tacggatacg gatcttagta aaaataaaag aagcaataga gacatttaca
    61681 taaggaggga acacatggta aataaaaatg aacgagaagt tacggatacg gatcttagta
    61741 aaaataaaag aagcaataga gacatttaca taaggaggga acacatggta aataaaaatg
    61801 aacgagacag caaactggat atgagtacgg atcctgctaa aatggatacg ggtacgaatc
    61861 ctagtaaaaa taaaagaagc aatagagaca tttatataaa acgggagcac atgagaagac
    61921 gggagcacat aattgataaa aatcaacaag aaggtgcgga tcccgaggaa gacaacaaaa
    61981 atacttatat aaggagggaa cacatgatag gtataaaaga actagaagtt aagggtacgg
    62041 atcttagtaa aatcgaggaa gaaacaaaac tggatataga tcctagtaaa agcgaagaga
    62101 gcatgataga taagaccgag gaagaaacaa aactggatcc caaggatagg ataagtccta
    62161 tttcccattt atgtttcgat ttcgataatg atgatagttc aagtgatgat agttcaagtg
    62221 atgatagttc aagtgatgat agttcaagtg atgatagttc aagtgatgat agttcaagtg
    62281 atgatagttc aagtgatgat agttcaagtg atgatagttc aagtgacgac gaacttgaat
    62341 atggtgaaga agacagcggc agcggagata agaaagagga agaaggcggc ggcaacgggg
    62401 ataagaaaga ggaaggcggc ggcaacgggg ataagaaaga ggaagaagac ggcggcaacg
    62461 gggataagaa agaggaaggc ggcggcaacg gggataagaa agaggaaggc ggcggcaacg
    62521 gggataagaa agaggaagaa gacggcggca acggggataa gaaagaggaa gaagacatca
    62581 tcggcaacgg aaatgaaatg aaagaaagca cccgcatcaa acgccgtcta actgaaaatg
    62641 ggacacctcc ttctttcttt atcggtttta atagttataa tggggaacct tataatattg
    62701 attttattga attatccgag gcttctttcg ctaaactgat gaaaatgatc cttaagaatc
    62761 ttgaggatct taagtatctt gaggatcttg agaaggacga aagtcaaatt cctatttgta
    62821 gtgcacataa ggttaagtct aatgtatata aggttaagtc taatgtatat aaggttgagt
    62881 ctagtgcata tatggaaatg gaaggttata gtggaaccaa aagcacgaga cctcttatta
    62941 atagcactca tgtcaattta gataatttac gtgaaggaga tttcaaacat ttatggtttc
    63001 agtgtgacta ttgttatgga ataaattata aaaaattttt ttatgagtta agactgaata
    63061 tttgtgaata ctgtgaccgc catttgagac tgtgtagtcc aaagagaatc gaacttttga
    63121 ttgactcgga tacttggtat cctatgtttg agaatctgtt ctcgatagac gccattagat
    63181 gggatcatcc agaggaggag ccttttctta catatccaga ggaggacctt gttttttcaa
    63241 atcgaaagcc agacccttta gatccagatc cagaggaggc cgagatccct tcttttatgg
    63301 atctagatga ggaggaggaa ccttttatat ttcgaaatcc atatggatca gcagaagatc
    63361 catatgagtc agatcgatat ccatatgagc cagatcgaaa tacatatgag tcagatcgag
    63421 atagatatga gtcagatcta gattcatatc tgttagatct agatccatat aagtcagatc
    63481 gagatccaga tgaggaggag gcccctcttt taagtctata tttagatcta aaggataaat
    63541 attatctttc tcgtcttatt tcttctcaaa aaaagacagg tttaactgaa gctgttcaaa
    63601 caggcacagg tctattaaac ggtattccca tagcattggg ggtcatggaa tttgagttca
    63661 taggagggag tatgggatcc gtagtaggcg agagaatcac ccgtttgatc gaatatgcta
    63721 ctaatgaatc tctacctctt cttattgtat gtgcttctgg aggagcacgc atgcaagaag
    63781 gaagtttgag cttgatgcaa atggctaaaa tagcttctgc tttacataat tatcaatcaa
    63841 ataaaaagtt attctatgta tcacttttga catctcctac aactggtgga gttacagcca
    63901 gttttggtat gtcgggagat atcattattg ctgaacctaa tgcctacatt gcatttgcgg
    63961 gtaaaagagt aattgaacaa acattgaata aggaagtacc cgaaggttta caagaggctg
    64021 agaatttatt cgagaagggc ttgcttgatc caatcgtacc acgtcatctt ttaaaaggtg
    64081 ttctggctga gttatttgag ttcctgggtt tccttccttc ccttgacttc aaaaaaagta
    64141 cagcagtaga ttcagttatt tgtagcaagc agtaattcat catcgtgaca aaaaaaaact
    64201 gataaaaatg acgtttggtg acataaattc tgcttgtagt aagagtcaga agttttagat
    64261 aatgactttt cttttttcct atggatccat tttatttgta ttttacctct attcctgatt
    64321 aggaattata aaccctctat taacaggaga gttaatttct tcttcctagg aatttttttt
    64381 tggaaaaaga agaattttag aattgtattt gtacttctta cgtcttaatt atgttatgtt
    64441 ttattaatat tttattcaat tcaatttatt ttattaattt ataaatttat taaattattt
    64501 aataaaataa attgaataaa attttaaata taatataaaa tataaataaa aactaaacta
    64561 aatactaaat aaacaaatat aaaatataaa taattataaa cataattaca aacaaataca
    64621 aataatatta atataatgta atagttatat agattatata tggatataat aataaatatt
    64681 atatataaaa ttatatataa aaatgtaatt gatgtataat ataattttat ataaatatat
    64741 attaaataaa caatcaaata tctatgtagt aatagaagtg atctctatat cttccgaaaa
    64801 cccatttttt gacttttacg atgaatccct cttgtatcgg attagttaga gtctcgaact
    64861 cataaaaact tcttattatt ttagtttagt tttagaaaga agataagaat gaaaacaaga
    64921 taagaaagaa tttattaaat ggaattctca tacatattcg tgtataaaga taaagaaaat
    64981 aggtatactt gatgtagttt tagatttctt gcacttatta ataatattat tttgcattta
    65041 ttaactactt tatattactt atatttatat tataatataa tataatagat agactactta
    65101 tcataagata tctttataag aggttcaaat attaaattga ggcacccttt ctatgacaga
    65161 tttcaactta ccctctattt ttgtgccttt agtgggccta gtatttccgg caattgcaat
    65221 gtcttcttta tttctttatg tccaaaaaaa taagattgtc tagctgcgat gtatgggacc
    65281 aaatctcatc aagttatttc aatcaacatt ggatcattat ttaggtatct atttttttag
    65341 tggaatgtgg tacaatatag ggttccttgc aaatacaaat gaaagaaaga gccgttttgc
    65401 atacgtatac attatatctg tataaatgca tgtatatgca ggtatagctc tggtcaaagg
    65461 cggatcatcg aatatttaaa gtggaaagtc aatgaatatt taaagtggaa agtcaatata
    65521 tctaaccaat tacttctaat ggttcacatc gagtgctagt tgatgaaagt tacctcggga
    65581 gcaggaaaaa aaagtcaaat ttatttggtt tattctccca attccaatcg aatgcaattg
    65641 gatctagtat agtatgaact ggcgatcaga acatatatgg ataggactta taacggggtc
    65701 tcgaaaaaca agtaattttt tctgggcctg tatccttttt ttaggttcac taggattctt
    65761 agtcgttgga acttccagtt atcttggtag ggatctgata ttcgtatttc catatcagca
    65821 aatatccttt tttccacaag ggattgtgat gtctttctat ggaattgcag gtctatttat
    65881 tagttcctat ttgtggtgca caattttgtg gaatgtaggt agtggttatg atcgattcga
    65941 tagaaaagaa ggaatagtgt gtatttttcg ttggggattt cctgggaaaa atcgtcgtat
    66001 ctctcttcgc ttccttatga gcgatattca gtcaatcaga atgaaggtta aagagggcct
    66061 ttatactcgc cgtgtccttt atatggaagt cagggaccgg ggaactattc ccttgactcg
    66121 tactgatgag aatttaactc cacgagaaat tgaacaaaaa gctgcagaat tagcctattt
    66181 cttgcgcgta ccaattgaag tattttgaaa tgaaatagaa aataaatact ttctccgcat
    66241 gagggaagga attcagtaat cctcttcttc tttttttaat acaaatacaa ctgaagtttc
    66301 ttcaaaatgc tcattcgagt agaacatgtt agattctatt tctttgttct gttgatgtgg
    66361 cggtgacccg aagcaaaagt agggggacga atggaacaaa acgactaaac tataataaga
    66421 agttattttt aataagtttc gtctgtcaaa aattttttat gtcaactcaa ttctttcttt
    66481 catactagta acaagtataa taagtatgaa ttcatcacat atatccaaac cggacatttc
    66541 gaaatagaga attcatcttt tctttttagt ttaagcccaa attcaatttt agaattgata
    66601 tattagatac agatagatca tatctcataa aatttctctc ttttgtcaac caattcttct
    66661 ttttatcttt aattttgctc cttgagaaac aaacgattgg atctctcata accatccaat
    66721 ttatctctcg ttttgtcacc tatttcggat ttcatcatca atattcttca gaaatatctc
    66781 ctcttttcgg ggtgaaactt ttcaaaataa ttactggtgg agttctttcg tctcgaaatt
    66841 tgaataatat tcttcaagtg gtttttttat ttagcattca tcgaaaagaa caaataaaga
    66901 tgcaggtcaa ataactgaat atttgcttat ttttttttca tccaaaacgg accctatctt
    66961 tattctattc tatctatttc tatatttaat ttagatccaa agactaaata aatcattata
    67021 caaaaattga gaatagatcc ataggttcca taccttgtta tagaactcat gcttcagaga
    67081 aatatcagat aagataaaat taacaaataa aatgagttta ttaacaattc aaaaaaagtg
    67141 aaaaaaaaaa agtgttgatt ttccttccat atcttgcatc tatagttttt ttaccctggt
    67201 gggtctctct ctcatttaat aaatgtctgg aaccttgggt taatgattgg tggaatacca
    67261 ggcaatccga aactttcttg aatgatattc aagagaagaa cgttctagaa aaattcatag
    67321 aattagaaca actatttctg ttggacgaaa tgataaagga gtaccccgag atacatctac
    67381 aaaagcttcg tacaggaatt cacaaagaaa caatacaatt agtcaaaata cataatgaat
    67441 ataatttaca tagcattttg catttctcga caaatataat ctgtttcgct attctaagta
    67501 gttattttat tctgagtaat gaaaaacttg tcattcttaa ttcttgggtt caggaattct
    67561 tatataactt aagtgacaca gtaaaagcct tttctattct tttagtcact gatttttgga
    67621 tcggatttca ctctccacat ggttgggaac taatgattgg ttcggtctac aacgatttcg
    67681 gattggcaca taacgatcaa attatatccg gtcttgtttc cacctttcca gtcattctag
    67741 atacaattgt gaaatattgg attttccatt atttaaatcg tgtatctcct tcacttgtag
    67801 tcatttatca ttcaatgaat gaatgagaat gaagaactca tttgatctcc tgatatcaat
    67861 taaatcagaa tctttcttcg tgcataacga aatttaaatt tgacttactc tttctttctt
    67921 tatacttcta cctaggtatt cgtcctatat ttcagtacaa ttattccagt acaatgacag
    67981 actcgtggat agggaactat actagctacc tacctaattt attgtagaaa ttcggggatc
    68041 gatgattgga ccatgcaaaa tagaaatact ttttcttggg taaaggagca gataactcga
    68101 tttatttctg tatcgatcgt gatatatgta ataactcaga catctatttc aaatgcatat
    68161 cctatttttg cgcagcaggg ttatgaaaat ccacgagaag caactggacg aattgtgtgt
    68221 gccaattgcc atttagctaa taagcctgtg gatattgagg ttccgcaatc tgtgcttcct
    68281 gatactgtat ttgaagcagt tgttagaatc ccttatgata cgcaactgaa acaagttctt
    68341 gctaatggca aaaaaggggg tttaaacgtg ggggctgttc ttattttacc cgagggattc
    68401 gaattagccc ctcccgatcg tatttctccc gagatgaaag aaaagatagg caatccttct
    68461 tttcagagtt atcgtcccgc taaaaaaaat attcttgtag taggtcctgt tcctggtcag
    68521 aaatatagga aaatcgtctt tcctattctt tctcccgacc ctgctacgag gaaggacgtt
    68581 cacttcttaa aatatcccat atatgtaggc ggaaacaggg gaagaggtca gatttatccc
    68641 gacgggggca agagtaacaa tactgtctat aatgccacat ccgcaggtat agtaagcaga
    68701 atagtacgta aagaaaaggg cggatatgaa ataaccataa ctgatccatc ggatggacat
    68761 caagtggttg atattatacc tccaggaccg gaacttcttg tttcagaggg tgagtctatc
    68821 aagcttgatc aactattaac aagtaatccc aatgtggggg ggtttggtca gggagatgct
    68881 gagatagtgc ttcaagatcc gctacgcatt caaggtcttt tgttcttctt agcatctgtt
    68941 attctagcac aaatcttttt ggttcttaaa aagaaacagt ttgaaaaggt tcaattgtat
    69001 gaaatgaatt tttagatcca gggattcctt aatacaggtt ggtaaaaagg aaaggccgaa
    69061 cttttttttg attgatacta ttatgtagta tgatcataaa aaagttcgta aagtcctctg
    69121 tttgtttata ctgtttttgc tttgagagat gtctaaaatt tattacttct attctgacca
    69181 ttcattgtac tagtaatgga taatagatat acaaatacaa tacaaaggag gagaatacaa
    69241 agcaaaatat aaataaaaga tacaatctag gaggtatttt tagtctttct attcttctat
    69301 tcgacacaag ataataatga ttctttctct tgttcgtcaa agataagatt actatttttt
    69361 tttttttcgg gtctatcttc tttttttaga ttcataagaa gtagtgaaca aacaaaaagg
    69421 ggtggttagt aataattcat tgagcaaatg gaattccttc aattgacttt actaataaat
    69481 ttagtaaaaa aatttaaatc aaattctttt tttatttgat gtcccggttg aaattgaaaa
    69541 gtcaattgaa tttttacgca tatctaaatt ctattatctc atcacagttc aaaatttttt
    69601 tgattttata gagtaaggtt ccataagtat ataaataaac gatttttagg atgtttcatc
    69661 tgtagaaatc catatataag aaatccatat atataatatt tttatcatcc tcgataaatt
    69721 cctttttttg ctttgtcaga cagagttaat aaatattatg tagtaacgac tctgaattca
    69781 ttaacggatt caattcttca aaaagaaaca aaggaatata gtattgtaaa catcagagca
    69841 agggatccgt tttgccattc attattacaa gtaataatat ttttttttat tatgttgact
    69901 aggtaactcg tttttaggtt atggaatgaa ttaaagcttc gctataaaag taagaactca
    69961 gcaggcccgt aggcctgctg agttcttact ttttcatgtc tacaatcgag ttcatcttct
    70021 tactacagag atgagcctaa tccggaatat gaaccgtaaa agaaaatacc aattgaaccg
    70081 atcacaggaa taccggttac agtacctatc agccaaagag gaatccttcc agtagtatcg
    70141 gccatttatc ccaccttcct ccacatttca tcaagtggtc atgctagaga caaaaacagt
    70201 catggataat tatgaagata gtatccttcc gaatgggata agataattta cactattttt
    70261 gttctttccc tcaattgaag aaataattgg aaaataaaac agcaagtaca aaaatcagta
    70321 ataatcccca gtatagactg gtacgattca attcaacatt ttgttcattt ggatttgatt
    70381 gtgtcatagc tctataattc ggattaggtt tatcgttgga tgaactgcat tgctgatatt
    70441 gaccccaaaa aagaaacggt aggtacagct agtccatgaa cagccaacca tcgcactgta
    70501 aaaattggat aggttcgatc tatagtcatt gggaacctcc taaaaggatc tactaaattc
    70561 atcgagttgt tccaaagaat caaaacggcc agttattaat ggaatccctt gtcggttctc
    70621 tgtgaaatat tcgtttggcc gagggcttcc aaacacatcg taagctaaac ccgtactgac
    70681 gaataaccaa cccgcaataa atagggaagg tatagtaatg ctatgaatga cccagtatcg
    70741 aatactggta ataatatcag caaaagaacg ttctcccgtg cttccagaca tgctgagctc
    70801 cacatattct tgtacagtca aaaaggggaa tcgattctgt aaaagatggg atcagtaaat
    70861 ataaaactac tgatctttca tctttgtaag atcgtcaata ttgtaccgaa ggtgtattta
    70921 gagtataccg aatcagtata gctatccttc ctctgacaca gcaacgcggt ttcgatcagt
    70981 atcaaaacaa aatcctacat aattactttc ttcttttatt gttccttgta tatgtataac
    71041 tgaactgtgt gttattcaac agaatattct tcaatttcct gtgtttggaa atataaagtt
    71101 ttcattactg gcttcataat agaaagttat catcttggaa tcaatagctt ctaataattc
    71161 atgaaggatt tttatactat ttatacaata aatacaaaat ctatatctcg tcttttcttt
    71221 ttttttcata ttgttaaaag tttttttctt caatagatca taggatactt ttttatctcc
    71281 tcattcgaga tattttattg ggcaattacc tactactgaa tgagttaaaa tataaaaata
    71341 tataagtaaa ggagtttcaa gcattaacgc acaagttgcg caatgaatcg ataattcata
    71401 atcacaggat taatcgatgt tacagccaat gaattaatcc ttttttctac ccatgtctat
    71461 gttactctat ctttgttagt attgtttata atgactaata aatcaagaac tttccattgg
    71521 aattaattct gtcaattggt attttttttt gtatctcgca aaaataggta aatgttttat
    71581 cagcatatgt agcaaaagaa cgtatcttat ttagctcttt catgcctact ataactagtt
    71641 attttggttt tctattggcc gcttcaacta taaccccagc gctttttgtt ggcttgaaca
    71701 agatacgact tatttgaagt taattgaacg agcaattcat aaaaatgaat atttctctga
    71761 gatttcaagt attctatggt tcttttcgat gtcaattgtc aaattttggt cattgagatt
    71821 cacggacgat tcagattaat atttaggaat aaaatttacc tctctttttc cctcaaagaa
    71881 ataaaaatga ttgaagtttt tctatttgga atcgtgttag gtctaattcc tattactttg
    71941 gcaggattat tcgtaactgc gtatttacaa tacagacgcg gtgatcagct ggacctttga
    72001 ttgattgagt aatatttctt ttttaatttt gattgacctc ctgcagagag gaggtcaatt
    72061 tttagttgta attcaacttt ttttttagtt agtttattgt tattcaatat aacaaagaac
    72121 ataatcacgc tctgtaggat ttgaacctac gacatcgagt tttggagacc cgcgttctac
    72181 cgaactgaac taagagcgct ttcttatgac agaagatata actgtaagga aaagaattcc
    72241 ttttcttttg tacccttcaa taaatacatc ttgcacgcat atagtatgat aaaatcaaaa
    72301 attatgccca attatattat aatcgatctc aattaatccc ccgttactgc ccataggagg
    72361 agtaatgggt agggatgaca ggatttgaac ccgtgacatt ttgtacccaa aacaaacgcg
    72421 ctaccaagct gcgctacatc ccttttttca attgtcgtac agtgtcattg tacaaaagcc
    72481 ctgtcttgtt ttccacatcg ttattttctc tttatctata taaaataaaa tttctttcca
    72541 tttcttcttt ttggtttctt tcatatacat ataataaact atatacatct gaaatgaaac
    72601 ctaatataaa aaaagaagga ctgtttatcg gttcagggta tttttttttt ctgtttttag
    72661 gagtaggggc aggaaaatac ataccatcta ctgactcatt gtacatacac attttagtta
    72721 taaatgttgc ataaaaatac aagtgatcct taatttagtt ctaggatctg atcatacatg
    72781 tattacaata aagaaggagg attttcaatg cgagatataa aaacatatct ctctgtggca
    72841 cctgtgcttt ctactctgtg gtttgggtct ttagcaggtt tattgataga gattaatcgt
    72901 ttattcccgg atgccctgtc atttcccttt tttcattcta gttattgata tgtgaagaaa
    72961 tgaagaaaat tagagataca aaaaattcta tgtgactaat ttcctctttt tttagttgtt
    73021 tatgatagga agaaaagaga aagaataaaa gggtatttaa cccgatgggt ctaatatcga
    73081 atttgattgg tagaatagaa atgtgggtct aagacaggct ccacaaatat aaaatacgta
    73141 aatgaaatac tgtgattaga ctaagaataa ttgctagtta gaaaaagtta agttgtatta
    73201 gttaattatt acattgtaat taatgctaat gctttcaaaa ttcaatttta gtgacttcta
    73261 ttgatttttc gattttattc ttcggttcgg gtcaaaaata gaagagttga gtcgatccaa
    73321 aatccaaagc aaaggaggtc catgaaaaaa gagaaaaatg tcagagtcat agttattttg
    73381 gaatgtacca gttgtgttcg aaatggtgtc attaaagaat tttcgggtat ttctagatat
    73441 attactgaaa agaatcgata caatacaccc ttagaattaa aaaaattttg tcgctattgt
    73501 aagaagcata caactcatga ggaagtaaag aagtagatcg aaaaggacgc gtgggcaatc
    73561 caaggaacaa gaggaggtta ataacataca tattaacata catatattat atattcatat
    73621 attatatatt ctataatgta tataaatatg tatatatata taaaacttta tcctatttcg
    73681 ttcggatata aatatctata tatatataga aataaaaccc tatcttattt cgttcgtatc
    73741 ttaaatgcat gaagaaataa gattttagag ataaggaata aaccatggat aaatccaagc
    73801 aaccttttca taaacataac aagcaatctt ttcataaaca taacaaggaa ccttttcata
    73861 aacataacaa ggaacctttt cataaacata acaaggaacc ttttcataaa cataacaagg
    73921 aaccttttca taaacataac aaggaacctt ttcataaaca taacaagcaa ccttttcata
    73981 aatataaata taaatataaa ctcaagcacc cttttcgtaa atataaacat aaacccaagc
    74041 gatcttttcg tatgcctttg ccccgcattc gaccggggga tcgaattgat tatagaaaca
    74101 tgagtttaat taatcggttt gttagtgaac aaggaaaaat attacccaga cgagtgagta
    74161 aattaacctt gagacaacaa cgattaatga ctattgctat aaaacaagct cgtattttat
    74221 cttcgttacc ttttattaat ggtgaaatac aatttgaaag aaccaagtca atctttagag
    74281 ctactggtcc cagaaccata aaaaaatagg catactatac tcttcaattg gctcaaaact
    74341 tcaatttgaa ttcaacattg aagtttttga aaaagactaa aatccatatt tcattattgt
    74401 gttgtaaaaa aaacggggaa gaaaaaatcc tttttttatt gaaacatgtt cattcatact
    74461 acttatctta atttattttt attctatctt cccggagttt attctccggg gaattttgtt
    74521 tcaaccattc ctgtatataa ttttataatc cccttttttt gataatcttt tttgaaatga
    74581 tgcaaagaca atttttattt gatatagcta tttgtgcaag tattttacga ttaagaagca
    74641 attgcctctt gtacagatta tgtagcaatc tactataact ataggaaacc tcgttcccac
    74701 gagttactgc atttatccgc gtgatccaca aacgacgaaa atctctcttt tgcctacctc
    74761 tatctctata agcgaaatct aaagctctca ttttctgttg agtaatagtt cgagtaagtc
    74821 ttgaatgagc ccctcgatga cttgaaacaa ataaacgcat tttagttcgg cgtctccgag
    74881 ctatatatcc tcgtctaact ctggtcattt aatcaaatta aactttgatg aataactatt
    74941 tgatttctgt tcgttcagtc attctttttc ctcagttcaa ttaataacaa aacggattat
    75001 tccgatatat aaaatataaa ttccaatggc ttttgctact ataaccttcc caaccacaat
    75061 tttttatttt gtttctttta gtcaggtatt tcgcttgtgg aaataagaaa ttcgaccaat
    75121 caataataaa atttgtaaaa taaattaatt tatattaatt atttaaaata aatagtggat
    75181 tccttcgttt ctatggttgc ttcttaaacg gtgaggtcct ctctatacac cggagctctt
    75241 tcttccattc cattccattt aatcaatgtt tttggtaact tgtacagttc gcactttttg
    75301 gctctaccca tgaattatac aataataggt cttttcacaa tgagagctat ctatacagtg
    75361 acggcattta attatgaaag ttggctaggt agctgaccct gttagtccgt tatttcaaga
    75421 ataagagcat aattgttttg tttcttatat attgtttccc cgcttaatgg ataacctttt
    75481 gctaccaatg gagaattgat tttcatctca aagattggat ttgcaccaac agaaaccata
    75541 aaattcatac acaatcaata gaggtatata atacatcttt atttgtagtt tagatagtaa
    75601 acagtattct tccgcttttt ccattctatc tattctagtc attgatactg gaacagttgt
    75661 ctcatttgtg ttcgagctca taatctaaat aaacgagtcg cacatacgtc ctaatacata
    75721 ttcctcgacg ctgagggcat cttcgaagag caggagttct cttgacattt ctgattggct
    75781 gtcttgcgtt tctaataagt tgtttaatag ttggcatgtt gaatcgtata tatgatggga
    75841 ttataatggg ctggtttaga tcgatattaa cctgatcatt atgaattttt cccttcaatt
    75901 gaatgaatat tttacccaag taaaatattc attcaatatc aaattacgga aaattgtctc
    75961 caactccaaa tgcagatgta gatggagtat ctccatcatc acgtctaatt gcattaatat
    76021 catacctaat tcttttcata tcaatacaac caaaaggatc cttcgataca gcatcaataa
    76081 ggccataaga tatggcatct tctgttgaca taaattcatc cctttcgagg tcgcttagta
    76141 tttgcaaatg acattggagc gttgtgccca tgtacatatg tacgagcata tcgcgaagtt
    76201 ccagtacttc atttatttcc cgagtatgga ttatcggatt tccatcaaaa aaagtagaga
    76261 gaggttggtg aatcattatc ctagcatgag ggaatgctgt ccgctcgcct atagtgcctc
    76321 cggacagaat taaagatgct attgaagcag ctcttcctat gcatgttgta tgtacacccg
    76381 atttaacata gcttatacta tcaaaaatag atactcctcc cattaccgat ccaccgggag
    76441 agtttataaa caaatgaaat ttcttatgcg gattctccaa attaagatac ataaaaagac
    76501 cagtaatctc gttcgcgagc tcggagtcaa ttttggatcc taaaaacagt attctttctc
    76561 tagaaagaat gtcaaatatc tcaacccaag tttcatcttc cttgccatca atatcttgga
    76621 tgacaacata agggattttt ggtattccta caggcataat tatttaaata taaattaaaa
    76681 cactatattt tgattttgat ttgagggcgt aataatcaat ttacgcaatg aataaagaaa
    76741 aattcttata aggggatagt tcgaataatc aacaagtgtt tttgcattcg gtttccaaaa
    76801 atgaaaccaa ttccccattg cgtattctta cttatcgggt atagaataga tctgcttctc
    76861 tttattccta cgaacaaaaa ttttccaatg taacagaata aaaattaacc atagataatc
    76921 taccgaaaaa aaaaggttag gtacatagta tagtatatat gtttatatta tatttttata
    76981 ttttttatat ttttatagta tagtatagta ctatgtaata tgcaatagta tatagtgtat
    77041 gaatagtcat tggatagttg aataatctta acattaaacc acttatgtta ttattaattt
    77101 aattatatac gattatccat atatatgttt atctatatat atatgatata tggatatata
    77161 tatattatat gtttatatta ttttatattt atatattatt ttatatttat tatatttatt
    77221 attatatttt cttatattta tacttattat tatattttta tattatatta tatttttata
    77281 tttatatatt attttatatt tattatattt atacttatta ttatattttt atattatatt
    77341 tttatattta tatttttagt tttttagtcc aatgcgataa agttacatgg tgtctattta
    77401 tcttaaagag gtatttccat gggtttgcct tggtatcgtg ttcataccgt tgtattgaat
    77461 gatcccggtc ggttgctttc tgtacacata atgcatactg ctttagtttc tggttgggcc
    77521 ggctcaatgg ctctatacga attagcggtt tttgatccct ctgaccccgt tcttgatcca
    77581 atgtggagac agggtatgtt tgttataccc ttcatggctc gtttaggaat aaccaattca
    77641 tggggcggtt ggagtattac agggggaact ataacgaacc caggtatttg gagttacgaa
    77701 ggtgtggcag gtgcacatat tgtgttttct ggcttgtgct tcttggcagc tatctggcat
    77761 tgggtgtatt gggacctaga aatattctgt gatgaacgta cgggaaaacc ctctttggat
    77821 ttgcccaaaa tttttggaat tcatttattt ctttcagggg tggcttgctt tggctttggt
    77881 gcatttcatg taacaggctt gtatggtcct ggaatatggg tgtccgatcc ttatggacta
    77941 actggaaaag tacaacctgt aaatccagcg tggggcgcgg aaggttttga tccttttgtt
    78001 ccaggaggta tagcttctca tcatattgcg gcagggacat taggcatatt agcaggtcta
    78061 ttccatctta gtgtccgtcc gcctcaacgt ctatacaaag gattacgtat gggaaatatc
    78121 gaaactgtcc tttccagtag tatcgctgct gtgttttttg cagctttcgt tgttgctggg
    78181 actatgtggt atggttcggc aactaccccg attgaattat ttggccccac tcgttatcag
    78241 tgggatcagg gatattttca gcaagaaata tatcgaagag ttggtgctgg actagctgaa
    78301 aatctgagtt tatcggaagc ttggtcgaaa attcccgaaa aattagcctt ttatgattac
    78361 attggtaata atccggcaaa gggaggatta ttcagagcag gctcaatgga caatggggat
    78421 ggaatagctg ttgggtggtt agggcaccct atctttagag ataaagaagg acacgagctt
    78481 tttgtacgcc gtatgcctac tttttttgaa acatttccgg tagttttggt agatggagat
    78541 ggaattgtga gagccgatgt tccttttaga agggcagaat caaagtatag tgtcgaacaa
    78601 gtaggtgtaa ctgttgagtt ctacggtggc gaactcaatg gagttagtta cagtgatcct
    78661 gctactgtga aaaaatatgc taggcgcgcc caattaggag aaatttttga attggatcgg
    78721 gctactttga aatccgacgg tgtttttcgt agcagtccaa ggggttggtt cactttcggg
    78781 catgcttcat ttgctttgct tttctttttc ggacacattt ggcatggtgc cagaaccttg
    78841 ttccgggatg tttttgctgg tattgatcca gatttggatg ctcaagtgga atttggaaca
    78901 ttccaaaaaa ttggggatcc aaccacaagg agacagatag tctgatacaa cattgctctg
    78961 gcatttttcg cctacatttg aattcgatgg gataggtgac ggaaaaatcg tgacttcaat
    79021 cactgctttt tctttgactc tttccctttc tttatctgat aaatgatccc aaatgaatag
    79081 gtttggaagc tataattgta aactacgatc gaatctatgg aagcattggt ttatacattc
    79141 ctgttagtct ctactttagg gataattttt ttcgctatct tttttcgaga acctcctagg
    79201 gttccgacta aaaaaatgaa atgatttttc attatctcaa ttgaagtaat gaacctccca
    79261 atatgccggg aggttcatta ctttgactag tccccgtgct cctcgaatgg gtctcttagt
    79321 tgttgagagg gttgcccaaa agcagtatat aaggcgtacc cagtaaagct tacaagtaaa
    79381 ccagatatgg agatggcgac tagggttgct gtttccatta ttagatttca agattgcgat
    79441 ggatctacaa taagattgtt tatttacaac tacaacggaa tggtatacaa agtcaacaga
    79501 tctcaaccga tgaaatagta tttatggcta cacaaactgt tgagggtagt tctagatctg
    79561 ggccaagacg aactcttgta ggggatttat tgaaaccgtt gaattcggaa tatggtaaag
    79621 tagctccggg ctggggtact actcccctta tgggagtggc aatggctcta tttgcggtat
    79681 tcctatctat tattttggag atttataatt catccgttct attggatgga atttcagtga
    79741 gttaggttca taagagcaat gaagtactat taaaaaaaac ttaggactcg gatttctagt
    79801 ctattttggt agttcgaccg tgaaattcct ttgtttcggt atttccggaa tatgagtgtg
    79861 tgacttgtta taatcgatcc tattgatata cagaaaatgg atctgtcatc ttgatagaga
    79921 tgattctacc ccgtcggata tttatttata tttattctag tttccggagc acgaaatata
    79981 tcgaataaat caagaaaagg aatatttgga ctatgattca tactactatt aaacctcgta
    80041 accggactca aaaaaaattt caaaagggcc taaatcaaac aatttttttc tttcagaact
    80101 atgtgccttg acggaagtac aactatttct ctggattttg ttgagtcatt acatctattc
    80161 attaaataag tgatgatcaa atggttctta ctcagagaac ctttgatttg agttttgttt
    80221 gggttgagtc atcgtggttc tagtatgaat ctgaggtttc aattgattca tagggtctca
    80281 acaagagaat tcctatcaaa agtaaaacaa tagtcaattt tcattacgca aaaaaactaa
    80341 aaaaaaatac taaataaata ggggaagaga agattcaaga ggcctgtaat aatcaatata
    80401 aaaaaaaaga aaagacagat gagctaactt gatatttttt ggcattatca tcacaaagaa
    80461 cagatttcgg attttgattt cttaggatct tcggggtaga ttgaatcaag tagctaagaa
    80521 gtttcaaatt ttctattaca tatccgttga aacagtattt gtatgttttt gcttgagccg
    80581 tacgagatga aattctcata tatggttctc gggggggggg agttacctcg gtttacctat
    80641 ctcaataaag tatatgactg gttcgaagag cgtctcgaga ttcaggcgat tgcagatgat
    80701 ataactagta aatatgttcc tcctcacgtc aacatatttc attgtctagg ggggatcaca
    80761 cttacttgtt ttttagtaca agtagctacg ggttttgcta tgacttttta ctatcgacca
    80821 actgttacag aggccttttc ttctgttcaa tacataatga ctgaggccaa ctttggttgg
    80881 ttaatccgat cagttcatcg atggtcagca agtatgatgg ttctaatgat gattttgcac
    80941 gtatttcgtg tgtatctcac aggcggattt aaaaaacctc gcgaattgac ttgggttacg
    81001 ggtgtagttc tcgctgtatt gactgcatct tttggtgtaa ccggttattc cttaccttgg
    81061 gaccaaattg gttattgggc agtcaaaatt gtgacaggcg tacctgaagc tattcctgta
    81121 ataggatcgc ctttggtaga gttattacgt ggaagtgcta gtgtgggtca atccactttg
    81181 actcgttttt atagtttaca cacttttgta ttgcctcttc ttactgccgt atttatgtta
    81241 atgcacttct caatgatacg taagcaaggt atttcgggtc ctttataaag taaataagac
    81301 agatcataga tatttttaat cgatcatata ttattttgga aaggaacaat agtatctcat
    81361 tactaaacaa tagtatctca ttgctacaaa tatggattat tgaaaaaaaa aaataagaca
    81421 tgttatttgg atatttctct tcaactccaa agtattcttt atttgatact tcgatatgaa
    81481 tagttgaagt cgatcctccg aagagaagat ggattatggg agtgtgtgac ttgaactatt
    81541 gattgggcca tgcggatata tgattttatc cgccacatta gaattcacaa ccaaatgtgt
    81601 ctccgcatcc aatcatcgcg cgagtcctcc tacgtagtgg aagataggct ggttcacttg
    81661 aggagaatct tttccatgat catactcgaa tccatgtcat gcatgaacag gctccgtaag
    81721 atcccgtaaa atagatgatg tagcataatc tggattatgt tctatctatt ctacttactt
    81781 attatagtat ggaaatgcat ccatttcctt tgcatccata cagattcatg atactatcgg
    81841 agtgaaataa ggatctaagg aagaatatag gttaaactgt attagtaaca agcaaattct
    81901 ttgtatttaa gcacgatatt gtgagaataa atatcaatca caagatatga gataatccca
    81961 caagatatga gataatccaa aaagcacttg atcatgatca aaattttaag cttacttgga
    82021 tattgagcat ttacctgtaa gaactttatt cttgccaatg aatagttgca actccaaaaa
    82081 atggagtgga gttcgataaa tattttctta catagagtta ttatatacgt atagatatgg
    82141 atgaaatacg gatccacttc tttcattcct ttgattcttg ctcgagccgg atgatgaaaa
    82201 attctcatgt ccggttcttt cggggggtgg acccataaga attcacctat cccaataaca
    82261 aagaaacccg acttgaatga tcctgtatta agagctaaat tggctaaagg gatgggacat
    82321 aattattacg gagaacccgc atggcccaat gatcttttat atatttttcc agtagttatt
    82381 ttgggtacta tagcatgtaa cgtaggctta gcggtcctag aaccctcaat gattggtgaa
    82441 ccggcagatc catttgcaac tcctttggaa atattacccg aatggtactt ctttcccgta
    82501 tttcaaatac ttcgcacagt acccaataag ttgttgggcg ttcttttaat ggtttcagta
    82561 ccaacgggat tattaacagt acccttttta gagaatgtca ataaattcca aaatccattt
    82621 cgccgtccag tagctacaac agtctttttg atcggtaccg cagtagctct ttggttaggt
    82681 attggagcaa cattacctat tgataaatcc cttactttag gtctttttta atttaaattg
    82741 attcaatcgt gaaatactgc gcgtaggtat ctagggaata gtcgattcaa actgaatctt
    82801 ccctagatac attattttta atccatctca atacggattg tgctaaagat gaagtaattg
    82861 tgatagattt aaaatgaaaa cttagtctta ggtaatttaa ttttgaaatg cttctgtaga
    82921 atgtccacta tctgttttac atcttctagc cgaaaatatt caattttcat aagatcttct
    82981 tgactgttat tcaaaaggtc caataatgta tgtatattgg accttttgag acaattatag
    83041 gccctagagg gcaattctga ttggtcaata aaaatacatt tcaatgcaat ttcttttttg
    83101 tttttcttta gattagctaa tctatcatga aaggtaaaag ggggtagagt gaatctgctt
    83161 ttattttctt cgaaattaat gtccttttcc tctgcatata gaaaaggaat aaataaatta
    83221 atcaaattac gagaagcttc gtggagtgct tctttaggag ttaaacttcc atttgtccat
    83281 atttctagaa aaaggatctc atgtttttca ttcccattcc cataagaata aatactataa
    83341 ttcgcatttc gaacaggcat ggatatagca tctataggat aacttccatc ttgagagtta
    83401 tttgtgggtc tcataccata tccgcgatct ctttggattt gtaatccaat acataaatca
    83461 agaggctctg tcagggtagc tatatgctgt gtagtgtcaa ctatttctac agaaggcggt
    83521 aggataatat cttgagctgt tatgtatctg gggcctttga cgcaaacgga tgcgtctcga
    83581 gtgccataga gattacttct caatacaatt tctttcaaat tcattaaaat ttcatgtact
    83641 gattcttcaa tacccactat cgtagaatat tcatgtggta ctttttcaga ttttgcatat
    83701 gttatacatg ttccttctat ttcttcaagt aaaatccgtc gcatagtaat acctatggta
    83761 ttggcttgac ctttcataag cggggacata acgaaacgcc cataataaag acgcttactg
    83821 tctattcttg attcaacaca cttccactgt agtgtttgag tggatcctgc tatttccttt
    83881 cgaaccataa aaatatatta ttgttatttg attagattat tgaattattt atcttgaaat
    83941 ccgttcaatt cttttttcta tatacgtctt ttattagggg gtctacaccc attatgtggc
    84001 ataggagtta catcgcgtat ggaacgaaat cgtataccac ttttacaaat agtttgtaat
    84061 gctgcatctc gcccgggacc agtacctttt atcatgactt ctacgcgttg cataccttga
    84121 tcggcggcta tacgaatagc gtcctctgtt gcggcttgag cagcagcagg tgttcctttt
    84181 ttgggacctt tgaacccaaa aatacccgcg caggaccaag aaaccacctg cccttgcata
    84241 tctgtaacag ttacaatggt attgttaaaa ctcgcttgaa cacgaataat tcctttttgt
    84301 attatacgtc caccacgttt cttatgcgaa cgaatacgtc ttctatatct atatctatat
    84361 ctgcgtaagt gaagtatagg gttaatcata tttttttatc tcataaatat gagtcagaaa
    84421 tatacggaga tatccatttc atgttaaaac agatttttta tttttttaca ttgatccttc
    84481 ctttaaaaag ctcaaaagat tatccttgtc tctgtttatg tcttagctta gaacaagtca
    84541 ctataattcg tccgtgccta cggatcagtc gacattttgt acaaatttta cgaacggaag
    84601 cccttttttt catatttacg attccttatc ttaattctga atctattctt tgaatgaaat
    84661 aaaaaaagtt tccttacctt aatttaattt ttgaacctcg acctcacgaa taaaataaaa
    84721 aaaatccccc aatcgttcaa atcttcgtcg cgaagtctat aaattatacg tcccctgctg
    84781 attgaatcat aactacttac ttcgattttg accctatctc ctggtggtat ccggataaaa
    84841 ccgcgttgga tcctccccga aacataacct agaattagat tttcattgtc taaagggacc
    84901 tggagcatac cattgagaag tgattcagta attaaaccct catatgaatc aatttttgtt
    84961 ctttcacccc aggcaaccct tcattgaagg gttaattaat ggggaagtag aactcacttt
    85021 tctactcttt ttcttttcac aactaggaag ttagagatca aattaggata ccgtaggaaa
    85081 aggatcaaga tatataacac aaaacttctc ctccaacgcc ttctaggcga gcttctcgat
    85141 ctgtcattat acctcgagaa gtggaaagaa tagcaatccc cattccgcct aaaattctag
    85201 gaattcgttg gtagtccgaa tagattcgta gaccaggtcg gctgatacgc tttaaattaa
    85261 aaatagtttt atatattctt tccctagttc ttttatgtcg tagggttgaa accaagaaat
    85321 ttttattact ttctcgatgt tttctaacgt tttcaataaa accttctcgc agaagtattt
    85381 taacaatgat ttcggtgata ttagtagatg ctattcgaac cgttcctttt tttttcatgt
    85441 cagcatttct tatagaagtt attatttcgg caatggtgtc cctacccatg atgaagtatc
    85501 attatagtta ctcctaattt tgatataatc aacgtgttta tttttttttt tttttttttt
    85561 atgaattcaa aaaaaaaata tatatgcttg agatacaatc tactaattta tctatttcag
    85621 atattctact atttcattat ttcatctaca aatatttata atatttcagg ggctaatgag
    85681 acaattttag tgaaattgaa atctctcaat tcctcgacga ttgggccaaa aactcgagaa
    85741 ccttttggat ttcttttttg atcaatgata actgctgcat tgtcatcata tcgtattctc
    85801 ataccgtttt cacgcttgag ttctttacgc gtacgtacaa ttacagctct aattatttct
    85861 gattttccga gtttcatctt tggcgccgct tctttaatta cagcaacaat aacgtcacca
    85921 atatgagcat atcggcaatt actagttccc aaaattcgaa tacacatcaa tttccgagcc
    85981 ccgctattat ccgctacatt caaaagggtg tgaggttgaa tcatattatt ttttatctgt
    86041 tcgttcaatg caaaggatga agaaagaaaa gaaatattat ctgtccagaa ataaataaat
    86101 aaacccacaa ttgtattttt ttttaattcc taataccctt ttcttttgtt ctatatctct
    86161 atccctcaat aataaattga gttcgtatag gcattttgta cgcagctatt gaaatggctg
    86221 ctctggccac agtttcggat actccgccca tttcataaag tattcgaccc ggtttaacaa
    86281 cggataccca atatttgggc ttccctttcc ccgaacccat acgtgcttct gtagttttta
    86341 ttgtaacagg tttgtcggga aatatacgta tccatatttt tgcaccacga cgcacatatc
    86401 gggtcattgc ccttcgccct gcttctattt gtctagctgt gatccacgcg ggttcaagtg
    86461 cttgaagagc gtatcttccg aaacgaatat gattacctct aacggatatt cctttcattc
    86521 ttcctctatg ttgtttacga aatctggttt ttttggggtt atagttgatg gttgtttccc
    86581 tcttccatct ctactgcaga accggacatg agagtttctt ctcatccggc tcctcgcgaa
    86641 agaagaaaca atttaatata aagggattca ataatattac aaatatacat gtattttatt
    86701 aataatatac tagggtttga tattacatag gaaagagagc tgcatgcaag atatatttac
    86761 ctacaagata tatattatat cttggatttt aatttttata ttatatagtt atttatattt
    86821 attatatatt tattatatat taaattagat atattaatta aatttaaata tattaactta
    86881 aacttaaata agactagttt atatttatat aaactttttt tatttattaa tccaaaaaat
    86941 caatgtttcg cgggcgaata ttgactcttt tctgcttcat ttgtagggtc aacccatggc
    87001 aaatttaatt aattggttcc tggtccgttc cgccatccca cccaatgaat cattaggatt
    87061 ccttttcatt tcaatagaat cctatgcatt cacgggtttc gtcgttccca tagcttctcc
    87121 gttaatgatt aggcctgaac tcgacaatgg agctcccgac aaaatgcgtt tacgagtcaa
    87181 tctcctcagt ttctattaac tcggggctct tgactttttc agtattgatg ctttatcaca
    87241 ctgcctttta taaaatgatt cataaaccat acatattgga atcatatatc gttgatattt
    87301 ttttctttct atctatctat cgtccttcta tttaatttat ctacatcccc ttattattca
    87361 caacccggaa tccaatttat ttttttggaa aaatttacag ttgctacaac tatatgatcg
    87421 atacctcata tagtgactgt ttggggggat ctcgacaata cgaagccata agttggttat
    87481 tagtttctat agttactagt tcataataag agtcagtctc tttattatcg cgactctaaa
    87541 gaaaaaccaa gacaacgagt cacacactaa gcatagcaat tctaccaaac aaaaaggtaa
    87601 atcaaatttt tattcatccc tatagaatta agctcatatt tgattcaaca aatatgagga
    87661 aaaaacagtt tttaattttt tgttctatca ctggatagaa tggtaagaca aataaaggtc
    87721 cattattctc catctacaaa tgtccaaact tttatgccta atattccatg gacagtttga
    87781 actggatagc aacaataatt aattttagca cgaatggttt gtaggggaac cctacctgat
    87841 ctgatccact tggcccgtgc aacttctttt ccggcaatac gccctgaaat ttgtatttta
    87901 attccttttg tatttgtttc tttagttaat tcaatagctt ttttcattgc ttttttactc
    87961 ggaattctat tttctaactg taaagctatg tattttgcca gaataacagg ttgtccataa
    88021 gggttttcaa tttttgtgat agaaatcttg agtttctggt ttatagaatt caactctttt
    88081 tgtacattcg tttgtaattc tttgattatt tggtttcgat cctctattaa taaatttggg
    88141 aatgcaatat agattatgac ctcaatacca tcgatttttt tttgaatttc tatatgtgta
    88201 attccaattt cttcgaaatc cgaagatctt cttatatttt tttgtatata attctggata
    88261 cgattttgta tataattatt gatacaatct cgtatttttt catcttcctg gagaccagtg
    88321 gaaaaccttt ttggttgtgc gaaccaaagg gaatgatgat tttgggttgt accaagtctg
    88381 aaagcaagtg gatttatttt tcgtgccata ttattctatt atctttccat ccatatatta
    88441 tttctaaata tgaatctaag atttagattc atatttaaat tttttagatt tatctttcaa
    88501 tacaattgtt atatgacagg tgggtcgctt tattagataa ctgcgtcctc tagccctagg
    88561 tcttaacctt tttacaaggg tacccttgtt aacttcggct ttactaatga atgaatccgc
    88621 ttcgttcaaa cccagatcgt tagcatttgc tgctgcagaa taaactaatt ttaaaatggg
    88681 aagggatgct cgataaggca tgagttccag tatcataagt gtttcctcat aggaacgtcc
    88741 gcgaatttga tcaattactc tttgtgcttt gaaaacagac atatatatat atttttgagc
    88801 taaagctttg acttctgtac gcggtttact cgagtccatc gttactatat ttatcataaa
    88861 gcgactccct tttccaccaa tgaatggtga acactttttc tttatattta ttttgattta
    88921 tgagattggc gacgagatct cttgtcgttt tgtttttgtc cacgtttctc aatagattgt
    88981 cgacgagatc tattgtcgtt ttgttttggt gtatgtttct caaaggttac agtaggtgcg
    89041 aaatctccca atttgcgacc taccatacga tatgttatat aaacgggtaa atgtatcttt
    89101 ccgttatgaa cggcgattgt atggccaacc atttggggta taatgccaga tgccctagac
    89161 caagttcgta ttatttgttt tttgccagat gctctagtga ttttataaag ttttgtcgat
    89221 aaataattag ctataaaaac attttttttt ttttttaacc ttggattaag cctttctgtg
    89281 cctggacata ttttatatga tctgtctgga attatataaa gttttgctga atttgtcatg
    89341 tcagattact ccttttggat aatgtacatt tttttgaatc gaatcgtttt tttatattaa
    89401 atacatttta aatttatatt aaatacattt taaatataat aatttaaaat caaattaaat
    89461 ataaataata tttaaatata aaaaataaaa aaaaagcgaa atcctttagt tatacttaac
    89521 taaggctaag taagggggcg gatgtagcca aatgattaag gcagtggatt gtgaatccac
    89581 cacgtgcggg ttaaattccc gtcgttcgcc catttcaaat tccaaaaatg ctattttcaa
    89641 tatgcctatt tacggcgacg aagaataaaa ctatcactat atttgttttt cctacttttt
    89701 cttccaagcg caggataacc ccaaggggtc gtgggtcttt ttttaccaat tggtgctttc
    89761 ccttcaccgc ccccatgggg atggtctaca gggttcataa ctcctcctct tactacagga
    89821 cgcttaccta gccaacactt agatccggct ctacccaaac ttttttgggt caccccaaca
    89881 ttacctactt gtccgactgt tgctgagcag ttttgggata tcaaacggac ctccccagaa
    89941 ggtaatctta atgtggccga tttaccctct tttgcaatca gtctcgctac agcgcctgct
    90001 gctctagcta attgtccacc ctttccaagt gtgatttcta tgttatgtat ggccgtgcct
    90061 aagggcatct cggttgaagt agattcttct tttttatcaa aaaaaaaacc ccttcccaaa
    90121 ctgtacaagc ttctcccaaa gcatacggct ttctagatgt atatgatgat atctagacag
    90181 atggatctta tatgaatcat atgatgaagt accacatgag tggatataca ggaatccaaa
    90241 tctgccgaat cactcatgtt atgatcttct acatcctagg tctccccgtt ccgtcatctg
    90301 gcttatgttc ttcatgtagc attcagaccg aatgactcta tgaaattacg tcgatacttc
    90361 cacatattac gggtaacgta ggagacatct ctatttttcc ccgggggatc cttataatta
    90421 tcactgctta gctttcaatt cgcctctgac catcaaatta aatgtgaata acccgtcttc
    90481 ctctctttga aacaaggggc gctcccggtt ctgtccgtgc ttcaaacaat tttgtcttct
    90541 ccatattacc atatccctag agtcaataat tttctatgag gaactactga actcaatcac
    90601 ttgctgccgt tactcaacag ttttctgttg aggtatatcc cgtagaggta ctcaatttgg
    90661 atcagtgatc gatttctagg tttcgtcgta aacctaattg gttacttcca attacgtaaa
    90721 tcaatagttc aaaccgcact caaaggtagg gcatttccca ttgatatagg aacttctgta
    90781 ccagaaacaa tggtatctcc aattatagcc cctctgggat gtaaaatata tctcttctca
    90841 ccatccccat agtgtatgag acaaatgtat gcatttcgat tagggtcgta ttctatggtt
    90901 acgattctac catatatgtc ttttttattc cgtcgaaaat cgattttacg gtatagacgt
    90961 ttatgacctc cccctctatg tcttgcggta atgattcctc tggcattacg acctttacca
    91021 caacgatgct gtccatagat caatttattt cgtggattgg attttacttt tctgtctacg
    91081 gtcgggatag aagttttgta taaatgtctc gccgtgttat taagtatttt gctttaagtt
    91141 cttttctcta taagaggtgt aatagaataa cccggttgaa gcgtaatgat catacgtctg
    91201 taatgcattg tatgtcccat aataggtccc attcttctac cctttctcgg gagtcgatga
    91261 ctattcatag ctattacctt gacaccaaag aagagttcga cccaatgctt tatctctgtc
    91321 ctagttgatc ctgattcgac attagaagta tattgattgt tccccaataa ccgaatactt
    91381 ttttctgtaa atactgcatt ccatccataa attttcttcc ctatgagttt ccagtatcga
    91441 taatcattct agttcttact gttcatatgt tatggtatga atataccata ccaattcgtt
    91501 atgtatggat gatgagattc catcgataca gagccaattc caataaatag acttatttaa
    91561 ttgaacgttc ccattggcgt gcatccagta ggaattgaac ctacgaattt gccaattatg
    91621 agttgggcgc tttaaccatt cagccatgga tgcttaacag atgtacaaca tatttttaac
    91681 cattccaaaa tatcatatat acatatatat aagaaattaa cagatgtaca acatattttt
    91741 aaccattcga acacaacata tttttaacca ttccaaaata tcatatatac atatatataa
    91801 gaaattaaca gatgtacaac atatttttaa ccattcgaac acaacatatt tttaaccatt
    91861 ccaaaatatc atatatacat acatataaga aattaacaga tgtacaacat atttttaacc
    91921 attcgaacac aacatatttt taaccattcg aacacaacat atttttaacc attcgaacac
    91981 aacatatttt taaccattcg aacacaacat atttttaacc attcgaacac aacatatttt
    92041 taaccattcc acaatataat atatatattc cacaatatca tatatatatt aaaaaaataa
    92101 tatttattaa ataatcagga ggacaatgaa tcgaaatcgt caatttaaat tctggacctt
    92161 agagttgaga gagatattga gaaagattaa gaattctcgc agttctgtat attcgtggat
    92221 caaattcggt tcagtggtat ctttcactca catttttttc caccaagaac gttttatgaa
    92281 actctttgac ccccgagttt tgggtatctt actttcacgt gattcacggg gttcaacaag
    92341 aaatcgatat ttcacgacga tcaaacgtgt agtactgctt gtagtagcgg tccttatatt
    92401 tcgtattaac aatcaaaaga tggtcgaaag aaaaaatctc tatttgatgg agcttcttcc
    92461 tatacctacg aattccattg gacccgcaaa tgatacattg gaagaatctt ttttgtcttc
    92521 caatatcaat aggttgattg tttccctcct gtatcttcca aaaaggaaaa ggctttctga
    92581 ggatccgcac gagagtactt gggttctccc aataaatcaa aagtgtatca tgcccgaatc
    92641 taaccggggt tcgcggtggt ggagtaaccg gatcagaaaa aagagggatt ctagttgtaa
    92701 aatatctaat gaaaccgtag ttggaattga gatctcattc aaagagaagg atagcaaata
    92761 tctggagttt ctttttttat cctatacgcc gatccgcaag gaccctgatt gggaattgtt
    92821 ttatcgtttt tctccgagga agaagcgaaa cataatcaac tcgaattcgc ccttcgaaat
    92881 cttagggaaa gacatgattt gttatctcat gcctgctttt cgtgaaaaaa gacgggaggg
    92941 tttcttcaaa caacaaggag ctgaggcaac tattcaatct gagcatgttt cccatctctt
    93001 tctcttctcg agaaacaagt gggatatttc tttgcaaaat tgtgctcaat ttcatatgtg
    93061 gcaattccgc caagatctct tcgttggttg gaataagaat cggcacgaat cggatttttt
    93121 gaggaatttg atttggttag acgatgtcaa tgtgtggttg gtaaacaagg atcggttttt
    93181 tagcaagtta cggaatgtat tgttaaatat tcaatatgat tccacaagat ctatttccgt
    93241 tcaagtaacg gattctcgcc gccgcagatc ttctcatcaa ttcagagatt tttttgattc
    93301 cattagaaat gaggattcaa aatatcacaa attgatcgat caaacagaga ttctttggaa
    93361 tccttccacg gaacgaacag aaatagaaac ggaacgtgag aagcggatga ataatcatct
    93421 gcttccggaa gaaatcgaag aatttcttgg gaattctaca agatcaattc gttctttttt
    93481 ctctgacaaa tggtcagaac ttcatctggg ttcgacaaga gatcagaaat ttttgaagaa
    93541 aaaacaagat gtttcttttg tcccttccgg gcgatcagaa aataaggaaa tggttgatat
    93601 attcaagata attaagtatt tacaaaatac cgtctcaatt catcctattt catcagatcc
    93661 gggatgtgat atggttgttc cgaagaattc agaagagaga tttaaaaaaa tggcgaatct
    93721 attcattcta tcaataaccg agtcggatct ggtgtatcgt aggggatttg ccttttctat
    93781 tgattcctcc ggattgacat tcttgaatag ggccagagat gaatcgaaag atcaatcttt
    93841 attggttgaa tctttttatc gaaggatcat agaaaaatcg gtccgcggga aaggtccaaa
    93901 actcaaaata gtggtatttg acataatgga ggcagtctat aaatataaaa gattgatcat
    93961 tcagtacata agatatgtat tattccgatt ctttttaatg aatagatccg atcgcaacta
    94021 cgttcaaaag gctctgaatt atataagata tgtattattc cgattctttt taatgaatag
    94081 atccgatcgc aactacgttc aaaaggctct gaattatata agatatgtat tattccgatt
    94141 ctttttaatg aatagatcct atcgcaacta cgttcaaaag gctctgaatc atataagata
    94201 tgtattattc cgattctttt taatgaatag atcctatcgc aactacgttc aaaaggctct
    94261 gaatcatata agatatgtat tattccgatt ctttttaatg aatagatcct atcgcaacta
    94321 cgttcaaaag gctctgaatc atataactat aatgaaatat atgatcaact cgaatttgaa
    94381 aaagagtcag aagaaatggt ttgatcctct tttttctcga accgagagat gcatgaatcg
    94441 ggaccctaat acatatagat acaaacggtc caatgggagc aagaatttcc aggaacattt
    94501 ggaacatttt ctttctgaac agaggaaccg ttttcaagta gtgtttgatc aattacgtat
    94561 taatattaat caatttttga ttgattacac tcagccactg tctttctttt tatccaagat
    94621 acttcctctt ttctttatga gtgttcgaaa tatctccatt cataggtccc ggcagatcta
    94681 catctatgaa ttgaaccgta caaacgatca actctgcgat gagttgttag aatcaatagg
    94741 tgctgaaatc attcgtttga ataaaatgaa atcggatcgt aacagtggaa gaataagatt
    94801 aagatttatc aagatacccg gtttgacggt ccatactaga gatactagag atactagaaa
    94861 taatcgcaga aaatcccttt ttaacccggt ttcctttttc tcaacgtacg atcccgtgaa
    94921 accatttcgt agaggtccat tggtatatgc tttttataaa gcaagtcgac ctggatttag
    94981 attcaataat ccacatttcc tctggttctg ttattgtaac aagggattcc cttttcatgt
    95041 ggaaaagaag acccgtatca ataattatga ttttacgtat agacaattac tccatacctt
    95101 gttcattcgc cacaaaatat tttccatcat taacaaaaaa aagaaaaata tttttatttt
    95161 tgggggggga gaggctgttt taccaatctt aaaggtatct gacatgttag gatctaacta
    95221 ttttccaaaa agtggtaacg aaacgtataa cttgtacaaa tctttctctg tttcaactat
    95281 gcccgatcca tgcgttcgta taggtattta cttgatcgca gacatttctt caacacctct
    95341 aacagagaaa gaaatggaca gttttgaaag aacttcttgt cagccttttt cagatatgga
    95401 tctatctggg aagaactcgt gtcagtatct cagtttcaat tcgaacaggg gtttgattca
    95461 cactccatgt tataagaaac tatccggaaa gaggaaaaaa tggagtcttt gtctaaagaa
    95521 atgcgttgag aaccagcatg agaaacagca gatatataga acccttcaac gagatataga
    95581 tagtgctctt tcaaatcgct caaaaagatg gaatctgttc aaaacatata tgccatggtt
    95641 atttacttcg acagggttca aatatctata tttcaccctt ttagatgctt tttcagattc
    95701 attgttgata ctaagtataa gtatccgtca aaaatttgta cccatttttc atgatattat
    95761 gcatagatta gatatatcat ggaaaagaag gtggatgctt cttacacaat gttcccggat
    95821 aagtaagatt tcgagtaagt gtttacagaa gcttcttctg tacgaagaaa cgattcataa
    95881 aaataatgag tcaccctttc cggcgctatg gccacttatc agatcagtaa atattcaggg
    95941 gttgatctat gaaatccttt tccttcttat ttttgttgga tatcttatta atataaatct
    96001 tttagttttt tcccgagcct ttagtgagtt acagacagag ttagaaaaga taaaattttt
    96061 tttcattcca tcatacatga ttgagttgga agaacttctg gataagtatc ctatatcgat
    96121 atcgaaacaa aaacaacagg attcctacga ggatgaggat tcctttatag ctgtatttga
    96181 aaatggcaat aagaattttt tttttaatat catcaatctc ataagtaatc tcataagtaa
    96241 tcccataagt ttttggataa atacgagaca tataagtcgt acaagtaaag agatctatgc
    96301 atggataaga aaaagaaaaa agatatacga ctatgcgatt gaggatattt tattctcccc
    96361 gatcgggacc tctgatttga ttgatgatat accatccctg atcgcggcct ctgatacgag
    96421 tgcgtatgag tatcaatttt acaactctga ctttaacctt ggttcgattg gggatgagta
    96481 taaaaaggta aaaaggtggt ctcagctcta caacttaacg ataaaaaata gaattgatca
    96541 aattctattg agtctgactc atagtgatcg tttatcaaag aatgaatctg gttatcaaat
    96601 gattgaacaa ccgggatcaa tttacttagg atacttagtt gacattcata aaaagtatct
    96661 aatggattat aagttcaata gatcctgttt agcagaaaga cggatattcc ttgctcatta
    96721 tcagacaatc acttattcac aaacctcgcg cggggctaat agttttcgtt tcccatcatc
    96781 tcatggaaaa cccttttcgc tccgcttatc cctatcccct tctaggggta ttttagtgat
    96841 cggttctaaa ggaactggac gatcatattt ggtcaaatcc ctggcaacaa actcttatct
    96901 tcctttcatt acgatatcta cgtacaggtt cccgaattac agggctcgag gcccttatat
    96961 ggaatttatt aaaaaatgga attttttgta taagcttctt agatttgtat ttagagacag
    97021 ttatgattgt gattctcctt ttagtcctgc ttattataat tcaaattatt tttatgaata
    97081 tgaaagaaca gaagattttt tagatcctcg tcaaattttc gacgatgata gtgacaatat
    97141 tgatgatgac gaggtgcaaa gtctgcggga tgcgctaaaa ctagaaggta aatcgtgctt
    97201 gaaaatacac ttatttatct tttgtttcag cttgcaattc gaattagcaa aagcaatatc
    97261 tccttgcata atatggattc cagacattca tgatctgtat atggatgagt cggatgactt
    97321 atccctcggt ctattagcga actctctctc catgaattgt gaaagccatt ccactaatct
    97381 tgttattgct tcgactcata ttcccaaaaa agtggatccc gctctaatag ctccgaataa
    97441 atcaaataca tgcattaagg taagaaggct tcttattcca caacgacgaa agcacctttt
    97501 cactctttta tatactaagg gatttcactt ggaaaagcaa attaaaggat tcgagtccat
    97561 gcccttgagt tccagtgcac aagatcttgt agcacttacc aacgaggcca tatcaattag
    97621 tatggcacag aggaaatcaa ttatagaaac tgatacaatt agattagctc ttcatagaca
    97681 aactcacgtt tttcgaaccc gggtcagacc gattgaggat catgggatca ttttctatca
    97741 gataggaagg gctgttgtac aaaatgtact tctaaataat tgcctcatag atccgatatc
    97801 tatctatatg aagaagcgat tacaggatga ttttttgtac aagtggtatt tcgaacttgg
    97861 aacgagcatg aagaaattaa cgatacttct ttatcttttg agttgttctg ccggacaggt
    97921 cgctcaagat ctttggtctc cacccggacc cgatgaaaca agtgggagga cttcgtctgg
    97981 atttgttggg aatgattctg atctagttca tggcctatta gaattagaag acgctctggt
    98041 gggatcctca cggaaagaaa aagattgcag tcagtttgat aataatccat tgtttcttcg
    98101 gtccgaacca aggaatccgt tagatataat gaaaaataaa tcttgcggat ttcaatatga
    98161 aaataacgaa tacggaaccg ggtttgcagg agaagatggc ggagccctca acctcgacca
    98221 gcaagataaa gaggactatt tattaaatca catagtttgg gctcctagaa tatggcgccc
    98281 ctggtacaat ctatttaatt gtttcgaaag gttcaatgaa tcgggatttt cctatggggc
    98341 tcatgaagag aatgagagta tgttggaaga caaggatagc gagtggaatt gggagttctt
    98401 taggagcgaa tccgagcagg tgcggtacca gatgcgagat atgttttccc gagaacgagg
    98461 cttttttcgg gaaatccaat tcatttggga acctgaggat ccactctttt tcctattcaa
    98521 agatcagccc attgtctctg cgttttcacg tcgagaaatc ttttcagatg aagagatggc
    98581 aaaggggttt tttcttactt cccaaataaa tactccttta tatatatata accgcgggtt
    98641 gctgcaaaat acgccagaaa tcgaattgtt gattcatcgc cagagaacca atagttcatt
    98701 attttataga tctttccgtt ctaatactat attagagagt tatcagtatt tatcaaatct
    98761 gttcctatct aacagaaggc tattggatca aataacaagg acattgttga gaaagggatg
    98821 gcttttcccg gatgaaattc aacatttgat taataacgaa ctgaatcatt aaagaaaata
    98881 gatagacctt tctcttcgtc tcaggtcgat ggatcttcca attgacctga gacgaagaga
    98941 agaggtaccg ggttctcttt cggataggcc ctgaaaggag aaggaaggct ggaatgccaa
    99001 cagaggtctg tctattctct aattcacccg acccggtttt tggaacgtcc agtgccaaag
    99061 tcactgaatg ggcaagtcgc caatcggact atgttatgta atgtacttta tctgctgggt
    99121 tacgggtggg cattttacca gaggtttcta tcaatctacc cttgtgtgat tcctgttgaa
    99181 tcatataggg tgcagggcgg actatttcaa aaaggactcc tcatttatta gatagagaag
    99241 atcaccaaga tttcgtgatc cgctgccgaa cctattccaa tttcaacagc tcggactcgg
    99301 atcgtgggga tcgccggaat acttcgtatc aacagatact cggtatatca atatcgatta
    99361 tatccgagat ctgttattga attgctcatt caataagcat tctcaatatt atgccttgaa
    99421 gaggactcga acctccacgc tctttagcac gagattttga gtctcgcgtg tctaccattt
    99481 caccatcaag gcatcttgaa agtgaatcgt attccatgaa tatgatatct atctagtatg
    99541 atatatggaa tatatgacaa aggtggagta tttctatcaa tctcatataa tataggcccg
    99601 agtcagacat caaattgctt cgatttgaat tatccggagc ataccttcct tatatatatc
    99661 aatatcaaaa ataaaatatc aatatcaaaa ataaatatta taatttttaa ttttatatat
    99721 tttaaatttt atatttatat ataatataaa attctaatat aaatagaact aatataaata
    99781 gaactaatat aaatagaact aatataaata gaactaatat aaatagaact aatataaata
    99841 gaactaatat aaatagaact aatataaata gaatatataa tagaatatat atatataaat
    99901 attataaata taaaaaaaaa ttatattata tattatataa aataaatatt attataatta
    99961 ttgttaaaaa ttatatttaa attattttat atattatata aaaattatat attatataaa
   100021 ataatattat ataaaaaaat ataaaaaaaa tataaatata tatatatata tatatatata
   100081 aaaatataaa aaaaatataa atatatatat atatatatat atatatataa tataaaatct
   100141 aaatctaact aaatataaat ctaataaata aatctaaata taaaaaaatc taaactaaat
   100201 actctaaata ctaaataata taaatctaaa aaaaaaaaga tgtacaatca aacttctttc
   100261 tcgattcaag agaagcccaa agaagttaat atggtaccca aataacgata gatatgtcaa
   100321 aggtcggatt acgcccatta ctaatcctaa atagaatgtc acgacgtagg gtaaacatag
   100381 tatttattta catacgcata cgctcgaatg accccttctc ataatgagaa tgtacataac
   100441 cctattccgg tctggtccgg tatggaatga acttataatc tgatgatcga gttgattcca
   100501 tgattataag ttcgccagcc cattcccatt ttgggcagaa cagatctact aattcgcggg
   100561 atcttgaact aaaaaacaga ccctagaagc taaaagaggg tatcctgagc aattgcaaga
   100621 attgggttca ttgatattcc tggtatagta gatgctatca cacatacagt catactcaat
   100681 tcgatggaat tgtttgatct taaaggggat tttctataat ttcgcacgtg aggggttatt
   100741 tcttggtttc gtccagtcat taataacttg attattttta gataatagta gatagaaaca
   100801 acgctcgtaa ggagtcctat tgaaaccaag aaataaaggc ctgcctgcca tccacaccag
   100861 aatagataga gttttccgaa aaaacctgct agtggaggaa gacctcctag ggataagaga
   100921 catagggctg aagagagagc caaaaaagga tctttcgtgt ataatcctgc ataatctcga
   100981 atgttatcag ttccggtacg tagaccaaat aatacaatgc gagcaaaagt tcctagattc
   101041 atggagatat agaacagcat ataagttatc atgcttgcat atccatcatt tgagtctcca
   101101 acaattattc caataattac atatccgatt tgaccgatgg acgaatatgc aagcatacgt
   101161 ttcatgcttg tttgagtaat agcaatgaga ttccccaata tcatgctaag aatagctagg
   101221 atttccagaa gaagatgcca ttcatttgat gaaaaataaa aaggaatatc gaaaattcgc
   101281 gtggctgaag ctgaagcagc tactttcgaa gtaacagaaa gaaaagcaac gactggagtg
   101341 ggagagtcag agtcgaaaag aggattcctc acttctttct ctcattcaaa accgtgcatg
   101401 agactttcat ctcgcacggc tcctaagtga taaaagaaag aaaaactcat cttctttctt
   101461 ttttgtttga ttaccttcct cgcgtatgta taagaccgaa cccattcgat ttctaaaaag
   101521 gattatcctt aacttttcga ggaatcctcc atcagtggtt gtgaatgact gactttttca
   101581 atcttttcaa ccttggttgc gtaggagcaa gtcagaaaga ttgagaaata gaaccatctg
   101641 atttgattcg ttctcaatag ccatgagatg atcatcttag ggtgatcctt ttgtcgacgg
   101701 atgctcctat tacactcgta gtctctgaag gatgagaacc aactatgtag catctacatg
   101761 gataattcaa gtattgtata cgtcattagt ccgacccttt gtaggaacta cccgtaataa
   101821 cgaacttgca aaatggatcc gtttatcata aagagattcg ttgttcctga ccctgcttca
   101881 ccttaattgt tatttgaaca aaaagttatg tcttggggat agcatttttt ttttctgcat
   101941 gtctatggag ttttgaaaaa tccaaacatc tgatatagag gtaggaattt gtcgaacgaa
   102001 ccgcactcct tcgtatacgt caggagtcca ttgatgaaaa ggggctgggg aaagcttgaa
   102061 cccaattcct acagtgatgg atataagcgc aattgaaatt cctggggagt tatacatttg
   102121 tgtattgata agaccattca ctatttcttg aagctcgatc tcccccccgg ataaaccata
   102181 tagccaagag aaaccatgaa ccagaataga agagctcgcc ccgcccatga gtaaatattt
   102241 cgtagtagcc tcattagacc gtacatctct cttggtatat cctgataata ggtaggaaca
   102301 taaactgaaa cattctggag ctacaaagat agttattgaa tcgttagcac cacataaaaa
   102361 cattcctcct agagtagctg ttaatacgaa taacagaaac tctgttatag ccatttctgt
   102421 acattcaatg tactctacgg atagaggaat acataaagtt gaacatagta aaataagaaa
   102481 ttgaaagatt tcgttgaaat tgttcgtttg gaaatttccc gaaaagctaa tcataggttc
   102541 ttctctccat cggaacaata gggccgttat gctcattact aaacttgttg aagagatgaa
   102601 atagaaccaa ggtctatctt tttgatcaga ggttgaatcg atcatcagaa gaagaattag
   102661 gccaaaaatt agaatacatt ctgggaaaat gaaacttcca tggaagagaa gcaaatgaaa
   102721 cgctttcata aaaattctcg tagaatcgag aatgaaaact tcattctgta catgccagat
   102781 catgaattag taactgcatc caatcgctga aaaagtccca attgtttcta tttttttttt
   102841 gaaatgggat atttacggaa tccccatgaa taggatcaaa tcttattcca tgatatttcc
   102901 ataatcttcc tctttcttat tcttaagcaa gcccgcttag ttgatctatg atttatcttt
   102961 catctttctt ttcctttttg tttgtttcga gaaagatatc aatcaattcc aattctttct
   103021 ttttctatcg attcttttcc gatcgagatg tatggatcca tggatctatg tgtctatata
   103081 gaccctgttc gtggattaac gaaaatatgc aaaagttcta tttgcctctg ccattctata
   103141 agtctcttcc tttttgcgta tggcactgcc acgccctttg taagcatcta ctaattcgga
   103201 acttaatttg aaagccatat ttcgacccag acgttttcgg gatgctccta ataaccaacg
   103261 aatggcaagt gcttttcctt gtgcaggccc tatttcaata ggaacttgat gagtcaatcc
   103321 gctttttcgt cttgctttta atgctatatc gggagttact ctacgtattg cttgacgtaa
   103381 aacagatagt ggatttgttt ttgtcttttg ttgaatctct ttcacggctc gatagagaat
   103441 ttgataagcc aatgcttttt ttccgtgttt cagaatacgg ttaaccaaca tattaactga
   103501 tcgattacga aaaattggat cggattttgc agtttttttt ttcgcagtac ctcgacgtga
   103561 catgagcgtg aaagaggttc aagaatcatc tttttataag ggctaaaaac gaatcacttt
   103621 ttttggcttt ttgaccccat attgtagggt ggatctcgaa agatatgaaa gatctccctc
   103681 caagccgtac atacgacttt catcgaatac ggctttccac agaattctat atgtatctat
   103741 atctatgaga tcgagtatgg aattctgttt actcacttta aattgagtat ccgtttccct
   103801 ccttttcctg ctaggattgg aaatcttgta ttttacatat ccatacgatc gagtccttgg
   103861 gttccgaaat cgtgtaatgt aaaaagaagt gcttcgaatc attgctattt gactcggacc
   103921 tgttctgaaa aagtcgagat atttcgaatt gtttgttgac acggacaaag taaggcaaaa
   103981 cctttgaaat gatttcaata ttggacctta gacatataat agttccgaat tgaatctctt
   104041 tagaaagaag atcctttgtc tcatggtagc ctgctccagt ccccttacga aactttcgtt
   104101 attgggttag ccatacactt cacatgtttc tagcgattta catggcatca tcaaatgata
   104161 caagtcttgg ataagaatct acaacgcact agaacgccct tgttgacgat tcttgtctcc
   104221 ggcagcatct aggattcctc gaacaatgtg atatctcaca ccgggtaaat ccggaaccct
   104281 tcctcctctt actaatacta tagaatgttg gtgtgaatta tggccaatac caggtataaa
   104341 agcagtgatt tcaaatttag aggataatcg tactctggca actttacgta agccagagtt
   104401 tggttttttg gggttgatag tggaaaagtt gacagataag tcacccttac tgtcactcta
   104461 cagaaccgta catgagattt tcacctcata cggctcctcg ttcaattctt tcgaagtaat
   104521 tggatccttt tcctcgttcg agaatctcct cccttcttcc actccgtccc gaagagtaac
   104581 taacaccaat tcagtcacgt ttttatgttc caattgaaca ctttccattt ttgattatga
   104641 tcaaaggaga agattattct ttttaccaaa catatgcgga tcaaatcact tataataaga
   104701 acaagagatc tttctcgatc aatccctttg tccctcattc ttcgagaata agaaagatcc
   104761 ttttcgagtt tgaatttgtt catttggaat ctgggttctt ctacttatac ttatttattt
   104821 acttatactt attgattttc tattgatttt catttttatt ttgttttatt ctttattttt
   104881 atttcatttc gattttttgt ctttccctct ctttttttta ttcccttcta tcattcctta
   104941 agtcccatag ttttgatcct gtagaatctg acccattttc tcatcgagcg aagggtacga
   105001 atcagatttt tttttcgatc aaaagtaata tgtgaaatct tcggtttttt cctcttcctc
   105061 tatcccctat cccataggta cagcgtttga atcaatagag aaccttttct tctgttctgt
   105121 atgaatcgat attattacat tccaattctt tcccgatacc ttccaaggaa aatcaaaaat
   105181 tggatccaaa aaaaattaac gggttggtgt gagcttatcc atgcggttat gcactcttca
   105241 aatcaaatag gaatccattt tctgaaggat tctggctttc gtgctttggt gagtcgtccg
   105301 agatcttttc gatgacctat gttgtgttga agggatatct ataagatccg atccattgcg
   105361 taaggcccgc gcaacggaac cggggaaagt atacagaaaa gacagttctt ttctattctt
   105421 ttctattata ttagtattag ttagttgccc cggctcggtg agttctttct tccgtgatga
   105481 actgttggta tcagtcctat attttttctc tgtggaccga ggagaaaggg ggctccgcgg
   105541 gaagagggtt gtaccatgaa gagaagcaag gaggtcaacc tgtttcaaat atacaacatg
   105601 gattctagca atgcaatgta gttggaccct catgtcgatc cgaatgaatc agtctttcca
   105661 cggaagtcta ttcttgcctg ctaggcaaga ggataacaag ttacaaattc tgtctcggta
   105721 agacatgtat ttctattact atttaataaa tgaagtagtt aatggtgggg ttaccattat
   105781 cctttttgta gtgacgaatc ttgtatgtgt tcctaagaaa agttgtccat ttcatttttg
   105841 aggtttcaaa aaaagggcgt ggaaacacat agaactcttg aatggaaatt gaaaagagat
   105901 gtagccttcg gaaatggtaa gatctttggc gcaagaagaa cggggtgatc catcttgact
   105961 tggttctgct tcctatcctt tttttttaac cgagtcgggt tcttctccta ccagtatcga
   106021 atagaacatg ctgaacaaaa tcctcttcat gtaaaaccta ggtcggaaaa atcgtacgga
   106081 ttttatgaaa ccatgtgcta tggctcgaat ctgtagtcaa tcctatttcc gataggagca
   106141 gttgacaatt gaatccaatt tttcccatta tttgctgtaa tagtgcgaaa agaaggcccg
   106201 gctacaagtt aagttgttta ggaatagtgg cgttgagttt ctctaccctt tgacttagga
   106261 ttagtcagtt ctatttctcg ataggggcct ggacgggata taactcagcg gcagagtgtc
   106321 accttgacgt ggtggaagtc atcagttcga gcctgattat cccaaaaccc aatgtgagtt
   106381 tttctatttt gacttgctcc cccgccgtga tcgaacgaga atggataaga ggcttggggg
   106441 aatggatccg atagggtagg gatgactata ttgctgggag cgaactccag gctaatatga
   106501 agcgcatgga tacaagttat gccttggcat gaaagacaat tccgaatcag ctttgtctac
   106561 gaacaaggaa gctataagta atgcaactat gaatctcatg gagagtttaa tcctagctca
   106621 ggatgaacgc tggcggtatg cttaacacat gcaagtcgga cgggaagtgg tgtttccagt
   106681 ggcggacggg tgagtaacgc gtaagaacct gcccttggga ggggaacaac aactggaaac
   106741 ggttgctaat accccgtagg ctgaggagca aaaggaggaa tccgcccaag gaggggctcg
   106801 cgtctgatta gctagttggt gaggtaatag cttaccaagg cgatgatcag tagctggtct
   106861 gagaggatga tcagccacac tgggactgag acaaggccca gactcctacg ggaggcagca
   106921 gtgaggaatt ttccgcaatg ggcgaaagcc tgacggagca ataccgcgtg gaggtagaag
   106981 gcccacgggt cgtaaacttc ttttctcgga gaagaagcaa tgacggtatc tgaggaataa
   107041 gcatcggcta actctgtgcc agcagccgcg gtaaaacata ggatgcaagt gttatccgga
   107101 attattgggc gtaaagcgtc tgtaggtggc ttttcaagtc cgtcgtcaaa tcccagggct
   107161 caaccatgga caggcgttgg aaactattaa gctggagtat ggtaggggca gagggaattt
   107221 ccggtggaac ggtgaaatgt gctgagatcg gaaggaacac caatggcgaa agcactctgc
   107281 tgggccgaca ctgacactga gagacgaaag ctaggggagc gagtgggatt agtgaccccg
   107341 atagtcctag ccgtaaacga tggatactag gcgctgtgcg tatcgacccg tgcagtgctg
   107401 tagctaacgc gttaagtatc ccgcctggga agtacgttcg caagaatgaa actcaaagga
   107461 attgacgggg gcccgcacaa gcggtggagc atgtggttta attcgatgct aagcgaagaa
   107521 ccttaccagg gcttgacatg ccgcgaatcc tcttgaaaga gaggggtgcc ttcgggaacg
   107581 cggacacagg tggtgcatgg ctgtcgtcag ttcgtgccgt caggtgttgg gttaggtccc
   107641 gcaacgagcg caacccttgt gtttagttgc caccattagg tttggaaccc tgaacagact
   107701 gctggtgtta agccggagga aggagaggat gaggtcaagt catcatgccc cttatgccct
   107761 gggccactca cgtgctacaa tgggtgggac aaagggtcgc gaccccgcga gggtgagcta
   107821 accccataaa cccgtcctca gttcggattg taggctgcaa ctcgcctgca tgaagcagga
   107881 atcgctagta atcgccggtc agccatacgg cggtgaattc gttctcgggc cttgtacaca
   107941 ccgcccgtca cactagagga gctggccatg tccaaaatcc taaccttaac cgcaagaagg
   108001 gggggtatgc cgaaggcttg gccagtgatt ggagtgaagt cgtaacaagg tagccgtact
   108061 ggaaggtgcg gctggatcac ctccttttca gggagagcta atgcttgttg ggtattttgg
   108121 tttgacactg cttcacaccc aaaaagaagc gagttacgtc tgagctaagc atggacaact
   108181 tttctttgga tatagaagtc ttctttcgtt tctcgacggt gaaataagaa ataagaccaa
   108241 gctcatgagc ttattatcct aggtcggaac acgttgataa gatccctttt ttacgtcccc
   108301 atgtccctcc cgtgtggcga catggggacg taaaaaagaa ggagaggaat ggggtttctc
   108361 tcgcttttga catagcaggc ctcccactgg gaggcccgca cgacgggcta ttagctcagt
   108421 ggtagagcgc gcccctgata attgcgtcgt tgtgcctggg ctgtgagggc tctcagccac
   108481 atggatagtt caatgtgctc atcagcgcct gacccgggga tgtggatcat ccaaggcaca
   108541 ttagcatggc gtactcctcc tgttcgaatc ggagtttgaa accaaactta tcctcaggag
   108601 gatagatggg gcgattcagg tgagatccaa cgtagatcca actttctatt cactcgtggg
   108661 atccgggcgg tccggggggg accaccacgg ctcctctctt ctcgagaatc catacatccc
   108721 ttatcagtgt atggacagct atctctcgag cacaggttta ggttcggcct caatgggaaa
   108781 atggagcacc taacaacgca tcttcacaga ccaagaacta cgagatcacc cctttcattc
   108841 tggggtgacg gagagatcat accattcgag cctttttttt catgcttttc ccgaaggtct
   108901 ggagaaagca gcaatcaata ggatttccct aatccttcct tcccgaaggg aagaacgtga
   108961 aattcttttt cctttccgta gggaccagga gattggatct agccataaca taagaagaat
   109021 gcttggtata ataaataact cacttcttgg tctttgaccc cctcagtcac tacgagcgcc
   109081 tcccgatcag tgcaatggga tgtgtctatt tatctatctc ttgactcgaa ataggagcag
   109141 gtttgaaaaa ggatcttaga gtgtctaggg ttggaccagg agggtctctt aacgtcttct
   109201 tttttcttcc catcggagtt atttcacaaa gacttgccat ggtaagggga agggtggaac
   109261 aagcaaagca cacttgtaga gcgcagtaca gcggatagct gtatgctgcg ttcgggaagg
   109321 atgaatcgct cctgaaaaag aatctattga ttctccccca attggttgga tcgtaggtgc
   109381 gatgatttac ttcacgggcg aggtctctgg ttcaagtcca ggatggccca gcggcgccgg
   109441 ggaaaagaat agaagaagca tctgactcct tcatgcatgc tccacttggc tcggggggat
   109501 atagctcagt tggtagagct ccgctcttgc aattgggtcg ttgcgattac gggttggatg
   109561 tctaattgtc caggcggtaa tgatagtatc ttgtacctga accggtggct cactttttct
   109621 aagtaatggg gaagaggacc gaaacatgcc actgaaagac tctactgaga caaagatggg
   109681 ctgtcaagaa cgtagaggag gtaggatggg cagttggtca gatctagtat ggatcgtaca
   109741 tggacgatag ttggagtcgg cggctctccg agggatccca gatgagggaa ccctcgggaa
   109801 gaggatcaag ttggcacttg cgaacagctt gatgcactat ctcccttcaa ccctttgagc
   109861 gaaatgtgac aaaaggaagg aaaatccatg gaccgacccc atcgtctcca ccccgtagga
   109921 actacgagat caccccaagg acgccttcgg catccagggg tcacggaccg accatagacc
   109981 ctgttcaata agtggaacgc attagctgtc cgctctccgg ttgggcagta agggtcggag
   110041 aagggcaatc actcgttctt aaaaccagca ttcttaaaac caaagagtcg ggcggaaaaa
   110101 gggggagagc tctctgttcc tggttctcct gtagctggat tctccggaac cacaagaatc
   110161 cttagaatgg gattccgact cagcaccttt tgatattttg agaagagttg ctctttggag
   110221 agcacagtac gatgaaagtt gtaagctgtg ttcggggggg agttattgtc tatcgttggc
   110281 ctctatggta gaatcagtcg gggaggcccg agaggcggtg gtttaccctg tggcggatgt
   110341 cagcggttcg agtccgctta tctccagcct gtgaacttag ccgaaactat gatagcaccc
   110401 aatttttacg attcggcagt tcgatctatg atttatcatt catggacgtt gataagatcc
   110461 ttccatttag cagcacctta ggatggcacg ttaacgttaa tggcgaggtt caaacgagga
   110521 agaaaggctt acggcggata cctaggcacc cagagacgag gaagggcgta gcaagcgacg
   110581 aaatgcttcg gggagttgaa aataagcata gatccggaga ttcccgaata ggtcaacctt
   110641 tcgaactgct gctgaatcca tgggtaggca agagacaacc tggcgaactg aaacatctta
   110701 gtagccagag gaaaagaaag caaaagcgat tcccgtagta gcggcgagcg aaatgggagc
   110761 agcctaaacc gcgaaaacgg ggttgtggga gagcaataca agcgtcgtgc tgctaggcga
   110821 agcggttgaa tactgcaccc cagatggcga aagtccagta gccgaaagca tcactagctt
   110881 acgctctgac ccaagtagca tggggcacgt ggaatcccgt gtgaatcagc aaggaccacc
   110941 ttgcaaggct aaatactcct gggtgaccga tagcgaagta gtaccgtgag ggaaaggtga
   111001 aaagaacccc catcggggag tgaaatagaa catgaaaccg tgagctctca agcagtggga
   111061 ggagaatgcg atctctgacc gtgtgcctgt tgaagaatga gccggcgact cataggcagt
   111121 ggcttggtta agggaatcca ccggagccgt agcgaaagcg agtcttcata gggcgagtgt
   111181 cactgcttat ggacccgaac ctgggtgatc tatccatgac caggatgaag cttggatgaa
   111241 actaagtgga ggtccgaacc gactgatgtt gaagaatcag cggatgagtt gtggttaggg
   111301 gtgaaatgcc actcgaaccc agagctagct ggttctcccc gaaatgcgtt gaggcgcagc
   111361 ggttgactgg acatctaggg gtaaagcact gtttcggtgc gggccgcaat agcggtacca
   111421 aattgaggca aactctgaat actagatatg actccaagaa tactagatac gatttcaaaa
   111481 taacggaggt caaggtcggc cagtgagacg atgggggata agcttcatcg tcgagaggga
   111541 aacagcccgg atcaccagct aaggccccta aatgaccgct cagtgataaa ggaggtgggg
   111601 gtgcagagac acccaggagg tttgcccaga agcagcgacc cttgaaagag tgcgtaatag
   111661 cttactgatc gagcgccttt gcgccgaaga tgaacggggc taagcgatct gccgaagctg
   111721 tgggatgtaa aaatgcatcg gtaggggagc gttccgcctt agatagaagc acccgtgcaa
   111781 gcgggtgtgg acgaagcgga agcgagaatg tcggcttgag taacgcaaac attggtgaga
   111841 atccaatgcc ccgaaaacct aagggttcct ccgcaaggtt cgtccacgga gggtgagtca
   111901 gggcctaaga tcaggccgaa aggcgtagtc gatggacaac aggtgaatat tcctgtacta
   111961 ccccttgttg gtcccgaggg acggaagagg ctaggtgagc cgaaagatgg ttatcggttg
   112021 aaggacccaa cgtgaactaa ttaagaaggg gtagagaaaa tacttcgagc caacgtccga
   112081 gtaccaggcg ctacggcgcc tgaagtaact aactcatgtc atactcccag gaaaagctcg
   112141 aacgaccttc aacaaaaggg tacctgtacc cgaaaccgac acaggtgggt aggtagagaa
   112201 tacctagggg cgcgagacaa ctctctctaa ggaactcggc aaaatagctc tgtaacttcg
   112261 ggagaagggg tgccccctaa ggaagggggt cgcagtgacc aggcccgggc gactgtttac
   112321 caaaaacaca ggtctccgca aagtcgtaag accatgtacg ggggctgacg cctgcccagt
   112381 gccggcgggt taaggaagtt ggtgacctga tgacagggga gccagcgacc gaagctccgg
   112441 taaacggcgg ccgtaactat aacggtccta aggtagcaaa attccttgtc gggtaagttc
   112501 cgacccgcac gaaaggcgta acgatctggg cactgtctcg gagagaggct cggtgaaata
   112561 gacatgtctg tgaagatgcg gactacctgc acctggacag aaagacccta cgaagcttta
   112621 ctgttcactg ggattgactt tgggattatc ctgcgcagtt taggtggggg gcgaagaagg
   112681 cccccttacg ggggggcccg agccagaatt gagataccac tctggaagag ccagaattct
   112741 aaccttgtgt caggacctac gggccaaggg acagtctcag gtagacagtt tatatggggc
   112801 gtaggcctcc caaaaggtaa cggaggcgtg caaaggtttc ctcgggtcgg acggaatcgt
   112861 tcctcgagtg caaagacaga agggagcttg actgcaagac ccacccgtcg agcagggacg
   112921 aaagtcggcc ttagtgatcc gacggtgccg agtggaaggg ccgtcgctca acggataaaa
   112981 gttactctag ggataacagg ctgatcttcc ccaagagacc acatcgacgg gaaggtttgg
   113041 cacctcgatg tcggctcttc gccacctggg gctgtaggcc gttccaaggg ttgggctgtt
   113101 cgcccattaa agcggtacgt gagctgggtt cagaacgtcg tgagacagtt tggtccgtat
   113161 ccggtgtggg cgttagagca ttgagaggac ttttccctag tacgagagga ctgggaagga
   113221 cgcacctctg gtgtaccagt tatcgtgccc acggtaaacg ctgggtagcc aagtgcggag
   113281 cggataactg ctgaaagcat ctaagtagta agcccacccc aagatgaatg ctctcctatt
   113341 ccgacttccc cagagcctcc ggcagcatag ccgagacagc gacgggttct ctgcccctgc
   113401 ggggatggag tgacagaagt attgagaata caagataagg tcacggcgag acgagccgtt
   113461 tatcattacg ataggtgtca agtggaagtg cagtgatgca tgcagctgag gcatcctaac
   113521 agaccgagag atttgaacct tgttcctaca tgacctgatc aattcgatca ggcattcgcc
   113581 atctattttc attgttcaac tgttttataa catgaaaaaa caaacaaaaa actctgccct
   113641 tccatccggg cgggcagagt tttttgtgtc ccttccagtc aagaattggg gcctcacaat
   113701 cactagccaa tatgaatatg cttttctctc atgtcttttt tcgtcgttca tggttcgata
   113761 ttctggtgtc ctaggcgtag aggaaccaca ccaatccatc ccgaatttgg tggttaaact
   113821 ctactgcggt gacgatactg taggggaagt cctgcggaaa aatagctcga cgccagaatg
   113881 ataaaataac acctcttatt ttataaaata tgaaaaatgc aaaggtcgtc ttattcaaaa
   113941 cccgacatct cttctctccc acttcacacc tcggaacgca ctgttcttat agagagaaaa
   114001 gcgctttcac accttcttaa cccgaaatga aagaggggaa aggttccggt actcccggga
   114061 acagatccgg tggggacggg gtgggcctgt agctcagagg attagagcac gtggctacga
   114121 accacggtgt cgggggttcg aatccctcct cgcccacaac cggcccaaaa gggaaggacc
   114181 tttcctttac ctatgggggt aggaaaatca tgatcgggat agcggacgca aagctatgga
   114241 acttgggtat gggtcttttg tcgagccttg actttttctt tatcgtgaat tgtaatataa
   114301 ttacacggcg cacgcctggt ccgaatcagc atatttatgt tttacccccc gtaactcttc
   114361 ctcagccagg cttgtgcgga atagcagaac aagtacaagt attagtagca tagcaaaaat
   114421 gcgttcctca ttattgtttg ctcgcggtaa ttgtggccga tcgggagaat ggatgactgc
   114481 atctttgatg cactgctagt acatcatctg agaatgatta attcgctaat tgtaaatagc
   114541 ccgggggctt tttataaggg attatcccgg atctacgcca ggtattgacg gtgattctca
   114601 aatatcgcag aacagaatgt gatacgatga gatagaatgc aatagaaaca aagaaaggga
   114661 acgggttacc tactcctgtc aaaacgagcc ctttcatttt ttaataaaaa tttaatcaaa
   114721 tctccccaag taggattcga acctacggcc agtcagttaa cagccaaccg ctctaccact
   114781 gagctactga ggaacaacgg gtgattcgat ctcataaagt tcaactaccg ttctcaaccc
   114841 acgaacaata tgagtacgaa gcttccttcg taactcccgg aacttcttcg tagtggctcc
   114901 gttccatccc catttcatag ggaacctcaa agtggctcta tttcattaga cattatatta
   114961 taaaatatca ttataaacat tataaaataa taagaaaatt attttcttta taattccaat
   115021 tccattcatt taatatctct ttggttggaa tcattgacat aagagatgta tggtctcttt
   115081 ctatatattt agagtctact gtattccagt taaaaaatga tgatataata tcatataata
   115141 atcaataaat tgcaatacaa atacaaataa ataggaggaa gttttcaatg attttaaaat
   115201 ttgttctatt aggtgattca ttatccaaga taacgaattc cgctgttata gttggactct
   115261 attatggatt tttgaccgtg ttctccacag ggcccttttg tttattcttt cttcgaactt
   115321 tggttctgga acaaggagaa gacgagcaga cagcaacagg agtcggtttg attatgggac
   115381 agtttttcat gcttgtatca atctattata cgcccctgca tttaatattg gatagacctc
   115441 atacaataac tgccctagtt ataccatatc ttttttttaa tttcttctgg aacaataaca
   115501 ggtattttgt agattatgta tctactacta gaaatccatc aatacgtaag ctcaacattc
   115561 aatgtataat actgaataat atagtttttc aactactcaa ccattttgtt ttaccaagtt
   115621 caacactagc cagattactc aacatttata tgtttcgatg caacgacaag atcttattta
   115681 taacaggtgc tttttttagt ttgttcatta tccaaatact ttttattaag tggcttcaat
   115741 tagtcgtatt ctggatatgg caaagtaatt acattaaacc taataggtac attattatgg
   115801 aatttaaaga taatctgatt cgattcttta atattctctt atttatcact tgtctattct
   115861 atttcggcag aaagcccttt gcaactgtac ctcttcttat ttgtaaaagg ttcactaaca
   115921 cctccaaggg ggaggaaaat gaagaagaac ccgacgtaga aataactcta gaagacttgg
   115981 gttacgatta ccgagaagaa gaatatccgc acaaaataaa tgaaacgcta gtgaatggaa
   116041 aagaaaaaac aaaggatgaa ttccacttta actttaacct taacacggac tcttatcaag
   116101 aacaagaatt ttggaagtta gatttagaaa gtaaagaaaa acaatatcac aatctttctt
   116161 ggtttgaaaa accgcttatc actcttcttt tcgactatag acgatgggtt cgtccatttc
   116221 gatataaacg aaatgctcaa tttgaaaatc ctgtacgaga tgaaatgtca caatattttt
   116281 tttatacatg tccaagtgat ggaaaacaaa aaatatcttt tacatatccg ccaagtttat
   116341 caactttttc agaaatgata gaacaaaaga tatctttgta cacaaccgaa gaactatccc
   116401 acgaggataa ttcttgggtt tatactaatg aacaaaaaaa gcacaccttg agtaatgaat
   116461 taataaatcg aataaaaact ctagaaaaaa aaaaaagata ccatgtttca gatgtgctcg
   116521 agaaaagaat cagattatgc gatgataagg atgaaatgga atgcttacct aaaccgtacg
   116581 atcctttatt aaacggacca tatcgcggaa aaataaaaac cacagaatta aattcaggtc
   116641 caatcgagga tgatttaata acttctacag atgcctggat aaataaaatt tacagtctac
   116701 ttcctaatga ttccgaagaa tttgaatatc aaaattatca agagacaaat gttggtcatt
   116761 tcttaacctc aaacgatgaa gtcccaaatg atcaaaatta ttttcctgag atagaagaaa
   116821 tcagaaaaga agttcctcga cgggtataca aataccaatt catcgacgaa ttagcaagaa
   116881 ccgaaggagg gggagaccaa caagaatcaa agaaggatca tggaattcgt ataagaaaat
   116941 cccaatcgat tgtcgcttat actaagcagg gacaactaac tcccagtgtt tatagagaat
   117001 cagaagaacc tcctactagc tcccgtcgtg attcttctag ttttatttct cgtgatagtg
   117061 atgatgatga tgatggcccg aaacagcata atgtgagacg ttacccacgg agaccagatt
   117121 ttcgtcggta tctaatcaaa ggatccatgc gtgctctaag acgtaaaatt cttccttctt
   117181 ggggatgggg aagagtacat gcgaagtcgc catttttttt ggatgtgata acaggcagac
   117241 atttagccat tctaatagaa atctacgaaa caatactggt cccttttaaa attttagatc
   117301 gcgtttttag gtttagtgat ttgttgtatc gcgcgaagag gtattggttg tatcgcgcgg
   117361 atagtgattg gttgtatagt gattgggcgg atgttgatcg ggcggatagt ggttgggtgg
   117421 atagagaaag agaaccggaa tttgtaattt ccgatttgga ggaggaagaa gagaataaaa
   117481 acaacgaaaa agcagagaca gagaaagaaa gtctaaatca aataagggaa aaattagagg
   117541 tagaacgacg tgaacaacta tcagacagtt gggataccta tggtcaaaca acaaggagtt
   117601 tgctgttact aacccaatcg cttcttagaa aatacattct attgccttca ttgataatag
   117661 ctaaaaatgt cgcccgtatg ttattattcc aattacccga gtggcgccag gattttgcag
   117721 attggcgtga agaaaggcat attagatgca cttatgaggg tagtccttta tcagaaacag
   117781 agtttccaaa tgattggtta aataatggtt ttcagataaa aattttgtat cctttccgtc
   117841 tgagaccttg gcgaaaatct aaagtaccat cccgtcttag agatacaacg aaaaaaaaaa
   117901 tgacaagaga tctatcttgt tcttgttttt taacagtctg gggaaaacaa gcggaagtcc
   117961 ccttcggtcc tactctagaa gtaccttctt tttttaaacc tattcggaaa gagctaaaaa
   118021 aaaaaattat aaaagtggca aaaagattgg ctcgagttct aagaatttct aaaaaaacga
   118081 aaaaaaaggt ttcaaagatt gaaagacggg ttgacaaaaa aatgatagtt atggaacgaa
   118141 gaatgaaaga aaaagggaaa gtcaaagatt ctacaatcag taataagatt accgacgaat
   118201 taccccaagc caagaaacgg ttaaaccgtt tatttttaaa aaaaaaaaga aaaattcttg
   118261 ctcgtagcac ggccataatc aggaatcaaa tagaacaaat cgcagaagac aagaaaaaaa
   118321 tcattctaac tccagatata aatattagcc ctaacgagac aaattgtgct gataaaaatt
   118381 cagaattgca aaaaaatatt tggcaaatat tcaaaagaaa gagtacccga ttaagacgta
   118441 aattatacta ctttctcaaa tatttcattg aaagaatata caacgatatc cttcatcgta
   118501 ccattaagac tcttaggacc aatgcactac ttttccttga atcaacaaaa aaaacgatca
   118561 aaaaattcac aagtcaaaaa gggattgacc aaacaatgga agagtctaat attaataatg
   118621 agaattcaaa gattgattgt gatttatcct cttcctcttt gtcacaagca tatgtacttt
   118681 atgcattatc acaagttaat aacaaatatc acttgaaatc tgtacttcaa tataacggga
   118741 cccatctttt tcttaaagat agaatcaagg attattgtgg gacacgagga ctatttgatt
   118801 tcaaaaaaaa gcataaaaaa gtttataagt ctggaatgaa taaatggaaa aattggttaa
   118861 agaatcatca tcaatacaat ttatctcaaa ctcaatggtc tcgattagta ccacaaaaat
   118921 ggagaaatag agtcagttgt acaactcaaa aaaaagactc aataatattg gattcatatt
   118981 catataaaaa taaaaaagaa aaattaattc cttacagggc aagacaaaaa acaaaattaa
   119041 aaaaaaacta caaatatgat cttctagcac ataaatatat gaattatgag ggtggagggg
   119101 acttctatat ttatgcatca ccattacaag taaacagagg ccgaaaattt ccatatattt
   119161 tcaatacaca aaaaacacat aaacccgaag tattttatgt actagtagat atagatctta
   119221 gtgattatct agaaggatct agtccaaaaa atatggatag aaaatatttt gattttaaaa
   119281 tgcccgagtt ttgttttgac gaacttcgcg atacttatac taaaaaaaat ttctggatct
   119341 atactgattt ctggattaag atgcatattg gtatcgatat taatcaatat tatcaaatta
   119401 atcaacatta tgaactaatt tatagtagaa agctttatcc tctcgcaact caaaataaaa
   119461 aaagaaaaaa acaactttat gattggatag gaatgcgtcc agaaaggctt cccctaccaa
   119521 atctggaatc ttggttcttc ccagaatttg tacaacctta tcatgcatat aggattaaac
   119581 catggtttaa tccaaccgaa tatcttgttc ttagctttcg tggaaataaa aaaaaaaaaa
   119641 taagttatag ttatagagaa tttaaacata aaaagagaaa actattagag agtcagaagg
   119701 aaaaagaagt agagagtcag aaggaaaaaa aagtagagag tcagaaggaa aaaaaagtag
   119761 agagtcagaa ggaaaaaaaa gtagagagtc agaaggaaaa aaaagtagag agtcagaagg
   119821 aaaaaaaagt agagagtcag aaggaaaaag aagtagagag tcagaaggaa aaagaagtag
   119881 agagtcagaa ggaaaaaaaa gcattacaat atttcttact gaatcatttt tttatttttc
   119941 aattaagatg ggaacgtgat ttgaatgata aaattttaga ggatttcaag atatattctc
   120001 tactacttag actgcacaat ccattgagaa ttgctatatc ctcaattaaa aggggacagc
   120061 ttaatttaga acttttgtgt tttaaagaaa gtactttaaa tgttaaaaga ttgattaaag
   120121 ggggaatcct ttttattgaa ccgactcgtc tctttaaaca aagggatgta gattttctta
   120181 tatatcaaat cataggtatt tcattgatca ataagaataa acaaactgat agaagattat
   120241 atgttcctgt cataagtatt tcattgatca ataggaataa acaaattgat agaagatata
   120301 tatatgttcc tgaaaagatt ctatctacta gacgtcgtcg agagttgaga attctaactt
   120361 gtttcaattc caggaagggg aatgttgtag acgtagatag gaatctggta tttttcaatg
   120421 gaaacaccat aaggaactgt ggacagtttt tgaaaaagga caagcatttt aatacaaata
   120481 aaaacaaatt aattaaattc aaattgtttc tttggcccaa ttatcgatta gaagatttag
   120541 cttgtatgaa tcggtattgg tttgatacca ataatggtag tcattttagt atgttaagaa
   120601 tacagacgca tctactaaac cattcagaat tgtatgctga attacttgat agtgaattaa
   120661 aagataatat atttaatata taattaattt aatttaaaca gtatacttaa tattttattt
   120721 atattatttt atttatattt atttataaat aaaataatat aaataaataa taagtaaaaa
   120781 ataaacatgt ataaattaaa ttaaataaat atgaatataa ataaatataa ataaaataat
   120841 atgtaaataa tataaaatat gataataata tattaactaa attaagttat ataatattta
   120901 aatattaata aattatatta ctaatatata tatatactaa tataaatata ctaacataat
   120961 ttaattataa ttatataata atatactaat ataacaatat acaataaact ataacaatat
   121021 ttaatgatat atatgtataa ttatgtataa tatgataact tatatatata tatatatata
   121081 tattataatt atgtgtagtg tgtagtgcgt gagtgagaca ttcgatatac gaaggccgaa
   121141 agatatacac atatgttgtg ttacattatg atacataata ctgaatttaa tggcctatca
   121201 actgaatcta gaaatgaatt gacgaaatct ttttaggtac aatacaaaga aatcattccc
   121261 tttggtgagt gcaggaatat attatacctt tctatccaaa tcaaaaaaat tgaaatttga
   121321 tttggatagt atcgtatata taagagtaag agaaaaccat ttttgtgttt accagaaaat
   121381 gaccaacatt attatttctg atcagtaaaa taaaaaaaaa atggaaaatt ctttgatttt
   121441 atggtcaaaa acttatttat ctcaatcatt tcacaagaaa aagaagaaaa agaagaaaac
   121501 aagggatctg tcgaatttca agtattcagt ttcaccaata agatacggag aattacttca
   121561 catttggaat cgcataaaaa agatttttta tctcagaggg gtttacaaat aattctggga
   121621 aaacgtcaac ggctgctggc gtatttgtca aagaaaaata gagtacgtta taagaaatta
   121681 attagtcagt tggatattcg agagccagaa actcgttaat tcaaagattc gtttgaatta
   121741 tttttttttt ttagattttt atattttgtt taattttgac cgaacctcgt tttgaaaaat
   121801 tcatagaata atgaattggg gaaaaaagat atgactgtac cggctacaag aaaagatctt
   121861 atgatagtca atatgggtcc tcaccaccca tcaatgcacg gtgttcttcg actgatcgtt
   121921 actctcgatg gtgaagatgt tattgactgt gaacccatac taggttattt acacagagga
   121981 atggaaaaaa ttgcggaaaa ccgaacaatt gtacaatatt tgccttatgt aacgcgttgg
   122041 gattatctag ctactatgtt cacagaagca ataacagtaa atgcaccaga acaattggga
   122101 aatattcaag tacctcaaag agccagctat atcagagtaa ttatgctaga gctgagtcgt
   122161 atagcttctc atttgttatg gcttggacct tttatggcag atattggcgc acagactccc
   122221 tttttttata ttttcagaga gagggaattg atttatgatc tatttgaagc tgccacaggt
   122281 atgcgaatga tgcataatta tttccgtatc ggaggagtag ctgctgattt acctcatggc
   122341 tggatagata aatgtttgta tttttgcgat tattttttaa caggaattga cgaatatcaa
   122401 aaacttatta cgctaaatcc cattttttta gaacgagttg aaggagtggg cattattggg
   122461 ggagaggaag caataaattg gggcttatcg ggaccaatgt tacgagcttc cggaatccaa
   122521 tgggatcttc gtaaagttga tcaatatgag tgttacaatg aattcgattg ggaagtccaa
   122581 tggcaaaaag aaggagactc attagctcgt tatttagtac gaatcggcga aatggcagaa
   122641 tccataaaaa ttattcaaca ggctctagaa ggaattccgg ggggacccta tgaaaattta
   122701 gaagtccgac gagcaaaaga ttccgaatgg aatgattttg aatatggatt cattagtaaa
   122761 aaaccttcac ccaattttga attgtcaaaa caagaacttt acgtcagagt agaagcccca
   122821 aaaggggaat taggcatttt tctgatagga gatcagagtg ttttcccctg gagatggaaa
   122881 attcgtccgc caggtttcat caatttgcaa attttgcctc agctagttaa aagaatgaaa
   122941 ttggctgata tcatgacgat actaggtagt atagatatta ttatgggaga agttgatcgt
   123001 tgaaatgata attgatataa cagaagtaca aactatcaat tctttttctg gatcggaatt
   123061 cttaaaagag gtttatgaac ttatatggct ctttgtccct atttttatcc tgatatttgg
   123121 aatcataata ggtgtattag taattgtgtg gttagaaaga gaaatatccg cagggataca
   123181 gcaacgtatt ggaccagaat atgccggtcc gttaggaatt cttcaagctt tagcggatgg
   123241 taccaagcta ctttttaaag aggatctcct accgtctaga ggggatagtc gtttgttcag
   123301 tgccgggcca acaatagcgg tcatatctat tttactaagt tatttagtaa ttccttttgg
   123361 gtatcacctt gttctagccg atctcagtat aggtgttttt ttatggatcg ccatttcaag
   123421 tattgttcct attggacttc ttatgtcagg atatgggtcg aataataaat attctttttc
   123481 aggtggtcta cgagctgctg ctcaatccat tagttatgaa ataccattaa ctccatgtgt
   123541 gttatcaata tctctacgtg tgattcgtta gaacatgaac ttttctttat ttttaggaaa
   123601 gggattaaat gtattgaata gatatagttt ttttattcat cattcagatt taggtcaatg
   123661 ggttaaacta gatagtcata tgagtgaaac aaaacagctt ataaattcgc agtaagaaaa
   123721 ttcattctca ttccctatgt acaagagtaa agtggaagta aacataagca gtgtaaactg
   123781 tttaccccaa ggttgaaatt gcttgattag tcttcatgtc ttgaagcggg tacaaaggat
   123841 caactgtatg gagtttcaac tatagtcttg tacgtattac catacgggag atcaatcaaa
   123901 aatgggtgga caagtaggaa caccaagata cgcaaaagat tagtaataga gataatgtaa
   123961 agtctcaaaa gaggcattta cgcataaaat gaatcaaaat aagggcttta agttggtaga
   124021 aatgataaag cagtacttcc ttataggatt ccgatctaga gtatgctcct attcactgat
   124081 taaagaaatg actatcaaga acgaattaat cctctttttt cagaataccc cctctcttct
   124141 gagaaacaag aacaggaaca aaagaaacag aattcaatat atggaatggg aaaataactg
   124201 aataataaaa aatatcttta gttattcttt ctttactgta tccagcaatt cttacataca
   124261 aaaattcatg aattagtggc taattctttc tttttcgtaa tccagtaaaa aaagatgggc
   124321 cgaactatct tgtctattta caaaaatgag tattttattg aagtaataaa ttattactga
   124381 acaaagaaaa tttctttttt taagagaatg agatcaattc ggaagcgctt ttttctagca
   124441 aacagaatta cctcggtcta attttggact ctctaatcta tctttattct attttttccc
   124501 caatagataa ttaatgttaa tactaaacta gtccttatat ttatttgtgg ccgtagagga
   124561 gccgtatgaa actgaggttt catgtacggt tctggaatag cgacggaaac agtgatgtta
   124621 tcgccgacta taattatcta acagttcaag tacagttgat atagttgagg cacagtcaaa
   124681 atatggtttt tgggggtgga atctgtggcg tcagcctata ggatttatag tttttttaat
   124741 ttcgtctcta gcagaatgtg agagattacc ttttgattta ccagaagcag aggaggaatt
   124801 agtagcaggt tatcaaaccg aatattcagg tatcaaatac ggtttgtttt acgtcgcttc
   124861 ttatctaaat ttattagttt cttcattatt tgtaacagtt ctttacttag gtgggtggaa
   124921 tttctctctt ccgtacatat ttcttcctga acttttcgga ataaataaaa tagggggtat
   124981 ctttgggatg acaattggta tctttattac attagctaaa gcctatttgt tcctgtttat
   125041 tcctatcgca acaagatgga ctttgcctag gatgagaatg gaccaactat taaatcttgg
   125101 atggaaattt cttttaccta tctctctagg taatctatta ttgacaactt cttctcaact
   125161 tgtttcacta taaatataaa taacagaata caataacgct attctagatt cataatctct
   125221 ctcaaacaag agaaagaaat atcaatttct ttatataatg gatatatacg atatgtttcc
   125281 tatggtgact ggattcatga attatggtca acaagcagta cgagctgcaa ggtatattgg
   125341 tcaaggtttt atgattacct tatcccatgc aaatcgttta cctgtaacta ttcaatatcc
   125401 ttatgaaaaa tcaatcacat cagagcgttt ccggggtcga atccatttcg aattcgataa
   125461 atgtattgct tgtgaagtat gtgttcgtgt atgtcctata gatctacccg ttgtagattg
   125521 gagattggaa acagatatta aaaagaaaca attacttaat tatagtattg atttcggggt
   125581 ctgtatattt tgtggtaact gtgtcgagta ttgtccaaca aactgtttat caatgactga
   125641 agagtatgaa ctttctgctt atgatcgtca cgaattgaat tataatcaaa ttgcattggg
   125701 tcggttacca atatcaataa taggagatta cacaattcaa acaattatga attcaactca
   125761 aatcaacaaa acagacaagg ataaacctct tcattcaaag acgattacca attagtatta
   125821 gtaagatcct ttttttgata tatttgatta tatttgatat atatttgttg atttgatata
   125881 tatatattat ttgtatatat tatatatttt atatatatta tgttttatat attatatttg
   125941 attgagatat tgaaatttta agatattgag atataataac ataatgagat ataataacat
   126001 aattaataaa taatataaat aaaaaaaaac ataacaaaaa acataacata atataataca
   126061 taatataata agtaatataa tatataggta acataatatt atatatattt tatatatata
   126121 ttattgtata ttataatata tatattataa tatatatatt atatatatat tatactgtta
   126181 tactatactg tatgttatat atatgtatta tttataatat gtttatatta taatatgttt
   126241 atattataat atgtattaaa tattaataat aaataatata aaaataatta ataataaata
   126301 atataaaaaa ttatattaat aataaatata gttagttaat aatataataa ataatagtat
   126361 tatattaaaa aaaaaatata ataaaaaaat ataataagat aaatatatct acattaatcc
   126421 aatacaatac ataaactcac actacattaa attaagatcc aactcaatta gatatgtagc
   126481 atatacaaga aaaaaaaata gggtaacttt ttctactgga ttattcaaaa aggtcataaa
   126541 aaattttaac ttatctatat tttatacatt atatataatg gatttaactg gaccaataca
   126601 tgatattctt gtagtatttc tgggattagc tcttatatta gggggcttag gagtagtttt
   126661 acttaccaat ccgatttatt ctgccttttc tttgggattg gttcttgttt gtatatcctt
   126721 attctatatt ctattgaact cctattttgt agctgctgca cagctcctta tttatgtggg
   126781 agctataaat gtcttaatca tatttgctgt gatgttcatg aagggttcag aatattccaa
   126841 tgatttctat ctttggaccg tgggagatgg ggtcacttcg ctagtttgta caagtattct
   126901 tttttcacta attactatta tcccagatac atcatggtac gggattattt ggactacaaa
   126961 atcaaaccac attatagagc aggaccttat aagtaatgtt caacaaattg ggattcattt
   127021 atcaacagat ttttttcttc catttgaact aatttctata attcttttag ttgccttgat
   127081 aggtgcaatt actatggctc gtcaataata aaataatata ataattagta ttatataata
   127141 aatacttaaa tactaaatac ttagcttagt attaataaaa tacttaagat taacactcca
   127201 aaaaaaaaga ggcctttttg tcatgtgtta ttgttaccct tcaaatcaaa tatattttga
   127261 tatttatagt tcatatatga atgatattaa tctaagagac ctgtatataa aaagtattcc
   127321 aaggcatttc attctacctt ttcttctatc tcttctatcg tgaatgcttt cttttgtcct
   127381 agattttgtc ctggaattat gactctctga aatttttatt ttagaaaaaa cttaaagcag
   127441 ttgaattgtt tgttgaaatc aattgagatt gataaggagt tagtcaatga tgtttgagca
   127501 tgtacttttt ttgagtgcat atttgttttc tatcggtatt tatggattga tcacaagtcg
   127561 aagcatggtt agagcactta tgtgtcttga gcttatacta aattcggtta atattaatct
   127621 tgtcacattt tctgacttgt ttgataatcg acaattaaag ggagacattt tctcgatctt
   127681 tgttatagct attgcagcgg ctgaagcagc tattggtcta gctattgttt cgtcgatcta
   127741 tcgtaacaga aaatcaacgc gtatcaatca atcaaatttg ttgaataaat agtcctatcc
   127801 taatgatatg actaaattgt aatcaataat tatatacata taatttaata ctcataaata
   127861 gaatataaaa taaattaaaa tacatattat attacatatt atatactaat tacattacat
   127921 attatatatt aattacatat gccaagataa taaataaaat acaaacaaac catatatata
   127981 taatatatat aattaattaa atcaaaatga aaaaattaat aaaaaaatta acacaaaaga
   128041 taaatacaaa aagagataaa acgagattcg tccaccccct actaaatatt taattccttc
   128101 actcgcaaag aaactgacaa ccccaacact gtttataatt ccatcaatta tgcatctatc
   128161 aaaaaaatga attagtttag ccaatcctct tatactccgg gttacgaccc ttgcgtagaa
   128221 gaaatctata taaccactat tatacgacca gttgtataca atatttacta tttggtccaa
   128281 aaaaactctt ttaggactta ttttaacaaa tgaattgatt aagtccaaat ttttgaaata
   128341 tgaataagca gatccataaa aaattgatgc tacaaatatt ccgaaaaaag ctatacttac
   128401 tgaaaaaaat gcatttgtca aaaattcata ccagtctacg gaataatccg aatttgtatg
   128461 taaaagattt ttcgatggag ccaaccattt tgataataga tcaaaatcca tttcctcttg
   128521 accaaaagca attcctatgg atccaataaa caaagtaaat actactaata taagcaaagg
   128581 aaataacata gtattgtccg attcgtgggg atacgtagaa gtatattttt tcaaagaacg
   128641 ggtagtaaag tattgcatcc gatttattac attcccatca aattgatatg tatttttagg
   128701 aaaaaaatac acgctttcat tattattcat tgtcgtcgag aaaagtaaat tcatgttgat
   128761 tgccttaggt acttcttttc cccataaaga tattgaataa aataagctac tttgatctcc
   128821 actataattt tgaaaacgaa catgtaaata tccttcaaag gtaagtaaat acacccgaaa
   128881 catataaaat gcagttagtc ctgttgtaaa acaagctatt actgcgaaaa ttggtgaata
   128941 caaccaactt tcattaagaa tttcatcttt ggaccaaaaa caagcaagag gaggaatacc
   129001 acaaagagaa agtgtaccta ataaaaacgt agttcttgta attggaacat atcttgttaa
   129061 accgcccata agaaccatat tctgactttt atcgggtgaa tatccaacaa ggggttccat
   129121 tgaatgaata atggatccgg atcccaaaaa caataatgct ttagaatagg catgggtgat
   129181 caaatgaaat agagcagctc ggtaagaacc tagccctagg gctaacataa tataacccaa
   129241 ttgagacatt gtagaatagg ctaaacttct tttaatatct ctttgagcaa gagccaaggt
   129301 cgctcctaat aatagtgttg ttatacctat caaagaaatg agattcatta tgtaaggtat
   129361 gcctatgaaa agaggaagaa gacgagccac aagaaaaatt cccgccgcta ccatagtagc
   129421 agcatgtata agagccgaaa tgggagtagg tccctccatg gcatcaggta accatatgtg
   129481 aagggggaat tgtgcggatt tagcaactgc accgaggaat aatagggaag cacacaaagt
   129541 agcaaataag gaattaacct cattattatg aatcaactta ttaaatgttt cgaacaaatc
   129601 ccggaattca aaacttcctg ttatccaata aaaacctaag attcctaata acaaaccaaa
   129661 atcccctaca cggttagtta caaaagcttt ttggcaagca cttgctgcaa ttggtcgtgt
   129721 gaaccaaaaa cctattaata aatacgaaca cattcctacc aattcccaaa aaatataaat
   129781 ttgtaccaaa ttggaactag taactaatcc caacattgaa gcattggaaa aactcatata
   129841 agcaaaaaat ctcaaatatc cttgatcatg agacatataa ttgtcactat aaataagaac
   129901 cataattcca acagtagtga ttaatattaa cattatagaa gtaagcggat caataaaata
   129961 tccgaactct aaggaaaaat cattattgat ggtccaagac catagatatt gataaatgaa
   130021 acttccattt atttgttgaa tagacagatt ggccgaaaaa atcatagcta tgcttagcaa
   130081 taaaatacta ggaaaagccc acatacgacg aatctttttt gttgctgttg gaacaagtag
   130141 aagtccaaat actattgaca tagtaacagg gagtgtaagg aaaggtatta tccatgcata
   130201 ttgatatgta tgttccataa gaaagcaaaa tttaaaattt tttcttatta atttaattat
   130261 aattgtttcc gattcaccaa ctcttatcta tttctatttc ggaaagaaca agaataaaag
   130321 aaatcagcaa taaaattatg aaaaattcaa ggattttaat ccttaattta tctgattttt
   130381 cccatatatt attaaataat tcaaaaagat ccaattcgct tgatcaaacg atatgaccaa
   130441 ataactaggt caaaattatt acctggttat ttactaaaga taaattttta ttaaattaaa
   130501 attaagatcc aaaagaaaat ataaaatttt tatttttaat tattctactg ttttgatgat
   130561 ttataaccat ataatatagt aaaaaaaagt tacaccaaca aaaaataaag tacttggttc
   130621 agatatggat ccagtatctg ctaataacat aattcaataa taagaaactt tattatctat
   130681 tataattaaa atatttaaag taattattta attcaccatg gaactgattg attgaattca
   130741 aattcaatag tcaaacttat gcttatcgta aatagaatcc tacaatattt cttatttagc
   130801 atagaactaa aataagatat tactagatat tactaaaatt acctttatcc agtaatgtct
   130861 tgtttaagaa actaattata gtagttttat ttaaattaaa attatgaata ggcactctga
   130921 aattgatcaa ttaaattaat agaaaatcaa atttaaataa tttgaaattg tatatgtata
   130981 ggaaaaagta ttaatgtttt ttatttatta aatgtgttat aaaaatatca gactaaaatc
   131041 aaataaaata tgagttggaa acttttttgt tctttctgaa tggcaatcaa tttcttttta
   131101 ttagtggtaa tagataccgt aaacacagat tcaaatgggg ctataaaata aggataacaa
   131161 aacaatcaat actagttttt ttttttgatt tgaagattgt atttgtatgt aatagagata
   131221 cgaaaaagaa aaagcataaa ataaactaga ataggaaaag attattatca aagcttttct
   131281 agtacaaaga aaggctatat gggatttgca taaaataaat aaatacaata tatttttttg
   131341 tttgttaggt aagaaactat tttttatgtt atgaaaaatt gttatctatg taataagtta
   131401 agtatagata ataaacaatg aaaaagggtt gatccttttt gaacaataca tgtctttcac
   131461 atccaatgat aaaaatgact aactcttttt tttaaaatgg cagttccaaa aaaacgtact
   131521 tctatgtcaa aaaaacgtat tcgtaaaagt atttggaaga aaaaaggata tttggctgcg
   131581 ctaaaggctc tttctttagc taaatcagta tccacaggac attcaaaaag ttttttttgc
   131641 gacaaacaag taataaaata ataaggcctt ggactaatct gaattgacat agttcaaata
   131701 attaaaaatt caaactttta tttattttat aagacaaatg agtcgcatta aattaatttg
   131761 tgttttgttt taaattcttc aatttaatat gagctagaac taactgttgt ggtatgtaga
   131821 agaggatttt ctctgtcata ctgtttttaa ctattattat ctaatttttc tattttttct
   131881 tttaatttaa attaaaagaa aaaatagata cgaagtttca tttttttttt tcattatact
   131941 ataatttcgt gaaatgataa ttttgattta ccgcaactaa ctttttgtga aaagtaaatt
   132001 acaatataga ttgcaactct tttttgttat atgtttagtc aattgatttg tttgataaat
   132061 cttcccataa atattatacg aaacaaagaa tactattagt aatacaattt catgataccg
   132121 aattacgtaa tatgtaatat gtaaacattt taaatatttt aatttaaaca atattacgtt
   132181 aaatccttga ctttaatctc aacgattcaa tatgaatgag ctattattat ttcaagcaag
   132241 ccgccatggt gaaaacggta gacacgctgc tcttaggaag cagtgtttaa aacatctcgg
   132301 ttcgaatccg agtggcggca tcctctaaaa aaaaattaac gatcctataa tttatttaat
   132361 ttaattcctg attttaattc tgtgtgtaat tggactcctt ctatgctatt tgtaacttta
   132421 gaacatatct taaatcatat ctctttttcg atcatttcga ttgtaattac gattcatttg
   132481 atgacctttt tagtccacga aatcgtagca ttatgtgatt cgtcggaaaa ggggatgata
   132541 gctacttttt tgtcgataac aggattatta gttattcatt ggatttattc ggggcatttc
   132601 ccattaagta atttatacga atcattaatg ttcctttcgt ggagtttcgc tataattcat
   132661 atgattccta aaatatggaa tcataaaaat caaaatgatt taagcacaat aaccacacca
   132721 agtgctattt ttactcaagg ctttgccact tcgggtcttt caactgaaat gcaacaatct
   132781 gcaatattag tacctgctct acggtcccat tggttaatga tgcacgtaag tatgatgtta
   132841 ttgagttatg cagctctctt agttggatcc ttattttcaa ttgctcttct agtcattaca
   132901 tttcgaaaaa atatcgaaag ttttggtaaa aacaagaatt tatttattag ttcatttttc
   132961 tttagtgaga tcaaatactt gaatgaaaac ggaaatgttt tacaaaatac ttctttttct
   133021 tcttttaaaa attattacaa atatcaattg atacaaagat tggattattg gagttctcgt
   133081 gtaattagtc taggatttct ttttttaact ataggtattc tctctggagc agtatgggct
   133141 aatgagacgt ggggatccta ttggaattgg gaccctaaag aaacttgggc atttattact
   133201 tggaccgtat atgcgattta tttacatact agaacaacca aaagttggca aggtgtaaat
   133261 tcagcaattg cggcttctat aggatttctg ataatttgga tatgctattt tggggttaac
   133321 ctattaggaa taggactgca tagttatggt tcattcatat taacttagat accaatttaa
   133381 tttagcatct aattgaataa acttattgaa gaataaataa aaaccgtccc acagataaag
   133441 aaagaaagtt tgtgtaagtt ttttttagaa ccgtttaact ttttgagtta aacggttcta
   133501 aaaaaaactt gagatataat gtatccatta caattataat tcacttccaa taatgacttt
   133561 ttgttttatt catgaagact atctatcgta ataattagat agaatggctt gtaccttttc
   133621 aactgataat gaaatcacca aatcaggata aagaccaatc actattacgg gtataaagat
   133681 acagatcgaa acaaataatt ctcgcggtcc agaatctaca aaaaaagagt ttggaagatt
   133741 gaataactta tatccataga acatctggcg taacatagat aatgaataaa taggagttaa
   133801 tatcattcca attgccatta caaaagtaat tagtattttt ggtattaaaa gatattttga
   133861 actggtaatt attccaaaaa atactaccga ttccgcaaca aaaccactca tccctggcaa
   133921 tgcaagagaa gccattgaga aactaatgaa catagtaaag atttttggca ttggaataga
   133981 tatccccccc atttcatcaa gataaacaag acgtattcta tcacaatttg ttccccccaa
   134041 gaaaaaaagg gcagcaccaa taaatccatg agaaagtaat tgtaaaatag ctccattaag
   134101 tcctgtgttg gttatcgaag caattcctat aattgtgaaa cccatgtgag atacagaaga
   134161 ataggctatt ctctttttta aattgcgttg accgagagag gttgaagcag cataaattat
   134221 ttgtattgtt cccgctatta ccaaccatgg tgaaaatatg gaatgagcgt gggataaaaa
   134281 ttccatattg atccgaatca atccatatgc tcccattttt aataagattc cggctagaag
   134341 catacatgta ctgtaatgtg cttccccatg ggtatcttgt aaccatgtat gtaggggtat
   134401 aatcggtgat ttgacagcat aagcaataag aaagccaaaa tataatatta tttccaatgc
   134461 tgcgggatac gactgattag ctaatgtttc aaaatttaat gttggttcat tggaaccata
   134521 taaacccata cctagaactc ctattaaaag aaaaatggaa cccccggcag tgtataaaat
   134581 aaattttgta gccgagtaca gacgtttccc ccccccccac atggataaaa gtaaataaac
   134641 aggaattaat tctaactccc acatgataaa aaaaagtaaa aggtctcgag aagaaaatga
   134701 tcctatttga ccactgtaca ttactaacat caggaaatga aacaatcgcg aatctcgagt
   134761 aactggccaa gccgctaaag tagctaaggt agtgataaat cctgtcaata aaatgggtcc
   134821 tatcgaaagt ccatcgattc caagtctcca gtgaaaatca aaaatattta tccatttaaa
   134881 atcctcttct aattggatta acggatcgtc caattgaaaa tgataacaga atgcacaggt
   134941 cgttataaga agttccaata tacaaatacc tatagtatac cagcgaacta ccttatttcc
   135001 cttatgcggg agaaaaaaaa tagaagagcc cgcaaatata ggaaaaacaa taattattgt
   135061 taaccaagga aaataactcg tggtaaaaac aagatacact ttgaccagaa aaacccgtac
   135121 tcaatattaa taaaatattt tttatttaat tctgagcgtg ggtttttgtc agtaaatagg
   135181 aatcaaatga ttcaagtgga tttttttcat aacgtatcag taagctaggg ccatactgcg
   135241 agttgtttca tgccataaat agacacggac actcaaaaaa tccgttggac aggcggattc
   135301 acatctctta caacctacac agtcctcggt tcttggagcg gaggcaattt gcttagcttt
   135361 acatcccggc caaggtatca tttccaaaac atcggtaggg caggcccgca cacattgagt
   135421 acatcctata catgtatcat aaatctttac tgaatgtgac attggatcta taagcttcag
   135481 ttttgaacat aaaaattttc gacctggttc tgataaaatc aacaataaat aaataaataa
   135541 atccatatat tgtagatacc agatgaatca gtggtttacc agaatttttt ttagaatcta
   135601 tatgcatact tttggatctg ttcatgagaa aagggccaag agactttgat ttctatttta
   135661 tcaaacatag tgatacgaat tgtccatatt atatgctaat actaataaag taagactcta
   135721 aaaatcggtg aatataactt aactgataaa ataatattaa ttatgttagt agcattttat
   135781 atattggaat tataaagaaa ataattttct tattatttta taatgttata ttatatttat
   135841 ataatgtaat attatattta tttatttatt tactatgtat tatatatata tagtattata
   135901 tacatataat atataattta aattaatcat gaaataaatt tatgtataaa caaataaaaa
   135961 taaaatatta gaatattaaa tatataaata aaaatattag gtattaaaat aaatttagag
   136021 tatattatac ttataaggag agcatattat ttgttattat tatttaatac tattatactt
   136081 atttatattt aatattatta caattatcta tattataatt aattatacat tacttatcta
   136141 tacaatattt acaatatatg tatatactat tttatattaa atattaatac tatatatata
   136201 tattaatact atatattaat tatatattaa taataatata tatatattta ttatttaata
   136261 atatttatat ttttataaaa tttttaatat tgattattgc aatataaaga attactacaa
   136321 taaaaaatat aatacaataa aaaatatata aatatatagg atataaaaat agttgtaaat
   136381 cttactttag ttagttatat tgtaaatata tagttaatta caaatattac tttggtcgtt
   136441 ataaaaaata tttaaaaata aaattttttt attaattttt tcattttgat ttaattaatt
   136501 atatatatta tatatatatg gtttgtttgt attttattta ttatcttggc atatgtaatt
   136561 aatatataat atgtaatgta attagtatat aatatgtaat ataatatgta ttttaattta
   136621 ttttatattc tatttatgag tattaaatta tatgtatata attattgatt acaatttagt
   136681 catatcatta ggataggact atttattcaa caaatttgat tgattgatac gcgttgattt
   136741 tctgttacga tagatcgacg aaacaatagc tagaccaata gctgcttcag ccgctgcaat
   136801 agctataaca aagatcgaga aaatgtctcc ctttaattgt cgattatcaa acaagtcaga
   136861 aaatgtgaca agattaatat taaccgaatt tagtataagc tcaagacaca taagtgctct
   136921 aaccatgctt cgacttgtga tcaatccata aataccgata gaaaacaaat atgcactcaa
   136981 aaaaagtaca tgctcaaaca tcattgacta actccttatc aatctcaatt gatttcaaca
   137041 aacaattcaa ctgctttaag ttttttctaa aataaaaatt tcagagagtc ataattccag
   137101 gacaaaatct aggacaaaag aaagcattca cgatagaaga gatagaagaa aaggtagaat
   137161 gaaatgcctt ggaatacttt ttatatacag gtctcttaga ttaatatcat tcatatatga
   137221 actataaata tcaaaatata tttgatttga agggtaacaa taacacatga caaaaaggcc
   137281 tctttttttt tggagtgtta atcttaagta ttttattaat actaagctaa gtatttagta
   137341 tttaagtatt tattatataa tactaattat tatattattt tattattgac gagccatagt
   137401 aattgcacct atcaaggcaa ctaaaagaat tatagaaatt agttcaaatg gaagaaaaaa
   137461 atctgttgat aaatgaatcc caatttgttg aacattactt ataaggtcct gctctataat
   137521 gtggtttgat tttgtagtcc aaataatccc gtaccatgat gtatctggga taatagtaat
   137581 tagtgaaaaa agaatacttg tacaaactag cgaagtgacc ccatctccca cggtccaaag
   137641 atagaaatca ttggaatatt ctgaaccctt catgaacatc acagcaaata tgattaagac
   137701 atttatagct cccacataaa taaggagctg tgcagcagct acaaaatagg agttcaatag
   137761 aatatagaat aaggatatac aaacaagaac caatcccaaa gaaaaggcag aataaatcgg
   137821 attggtaagt aaaactactc ctaagccccc taatataaga gctaatccca gaaatactac
   137881 aagaatatca tgtattggtc cagttaaatc cattatatat aatgtataaa atatagataa
   137941 gttaaaattt tttatgacct ttttgaataa tccagtagaa aaagttaccc tatttttttt
   138001 tcttgtatat gctacatatc taattgagtt ggatcttaat ttaatgtagt gtgagtttat
   138061 gtattgtatt ggattaatgt agatatattt atcttattat atttttttat tatatttttt
   138121 ttttaatata atactattat ttattatatt attaactaac tatatttatt attaatataa
   138181 ttttttatat tatttattat taattatttt tatattattt attattaata tttaatacat
   138241 attataatat aaacatatta taatataaac atattataaa taatacatat atataacata
   138301 cagtatagta taacagtata atatatatat aatatatata ttataatata tatattataa
   138361 tatacaataa tatatatata aaatatatat aatattatgt tacctatata ttatattact
   138421 tattatatta tgtattatat tatgttatgt tttttgttat gttttttttt atttatatta
   138481 tttattaatt atgttattat atctcattat gttattatat ctcaatatct taaaatttca
   138541 atatctcaat caaatataat atataaaaca taatatatat aaaatatata atatatacaa
   138601 ataatatata tatatcaaat caacaaatat atatcaaata taatcaaata tatcaaaaaa
   138661 aggatcttac taatactaat tggtaatcgt ctttgaatga agaggtttat ccttgtctgt
   138721 tttgttgatt tgagttgaat tcataattgt ttgaattgtg taatctccta ttattgatat
   138781 tggtaaccga cccaatgcaa tttgattata attcaattcg tgacgatcat aagcagaaag
   138841 ttcatactct tcagtcattg ataaacagtt tgttggacaa tactcgacac agttaccaca
   138901 aaatatacag accccgaaat caatactata attaagtaat tgtttctttt taatatctgt
   138961 ttccaatctc caatctacaa cgggtagatc tataggacat acacgaacac atacttcaca
   139021 agcaatacat ttatcgaatt cgaaatggat tcgaccccgg aaacgctctg atgtgattga
   139081 tttttcataa ggatattgaa tagttacagg taaacgattt gcatgggata aggtaatcat
   139141 aaaaccttga ccaatatacc ttgcagctcg tactgcttgt tgaccataat tcatgaatcc
   139201 agtcaccata ggaaacatat cgtatatatc cattatataa agaaattgat atttctttct
   139261 cttgtttgag agagattatg aatctagaat agcgttattg tattctgtta tttatattta
   139321 tagtgaaaca agttgagaag aagttgtcaa taatagatta cctagagaga taggtaaaag
   139381 aaatttccat ccaagattta atagttggtc cattctcatc ctaggcaaag tccatcttgt
   139441 tgcgatagga ataaacagga acaaataggc tttagctaat gtaataaaga taccaattgt
   139501 catcccaaag atacccccta ttttatttat tccgaaaagt tcaggaagaa atatgtacgg
   139561 aagagagaaa ttccacccac ctaagtaaag aactgttaca aataatgaag aaactaataa
   139621 atttagataa gaagcgacgt aaaacaaacc gtatttgata cctgaatatt cggtttgata
   139681 acctgctact aattcctcct ctgcttctgg taaatcaaaa ggtaatctct cacattctgc
   139741 tagagacgaa attaaaaaaa ctataaatcc tataggctga cgccacagat tccaccccca
   139801 aaaaccatat tttgactgtg cctcaactat atcaactgta cttgaactgt tagataatta
   139861 tagtcggcga taacatcact gtttccgtcg ctattccaga accgtacatg aaacctcagt
   139921 ttcatacggc tcctctacgg ccacaaataa atataaggac tagtttagta ttaacattaa
   139981 ttatctattg gggaaaaaat agaataaaga tagattagag agtccaaaat tagaccgagg
   140041 taattctgtt tgctagaaaa aagcgcttcc gaattgatct cattctctta aaaaaagaaa
   140101 ttttctttgt tcagtaataa tttattactt caataaaata ctcatttttg taaatagaca
   140161 agatagttcg gcccatcttt ttttactgga ttacgaaaaa gaaagaatta gccactaatt
   140221 catgaatttt tgtatgtaag aattgctgga tacagtaaag aaagaataac taaagatatt
   140281 ttttattatt cagttatttt cccattccat atattgaatt ctgtttcttt tgttcctgtt
   140341 cttgtttctc agaagagagg gggtattctg aaaaaagagg attaattcgt tcttgatagt
   140401 catttcttta atcagtgaat aggagcatac tctagatcgg aatcctataa ggaagtactg
   140461 ctttatcatt tctaccaact taaagccctt attttgattc attttatgcg taaatgcctc
   140521 ttttgagact ttacattatc tctattacta atcttttgcg tatcttggtg ttcctacttg
   140581 tccacccatt tttgattgat ctcccgtatg gtaatacgta caagactata gttgaaactc
   140641 catacagttg atcctttgta cccgcttcaa gacatgaaga ctaatcaagc aatttcaacc
   140701 ttggggtaaa cagtttacac tgcttatgtt tacttccact ttactcttgt acatagggaa
   140761 tgagaatgaa ttttcttact gcgaatttat aagctgtttt gtttcactca tatgactatc
   140821 tagtttaacc cattgaccta aatctgaatg atgaataaaa aaactatatc tattcaatac
   140881 atttaatccc tttcctaaaa ataaagaaaa gttcatgttc taacgaatca cacgtagaga
   140941 tattgataac acacatggag ttaatggtat ttcataacta atggattgag cagcagctcg
   141001 tagaccacct gaaaaagaat atttattatt cgacccatat cctgacataa gaagtccaat
   141061 aggaacaata cttgaaatgg cgatccataa aaaaacacct atactgagat cggctagaac
   141121 aaggtgatac ccaaaaggaa ttactaaata acttagtaaa atagatatga ccgctattgt
   141181 tggcccggca ctgaacaaac gactatcccc tctagacggt aggagatcct ctttaaaaag
   141241 tagcttggta ccatccgcta aagcttgaag aattcctaac ggaccggcat attctggtcc
   141301 aatacgttgc tgtatccctg cggatatttc tctttctaac cacacaatta ctaatacacc
   141361 tattatgatt ccaaatatca ggataaaaat agggacaaag agccatataa gttcataaac
   141421 ctcttttaag aattccgatc cagaaaaaga attgatagtt tgtacttctg ttatatcaat
   141481 tatcatttca acgatcaact tctcccataa taatatctat actacctagt atcgtcatga
   141541 tatcagccaa tttcattctt ttaactagct gaggcaaaat ttgcaaattg atgaaacctg
   141601 gcggacgaat tttccatctc caggggaaaa cactctgatc tcctatcaga aaaatgccta
   141661 attccccttt tggggcttct actctgacgt aaagttcttg ttttgacaat tcaaaattgg
   141721 gtgaaggttt tttactaatg aatccatatt caaaatcatt ccattcggaa tcttttgctc
   141781 gtcggacttc taaattttca tagggtcccc ccggaattcc ttctagagcc tgttgaataa
   141841 tttttatgga ttctgccatt tcgccgattc gtactaaata acgagctaat gagtctcctt
   141901 ctttttgcca ttggacttcc caatcgaatt cattgtaaca ctcatattga tcaactttac
   141961 gaagatccca ttggattccg gaagctcgta acattggtcc cgataagccc caatttattg
   142021 cttcctctcc cccaataatg cccactcctt caactcgttc taaaaaaatg ggatttagcg
   142081 taataagttt ttgatattcg tcaattcctg ttaaaaaata atcgcaaaaa tacaaacatt
   142141 tatctatcca gccatgaggt aaatcagcag ctactcctcc gatacggaaa taattatgca
   142201 tcattcgcat acctgtggca gcttcaaata gatcataaat caattccctc tctctgaaaa
   142261 tataaaaaaa gggagtctgt gcgccaatat ctgccataaa aggtccaagc cataacaaat
   142321 gagaagctat acgactcagc tctagcataa ttactctgat atagctggct ctttgaggta
   142381 cttgaatatt tcccaattgt tctggtgcat ttactgttat tgcttctgtg aacatagtag
   142441 ctagataatc ccaacgcgtt acataaggca aatattgtac aattgttcgg ttttccgcaa
   142501 ttttttccat tcctctgtgt aaataaccta gtatgggttc acagtcaata acatcttcac
   142561 catcgagagt aacgatcagt cgaagaacac cgtgcattga tgggtggtga ggacccatat
   142621 tgactatcat aagatctttt cttgtagccg gtacagtcat atcttttttc cccaattcat
   142681 tattctatga atttttcaaa acgaggttcg gtcaaaatta aacaaaatat aaaaatctaa
   142741 aaaaaaaaaa taattcaaac gaatctttga attaacgagt ttctggctct cgaatatcca
   142801 actgactaat taatttctta taacgtactc tatttttctt tgacaaatac gccagcagcc
   142861 gttgacgttt tcccagaatt atttgtaaac ccctctgaga taaaaaatct tttttatgcg
   142921 attccaaatg tgaagtaatt ctccgtatct tattggtgaa actgaatact tgaaattcga
   142981 cagatccctt gttttcttct ttttcttctt tttcttgtga aatgattgag ataaataagt
   143041 ttttgaccat aaaatcaaag aattttccat ttttttttta ttttactgat cagaaataat
   143101 aatgttggtc attttctggt aaacacaaaa atggttttct cttactctta tatatacgat
   143161 actatccaaa tcaaatttca atttttttga tttggataga aaggtataat atattcctgc
   143221 actcaccaaa gggaatgatt tctttgtatt gtacctaaaa agatttcgtc aattcatttc
   143281 tagattcagt tgataggcca ttaaattcag tattatgtat cataatgtaa cacaacatat
   143341 gtgtatatct ttcggccttc gtatatcgaa tgtctcactc acgcactaca cactacacat
   143401 aattataata tatatatata tatatatata agttatcata ttatacataa ttatacatat
   143461 atatcattaa atattgttat agtttattgt atattgttat attagtatat tattatataa
   143521 ttataattaa attatgttag tatatttata ttagtatata tatatattag taatataatt
   143581 tattaatatt taaatattat ataacttaat ttagttaata tattattatc atattttata
   143641 ttatttacat attattttat ttatatttat ttatattcat atttatttaa tttaatttat
   143701 acatgtttat tttttactta ttatttattt atattatttt atttataaat aaatataaat
   143761 aaaataatat aaataaaata ttaagtatac tgtttaaatt aaattaatta tatattaaat
   143821 atattatctt ttaattcact atcaagtaat tcagcataca attctgaatg gtttagtaga
   143881 tgcgtctgta ttcttaacat actaaaatga ctaccattat tggtatcaaa ccaataccga
   143941 ttcatacaag ctaaatcttc taatcgataa ttgggccaaa gaaacaattt gaatttaatt
   144001 aatttgtttt tatttgtatt aaaatgcttg tcctttttca aaaactgtcc acagttcctt
   144061 atggtgtttc cattgaaaaa taccagattc ctatctacgt ctacaacatt ccccttcctg
   144121 gaattgaaac aagttagaat tctcaactct cgacgacgtc tagtagatag aatcttttca
   144181 ggaacatata tatatcttct atcaatttgt ttattcctat tgatcaatga aatacttatg
   144241 acaggaacat ataatcttct atcagtttgt ttattcttat tgatcaatga aatacctatg
   144301 atttgatata taagaaaatc tacatccctt tgtttaaaga gacgagtcgg ttcaataaaa
   144361 aggattcccc ctttaatcaa tcttttaaca tttaaagtac tttctttaaa acacaaaagt
   144421 tctaaattaa gctgtcccct tttaattgag gatatagcaa ttctcaatgg attgtgcagt
   144481 ctaagtagta gagaatatat cttgaaatcc tctaaaattt tatcattcaa atcacgttcc
   144541 catcttaatt gaaaaataaa aaaatgattc agtaagaaat attgtaatgc ttttttttcc
   144601 ttctgactct ctacttcttt ttccttctga ctctctactt ctttttcctt ctgactctct
   144661 actttttttt ccttctgact ctctactttt ttttccttct gactctctac ttttttttcc
   144721 ttctgactct ctactttttt ttccttctga ctctctactt ttttttcctt ctgactctct
   144781 acttcttttt ccttctgact ctctaatagt tttctctttt tatgtttaaa ttctctataa
   144841 ctataactta tttttttttt tttatttcca cgaaagctaa gaacaagata ttcggttgga
   144901 ttaaaccatg gtttaatcct atatgcatga taaggttgta caaattctgg gaagaaccaa
   144961 gattccagat ttggtagggg aagcctttct ggacgcattc ctatccaatc ataaagttgt
   145021 ttttttcttt ttttattttg agttgcgaga ggataaagct ttctactata aattagttca
   145081 taatgttgat taatttgata atattgatta atatcgatac caatatgcat cttaatccag
   145141 aaatcagtat agatccagaa atttttttta gtataagtat cgcgaagttc gtcaaaacaa
   145201 aactcgggca ttttaaaatc aaaatatttt ctatccatat tttttggact agatccttct
   145261 agataatcac taagatctat atctactagt acataaaata cttcgggttt atgtgttttt
   145321 tgtgtattga aaatatatgg aaattttcgg cctctgttta cttgtaatgg tgatgcataa
   145381 atatagaagt cccctccacc ctcataattc atatatttat gtgctagaag atcatatttg
   145441 tagttttttt ttaattttgt tttttgtctt gccctgtaag gaattaattt ttctttttta
   145501 tttttatatg aatatgaatc caatattatt gagtcttttt tttgagttgt acaactgact
   145561 ctatttctcc atttttgtgg tactaatcga gaccattgag tttgagataa attgtattga
   145621 tgatgattct ttaaccaatt tttccattta ttcattccag acttataaac ttttttatgc
   145681 ttttttttga aatcaaatag tcctcgtgtc ccacaataat ccttgattct atctttaaga
   145741 aaaagatggg tcccgttata ttgaagtaca gatttcaagt gatatttgtt attaacttgt
   145801 gataatgcat aaagtacata tgcttgtgac aaagaggaag aggataaatc acaatcaatc
   145861 tttgaattct cattattaat attagactct tccattgttt ggtcaatccc tttttgactt
   145921 gtgaattttt tgatcgtttt ttttgttgat tcaaggaaaa gtagtgcatt ggtcctaaga
   145981 gtcttaatgg tacgatgaag gatatcgttg tatattcttt caatgaaata tttgagaaag
   146041 tagtataatt tacgtcttaa tcgggtactc tttcttttga atatttgcca aatatttttt
   146101 tgcaattctg aatttttatc agcacaattt gtctcgttag ggctaatatt tatatctgga
   146161 gttagaatga tttttttctt gtcttctgcg atttgttcta tttgattcct gattatggcc
   146221 gtgctacgag caagaatttt tctttttttt tttaaaaata aacggtttaa ccgtttcttg
   146281 gcttggggta attcgtcggt aatcttatta ctgattgtag aatctttgac tttccctttt
   146341 tctttcattc ttcgttccat aactatcatt tttttgtcaa cccgtctttc aatctttgaa
   146401 accttttttt tcgttttttt agaaattctt agaactcgag ccaatctttt tgccactttt
   146461 ataatttttt tttttagctc tttccgaata ggtttaaaaa aagaaggtac ttctagagta
   146521 ggaccgaagg ggacttccgc ttgttttccc cagactgtta aaaaacaaga acaagataga
   146581 tctcttgtca tttttttttt cgttgtatct ctaagacggg atggtacttt agattttcgc
   146641 caaggtctca gacggaaagg atacaaaatt tttatctgaa aaccattatt taaccaatca
   146701 tttggaaact ctgtttctga taaaggacta ccctcataag tgcatctaat atgcctttct
   146761 tcacgccaat ctgcaaaatc ctggcgccac tcgggtaatt ggaataataa catacgggcg
   146821 acatttttag ctattatcaa tgaaggcaat agaatgtatt ttctaagaag cgattgggtt
   146881 agtaacagca aactccttgt tgtttgacca taggtatccc aactgtctga tagttgttca
   146941 cgtcgttcta cctctaattt ttcccttatt tgatttagac tttctttctc tgtctctgct
   147001 ttttcgttgt ttttattctc ttcttcctcc tccaaatcgg aaattacaaa ttccggttct
   147061 ctttctctat ccacccaacc actatccgcc cgatcaacat ccgcccaatc actatacaac
   147121 caatcactat ccgcgcgata caaccaatac ctcttcgcgc gatacaacaa atcactaaac
   147181 ctaaaaacgc gatctaaaat tttaaaaggg accagtattg tttcgtagat ttctattaga
   147241 atggctaaat gtctgcctgt tatcacatcc aaaaaaaatg gcgacttcgc atgtactctt
   147301 ccccatcccc aagaaggaag aattttacgt cttagagcac gcatggatcc tttgattaga
   147361 taccgacgaa aatctggtct ccgtgggtaa cgtctcacat tatgctgttt cgggccatca
   147421 tcatcatcat cactatcacg agaaataaaa ctagaagaat cacgacggga gctagtagga
   147481 ggttcttctg attctctata aacactggga gttagttgtc cctgcttagt ataagcgaca
   147541 atcgattggg attttcttat acgaattcca tgatccttct ttgattcttg ttggtctccc
   147601 cctccttcgg ttcttgctaa ttcgtcgatg aattggtatt tgtatacccg tcgaggaact
   147661 tcttttctga tttcttctat ctcaggaaaa taattttgat catttgggac ttcatcgttt
   147721 gaggttaaga aatgaccaac atttgtctct tgataatttt gatattcaaa ttcttcggaa
   147781 tcattaggaa gtagactgta aattttattt atccaggcat ctgtagaagt tattaaatca
   147841 tcctcgattg gacctgaatt taattctgtg gtttttattt ttccgcgata tggtccgttt
   147901 aataaaggat cgtacggttt aggtaagcat tccatttcat ccttatcatc gcataatctg
   147961 attcttttct cgagcacatc tgaaacatgg tatctttttt ttttttctag agtttttatt
   148021 cgatttatta attcattact caaggtgtgc tttttttgtt cattagtata aacccaagaa
   148081 ttatcctcgt gggatagttc ttcggttgtg tacaaagata tcttttgttc tatcatttct
   148141 gaaaaagttg ataaacttgg cggatatgta aaagatattt tttgttttcc atcacttgga
   148201 catgtataaa aaaaatattg tgacatttca tctcgtacag gattttcaaa ttgagcattt
   148261 cgtttatatc gaaatggacg aacccatcgt ctatagtcga aaagaagagt gataagcggt
   148321 ttttcaaacc aagaaagatt gtgatattgt ttttctttac tttctaaatc taacttccaa
   148381 aattcttgtt cttgataaga gtccgtgtta aggttaaagt taaagtggaa ttcatccttt
   148441 gttttttctt ttccattcac tagcgtttca tttattttgt gcggatattc ttcttctcgg
   148501 taatcgtaac ccaagtcttc tagagttatt tctacgtcgg gttcttcttc attttcctcc
   148561 cccttggagg tgttagtgaa ccttttacaa ataagaagag gtacagttgc aaagggcttt
   148621 ctgccgaaat agaatagaca agtgataaat aagagaatat taaagaatcg aatcagatta
   148681 tctttaaatt ccataataat gtacctatta ggtttaatgt aattactttg ccatatccag
   148741 aatacgacta attgaagcca cttaataaaa agtatttgga taatgaacaa actaaaaaaa
   148801 gcacctgtta taaataagat cttgtcgttg catcgaaaca tataaatgtt gagtaatctg
   148861 gctagtgttg aacttggtaa aacaaaatgg ttgagtagtt gaaaaactat attattcagt
   148921 attatacatt gaatgttgag cttacgtatt gatggatttc tagtagtaga tacataatct
   148981 acaaaatacc tgttattgtt ccagaagaaa ttaaaaaaaa gatatggtat aactagggca
   149041 gttattgtat gaggtctatc caatattaaa tgcaggggcg tataatagat tgatacaagc
   149101 atgaaaaact gtcccataat caaaccgact cctgttgctg tctgctcgtc ttctccttgt
   149161 tccagaacca aagttcgaag aaagaataaa caaaagggcc ctgtggagaa cacggtcaaa
   149221 aatccataat agagtccaac tataacagcg gaattcgtta tcttggataa tgaatcacct
   149281 aatagaacaa attttaaaat cattgaaaac ttcctcctat ttatttgtat ttgtattgca
   149341 atttattgat tattatatga tattatatca tcatttttta actggaatac agtagactct
   149401 aaatatatag aaagagacca tacatctctt atgtcaatga ttccaaccaa agagatatta
   149461 aatgaatgga attggaatta taaagaaaat aattttctta ttattttata atgtttataa
   149521 tgatatttta taatataatg tctaatgaaa tagagccact ttgaggttcc ctatgaaatg
   149581 gggatggaac ggagccacta cgaagaagtt ccgggagtta cgaaggaagc ttcgtactca
   149641 tattgttcgt gggttgagaa cggtagttga actttatgag atcgaatcac ccgttgttcc
   149701 tcagtagctc agtggtagag cggttggctg ttaactgact ggccgtaggt tcgaatccta
   149761 cttggggaga tttgattaaa tttttattaa aaaatgaaag ggctcgtttt gacaggagta
   149821 ggtaacccgt tccctttctt tgtttctatt gcattctatc tcatcgtatc acattctgtt
   149881 ctgcgatatt tgagaatcac cgtcaatacc tggcgtagat ccgggataat cccttataaa
   149941 aagcccccgg gctatttaca attagcgaat taatcattct cagatgatgt actagcagtg
   150001 catcaaagat gcagtcatcc attctcccga tcggccacaa ttaccgcgag caaacaataa
   150061 tgaggaacgc atttttgcta tgctactaat acttgtactt gttctgctat tccgcacaag
   150121 cctggctgag gaagagttac ggggggtaaa acataaatat gctgattcgg accaggcgtg
   150181 cgccgtgtaa ttatattaca attcacgata aagaaaaagt caaggctcga caaaagaccc
   150241 atacccaagt tccatagctt tgcgtccgct atcccgatca tgattttcct acccccatag
   150301 gtaaaggaaa ggtccttccc ttttgggccg gttgtgggcg aggagggatt cgaacccccg
   150361 acaccgtggt tcgtagccac gtgctctaat cctctgagct acaggcccac cccgtcccca
   150421 ccggatctgt tcccgggagt accggaacct ttcccctctt tcatttcggg ttaagaaggt
   150481 gtgaaagcgc ttttctctct ataagaacag tgcgttccga ggtgtgaagt gggagagaag
   150541 agatgtcggg ttttgaataa gacgaccttt gcatttttca tattttataa aataagaggt
   150601 gttattttat cattctggcg tcgagctatt tttccgcagg acttccccta cagtatcgtc
   150661 accgcagtag agtttaacca ccaaattcgg gatggattgg tgtggttcct ctacgcctag
   150721 gacaccagaa tatcgaacca tgaacgacga aaaaagacat gagagaaaag catattcata
   150781 ttggctagtg attgtgaggc cccaattctt gactggaagg gacacaaaaa actctgcccg
   150841 cccggatgga agggcagagt tttttgtttg ttttttcatg ttataaaaca gttgaacaat
   150901 gaaaatagat ggcgaatgcc tgatcgaatt gatcaggtca tgtaggaaca aggttcaaat
   150961 ctctcggtct gttaggatgc ctcagctgca tgcatcactg cacttccact tgacacctat
   151021 cgtaatgata aacggctcgt ctcgccgtga ccttatcttg tattctcaat acttctgtca
   151081 ctccatcccc gcaggggcag agaacccgtc gctgtctcgg ctatgctgcc ggaggctctg
   151141 gggaagtcgg aataggagag cattcatctt ggggtgggct tactacttag atgctttcag
   151201 cagttatccg ctccgcactt ggctacccag cgtttaccgt gggcacgata actggtacac
   151261 cagaggtgcg tccttcccag tcctctcgta ctagggaaaa gtcctctcaa tgctctaacg
   151321 cccacaccgg atacggacca aactgtctca cgacgttctg aacccagctc acgtaccgct
   151381 ttaatgggcg aacagcccaa cccttggaac ggcctacagc cccaggtggc gaagagccga
   151441 catcgaggtg ccaaaccttc ccgtcgatgt ggtctcttgg ggaagatcag cctgttatcc
   151501 ctagagtaac ttttatccgt tgagcgacgg cccttccact cggcaccgtc ggatcactaa
   151561 ggccgacttt cgtccctgct cgacgggtgg gtcttgcagt caagctccct tctgtctttg
   151621 cactcgagga acgattccgt ccgacccgag gaaacctttg cacgcctccg ttaccttttg
   151681 ggaggcctac gccccatata aactgtctac ctgagactgt cccttggccc gtaggtcctg
   151741 acacaaggtt agaattctgg ctcttccaga gtggtatctc aattctggct cgggcccccc
   151801 cgtaaggggg ccttcttcgc cccccaccta aactgcgcag gataatccca aagtcaatcc
   151861 cagtgaacag taaagcttcg tagggtcttt ctgtccaggt gcaggtagtc cgcatcttca
   151921 cagacatgtc tatttcaccg agcctctctc cgagacagtg cccagatcgt tacgcctttc
   151981 gtgcgggtcg gaacttaccc gacaaggaat tttgctacct taggaccgtt atagttacgg
   152041 ccgccgttta ccggagcttc ggtcgctggc tcccctgtca tcaggtcacc aacttcctta
   152101 acccgccggc actgggcagg cgtcagcccc cgtacatggt cttacgactt tgcggagacc
   152161 tgtgtttttg gtaaacagtc gcccgggcct ggtcactgcg acccccttcc ttagggggca
   152221 ccccttctcc cgaagttaca gagctatttt gccgagttcc ttagagagag ttgtctcgcg
   152281 cccctaggta ttctctacct acccacctgt gtcggtttcg ggtacaggta cccttttgtt
   152341 gaaggtcgtt cgagcttttc ctgggagtat gacatgagtt agttacttca ggcgccgtag
   152401 cgcctggtac tcggacgttg gctcgaagta ttttctctac cccttcttaa ttagttcacg
   152461 ttgggtcctt caaccgataa ccatctttcg gctcacctag cctcttccgt ccctcgggac
   152521 caacaagggg tagtacagga atattcacct gttgtccatc gactacgcct ttcggcctga
   152581 tcttaggccc tgactcaccc tccgtggacg aaccttgcgg aggaaccctt aggttttcgg
   152641 ggcattggat tctcaccaat gtttgcgtta ctcaagccga cattctcgct tccgcttcgt
   152701 ccacacccgc ttgcacgggt gcttctatct aaggcggaac gctcccctac cgatgcattt
   152761 ttacatccca cagcttcggc agatcgctta gccccgttca tcttcggcgc aaaggcgctc
   152821 gatcagtaag ctattacgca ctctttcaag ggtcgctgct tctgggcaaa cctcctgggt
   152881 gtctctgcac ccccacctcc tttatcactg agcggtcatt taggggcctt agctggtgat
   152941 ccgggctgtt tccctctcga cgatgaagct tatcccccat cgtctcactg gccgaccttg
   153001 acctccgtta ttttgaaatc gtatctagta ttcttggagt catatctagt attcagagtt
   153061 tgcctcaatt tggtaccgct attgcggccc gcaccgaaac agtgctttac ccctagatgt
   153121 ccagtcaacc gctgcgcctc aacgcatttc ggggagaacc agctagctct gggttcgagt
   153181 ggcatttcac ccctaaccac aactcatccg ctgattcttc aacatcagtc ggttcggacc
   153241 tccacttagt ttcatccaag cttcatcctg gtcatggata gatcacccag gttcgggtcc
   153301 ataagcagtg acactcgccc tatgaagact cgctttcgct acggctccgg tggattccct
   153361 taaccaagcc actgcctatg agtcgccggc tcattcttca acaggcacac ggtcagagat
   153421 cgcattctcc tcccactgct tgagagctca cggtttcatg ttctatttca ctccccgatg
   153481 ggggttcttt tcacctttcc ctcacggtac tacttcgcta tcggtcaccc aggagtattt
   153541 agccttgcaa ggtggtcctt gctgattcac acgggattcc acgtgcccca tgctacttgg
   153601 gtcagagcgt aagctagtga tgctttcggc tactggactt tcgccatctg gggtgcagta
   153661 ttcaaccgct tcgcctagca gcacgacgct tgtattgctc tcccacaacc ccgttttcgc
   153721 ggtttaggct gctcccattt cgctcgccgc tactacggga atcgcttttg ctttcttttc
   153781 ctctggctac taagatgttt cagttcgcca ggttgtctct tgcctaccca tggattcagc
   153841 agcagttcga aaggttgacc tattcgggaa tctccggatc tatgcttatt ttcaactccc
   153901 cgaagcattt cgtcgcttgc tacgcccttc ctcgtctctg ggtgcctagg tatccgccgt
   153961 aagcctttct tcctcgtttg aacctcgcca ttaacgttaa cgtgccatcc taaggtgctg
   154021 ctaaatggaa ggatcttatc aacgtccatg aatgataaat catagatcga actgccgaat
   154081 cgtaaaaatt gggtgctatc atagtttcgg ctaagttcac aggctggaga taagcggact
   154141 cgaaccgctg acatccgcca cagggtaaac caccgcctct cgggcctccc cgactgattc
   154201 taccatagag gccaacgata gacaataact cccccccgaa cacagcttac aactttcatc
   154261 gtactgtgct ctccaaagag caactcttct caaaatatca aaaggtgctg agtcggaatc
   154321 ccattctaag gattcttgtg gttccggaga atccagctac aggagaacca ggaacagaga
   154381 gctctccccc tttttccgcc cgactctttg gttttaagaa tgctggtttt aagaacgagt
   154441 gattgccctt ctccgaccct tactgcccaa ccggagagcg gacagctaat gcgttccact
   154501 tattgaacag ggtctatggt cggtccgtga cccctggatg ccgaaggcgt ccttggggtg
   154561 atctcgtagt tcctacgggg tggagacgat ggggtcggtc catggatttt ccttcctttt
   154621 gtcacatttc gctcaaaggg ttgaagggag atagtgcatc aagctgttcg caagtgccaa
   154681 cttgatcctc ttcccgaggg ttccctcatc tgggatccct cggagagccg ccgactccaa
   154741 ctatcgtcca tgtacgatcc atactagatc tgaccaactg cccatcctac ctcctctacg
   154801 ttcttgacag cccatctttg tctcagtaga gtctttcagt ggcatgtttc ggtcctcttc
   154861 cccattactt agaaaaagtg agccaccggt tcaggtacaa gatactatca ttaccgcctg
   154921 gacaattaga catccaaccc gtaatcgcaa cgacccaatt gcaagagcgg agctctacca
   154981 actgagctat atccccccga gccaagtgga gcatgcatga aggagtcaga tgcttcttct
   155041 attcttttcc ccggcgccgc tgggccatcc tggacttgaa ccagagacct cgcccgtgaa
   155101 gtaaatcatc gcacctacga tccaaccaat tgggggagaa tcaatagatt ctttttcagg
   155161 agcgattcat ccttcccgaa cgcagcatac agctatccgc tgtactgcgc tctacaagtg
   155221 tgctttgctt gttccaccct tccccttacc atggcaagtc tttgtgaaat aactccgatg
   155281 ggaagaaaaa agaagacgtt aagagaccct cctggtccaa ccctagacac tctaagatcc
   155341 tttttcaaac ctgctcctat ttcgagtcaa gagatagata aatagacaca tcccattgca
   155401 ctgatcggga ggcgctcgta gtgactgagg gggtcaaaga ccaagaagtg agttatttat
   155461 tataccaagc attcttctta tgttatggct agatccaatc tcctggtccc tacggaaagg
   155521 aaaaagaatt tcacgttctt cccttcggga aggaaggatt agggaaatcc tattgattgc
   155581 tgctttctcc agaccttcgg gaaaagcatg aaaaaaaagg ctcgaatggt atgatctctc
   155641 cgtcacccca gaatgaaagg ggtgatctcg tagttcttgg tctgtgaaga tgcgttgtta
   155701 ggtgctccat tttcccattg aggccgaacc taaacctgtg ctcgagagat agctgtccat
   155761 acactgataa gggatgtatg gattctcgag aagagaggag ccgtggtggt cccccccgga
   155821 ccgcccggat cccacgagtg aatagaaagt tggatctacg ttggatctca cctgaatcgc
   155881 cccatctatc ctcctgagga taagtttggt ttcaaactcc gattcgaaca ggaggagtac
   155941 gccatgctaa tgtgccttgg atgatccaca tccccgggtc aggcgctgat gagcacattg
   156001 aactatccat gtggctgaga gccctcacag cccaggcaca acgacgcaat tatcaggggc
   156061 gcgctctacc actgagctaa tagcccgtcg tgcgggcctc ccagtgggag gcctgctatg
   156121 tcaaaagcga gagaaacccc attcctctcc ttctttttta cgtccccatg tcgccacacg
   156181 ggagggacat ggggacgtaa aaaagggatc ttatcaacgt gttccgacct aggataataa
   156241 gctcatgagc ttggtcttat ttcttatttc accgtcgaga aacgaaagaa gacttctata
   156301 tccaaagaaa agttgtccat gcttagctca gacgtaactc gcttcttttt gggtgtgaag
   156361 cagtgtcaaa ccaaaatacc caacaagcat tagctctccc tgaaaaggag gtgatccagc
   156421 cgcaccttcc agtacggcta ccttgttacg acttcactcc aatcactggc caagccttcg
   156481 gcataccccc ccttcttgcg gttaaggtta ggattttgga catggccagc tcctctagtg
   156541 tgacgggcgg tgtgtacaag gcccgagaac gaattcaccg ccgtatggct gaccggcgat
   156601 tactagcgat tcctgcttca tgcaggcgag ttgcagccta caatccgaac tgaggacggg
   156661 tttatggggt tagctcaccc tcgcggggtc gcgacccttt gtcccaccca ttgtagcacg
   156721 tgagtggccc agggcataag gggcatgatg acttgacctc atcctctcct tcctccggct
   156781 taacaccagc agtctgttca gggttccaaa cctaatggtg gcaactaaac acaagggttg
   156841 cgctcgttgc gggacctaac ccaacacctg acggcacgaa ctgacgacag ccatgcacca
   156901 cctgtgtccg cgttcccgaa ggcacccctc tctttcaaga ggattcgcgg catgtcaagc
   156961 cctggtaagg ttcttcgctt agcatcgaat taaaccacat gctccaccgc ttgtgcgggc
   157021 ccccgtcaat tcctttgagt ttcattcttg cgaacgtact tcccaggcgg gatacttaac
   157081 gcgttagcta cagcactgca cgggtcgata cgcacagcgc ctagtatcca tcgtttacgg
   157141 ctaggactat cggggtcact aatcccactc gctcccctag ctttcgtctc tcagtgtcag
   157201 tgtcggccca gcagagtgct ttcgccattg gtgttccttc cgatctcagc acatttcacc
   157261 gttccaccgg aaattccctc tgcccctacc atactccagc ttaatagttt ccaacgcctg
   157321 tccatggttg agccctggga tttgacgacg gacttgaaaa gccacctaca gacgctttac
   157381 gcccaataat tccggataac acttgcatcc tatgttttac cgcggctgct ggcacagagt
   157441 tagccgatgc ttattcctca gataccgtca ttgcttcttc tccgagaaaa gaagtttacg
   157501 acccgtgggc cttctacctc cacgcggtat tgctccgtca ggctttcgcc cattgcggaa
   157561 aattcctcac tgctgcctcc cgtaggagtc tgggccttgt ctcagtccca gtgtggctga
   157621 tcatcctctc agaccagcta ctgatcatcg ccttggtaag ctattacctc accaactagc
   157681 taatcagacg cgagcccctc cttgggcgga ttcctccttt tgctcctcag cctacggggt
   157741 attagcaacc gtttccagtt gttgttcccc tcccaagggc aggttcttac gcgttactca
   157801 cccgtccgcc actggaaaca ccacttcccg tccgacttgc atgtgttaag cataccgcca
   157861 gcgttcatcc tgagctagga ttaaactctc catgagattc atagttgcat tacttatagc
   157921 ttccttgttc gtagacaaag ctgattcgga attgtctttc atgccaaggc ataacttgta
   157981 tccatgcgct tcatattagc ctggagttcg ctcccagcaa tatagtcatc cctaccctat
   158041 cggatccatt cccccaagcc tcttatccat tctcgttcga tcacggcggg ggagcaagtc
   158101 aaaatagaaa aactcacatt gggttttggg ataatcaggc tcgaactgat gacttccacc
   158161 acgtcaaggt gacactctgc cgctgagtta tatcccgtcc aggcccctat cgagaaatag
   158221 aactgactaa tcctaagtca aagggtagag aaactcaacg ccactattcc taaacaactt
   158281 aacttgtagc cgggccttct tttcgcacta ttacagcaaa taatgggaaa aattggattc
   158341 aattgtcaac tgctcctatc ggaaatagga ttgactacag attcgagcca tagcacatgg
   158401 tttcataaaa tccgtacgat ttttccgacc taggttttac atgaagagga ttttgttcag
   158461 catgttctat tcgatactgg taggagaaga acccgactcg gttaaaaaaa aaggatagga
   158521 agcagaacca agtcaagatg gatcaccccg ttcttcttgc gccaaagatc ttaccatttc
   158581 cgaaggctac atctcttttc aatttccatt caagagttct atgtgtttcc acgccctttt
   158641 tttgaaacct caaaaatgaa atggacaact tttcttagga acacatacaa gattcgtcac
   158701 tacaaaaagg ataatggtaa ccccaccatt aactacttca tttattaaat agtaatagaa
   158761 atacatgtct taccgagaca gaatttgtaa cttgttatcc tcttgcctag caggcaagaa
   158821 tagacttccg tggaaagact gattcattcg gatcgacatg agggtccaac tacattgcat
   158881 tgctagaatc catgttgtat atttgaaaca ggttgacctc cttgcttctc ttcatggtac
   158941 aaccctcttc ccgcggagcc ccctttctcc tcggtccaca gagaaaaaat ataggactga
   159001 taccaacagt tcatcacgga agaaagaact caccgagccg gggcaactaa ctaatactaa
   159061 tataatagaa aagaatagaa aagaactgtc ttttctgtat actttccccg gttccgttgc
   159121 gcgggcctta cgcaatggat cggatcttat agatatccct tcaacacaac ataggtcatc
   159181 gaaaagatct cggacgactc accaaagcac gaaagccaga atccttcaga aaatggattc
   159241 ctatttgatt tgaagagtgc ataaccgcat ggataagctc acaccaaccc gttaattttt
   159301 tttggatcca atttttgatt ttccttggaa ggtatcggga aagaattgga atgtaataat
   159361 atcgattcat acagaacaga agaaaaggtt ctctattgat tcaaacgctg tacctatggg
   159421 ataggggata gaggaagagg aaaaaaccga agatttcaca tattactttt gatcgaaaaa
   159481 aaaatctgat tcgtaccctt cgctcgatga gaaaatgggt cagattctac aggatcaaaa
   159541 ctatgggact taaggaatga tagaagggaa taaaaaaaag agagggaaag acaaaaaatc
   159601 gaaatgaaat aaaaataaag aataaaacaa aataaaaatg aaaatcaata gaaaatcaat
   159661 aagtataagt aaataaataa gtataagtag aagaacccag attccaaatg aacaaattca
   159721 aactcgaaaa ggatctttct tattctcgaa gaatgaggga caaagggatt gatcgagaaa
   159781 gatctcttgt tcttattata agtgatttga tccgcatatg tttggtaaaa agaataatct
   159841 tctcctttga tcataatcaa aaatggaaag tgttcaattg gaacataaaa acgtgactga
   159901 attggtgtta gttactcttc gggacggagt ggaagaaggg aggagattct cgaacgagga
   159961 aaaggatcca attacttcga aagaattgaa cgaggagccg tatgaggtga aaatctcatg
   160021 tacggttctg tagagtgaca gtaagggtga cttatctgtc aacttttcca ctatcaaccc
   160081 caaaaaacca aactctggct tacgtaaagt tgccagagta cgattatcct ctaaatttga
   160141 aatcactgct tttatacctg gtattggcca taattcacac caacattcta tagtattagt
   160201 aagaggagga agggttccgg atttacccgg tgtgagatat cacattgttc gaggaatcct
   160261 agatgctgcc ggagacaaga atcgtcaaca agggcgttct agtgcgttgt agattcttat
   160321 ccaagacttg tatcatttga tgatgccatg taaatcgcta gaaacatgtg aagtgtatgg
   160381 ctaacccaat aacgaaagtt tcgtaagggg actggagcag gctaccatga gacaaaggat
   160441 cttctttcta aagagattca attcggaact attatatgtc taaggtccaa tattgaaatc
   160501 atttcaaagg ttttgcctta ctttgtccgt gtcaacaaac aattcgaaat atctcgactt
   160561 tttcagaaca ggtccgagtc aaatagcaat gattcgaagc acttcttttt acattacacg
   160621 atttcggaac ccaaggactc gatcgtatgg atatgtaaaa tacaagattt ccaatcctag
   160681 caggaaaagg agggaaacgg atactcaatt taaagtgagt aaacagaatt ccatactcga
   160741 tctcatagat atagatacat atagaattct gtggaaagcc gtattcgatg aaagtcgtat
   160801 gtacggcttg gagggagatc tttcatatct ttcgagatcc accctacaat atggggtcaa
   160861 aaagccaaaa aaagtgattc gtttttagcc cttataaaaa gatgattctt gaacctcttt
   160921 cacgctcatg tcacgtcgag gtactgcgaa aaaaaaaact gcaaaatccg atccaatttt
   160981 tcgtaatcga tcagttaata tgttggttaa ccgtattctg aaacacggaa aaaaagcatt
   161041 ggcttatcaa attctctatc gagccgtgaa agagattcaa caaaagacaa aaacaaatcc
   161101 actatctgtt ttacgtcaag caatacgtag agtaactccc gatatagcat taaaagcaag
   161161 acgaaaaagc ggattgactc atcaagttcc tattgaaata gggcctgcac aaggaaaagc
   161221 acttgccatt cgttggttat taggagcatc ccgaaaacgt ctgggtcgaa atatggcttt
   161281 caaattaagt tccgaattag tagatgctta caaagggcgt ggcagtgcca tacgcaaaaa
   161341 ggaagagact tatagaatgg cagaggcaaa tagaactttt gcatattttc gttaatccac
   161401 gaacagggtc tatatagaca catagatcca tggatccata catctcgatc ggaaaagaat
   161461 cgatagaaaa agaaagaatt ggaattgatt gatatctttc tcgaaacaaa caaaaaggaa
   161521 aagaaagatg aaagataaat catagatcaa ctaagcgggc ttgcttaaga ataagaaaga
   161581 ggaagattat ggaaatatca tggaataaga tttgatccta ttcatgggga ttccgtaaat
   161641 atcccatttc aaaaaaaaaa tagaaacaat tgggactttt tcagcgattg gatgcagtta
   161701 ctaattcatg atctggcatg tacagaatga agttttcatt ctcgattcta cgagaatttt
   161761 tatgaaagcg tttcatttgc ttctcttcca tggaagtttc attttcccag aatgtattct
   161821 aatttttggc ctaattcttc ttctgatgat cgattcaacc tctgatcaaa aagatagacc
   161881 ttggttctat ttcatctctt caacaagttt agtaatgagc ataacggccc tattgttccg
   161941 atggagagaa gaacctatga ttagcttttc gggaaatttc caaacgaaca atttcaacga
   162001 aatctttcaa tttcttattt tactatgttc aactttatgt attcctctat ccgtagagta
   162061 cattgaatgt acagaaatgg ctataacaga gtttctgtta ttcgtattaa cagctactct
   162121 aggaggaatg tttttatgtg gtgctaacga ttcaataact atctttgtag ctccagaatg
   162181 tttcagttta tgttcctacc tattatcagg atataccaag agagatgtac ggtctaatga
   162241 ggctactacg aaatatttac tcatgggcgg ggcgagctct tctattctgg ttcatggttt
   162301 ctcttggcta tatggtttat ccggggggga gatcgagctt caagaaatag tgaatggtct
   162361 tatcaataca caaatgtata actccccagg aatttcaatt gcgcttatat ccatcactgt
   162421 aggaattggg ttcaagcttt ccccagcccc ttttcatcaa tggactcctg acgtatacga
   162481 aggagtgcgg ttcgttcgac aaattcctac ctctatatca gatgtttgga tttttcaaaa
   162541 ctccatagac atgcagaaaa aaaaaatgct atccccaaga cataactttt tgttcaaata
   162601 acaattaagg tgaagcaggg tcaggaacaa cgaatctctt tatgataaac ggatccattt
   162661 tgcaagttcg ttattacggg tagttcctac aaagggtcgg actaatgacg tatacaatac
   162721 ttgaattatc catgtagatg ctacatagtt ggttctcatc cttcagagac tacgagtgta
   162781 ataggagcat ccgtcgacaa aaggatcacc ctaagatgat catctcatgg ctattgagaa
   162841 cgaatcaaat cagatggttc tatttctcaa tctttctgac ttgctcctac gcaaccaagg
   162901 ttgaaaagat tgaaaaagtc agtcattcac aaccactgat ggaggattcc tcgaaaagtt
   162961 aaggataatc ctttttagaa atcgaatggg ttcggtctta tacatacgcg aggaaggtaa
   163021 tcaaacaaaa aagaaagaag atgagttttt ctttctttta tcacttagga gccgtgcgag
   163081 atgaaagtct catgcacggt tttgaatgag agaaagaagt gaggaatcct cttttcgact
   163141 ctgactctcc cactccagtc gttgcttttc tttctgttac ttcgaaagta gctgcttcag
   163201 cttcagccac gcgaattttc gatattcctt tttatttttc atcaaatgaa tggcatcttc
   163261 ttctggaaat cctagctatt cttagcatga tattggggaa tctcattgct attactcaaa
   163321 caagcatgaa acgtatgctt gcatattcgt ccatcggtca aatcggatat gtaattattg
   163381 gaataattgt tggagactca aatgatggat atgcaagcat gataacttat atgctgttct
   163441 atatctccat gaatctagga acttttgctc gcattgtatt atttggtcta cgtaccggaa
   163501 ctgataacat tcgagattat gcaggattat acacgaaaga tccttttttg gctctctctt
   163561 cagccctatg tctcttatcc ctaggaggtc ttcctccact agcaggtttt ttcggaaaac
   163621 tctatctatt ctggtgtgga tggcaggcag gcctttattt cttggtttca ataggactcc
   163681 ttacgagcgt tgtttctatc tactattatc taaaaataat caagttatta atgactggac
   163741 gaaaccaaga aataacccct cacgtgcgaa attatagaaa atccccttta agatcaaaca
   163801 attccatcga attgagtatg actgtatgtg tgatagcatc tactatacca ggaatatcaa
   163861 tgaacccaat tcttgcaatt gctcaggata ccctctttta gcttctaggg tctgtttttt
   163921 agttcaagat cccgcgaatt agtagatctg ttctgcccaa aatgggaatg ggctggcgaa
   163981 cttataatca tggaatcaac tcgatcatca gattataagt tcattccata ccggaccaga
   164041 ccggaatagg gttatgtaca ttctcattat gagaaggggt cattcgagcg tatgcgtatg
   164101 taaataaata ctatgtttac cctacgtcgt gacattctat ttaggattag taatgggcgt
   164161 aatccgacct ttgacatatc tatcgttatt tgggtaccat attaacttct ttgggcttct
   164221 cttgaatcga gaaagaagtt tgattgtaca tctttttttt tttagattta tattatttag
   164281 tatttagagt atttagttta gattttttta tatttagatt tatttattag atttatattt
   164341 agttagattt agattttata ttatatatat atatatatat atatatatat ttatattttt
   164401 tttatatttt tatatatata tatatatata tatatttata ttttttttat atttttttat
   164461 ataatattat tttatataat atataatttt tatataatat ataaaataat ttaaatataa
   164521 tttttaacaa taattataat aatatttatt ttatataata tataatataa ttttttttta
   164581 tatttataat atttatatat atatattcta ttatatattc tatttatatt agttctattt
   164641 atattagttc tatttatatt agttctattt atattagttc tatttatatt agttctattt
   164701 atattagttc tatttatatt agttctattt atattagaat tttatattat atataaatat
   164761 aaaatttaaa atatataaaa ttaaaaatta taatatttat ttttgatatt gatattttat
   164821 ttttgatatt gatatatata aggaaggtat gctccggata attcaaatcg aagcaatttg
   164881 atgtctgact cgggcctata ttatatgaga ttgatagaaa tactccacct ttgtcatata
   164941 ttccatatat catactagat agatatcata ttcatggaat acgattcact ttcaagatgc
   165001 cttgatggtg aaatggtaga cacgcgagac tcaaaatctc gtgctaaaga gcgtggaggt
   165061 tcgagtcctc ttcaaggcat aatattgaga atgcttattg aatgagcaat tcaataacag
   165121 atctcggata taatcgatat tgatataccg agtatctgtt gatacgaagt attccggcga
   165181 tccccacgat ccgagtccga gctgttgaaa ttggaatagg ttcggcagcg gatcacgaaa
   165241 tcttggtgat cttctctatc taataaatga ggagtccttt ttgaaatagt ccgccctgca
   165301 ccctatatga ttcaacagga atcacacaag ggtagattga tagaaacctc tggtaaaatg
   165361 cccacccgta acccagcaga taaagtacat tacataacat agtccgattg gcgacttgcc
   165421 cattcagtga ctttggcact ggacgttcca aaaaccgggt cgggtgaatt agagaataga
   165481 cagacctctg ttggcattcc agccttcctt ctcctttcag ggcctatccg aaagagaacc
   165541 cggtacctct tctcttcgtc tcaggtcaat tggaagatcc atcgacctga gacgaagaga
   165601 aaggtctatc tattttcttt aatgattcag ttcgttatta atcaaatgtt gaatttcatc
   165661 cgggaaaagc catccctttc tcaacaatgt ccttgttatt tgatccaata gccttctgtt
   165721 agataggaac agatttgata aatactgata actctctaat atagtattag aacggaaaga
   165781 tctataaaat aatgaactat tggttctctg gcgatgaatc aacaattcga tttctggcgt
   165841 attttgcagc aacccgcggt tatatatata taaaggagta tttatttggg aagtaagaaa
   165901 aaaccccttt gccatctctt catctgaaaa gatttctcga cgtgaaaacg cagagacaat
   165961 gggctgatct ttgaatagga aaaagagtgg atcctcaggt tcccaaatga attggatttc
   166021 ccgaaaaaag cctcgttctc gggaaaacat atctcgcatc tggtaccgca cctgctcgga
   166081 ttcgctccta aagaactccc aattccactc gctatccttg tcttccaaca tactctcatt
   166141 ctcttcatga gccccatagg aaaatcccga ttcattgaac ctttcgaaac aattaaatag
   166201 attgtaccag gggcgccata ttctaggagc ccaaactatg tgatttaata aatagtcctc
   166261 tttatcttgc tggtcgaggt tgagggctcc gccatcttct cctgcaaacc cggttccgta
   166321 ttcgttattt tcatattgaa atccgcaaga tttatttttc attatatcta acggattcct
   166381 tggttcggac cgaagaaaca atggattatt atcaaactga ctgcaatctt tttctttccg
   166441 tgaggatccc accagagcgt cttctaattc taataggcca tgaactagat cagaatcatt
   166501 cccaacaaat ccagacgaag tcctcccact tgtttcatcg ggtccgggtg gagaccaaag
   166561 atcttgagcg acctgtccgg cagaacaact caaaagataa agaagtatcg ttaatttctt
   166621 catgctcgtt ccaagttcga aataccactt gtacaaaaaa tcatcctgta atcgcttctt
   166681 catatagata gatatcggat ctatgaggca attatttaga agtacatttt gtacaacagc
   166741 ccttcctatc tgatagaaaa tgatcccatg atcctcaatc ggtctgaccc gggttcgaaa
   166801 aacgtgagtt tgtctatgaa gagctaatct aattgtatca gtttctataa ttgatttcct
   166861 ctgtgccata ctaattgata tggcctcgtt ggtaagtgct acaagatctt gtgcactgga
   166921 actcaagggc atggactcga atcctttaat ttgcttttcc aagtgaaatc ccttagtata
   166981 taaaagagtg aaaaggtgct ttcgtcgttg tggaataaga agccttctta ccttaatgca
   167041 tgtatttgat ttattcggag ctattagagc gggatccact tttttgggaa tatgagtcga
   167101 agcaataaca agattagtgg aatggctttc acaattcatg gagagagagt tcgctaatag
   167161 accgagggat aagtcatccg actcatccat atacagatca tgaatgtctg gaatccatat
   167221 tatgcaagga gatattgctt ttgctaattc gaattgcaag ctgaaacaaa agataaataa
   167281 gtgtattttc aagcacgatt taccttctag ttttagcgca tcccgcagac tttgcacctc
   167341 gtcatcatca atattgtcac tatcatcgtc gaaaatttga cgaggatcta aaaaatcttc
   167401 tgttctttca tattcataaa aataatttga attataataa gcaggactaa aaggagaatc
   167461 acaatcataa ctgtctctaa atacaaatct aagaagctta tacaaaaaat tccatttttt
   167521 aataaattcc atataagggc ctcgagccct gtaattcggg aacctgtacg tagatatcgt
   167581 aatgaaagga agataagagt ttgttgccag ggatttgacc aaatatgatc gtccagttcc
   167641 tttagaaccg atcactaaaa tacccctaga aggggatagg gataagcgga gcgaaaaggg
   167701 ttttccatga gatgatggga aacgaaaact attagccccg cgcgaggttt gtgaataagt
   167761 gattgtctga taatgagcaa ggaatatccg tctttctgct aaacaggatc tattgaactt
   167821 ataatccatt agatactttt tatgaatgtc aactaagtat cctaagtaaa ttgatcccgg
   167881 ttgttcaatc atttgataac cagattcatt ctttgataaa cgatcactat gagtcagact
   167941 caatagaatt tgatcaattc tattttttat cgttaagttg tagagctgag accacctttt
   168001 taccttttta tactcatccc caatcgaacc aaggttaaag tcagagttgt aaaattgata
   168061 ctcatacgca ctcgtatcag aggccgcgat cagggatggt atatcatcaa tcaaatcaga
   168121 ggtcccgatc ggggagaata aaatatcctc aatcgcatag tcgtatatct tttttctttt
   168181 tcttatccat gcatagatct ctttacttgt acgacttata tgtctcgtat ttatccaaaa
   168241 acttatggga ttacttatga gattacttat gagattgatg atattaaaaa aaaaattctt
   168301 attgccattt tcaaatacag ctataaagga atcctcatcc tcgtaggaat cctgttgttt
   168361 ttgtttcgat atcgatatag gatacttatc cagaagttct tccaactcaa tcatgtatga
   168421 tggaatgaaa aaaaatttta tcttttctaa ctctgtctgt aactcactaa aggctcggga
   168481 aaaaactaaa agatttatat taataagata tccaacaaaa ataagaagga aaaggatttc
   168541 atagatcaac ccctgaatat ttactgatct gataagtggc catagcgccg gaaagggtga
   168601 ctcattattt ttatgaatcg tttcttcgta cagaagaagc ttctgtaaac acttactcga
   168661 aatcttactt atccgggaac attgtgtaag aagcatccac cttcttttcc atgatatatc
   168721 taatctatgc ataatatcat gaaaaatggg tacaaatttt tgacggatac ttatacttag
   168781 tatcaacaat gaatctgaaa aagcatctaa aagggtgaaa tatagatatt tgaaccctgt
   168841 cgaagtaaat aaccatggca tatatgtttt gaacagattc catctttttg agcgatttga
   168901 aagagcacta tctatatctc gttgaagggt tctatatatc tgctgtttct catgctggtt
   168961 ctcaacgcat ttctttagac aaagactcca ttttttcctc tttccggata gtttcttata
   169021 acatggagtg tgaatcaaac ccctgttcga attgaaactg agatactgac acgagttctt
   169081 cccagataga tccatatctg aaaaaggctg acaagaagtt ctttcaaaac tgtccatttc
   169141 tttctctgtt agaggtgttg aagaaatgtc tgcgatcaag taaataccta tacgaacgca
   169201 tggatcgggc atagttgaaa cagagaaaga tttgtacaag ttatacgttt cgttaccact
   169261 ttttggaaaa tagttagatc ctaacatgtc agataccttt aagattggta aaacagcctc
   169321 tcccccccca aaaataaaaa tatttttctt ttttttgtta atgatggaaa atattttgtg
   169381 gcgaatgaac aaggtatgga gtaattgtct atacgtaaaa tcataattat tgatacgggt
   169441 cttcttttcc acatgaaaag ggaatccctt gttacaataa cagaaccaga ggaaatgtgg
   169501 attattgaat ctaaatccag gtcgacttgc tttataaaaa gcatatacca atggacctct
   169561 acgaaatggt ttcacgggat cgtacgttga gaaaaaggaa accgggttaa aaagggattt
   169621 tctgcgatta tttctagtat ctctagtatc tctagtatgg accgtcaaac cgggtatctt
   169681 gataaatctt aatcttattc ttccactgtt acgatccgat ttcattttat tcaaacgaat
   169741 gatttcagca cctattgatt ctaacaactc atcgcagagt tgatcgtttg tacggttcaa
   169801 ttcatagatg tagatctgcc gggacctatg aatggagata tttcgaacac tcataaagaa
   169861 aagaggaagt atcttggata aaaagaaaga cagtggctga gtgtaatcaa tcaaaaattg
   169921 attaatatta atacgtaatt gatcaaacac tacttgaaaa cggttcctct gttcagaaag
   169981 aaaatgttcc aaatgttcct ggaaattctt gctcccattg gaccgtttgt atctatatgt
   170041 attagggtcc cgattcatgc atctctcggt tcgagaaaaa agaggatcaa accatttctt
   170101 ctgactcttt ttcaaattcg agttgatcat atatttcatt atagttatat gattcagagc
   170161 cttttgaacg tagttgcgat aggatctatt cattaaaaag aatcggaata atacatatct
   170221 tatatgattc agagcctttt gaacgtagtt gcgataggat ctattcatta aaaagaatcg
   170281 gaataataca tatcttatat gattcagagc cttttgaacg tagttgcgat aggatctatt
   170341 cattaaaaag aatcggaata atacatatct tatataattc agagcctttt gaacgtagtt
   170401 gcgatcggat ctattcatta aaaagaatcg gaataataca tatcttatat aattcagagc
   170461 cttttgaacg tagttgcgat cggatctatt cattaaaaag aatcggaata atacatatct
   170521 tatgtactga atgatcaatc ttttatattt atagactgcc tccattatgt caaataccac
   170581 tattttgagt tttggacctt tcccgcggac cgatttttct atgatccttc gataaaaaga
   170641 ttcaaccaat aaagattgat ctttcgattc atctctggcc ctattcaaga atgtcaatcc
   170701 ggaggaatca atagaaaagg caaatcccct acgatacacc agatccgact cggttattga
   170761 tagaatgaat agattcgcca tttttttaaa tctctcttct gaattcttcg gaacaaccat
   170821 atcacatccc ggatctgatg aaataggatg aattgagacg gtattttgta aatacttaat
   170881 tatcttgaat atatcaacca tttccttatt ttctgatcgc ccggaaggga caaaagaaac
   170941 atcttgtttt ttcttcaaaa atttctgatc tcttgtcgaa cccagatgaa gttctgacca
   171001 tttgtcagag aaaaaagaac gaattgatct tgtagaattc ccaagaaatt cttcgatttc
   171061 ttccggaagc agatgattat tcatccgctt ctcacgttcc gtttctattt ctgttcgttc
   171121 cgtggaagga ttccaaagaa tctctgtttg atcgatcaat ttgtgatatt ttgaatcctc
   171181 atttctaatg gaatcaaaaa aatctctgaa ttgatgagaa gatctgcggc ggcgagaatc
   171241 cgttacttga acggaaatag atcttgtgga atcatattga atatttaaca atacattccg
   171301 taacttgcta aaaaaccgat ccttgtttac caaccacaca ttgacatcgt ctaaccaaat
   171361 caaattcctc aaaaaatccg attcgtgccg attcttattc caaccaacga agagatcttg
   171421 gcggaattgc cacatatgaa attgagcaca attttgcaaa gaaatatccc acttgtttct
   171481 cgagaagaga aagagatggg aaacatgctc agattgaata gttgcctcag ctccttgttg
   171541 tttgaagaaa ccctcccgtc ttttttcacg aaaagcaggc atgagataac aaatcatgtc
   171601 tttccctaag atttcgaagg gcgaattcga gttgattatg tttcgcttct tcctcggaga
   171661 aaaacgataa aacaattccc aatcagggtc cttgcggatc ggcgtatagg ataaaaaaag
   171721 aaactccaga tatttgctat ccttctcttt gaatgagatc tcaattccaa ctacggtttc
   171781 attagatatt ttacaactag aatccctctt ttttctgatc cggttactcc accaccgcga
   171841 accccggtta gattcgggca tgatacactt ttgatttatt gggagaaccc aagtactctc
   171901 gtgcggatcc tcagaaagcc ttttcctttt tggaagatac aggagggaaa caatcaacct
   171961 attgatattg gaagacaaaa aagattcttc caatgtatca tttgcgggtc caatggaatt
   172021 cgtaggtata ggaagaagct ccatcaaata gagatttttt ctttcgacca tcttttgatt
   172081 gttaatacga aatataagga ccgctactac aagcagtact acacgtttga tcgtcgtgaa
   172141 atatcgattt cttgttgaac cccgtgaatc acgtgaaagt aagataccca aaactcgggg
   172201 gtcaaagagt ttcataaaac gttcttggtg gaaaaaaatg tgagtgaaag ataccactga
   172261 accgaatttg atccacgaat atacagaact gcgagaattc ttaatctttc tcaatatctc
   172321 tctcaactct aaggtccaga atttaaattg acgatttcga ttcattgtcc tcctgattat
   172381 ttaataaata ttattttttt aatatatata tgatattgtg gaatatatat attatattgt
   172441 ggaatggtta aaaatatgtt gtgttcgaat ggttaaaaat atgttgtgtt cgaatggtta
   172501 aaaatatgtt gtgttcgaat ggttaaaaat atgttgtgtt cgaatggtta aaaatatgtt
   172561 gtgttcgaat ggttaaaaat atgttgtaca tctgttaatt tcttatatgt atgtatatat
   172621 gatattttgg aatggttaaa aatatgttgt gttcgaatgg ttaaaaatat gttgtacatc
   172681 tgttaatttc ttatatatat gtatatatga tattttggaa tggttaaaaa tatgttgtgt
   172741 tcgaatggtt aaaaatatgt tgtacatctg ttaatttctt atatatatgt atatatgata
   172801 ttttggaatg gttaaaaata tgttgtacat ctgttaagca tccatggctg aatggttaaa
   172861 gcgcccaact cataattggc aaattcgtag gttcaattcc tactggatgc acgccaatgg
   172921 gaacgttcaa ttaaataagt ctatttattg gaattggctc tgtatcgatg gaatctcatc
   172981 atccatacat aacgaattgg tatggtatat tcataccata acatatgaac agtaagaact
   173041 agaatgatta tcgatactgg aaactcatag ggaagaaaat ttatggatgg aatgcagtat
   173101 ttacagaaaa aagtattcgg ttattgggga acaatcaata tacttctaat gtcgaatcag
   173161 gatcaactag gacagagata aagcattggg tcgaactctt ctttggtgtc aaggtaatag
   173221 ctatgaatag tcatcgactc ccgagaaagg gtagaagaat gggacctatt atgggacata
   173281 caatgcatta cagacgtatg atcattacgc ttcaaccggg ttattctatt acacctctta
   173341 tagagaaaag aacttaaagc aaaatactta ataacacggc gagacattta tacaaaactt
   173401 ctatcccgac cgtagacaga aaagtaaaat ccaatccacg aaataaattg atctatggac
   173461 agcatcgttg tggtaaaggt cgtaatgcca gaggaatcat taccgcaaga catagagggg
   173521 gaggtcataa acgtctatac cgtaaaatcg attttcgacg gaataaaaaa gacatatatg
   173581 gtagaatcgt aaccatagaa tacgacccta atcgaaatgc atacatttgt ctcatacact
   173641 atggggatgg tgagaagaga tatattttac atcccagagg ggctataatt ggagatacca
   173701 ttgtttctgg tacagaagtt cctatatcaa tgggaaatgc cctacctttg agtgcggttt
   173761 gaactattga tttacgtaat tggaagtaac caattaggtt tacgacgaaa cctagaaatc
   173821 gatcactgat ccaaattgag tacctctacg ggatatacct caacagaaaa ctgttgagta
   173881 acggcagcaa gtgattgagt tcagtagttc ctcatagaaa attattgact ctagggatat
   173941 ggtaatatgg agaagacaaa attgtttgaa gcacggacag aaccgggagc gccccttgtt
   174001 tcaaagagag gaagacgggt tattcacatt taatttgatg gtcagaggcg aattgaaagc
   174061 taagcagtga taattataag gatcccccgg ggaaaaatag agatgtctcc tacgttaccc
   174121 gtaatatgtg gaagtatcga cgtaatttca tagagtcatt cggtctgaat gctacatgaa
   174181 gaacataagc cagatgacgg aacggggaga cctaggatgt agaagatcat aacatgagtg
   174241 attcggcaga tttggattcc tgtatatcca ctcatgtggt acttcatcat atgattcata
   174301 taagatccat ctgtctagat atcatcatat acatctagaa agccgtatgc tttgggagaa
   174361 gcttgtacag tttgggaagg ggtttttttt ttgataaaaa agaagaatct acttcaaccg
   174421 agatgccctt aggcacggcc atacataaca tagaaatcac acttggaaag ggtggacaat
   174481 tagctagagc agcaggcgct gtagcgagac tgattgcaaa agagggtaaa tcggccacat
   174541 taagattacc ttctggggag gtccgtttga tatcccaaaa ctgctcagca acagtcggac
   174601 aagtaggtaa tgttggggtg acccaaaaaa gtttgggtag agccggatct aagtgttggc
   174661 taggtaagcg tcctgtagta agaggaggag ttatgaaccc tgtagaccat ccccatgggg
   174721 gcggtgaagg gaaagcacca attggtaaaa aaagacccac gaccccttgg ggttatcctg
   174781 cgcttggaag aaaaagtagg aaaaacaaat atagtgatag ttttattctt cgtcgccgta
   174841 aataggcata ttgaaaatag catttttgga atttgaaatg ggcgaacgac gggaatttaa
   174901 cccgcacgtg gtggattcac aatccactgc cttaatcatt tggctacatc cgccccctta
   174961 cttagcctta gttaagtata actaaaggat ttcgcttttt ttttattttt tatatttaaa
   175021 tattatttat atttaatttg attttaaatt attatattta aaatgtattt aatataaatt
   175081 taaaatgtat ttaatataaa aaaacgattc gattcaaaaa aatgtacatt atccaaaagg
   175141 agtaatctga catgacaaat tcagcaaaac tttatataat tccagacaga tcatataaaa
   175201 tatgtccagg cacagaaagg cttaatccaa ggttaaaaaa aaaaaaaaat gtttttatag
   175261 ctaattattt atcgacaaaa ctttataaaa tcactagagc atctggcaaa aaacaaataa
   175321 tacgaacttg gtctagggca tctggcatta taccccaaat ggttggccat acaatcgccg
   175381 ttcataacgg aaagatacat ttacccgttt atataacata tcgtatggta ggtcgcaaat
   175441 tgggagattt cgcacctact gtaacctttg agaaacatac accaaaacaa aacgacaata
   175501 gatctcgtcg acaatctatt gagaaacgtg gacaaaaaca aaacgacaag agatctcgtc
   175561 gccaatctca taaatcaaaa taaatataaa gaaaaagtgt tcaccattca ttggtggaaa
   175621 agggagtcgc tttatgataa atatagtaac gatggactcg agtaaaccgc gtacagaagt
   175681 caaagcttta gctcaaaaat atatatatat gtctgttttc aaagcacaaa gagtaattga
   175741 tcaaattcgc ggacgttcct atgaggaaac acttatgata ctggaactca tgccttatcg
   175801 agcatccctt cccattttaa aattagttta ttctgcagca gcaaatgcta acgatctggg
   175861 tttgaacgaa gcggattcat tcattagtaa agccgaagtt aacaag
//
