# Supplementary material for: Comparative analysis of four Zantedeschia chloroplast genomes: expansion and contraction of the IR region, phylogenetic analyses and SSR genetic diversity assessment
Source: PeerJ. 2020 May 22;8:e9132. doi: 10.7717/peerj.9132 (PMC7247528; doi:10.7717/peerj.9132)
Supplement: Supplemental Information 8 [file peerj-08-9132-s008.gb]

LOCUS       Zantedeschia_reh      175067 bp    DNA     circular UNA 05-AUG-2018
DEFINITION  Zantedeschia rehmannii chloroplast, complete genome.
ACCESSION   urn.local...sx-91bw3k9
VERSION     urn.local...sx-91bw3k9
KEYWORDS    .
SOURCE      
  ORGANISM  .
FEATURES             Location/Qualifiers
     source          1..>175067
     misc_feature    1..90020
                     /standard_name="LSC"
     CDS             complement(73..1134)
                     /note="Geneious type: cds"
                     /gene="psbA"
                     /locus_tag="CKM99_pgp086"
                     /codon_start=1
                     /transl_table=11
                     /product="photosystem II protein D1"
                     /protein_id="YP_009408852.1"
                     /db_xref="GeneID:33868810"
                     /standard_name="psbA CDS"
     gene            complement(73..1134)
                     /gene="psbA"
                     /locus_tag="CKM99_pgp086"
                     /db_xref="GeneID:33868810"
                     /standard_name="psbA gene"
     tRNA            join(complement(3979..4015),complement(1385..1426))
                     /note="Geneious type: trna"
                     /gene="trnK(UUU)"
                     /locus_tag="CKM99_pgt002"
                     /product="tRNA-Lys"
                     /db_xref="GeneID:33868811"
                     /standard_name="trnK(UUU) tRNA"
     gene            complement(1385..4015)
                     /gene="tRNA-Lys (UUU)"
                     /standard_name="trnK(UUU) gene"
     CDS             complement(1684..3117)
                     /note="Geneious type: cds"
                     /gene="matK"
                     /locus_tag="CKM99_pgp085"
                     /codon_start=1
                     /transl_table=11
                     /product="maturase K"
                     /protein_id="YP_009408853.1"
                     /db_xref="GeneID:33868812"
                     /standard_name="matK CDS"
     gene            complement(1684..3117)
                     /gene="matK"
                     /locus_tag="CKM99_pgp085"
                     /db_xref="GeneID:33868812"
                     /standard_name="matK gene"
     CDS             join(complement(6196..6235),complement(4838..5034))
                     /note="Geneious type: cds"
                     /gene="rps16"
                     /locus_tag="CKM99_pgp084"
                     /codon_start=1
                     /transl_table=11
                     /product="ribosomal protein S16"
                     /protein_id="YP_009408854.1"
                     /db_xref="GeneID:33868813"
                     /standard_name="rps16 CDS"
     gene            complement(4838..6235)
                     /gene="rps16"
                     /locus_tag="CKM99_pgp084"
                     /db_xref="GeneID:33868813"
                     /standard_name="rps16 gene"
     intron          5035..6195
                     /standard_name="rps16 Intron"
     tRNA            complement(7648..7719)
                     /note="Geneious type: trna"
                     /gene="trnQ(UUG)"
                     /locus_tag="CKM99_pgt003"
                     /product="tRNA-Gln"
                     /db_xref="GeneID:33868814"
                     /standard_name="trnQ(UUG) tRNA"
     gene            complement(7648..7719)
                     /gene="trnQ(UUG)"
                     /locus_tag="CKM99_pgt003"
                     /db_xref="GeneID:33868814"
                     /standard_name="trnQ(UUG) gene"
     CDS             8096..8284
                     /note="Geneious type: cds"
                     /gene="psbK"
                     /locus_tag="CKM99_pgp083"
                     /codon_start=1
                     /transl_table=11
                     /product="photosystem II protein K"
                     /protein_id="YP_009408855.1"
                     /db_xref="GeneID:33868815"
                     /standard_name="psbK CDS"
     gene            8096..8284
                     /gene="psbK"
                     /locus_tag="CKM99_pgp083"
                     /db_xref="GeneID:33868815"
                     /standard_name="psbK gene"
     CDS             8768..8877
                     /note="Geneious type: cds"
                     /gene="psbI"
                     /locus_tag="CKM99_pgp082"
                     /codon_start=1
                     /transl_table=11
                     /product="photosystem II protein I"
                     /protein_id="YP_009408856.1"
                     /db_xref="GeneID:33868816"
                     /standard_name="psbI CDS"
     gene            8768..8877
                     /gene="psbI"
                     /locus_tag="CKM99_pgp082"
                     /db_xref="GeneID:33868816"
                     /standard_name="psbI gene"
     tRNA            complement(9021..9108)
                     /note="Geneious type: trna"
                     /gene="trnS(GCU)"
                     /locus_tag="CKM99_pgt004"
                     /product="tRNA-Ser"
                     /db_xref="GeneID:33868817"
                     /standard_name="trnS(GCU) tRNA"
     gene            complement(9021..9108)
                     /gene="trnS(GCU)"
                     /locus_tag="CKM99_pgt004"
                     /db_xref="GeneID:33868817"
                     /standard_name="trnS(GCU) gene"
     tRNA            join(10105..10128,10843..10891)
                     /gene="trnG(UCC)"
                     /locus_tag="CKM99_pgt005"
                     /product="tRNA-Gly"
                     /db_xref="GeneID:33868818"
                     /standard_name="trnG(UCC) tRNA"
     gene            10105..10891
                     /gene="trnG(UCC)"
                     /locus_tag="CKM99_pgt005"
                     /db_xref="GeneID:33868818"
                     /standard_name="trnG(UCC) gene"
     tRNA            11008..11079
                     /note="Geneious type: trna"
                     /gene="trnR(UCU)"
                     /locus_tag="CKM99_pgt006"
                     /product="tRNA-Arg"
                     /db_xref="GeneID:33868819"
                     /standard_name="trnR(UCU) tRNA"
     gene            11008..11079
                     /gene="trnR(UCU)"
                     /locus_tag="CKM99_pgt006"
                     /db_xref="GeneID:33868819"
                     /standard_name="trnR(UCU) gene"
     CDS             complement(11198..12718)
                     /note="Geneious type: cds"
                     /gene="atpA"
                     /locus_tag="CKM99_pgp081"
                     /codon_start=1
                     /transl_table=11
                     /product="ATP synthase CF1 alpha subunit"
                     /protein_id="YP_009408857.1"
                     /db_xref="GeneID:33868820"
                     /standard_name="atpA CDS"
     gene            complement(11198..12718)
                     /gene="atpA"
                     /locus_tag="CKM99_pgp081"
                     /db_xref="GeneID:33868820"
                     /standard_name="atpA gene"
     CDS             join(complement(14039..14183),complement(12794..13194))
                     /note="Geneious type: cds"
                     /gene="atpF"
                     /locus_tag="CKM99_pgp080"
                     /codon_start=1
                     /transl_table=11
                     /product="ATP synthase CF0 B subunit"
                     /protein_id="YP_009408858.1"
                     /db_xref="GeneID:33868821"
                     /standard_name="atpF CDS"
     gene            complement(12794..14183)
                     /gene="atpF"
                     /locus_tag="CKM99_pgp080"
                     /db_xref="GeneID:33868821"
                     /standard_name="atpF gene"
     intron          13195..14038
                     /standard_name="atpF Intron"
     CDS             complement(14650..14895)
                     /note="Geneious type: cds"
                     /gene="atpH"
                     /locus_tag="CKM99_pgp079"
                     /codon_start=1
                     /transl_table=11
                     /product="ATP synthase CF0 C subunit"
                     /protein_id="YP_009408859.1"
                     /db_xref="GeneID:33868822"
                     /standard_name="atpH CDS"
     gene            complement(14650..14895)
                     /gene="atpH"
                     /locus_tag="CKM99_pgp079"
                     /db_xref="GeneID:33868822"
                     /standard_name="atpH gene"
     CDS             complement(15719..16462)
                     /note="Geneious type: cds"
                     /gene="atpI"
                     /locus_tag="CKM99_pgp078"
                     /codon_start=1
                     /transl_table=11
                     /product="ATP synthase CF0 A subunit"
                     /protein_id="YP_009408860.1"
                     /db_xref="GeneID:33868823"
                     /standard_name="atpI CDS"
     gene            complement(15719..16462)
                     /gene="atpI"
                     /locus_tag="CKM99_pgp078"
                     /db_xref="GeneID:33868823"
                     /standard_name="atpI gene"
     CDS             complement(16713..17471)
                     /note="Geneious type: cds"
                     /gene="rps2"
                     /locus_tag="CKM99_pgp077"
                     /codon_start=1
                     /transl_table=11
                     /product="ribosomal protein S2"
                     /protein_id="YP_009408861.1"
                     /db_xref="GeneID:33868824"
                     /standard_name="rps2 CDS"
     gene            complement(16713..17471)
                     /gene="rps2"
                     /locus_tag="CKM99_pgp077"
                     /db_xref="GeneID:33868824"
                     /standard_name="rps2 gene"
     CDS             complement(17723..21961)
                     /gene="rpoC2"
                     /locus_tag="CKM99_pgp076"
                     /codon_start=1
                     /transl_table=11
                     /product="RNA polymerase beta'' subunit"
                     /protein_id="YP_009408862.1"
                     /db_xref="GeneID:33868825"
                     /standard_name="rpoC2 CDS"
     gene            complement(17723..21961)
                     /gene="rpoC2"
                     /locus_tag="CKM99_pgp076"
                     /db_xref="GeneID:33868825"
                     /standard_name="rpoC2 gene"
     CDS             join(complement(24486..24944),complement(22120..23748))
                     /note="Geneious type: cds"
                     /gene="rpoC1"
                     /locus_tag="CKM99_pgp075"
                     /codon_start=1
                     /transl_table=11
                     /product="RNA polymerase beta' subunit"
                     /protein_id="YP_009408863.1"
                     /db_xref="GeneID:33868826"
                     /standard_name="rpoC1 CDS"
     gene            complement(22120..24944)
                     /gene="rpoC1"
                     /locus_tag="CKM99_pgp075"
                     /db_xref="GeneID:33868826"
                     /standard_name="rpoC1 gene"
     intron          23749..24485
                     /standard_name="rpoC1 Intron"
     CDS             complement(24950..28135)
                     /note="Geneious type: cds"
                     /gene="rpoB"
                     /locus_tag="CKM99_pgp074"
                     /codon_start=1
                     /transl_table=11
                     /product="RNA polymerase beta subunit"
                     /protein_id="YP_009408864.1"
                     /db_xref="GeneID:33868827"
                     /standard_name="rpoB CDS"
     gene            complement(24950..28135)
                     /gene="rpoB"
                     /locus_tag="CKM99_pgp074"
                     /db_xref="GeneID:33868827"
                     /standard_name="rpoB gene"
     tRNA            29481..29564
                     /note="Geneious type: trna"
                     /gene="trnC(GCA)"
                     /locus_tag="CKM99_pgt007"
                     /product="tRNA-Cys"
                     /db_xref="GeneID:33868828"
                     /standard_name="trnC(GCA) tRNA"
     gene            29481..29564
                     /gene="trnC(GCA)"
                     /locus_tag="CKM99_pgt007"
                     /db_xref="GeneID:33868828"
                     /standard_name="trnC(GCA) gene"
     CDS             30597..30686
                     /note="Geneious type: cds"
                     /gene="petN"
                     /locus_tag="CKM99_pgp073"
                     /codon_start=1
                     /transl_table=11
                     /product="cytochrome b6/f complex subunit VIII"
                     /protein_id="YP_009408865.1"
                     /db_xref="GeneID:33868829"
                     /standard_name="petN CDS"
     gene            30597..30686
                     /gene="petN"
                     /locus_tag="CKM99_pgp073"
                     /db_xref="GeneID:33868829"
                     /standard_name="petN gene"
     CDS             complement(31866..31970)
                     /note="Geneious type: cds"
                     /gene="psbM"
                     /locus_tag="CKM99_pgp072"
                     /codon_start=1
                     /transl_table=11
                     /product="photosystem II protein M"
                     /protein_id="YP_009408866.1"
                     /db_xref="GeneID:33868830"
                     /standard_name="psbM CDS"
     gene            complement(31866..31970)
                     /gene="psbM"
                     /locus_tag="CKM99_pgp072"
                     /db_xref="GeneID:33868830"
                     /standard_name="psbM gene"
     tRNA            complement(32584..32657)
                     /note="Geneious type: trna"
                     /gene="trnD(GUC)"
                     /locus_tag="CKM99_pgt008"
                     /product="tRNA-Asp"
                     /db_xref="GeneID:33868831"
                     /standard_name="trnD(GUC) tRNA"
     gene            complement(32584..32657)
                     /gene="trnD(GUC)"
                     /locus_tag="CKM99_pgt008"
                     /db_xref="GeneID:33868831"
                     /standard_name="trnD(GUC) gene"
     tRNA            complement(32976..33059)
                     /note="Geneious type: trna"
                     /gene="trnY(GUA)"
                     /locus_tag="CKM99_pgt009"
                     /product="tRNA-Tyr"
                     /db_xref="GeneID:33868832"
                     /standard_name="trnY(GUA) tRNA"
     gene            complement(32976..33059)
                     /gene="trnY(GUA)"
                     /locus_tag="CKM99_pgt009"
                     /db_xref="GeneID:33868832"
                     /standard_name="trnY(GUA) gene"
     tRNA            complement(33284..33356)
                     /note="Geneious type: trna"
                     /gene="trnE(UUC)"
                     /locus_tag="CKM99_pgt010"
                     /product="tRNA-Glu"
                     /db_xref="GeneID:33868833"
                     /standard_name="trnE(UUC) tRNA"
     gene            complement(33284..33356)
                     /gene="trnE(UUC)"
                     /locus_tag="CKM99_pgt010"
                     /db_xref="GeneID:33868833"
                     /standard_name="trnE(UUC) gene"
     tRNA            33856..33927
                     /note="Geneious type: trna"
                     /gene="trnT(GGU)"
                     /locus_tag="CKM99_pgt011"
                     /product="tRNA-Thr"
                     /db_xref="GeneID:33868834"
                     /standard_name="trnT(GGU) tRNA"
     gene            33856..33927
                     /gene="trnT(GGU)"
                     /locus_tag="CKM99_pgt011"
                     /db_xref="GeneID:33868834"
                     /standard_name="trnT(GGU) gene"
     CDS             35046..36107
                     /note="Geneious type: cds"
                     /gene="psbD"
                     /locus_tag="CKM99_pgp071"
                     /codon_start=1
                     /transl_table=11
                     /product="photosystem II protein D2"
                     /protein_id="YP_009408867.1"
                     /db_xref="GeneID:33868835"
                     /standard_name="psbD CDS"
     gene            35046..36107
                     /gene="psbD"
                     /locus_tag="CKM99_pgp071"
                     /db_xref="GeneID:33868835"
                     /standard_name="psbD gene"
     CDS             36055..37476
                     /note="Geneious type: cds"
                     /gene="psbC"
                     /locus_tag="CKM99_pgp070"
                     /codon_start=1
                     /transl_table=11
                     /product="photosystem II 44 kDa protein"
                     /protein_id="YP_009408868.1"
                     /db_xref="GeneID:33868836"
                     /standard_name="psbC CDS"
     gene            36055..37476
                     /gene="psbC"
                     /locus_tag="CKM99_pgp070"
                     /db_xref="GeneID:33868836"
                     /standard_name="psbC gene"
     tRNA            complement(37607..37699)
                     /note="Geneious type: trna"
                     /gene="trnS(UGA)"
                     /locus_tag="CKM99_pgt012"
                     /product="tRNA-Ser"
                     /db_xref="GeneID:33868837"
                     /standard_name="trnS(UGA) tRNA"
     gene            complement(37607..37699)
                     /gene="trnS(UGA)"
                     /locus_tag="CKM99_pgt012"
                     /db_xref="GeneID:33868837"
                     /standard_name="trnS(UGA) gene"
     CDS             38013..38201
                     /note="Geneious type: cds"
                     /gene="psbZ"
                     /locus_tag="CKM99_pgp069"
                     /codon_start=1
                     /transl_table=11
                     /product="photosystem II protein Z"
                     /protein_id="YP_009408869.1"
                     /db_xref="GeneID:33868838"
                     /standard_name="psbZ CDS"
     gene            38013..38201
                     /gene="psbZ"
                     /locus_tag="CKM99_pgp069"
                     /db_xref="GeneID:33868838"
                     /standard_name="psbZ gene"
     tRNA            38540..38610
                     /note="Geneious type: trna"
                     /gene="trnG(GCC)"
                     /locus_tag="CKM99_pgt013"
                     /product="tRNA-Gly"
                     /db_xref="GeneID:33868839"
                     /standard_name="trnG(GCC) tRNA"
     gene            38540..38610
                     /gene="trnG(GCC)"
                     /locus_tag="CKM99_pgt013"
                     /db_xref="GeneID:33868839"
                     /standard_name="trnG(GCC) gene"
     tRNA            complement(38773..39082)
                     /note="Geneious type: trna"
                     /gene="trnfM(CAU)"
                     /locus_tag="CKM99_pgt014"
                     /product="tRNA-Met"
                     /note="fMet"
                     /db_xref="GeneID:33868840"
                     /standard_name="trnfM(CAU) tRNA"
     gene            complement(38773..39082)
                     /gene="trnfM(CAU)"
                     /locus_tag="CKM99_pgt014"
                     /db_xref="GeneID:33868840"
                     /standard_name="trnfM(CAU) gene"
     CDS             complement(39255..39605)
                     /note="Geneious type: cds"
                     /gene="rps14"
                     /locus_tag="CKM99_pgp068"
                     /codon_start=1
                     /transl_table=11
                     /product="ribosomal protein S14"
                     /protein_id="YP_009408870.1"
                     /db_xref="GeneID:33868841"
                     /standard_name="rps14 CDS"
     gene            complement(39255..39605)
                     /gene="rps14"
                     /locus_tag="CKM99_pgp068"
                     /db_xref="GeneID:33868841"
                     /standard_name="rps14 gene"
     CDS             complement(39750..41954)
                     /note="Geneious type: cds"
                     /gene="psaB"
                     /locus_tag="CKM99_pgp067"
                     /codon_start=1
                     /transl_table=11
                     /product="photosystem I P700 chlorophyll a apoprotein A2"
                     /protein_id="YP_009408871.1"
                     /db_xref="GeneID:33868842"
                     /standard_name="psaB CDS"
     gene            complement(39750..41954)
                     /gene="psaB"
                     /locus_tag="CKM99_pgp067"
                     /db_xref="GeneID:33868842"
                     /standard_name="psaB gene"
     CDS             complement(41980..44232)
                     /note="Geneious type: cds"
                     /gene="psaA"
                     /locus_tag="CKM99_pgp066"
                     /codon_start=1
                     /transl_table=11
                     /product="photosystem I P700 chlorophyll a apoprotein A1"
                     /protein_id="YP_009408872.1"
                     /db_xref="GeneID:33868843"
                     /standard_name="psaA CDS"
     gene            complement(41980..44232)
                     /gene="psaA"
                     /locus_tag="CKM99_pgp066"
                     /db_xref="GeneID:33868843"
                     /standard_name="psaA gene"
     CDS             join(complement(46793..46916),complement(45855..46084),
                     complement(44907..45059))
                     /note="Geneious type: cds"
                     /gene="ycf3"
                     /locus_tag="CKM99_pgp065"
                     /codon_start=1
                     /transl_table=11
                     /product="photosystem I assembly protein Ycf3"
                     /protein_id="YP_009408873.1"
                     /db_xref="GeneID:33868844"
                     /standard_name="ycf3 CDS"
     gene            complement(44907..46916)
                     /gene="ycf3"
                     /locus_tag="CKM99_pgp065"
                     /db_xref="GeneID:33868844"
                     /standard_name="ycf3 gene"
     intron          45060..45854
                     /standard_name="ycf3 Intron2"
     intron          46085..46792
                     /standard_name="ycf3 Intron1"
     tRNA            47730..47833
                     /note="Geneious type: trna"
                     /gene="trnS(GGA)"
                     /locus_tag="CKM99_pgt015"
                     /product="tRNA-Ser"
                     /db_xref="GeneID:33868845"
                     /standard_name="trnS(GGA) tRNA"
     gene            47730..47833
                     /gene="trnS(GGA)"
                     /locus_tag="CKM99_pgt015"
                     /db_xref="GeneID:33868845"
                     /standard_name="trnS(GGA) gene"
     CDS             complement(48149..48778)
                     /note="Geneious type: cds"
                     /gene="rps4"
                     /locus_tag="CKM99_pgp064"
                     /codon_start=1
                     /transl_table=11
                     /product="ribosomal protein S4"
                     /protein_id="YP_009408874.1"
                     /db_xref="GeneID:33868846"
                     /standard_name="rps4 CDS"
     gene            complement(48149..48778)
                     /gene="rps4"
                     /locus_tag="CKM99_pgp064"
                     /db_xref="GeneID:33868846"
                     /standard_name="rps4 gene"
     tRNA            complement(49380..49452)
                     /gene="trnT(UGU); trnT(GGU)"
                     /locus_tag="CKM99_pgt016; CKM99_pgt011"
                     /product="tRNA-Thr"
                     /db_xref="GeneID:33868847; GeneID:33868834"
                     /standard_name="trnT(UGU) tRNA"
     gene            complement(49380..49452)
                     /gene="trnT(UGU); trnT(GGU)"
                     /locus_tag="CKM99_pgt016; CKM99_pgt011"
                     /db_xref="GeneID:33868847; GeneID:33868834"
                     /standard_name="trnT(UGU) gene"
     tRNA            join(50587..50623,51129..51178)
                     /note="Geneious type: trna"
                     /gene="trnL(UAA)"
                     /locus_tag="CKM99_pgt017"
                     /product="tRNA-Leu"
                     /db_xref="GeneID:33868848"
                     /standard_name="trnL(UAA) tRNA"
     gene            50587..51178
                     /gene="trnL(UAA)"
                     /locus_tag="CKM99_pgt017"
                     /db_xref="GeneID:33868848"
                     /standard_name="trnL(UAA) gene"
     tRNA            51540..51612
                     /note="Geneious type: trna"
                     /gene="trnF(GAA)"
                     /locus_tag="CKM99_pgt018"
                     /product="tRNA-Phe"
                     /db_xref="GeneID:33868849"
                     /standard_name="trnF(GAA) tRNA"
     gene            51540..51612
                     /gene="trnF(GAA)"
                     /locus_tag="CKM99_pgt018"
                     /db_xref="GeneID:33868849"
                     /standard_name="trnF(GAA) gene"
     CDS             complement(52555..53031)
                     /note="Geneious type: cds"
                     /gene="ndhJ"
                     /locus_tag="CKM99_pgp063"
                     /codon_start=1
                     /transl_table=11
                     /product="NADH dehydrogenase subunit J"
                     /protein_id="YP_009408875.1"
                     /db_xref="GeneID:33868850"
                     /standard_name="ndhJ CDS"
     gene            complement(52555..53031)
                     /gene="ndhJ"
                     /locus_tag="CKM99_pgp063"
                     /db_xref="GeneID:33868850"
                     /standard_name="ndhJ gene"
     CDS             complement(53136..53879)
                     /note="Geneious type: cds"
                     /gene="ndhK"
                     /locus_tag="CKM99_pgp062"
                     /codon_start=1
                     /transl_table=11
                     /product="NADH dehydrogenase subunit K"
                     /protein_id="YP_009408876.1"
                     /db_xref="GeneID:33868851"
                     /standard_name="ndhK CDS"
     gene            complement(53136..53879)
                     /gene="ndhK"
                     /locus_tag="CKM99_pgp062"
                     /db_xref="GeneID:33868851"
                     /standard_name="ndhK gene"
     CDS             complement(53870..54232)
                     /note="Geneious type: cds"
                     /gene="ndhC"
                     /locus_tag="CKM99_pgp061"
                     /codon_start=1
                     /transl_table=11
                     /product="NADH dehydrogenase subunit 3"
                     /protein_id="YP_009408877.1"
                     /db_xref="GeneID:33868852"
                     /standard_name="ndhC CDS"
     gene            complement(53870..54232)
                     /gene="ndhC"
                     /locus_tag="CKM99_pgp061"
                     /db_xref="GeneID:33868852"
                     /standard_name="ndhC gene"
     CDS             55031..56527
                     /note="Geneious type: cds"
                     /gene="atpB"
                     /locus_tag="CKM99_pgp059"
                     /codon_start=1
                     /transl_table=11
                     /product="ATP synthase CF1 beta subunit"
                     /protein_id="YP_009408879.1"
                     /db_xref="GeneID:33868856"
                     /standard_name="atpB CDS"
     gene            55031..56527
                     /gene="atpB"
                     /locus_tag="CKM99_pgp059"
                     /db_xref="GeneID:33868856"
                     /standard_name="atpB gene"
     CDS             56524..56928
                     /note="Geneious type: cds"
                     /gene="atpE"
                     /locus_tag="CKM99_pgp060"
                     /codon_start=1
                     /transl_table=11
                     /product="ATP synthase CF1 epsilon subunit"
                     /protein_id="YP_009408878.1"
                     /db_xref="GeneID:33868855"
                     /standard_name="atpE CDS"
     gene            56524..56928
                     /gene="atpE"
                     /locus_tag="CKM99_pgp060"
                     /db_xref="GeneID:33868855"
                     /standard_name="atpE gene"
     tRNA            complement(57095..57166)
                     /note="Geneious type: trna"
                     /gene="trnM"
                     /locus_tag="CKM99_pgt020"
                     /product="tRNA-Met"
                     /db_xref="GeneID:33868854"
                     /note="Geneious type: tRNA"
                     /standard_name="trnM(CAU) tRNA"
     gene            complement(57095..57166)
                     /gene="trnM"
                     /locus_tag="CKM99_pgt020"
                     /db_xref="GeneID:33868854"
                     /standard_name="trnM(CAU) gene"
     tRNA            join(57805..57843,58441..58477)
                     /note="Geneious type: trna"
                     /gene="trnV(UAC)"
                     /locus_tag="CKM99_pgt019"
                     /product="tRNA-Val"
                     /db_xref="GeneID:33868853"
                     /standard_name="trnV(UAC) tRNA"
     gene            57805..58477
                     /gene="trnV(UAC)"
                     /locus_tag="CKM99_pgt019"
                     /db_xref="GeneID:33868853"
                     /standard_name="trnV(UAC) gene"
     CDS             58850..60289
                     /note="Geneious type: cds"
                     /gene="rbcL"
                     /locus_tag="CKM99_pgp058"
                     /codon_start=1
                     /transl_table=11
                     /product="ribulose-1,5-bisphosphate carboxylase/oxygenase
                     large subunit"
                     /protein_id="YP_009408880.1"
                     /db_xref="GeneID:33868857"
                     /standard_name="rbcL CDS"
     gene            58850..60289
                     /gene="rbcL"
                     /locus_tag="CKM99_pgp058"
                     /db_xref="GeneID:33868857"
                     /standard_name="rbcL gene"
     CDS             65675..65785
                     /note="Geneious type: cds"
                     /gene="psaI"
                     /locus_tag="CKM99_pgp056"
                     /codon_start=1
                     /transl_table=11
                     /product="PSI reaction center subunit VIII"
                     /protein_id="YP_009408882.1"
                     /db_xref="GeneID:33868859"
                     /standard_name="psaI CDS"
     gene            65675..65785
                     /gene="psaI"
                     /locus_tag="CKM99_pgp056"
                     /db_xref="GeneID:33868859"
                     /standard_name="psaI gene"
     CDS             66177..66731
                     /note="Geneious type: cds"
                     /gene="ycf4"
                     /locus_tag="CKM99_pgp055"
                     /codon_start=1
                     /transl_table=11
                     /product="photosystem I assembly protein Ycf4"
                     /protein_id="YP_009408883.1"
                     /db_xref="GeneID:33868860"
                     /standard_name="ycf4 CDS"
     gene            66177..66731
                     /gene="ycf4"
                     /locus_tag="CKM99_pgp055"
                     /db_xref="GeneID:33868860"
                     /standard_name="ycf4 gene"
     CDS             67873..68349
                     /note="Geneious type: cds"
                     /gene="cemA"
                     /locus_tag="CKM99_pgp054"
                     /codon_start=1
                     /transl_table=11
                     /product="envelope membrane protein"
                     /protein_id="YP_009408884.1"
                     /db_xref="GeneID:33868861"
                     /standard_name="cemA CDS"
     gene            67873..68349
                     /gene="cemA"
                     /locus_tag="CKM99_pgp054"
                     /db_xref="GeneID:33868861"
                     /standard_name="cemA gene"
     CDS             68576..69538
                     /note="Geneious type: cds"
                     /gene="petA"
                     /locus_tag="CKM99_pgp053"
                     /codon_start=1
                     /transl_table=11
                     /product="component of cytochrome b6/f complex"
                     /protein_id="YP_009408885.1"
                     /db_xref="GeneID:33868862"
                     /standard_name="petA CDS"
     gene            68576..69538
                     /gene="petA"
                     /locus_tag="CKM99_pgp053"
                     /db_xref="GeneID:33868862"
                     /standard_name="petA gene"
     CDS             complement(70531..70653)
                     /note="Geneious type: cds"
                     /gene="psbJ"
                     /locus_tag="CKM99_pgp052"
                     /codon_start=1
                     /transl_table=11
                     /product="photosystem II protein J"
                     /protein_id="YP_009408886.1"
                     /db_xref="GeneID:33868863"
                     /standard_name="psbJ CDS"
     gene            complement(70531..70653)
                     /gene="psbJ"
                     /locus_tag="CKM99_pgp052"
                     /db_xref="GeneID:33868863"
                     /standard_name="psbJ gene"
     CDS             complement(70779..70895)
                     /note="Geneious type: cds"
                     /gene="psbL"
                     /locus_tag="CKM99_pgp051"
                     /codon_start=1
                     /transl_table=11
                     /product="photosystem II protein L"
                     /protein_id="YP_009408887.1"
                     /db_xref="GeneID:33868864"
                     /standard_name="psbL CDS"
     gene            complement(70779..70895)
                     /gene="psbL"
                     /locus_tag="CKM99_pgp051"
                     /db_xref="GeneID:33868864"
                     /standard_name="psbL gene"
     CDS             complement(70918..71037)
                     /note="Geneious type: cds"
                     /gene="psbF"
                     /locus_tag="CKM99_pgp050"
                     /codon_start=1
                     /transl_table=11
                     /product="photosystem II protein VI"
                     /protein_id="YP_009408888.1"
                     /db_xref="GeneID:33868865"
                     /standard_name="psbF CDS"
     gene            complement(70918..71037)
                     /gene="psbF"
                     /locus_tag="CKM99_pgp050"
                     /db_xref="GeneID:33868865"
                     /standard_name="psbF gene"
     CDS             complement(71048..71299)
                     /note="Geneious type: cds"
                     /gene="psbE"
                     /locus_tag="CKM99_pgp049"
                     /codon_start=1
                     /transl_table=11
                     /product="photosystem II protein V"
                     /protein_id="YP_009408889.1"
                     /db_xref="GeneID:33868866"
                     /standard_name="psbE CDS"
     gene            complement(71048..71299)
                     /gene="psbE"
                     /locus_tag="CKM99_pgp049"
                     /db_xref="GeneID:33868866"
                     /standard_name="psbE gene"
     CDS             72130..72226
                     /note="Geneious type: cds"
                     /gene="petL"
                     /locus_tag="CKM99_pgp048"
                     /codon_start=1
                     /transl_table=11
                     /product="cytochrome b6/f complex subunit VI"
                     /protein_id="YP_009408890.1"
                     /db_xref="GeneID:33868867"
                     /standard_name="petL CDS"
     gene            72130..72226
                     /gene="petL"
                     /locus_tag="CKM99_pgp048"
                     /db_xref="GeneID:33868867"
                     /standard_name="petL gene"
     CDS             72395..72508
                     /note="Geneious type: cds"
                     /gene="petG"
                     /locus_tag="CKM99_pgp047"
                     /codon_start=1
                     /transl_table=11
                     /product="cytochrome b6/f complex subunit V"
                     /protein_id="YP_009408891.1"
                     /db_xref="GeneID:33868868"
                     /standard_name="petG CDS"
     gene            72395..72508
                     /gene="petG"
                     /locus_tag="CKM99_pgp047"
                     /db_xref="GeneID:33868868"
                     /standard_name="petG gene"
     tRNA            complement(72633..72706)
                     /note="Geneious type: trna"
                     /gene="trnW(CCA)"
                     /locus_tag="CKM99_pgt021"
                     /product="tRNA-Trp"
                     /db_xref="GeneID:33868869"
                     /standard_name="trnW(CCA) tRNA"
     gene            complement(72633..72706)
                     /gene="trnW(CCA)"
                     /locus_tag="CKM99_pgt021"
                     /db_xref="GeneID:33868869"
                     /standard_name="trnW(CCA) gene"
     tRNA            complement(72877..72949)
                     /note="Geneious type: trna"
                     /gene="trnP(UGG)"
                     /locus_tag="CKM99_pgt022"
                     /product="tRNA-Pro"
                     /db_xref="GeneID:33868870"
                     /standard_name="trnP(UGG) tRNA"
     gene            complement(72877..72949)
                     /gene="trnP(UGG)"
                     /locus_tag="CKM99_pgt022"
                     /db_xref="GeneID:33868870"
                     /standard_name="trnP(UGG) gene"
     CDS             73313..73453
                     /note="Geneious type: cds"
                     /gene="psaJ"
                     /locus_tag="CKM99_pgp046"
                     /codon_start=1
                     /transl_table=11
                     /product="PSI reaction center subunit IX"
                     /protein_id="YP_009408892.1"
                     /db_xref="GeneID:33868871"
                     /standard_name="psaJ CDS"
     gene            73313..73453
                     /gene="psaJ"
                     /locus_tag="CKM99_pgp046"
                     /db_xref="GeneID:33868871"
                     /standard_name="psaJ gene"
     CDS             73847..74041
                     /note="Geneious type: cds"
                     /gene="rpl33"
                     /locus_tag="CKM99_pgp045"
                     /codon_start=1
                     /transl_table=11
                     /product="ribosomal protein L33"
                     /protein_id="YP_009408893.1"
                     /db_xref="GeneID:33868872"
                     /standard_name="rpl33 CDS"
     gene            73847..74041
                     /gene="rpl33"
                     /locus_tag="CKM99_pgp045"
                     /db_xref="GeneID:33868872"
                     /standard_name="rpl33 gene"
     CDS             order(74290..74313,74461..74742)
                     /standard_name="rps18 CDS"
     gene            74290..74742
                     /gene="rps18"
                     /locus_tag="CKM99_pgp044"
                     /db_xref="GeneID:33868873"
                     /standard_name="rps18 gene"
     intron          74314..74460
                     /standard_name="rps18 Intron"
     CDS             complement(74976..75341)
                     /note="Geneious type: cds"
                     /gene="rpl20"
                     /locus_tag="CKM99_pgp043"
                     /codon_start=1
                     /transl_table=11
                     /product="ribosomal protein L20"
                     /protein_id="YP_009408895.1"
                     /db_xref="GeneID:33868874"
                     /standard_name="rpl20 CDS"
     gene            complement(74976..75341)
                     /gene="rpl20"
                     /locus_tag="CKM99_pgp043"
                     /db_xref="GeneID:33868874"
                     /standard_name="rpl20 gene"
     CDS             join(complement(76132..76245),160285..160516,
                     161063..161088)
                     /gene="rps12"
                     /locus_tag="CKM99_pgp041"
                     /trans_splicing
                     /codon_start=1
                     /transl_table=11
                     /product="ribosomal protein S12"
                     /protein_id="YP_009408896.1"
                     /db_xref="GeneID:33868875"
                     /standard_name="rps12 CDS"
     CDS             join(complement(76132..76245),complement(104572..104803),
                     complement(103985..104025))
                     /gene="rps12"
                     /locus_tag="CKM99_pgp042"
                     /trans_splicing
                     /codon_start=1
                     /transl_table=11
                     /product="ribosomal protein S12"
                     /protein_id="YP_009408851.1"
                     /db_xref="GeneID:33868938"
                     /standard_name="rps12 CDS"
     gene            join(complement(76132..76245),160285..161088)
                     /gene="rps12"
                     /locus_tag="CKM99_pgp041"
                     /trans_splicing
                     /db_xref="GeneID:33868875"
                     /standard_name="rps12 gene"
     gene            join(complement(76132..76245),complement(104000..104803))
                     /gene="rps12"
                     /locus_tag="CKM99_pgp042"
                     /trans_splicing
                     /db_xref="GeneID:33868938"
                     /standard_name="rps12 gene"
     CDS             complement(76372..77091)
                     /standard_name="clpP CDS"
     gene            complement(76372..77092)
                     /gene="clpP"
                     /locus_tag="CKM99_pgp040"
                     /db_xref="GeneID:33868876"
                     /standard_name="clpP gene"
     CDS             78083..79609
                     /note="Geneious type: cds"
                     /gene="psbB"
                     /locus_tag="CKM99_pgp039"
                     /codon_start=1
                     /transl_table=11
                     /product="photosystem II 47 kDa protein"
                     /protein_id="YP_009408898.1"
                     /db_xref="GeneID:33868878"
                     /standard_name="psbB CDS"
     gene            78083..79609
                     /gene="psbB"
                     /locus_tag="CKM99_pgp039"
                     /db_xref="GeneID:33868878"
                     /standard_name="psbB gene"
     CDS             79781..79882
                     /note="Geneious type: cds"
                     /gene="psbT"
                     /locus_tag="CKM99_pgp038"
                     /codon_start=1
                     /transl_table=11
                     /product="photosystem II protein T"
                     /protein_id="YP_009408899.1"
                     /db_xref="GeneID:33868879"
                     /standard_name="psbT CDS"
     gene            79781..79882
                     /gene="psbT"
                     /locus_tag="CKM99_pgp038"
                     /db_xref="GeneID:33868879"
                     /standard_name="psbT gene"
     CDS             complement(79951..80082)
                     /note="Geneious type: cds"
                     /gene="psbN"
                     /locus_tag="CKM99_pgp037"
                     /codon_start=1
                     /transl_table=11
                     /product="photosystem II protein N"
                     /protein_id="YP_009408900.1"
                     /db_xref="GeneID:33868880"
                     /standard_name="psbN CDS"
     gene            complement(79951..80082)
                     /gene="psbN"
                     /locus_tag="CKM99_pgp037"
                     /db_xref="GeneID:33868880"
                     /standard_name="psbN gene"
     CDS             80188..80409
                     /note="Geneious type: cds"
                     /gene="psbH"
                     /locus_tag="CKM99_pgp036"
                     /codon_start=1
                     /transl_table=11
                     /product="photosystem II phosphoprotein H"
                     /protein_id="YP_009408901.1"
                     /db_xref="GeneID:33868881"
                     /standard_name="psbH CDS"
     gene            80188..80409
                     /gene="psbH"
                     /locus_tag="CKM99_pgp036"
                     /db_xref="GeneID:33868881"
                     /standard_name="psbH gene"
     CDS             join(81254..81259,81316..81957)
                     /gene="petB"
                     /locus_tag="CKM99_pgp035"
                     /codon_start=1
                     /transl_table=11
                     /product="cytochrome b6"
                     /protein_id="YP_009408902.1"
                     /db_xref="GeneID:33868882"
                     /standard_name="petB CDS"
     gene            81254..81957
                     /gene="petB"
                     /locus_tag="CKM99_pgp035"
                     /db_xref="GeneID:33868882"
                     /standard_name="petB gene"
     intron          81260..81315
                     /standard_name="petB Intron"
     CDS             join(82184..82191,82925..83399)
                     /gene="petD"
                     /locus_tag="CKM99_pgp034"
                     /codon_start=1
                     /transl_table=11
                     /product="cytochrome b6/f complex subunit IV"
                     /protein_id="YP_009408903.1"
                     /db_xref="GeneID:33868883"
                     /standard_name="petD CDS"
     gene            82184..83399
                     /gene="petD"
                     /locus_tag="CKM99_pgp034"
                     /db_xref="GeneID:33868883"
                     /standard_name="petD gene"
     intron          82192..82924
                     /standard_name="petD Intron"
     CDS             complement(83537..84556)
                     /note="Geneious type: cds"
                     /gene="rpoA"
                     /locus_tag="CKM99_pgp033"
                     /codon_start=1
                     /transl_table=11
                     /product="RNA polymerase alpha subunit"
                     /protein_id="YP_009408904.1"
                     /db_xref="GeneID:33868884"
                     /standard_name="rpoA CDS"
     gene            complement(83537..84556)
                     /gene="rpoA"
                     /locus_tag="CKM99_pgp033"
                     /db_xref="GeneID:33868884"
                     /standard_name="rpoA gene"
     CDS             complement(84626..85057)
                     /note="Geneious type: cds"
                     /gene="rps11"
                     /locus_tag="CKM99_pgp032"
                     /codon_start=1
                     /transl_table=11
                     /product="ribosomal protein S11"
                     /protein_id="YP_009408905.1"
                     /db_xref="GeneID:33868885"
                     /standard_name="rps11 CDS"
     gene            complement(84626..85057)
                     /gene="rps11"
                     /locus_tag="CKM99_pgp032"
                     /db_xref="GeneID:33868885"
                     /standard_name="rps11 gene"
     CDS             complement(85168..85281)
                     /note="Geneious type: cds"
                     /gene="rpl36"
                     /locus_tag="CKM99_pgp031"
                     /codon_start=1
                     /transl_table=11
                     /product="ribosomal protein L36"
                     /protein_id="YP_009408906.1"
                     /db_xref="GeneID:33868886"
                     /standard_name="rpl36 CDS"
     gene            complement(85168..85281)
                     /gene="rpl36"
                     /locus_tag="CKM99_pgp031"
                     /db_xref="GeneID:33868886"
                     /standard_name="rpl36 gene"
     CDS             complement(85753..86157)
                     /note="Geneious type: cds"
                     /gene="rps8"
                     /locus_tag="CKM99_pgp030"
                     /codon_start=1
                     /transl_table=11
                     /product="ribosomal protein S8"
                     /protein_id="YP_009408907.1"
                     /db_xref="GeneID:33868887"
                     /standard_name="rps8 CDS"
     gene            complement(85753..86157)
                     /gene="rps8"
                     /locus_tag="CKM99_pgp030"
                     /db_xref="GeneID:33868887"
                     /standard_name="rps8 gene"
     CDS             complement(86320..86688)
                     /note="Geneious type: cds"
                     /gene="rpl14"
                     /locus_tag="CKM99_pgp029"
                     /codon_start=1
                     /transl_table=11
                     /product="ribosomal protein L14"
                     /protein_id="YP_009408908.1"
                     /db_xref="GeneID:33868888"
                     /standard_name="rpl14 CDS"
     gene            complement(86320..86688)
                     /gene="rpl14"
                     /locus_tag="CKM99_pgp029"
                     /db_xref="GeneID:33868888"
                     /standard_name="rpl14 gene"
     CDS             join(complement(88242..88250),complement(86823..87221))
                     /gene="rpl16"
                     /locus_tag="CKM99_pgp028"
                     /codon_start=1
                     /transl_table=11
                     /product="ribosomal protein L16"
                     /protein_id="YP_009408909.1"
                     /db_xref="GeneID:33868889"
                     /standard_name="rpl16 CDS"
     gene            complement(86823..88250)
                     /gene="rpl16"
                     /locus_tag="CKM99_pgp028"
                     /db_xref="GeneID:33868889"
                     /standard_name="rpl16 gene"
     intron          87222..88241
                     /standard_name="rpl16 Intron"
     CDS             complement(88399..89085)
                     /note="Geneious type: cds"
                     /gene="rps3"
                     /locus_tag="CKM99_pgp027"
                     /codon_start=1
                     /transl_table=11
                     /product="ribosomal protein S3"
                     /protein_id="YP_009408910.1"
                     /db_xref="GeneID:33868890"
                     /standard_name="rps3 CDS"
     gene            complement(88399..89085)
                     /gene="rps3"
                     /locus_tag="CKM99_pgp027"
                     /db_xref="GeneID:33868890"
                     /standard_name="rps3 gene"
     CDS             complement(89132..89524)
                     /note="Geneious type: cds"
                     /gene="rpl22"
                     /locus_tag="CKM99_pgp026"
                     /codon_start=1
                     /transl_table=11
                     /product="ribosomal protein L22"
                     /protein_id="YP_009408911.1"
                     /db_xref="GeneID:33868891"
                     /standard_name="rpl22 CDS"
     gene            complement(89132..89524)
                     /gene="rpl22"
                     /locus_tag="CKM99_pgp026"
                     /db_xref="GeneID:33868891"
                     /standard_name="rpl22 gene"
     CDS             complement(89584..90015)
                     /note="Geneious type: cds"
                     /gene="rps19"
                     /locus_tag="CKM99_pgp025"
                     /codon_start=1
                     /transl_table=11
                     /product="ribosomal protein S19"
                     /protein_id="YP_009408912.1"
                     /db_xref="GeneID:33868892"
                     /standard_name="rps19 CDS"
     gene            complement(89584..90015)
                     /gene="rps19"
                     /locus_tag="CKM99_pgp025"
                     /db_xref="GeneID:33868892"
                     /standard_name="rps19 gene"
     repeat_region   complement(90021..128374)
                     /standard_name="IRb"
     tRNA            90202..90268
                     /note="Geneious type: trna"
                     /gene="trnH"
                     /locus_tag="CKM99_pgt001"
                     /product="tRNA-His"
                     /db_xref="GeneID:33868877"
                     /note="Geneious type: tRNA"
                     /standard_name="trnH(GUG) tRNA"
     gene            90202..90268
                     /gene="trnH"
                     /locus_tag="CKM99_pgt001"
                     /db_xref="GeneID:33868877"
                     /standard_name="trnH(GUG) gene"
     CDS             join(complement(91405..91780),complement(90311..90738))
                     /note="Geneious type: cds"
                     /gene="rpl2"
                     /locus_tag="CKM99_pgp001; CKM99_pgp024"
                     /exception="RNA editing"
                     /codon_start=1
                     /transl_table=11
                     /product="ribosomal protein L2"
                     /protein_id="YP_009408913.1; YP_009408936.1"
                     /db_xref="GeneID:33868893; GeneID:33868940"
                     /standard_name="rpl2 CDS"
     gene            complement(90311..91780)
                     /gene="rpl2"
                     /locus_tag="CKM99_pgp001; CKM99_pgp024"
                     /db_xref="GeneID:33868893; GeneID:33868940"
                     /standard_name="rpl2 gene"
     intron          90739..91404
                     /standard_name="rpl2 Intron"
     CDS             complement(91799..92077)
                     /note="Geneious type: cds"
                     /gene="rpl23"
                     /locus_tag="CKM99_pgp002; CKM99_pgp023"
                     /codon_start=1
                     /transl_table=11
                     /product="ribosomal protein L23"
                     /protein_id="YP_009408914.1; YP_009408935.1"
                     /db_xref="GeneID:33868894; GeneID:33868939"
                     /standard_name="rpl23 CDS"
     gene            complement(91799..92077)
                     /gene="rpl23"
                     /locus_tag="CKM99_pgp002; CKM99_pgp023"
                     /db_xref="GeneID:33868894; GeneID:33868939"
                     /standard_name="rpl23 gene"
     tRNA            complement(92245..92318)
                     /note="Geneious type: trna"
                     /gene="trnI(CAU)"
                     /locus_tag="CKM99_pgt023; CKM99_pgt037"
                     /product="tRNA-Ile"
                     /db_xref="GeneID:33868895; GeneID:33868937"
                     /standard_name="trnI(CAU) tRNA"
     gene            complement(92245..92318)
                     /gene="trnI(CAU)"
                     /locus_tag="CKM99_pgt023; CKM99_pgt037"
                     /db_xref="GeneID:33868895; GeneID:33868937"
                     /standard_name="trnI(CAU) gene"
     CDS             92608..99348
                     /gene="ycf2"
                     /locus_tag="CKM99_pgp022"
                     /codon_start=1
                     /transl_table=11
                     /product="photosystem I assembly protein Ycf2"
                     /protein_id="YP_009408915.1"
                     /db_xref="GeneID:33868896"
                     /standard_name="ycf2 CDS"
     gene            92608..99348
                     /gene="ycf2"
                     /locus_tag="CKM99_pgp022"
                     /db_xref="GeneID:33868896"
                     /standard_name="ycf2 gene"
     tRNA            complement(99888..99968)
                     /note="Geneious type: trna"
                     /gene="trnL(CAA)"
                     /locus_tag="CKM99_pgt024; CKM99_pgt036"
                     /product="tRNA-Leu"
                     /db_xref="GeneID:33868897; GeneID:33868935"
                     /standard_name="trnL(CAA) tRNA"
     gene            complement(99888..99968)
                     /gene="trnL(CAA)"
                     /locus_tag="CKM99_pgt024; CKM99_pgt036"
                     /db_xref="GeneID:33868897; GeneID:33868935"
                     /standard_name="trnL(CAA) gene"
     CDS             join(complement(102389..103165),
                     complement(100972..101727))
                     /note="Geneious type: cds"
                     /gene="ndhB"
                     /locus_tag="CKM99_pgp004; CKM99_pgp021"
                     /codon_start=1
                     /transl_table=11
                     /product="NADH dehydrogenase subunit 2"
                     /protein_id="YP_009408916.1; YP_009408933.1"
                     /db_xref="GeneID:33868898; GeneID:33868934"
                     /standard_name="ndhB CDS"
     gene            complement(100972..103165)
                     /gene="ndhB"
                     /locus_tag="CKM99_pgp004; CKM99_pgp021"
                     /db_xref="GeneID:33868898; GeneID:33868934"
                     /standard_name="ndhB gene"
     intron          101728..102388
                     /standard_name="ndhB Intron"
     CDS             complement(103478..103945)
                     /note="Geneious type: cds"
                     /gene="rps7"
                     /locus_tag="CKM99_pgp005; CKM99_pgp020"
                     /codon_start=1
                     /transl_table=11
                     /product="ribosomal protein S7"
                     /protein_id="YP_009408917.1; YP_009408932.1"
                     /db_xref="GeneID:33868899; GeneID:33868933"
                     /standard_name="rps7 CDS"
     gene            complement(103478..103945)
                     /gene="rps7"
                     /locus_tag="CKM99_pgp005; CKM99_pgp020"
                     /db_xref="GeneID:33868899; GeneID:33868933"
                     /standard_name="rps7 gene"
     tRNA            106676..106747
                     /note="Geneious type: trna"
                     /gene="trnV(GAC)"
                     /locus_tag="CKM99_pgt025; CKM99_pgt035"
                     /product="tRNA-Val"
                     /db_xref="GeneID:33868900; GeneID:33868932"
                     /standard_name="trnV(GAC) tRNA"
     gene            106676..106747
                     /gene="trnV(GAC)"
                     /locus_tag="CKM99_pgt025; CKM99_pgt035"
                     /db_xref="GeneID:33868900; GeneID:33868932"
                     /standard_name="trnV(GAC) gene"
     rRNA            106976..108466
                     /note="Geneious type: rrna"
                     /gene="rrn16"
                     /locus_tag="CKM99_pgr001; CKM99_pgr008"
                     /product="16S ribosomal RNA"
                     /db_xref="GeneID:33868901; GeneID:33868931"
                     /standard_name="rrn16 rRNA"
     gene            106976..108466
                     /gene="rrn16"
                     /locus_tag="CKM99_pgr001; CKM99_pgr008"
                     /db_xref="GeneID:33868901; GeneID:33868931"
                     /standard_name="rrn16 gene"
     tRNA            join(108768..108809,109761..109795)
                     /note="Geneious type: trna"
                     /gene="trnI(GAU)"
                     /locus_tag="CKM99_pgt026; CKM99_pgt034"
                     /product="tRNA-Ile"
                     /db_xref="GeneID:33868902; GeneID:33868929"
                     /standard_name="trnI(GAU) tRNA"
     gene            108768..109795
                     /gene="trnI(GAU)"
                     /locus_tag="CKM99_pgt026; CKM99_pgt034"
                     /db_xref="GeneID:33868902; GeneID:33868929"
                     /standard_name="trnI(GAU) gene"
     CDS             join(108909..108950,108984..109286)
                     /note="Geneious type: cds"
                     /gene="ycf68"
                     /locus_tag="CKM99_pgp006; CKM99_pgp019"
                     /codon_start=1
                     /transl_table=11
                     /product="hypothetical protein ycf68"
                     /protein_id="YP_009408918.1; YP_009408931.1"
                     /db_xref="GeneID:33868903; GeneID:33868930"
                     /standard_name="ycf68 CDS"
     gene            108909..109286
                     /gene="ycf68"
                     /locus_tag="CKM99_pgp006; CKM99_pgp019"
                     /db_xref="GeneID:33868903; GeneID:33868930"
                     /standard_name="ycf68 gene"
     intron          108951..108983
                     /standard_name="ycf68 Intron"
     tRNA            join(109860..109897,110697..110731)
                     /note="Geneious type: trna"
                     /gene="trnA(UGC)"
                     /locus_tag="CKM99_pgt027; CKM99_pgt033"
                     /product="tRNA-Ala"
                     /db_xref="GeneID:33868904; GeneID:33868928"
                     /note="Geneious type: tRNA"
                     /standard_name="trnA(UGC) tRNA"
     gene            109860..110731
                     /gene="trnA(UGC)"
                     /locus_tag="CKM99_pgt027; CKM99_pgt033"
                     /db_xref="GeneID:33868904; GeneID:33868928"
                     /standard_name="trnA(UGC) gene"
     rRNA            110874..113701
                     /note="Geneious type: rrna"
                     /gene="rrn23"
                     /locus_tag="CKM99_pgr002; CKM99_pgr007"
                     /product="23S ribosomal RNA"
                     /db_xref="GeneID:33868905; GeneID:33868927"
                     /standard_name="rrn23 rRNA"
     gene            110874..113701
                     /gene="rrn23"
                     /locus_tag="CKM99_pgr002; CKM99_pgr007"
                     /db_xref="GeneID:33868905; GeneID:33868927"
                     /standard_name="rrn23 gene"
     rRNA            113801..113903
                     /note="Geneious type: rrna"
                     /gene="rrn4.5"
                     /locus_tag="CKM99_pgr003; CKM99_pgr006"
                     /product="4.5S ribosomal RNA"
                     /db_xref="GeneID:33868906; GeneID:33868926"
                     /standard_name="rrn4.5 rRNA"
     gene            113801..113903
                     /gene="rrn4.5"
                     /locus_tag="CKM99_pgr003; CKM99_pgr006"
                     /db_xref="GeneID:33868906; GeneID:33868926"
                     /standard_name="rrn4.5 gene"
     rRNA            114124..114244
                     /note="Geneious type: rrna"
                     /gene="rrn5"
                     /locus_tag="CKM99_pgr004; CKM99_pgr005"
                     /product="5S ribosomal RNA"
                     /db_xref="GeneID:33868907; GeneID:33868925"
                     /standard_name="rrn5 rRNA"
     gene            114124..114244
                     /gene="rrn5"
                     /locus_tag="CKM99_pgr004; CKM99_pgr005"
                     /db_xref="GeneID:33868907; GeneID:33868925"
                     /standard_name="rrn5 gene"
     tRNA            114456..114529
                     /note="Geneious type: trna"
                     /gene="trnR(ACG)"
                     /locus_tag="CKM99_pgt028; CKM99_pgt032"
                     /product="tRNA-Arg"
                     /db_xref="GeneID:33868908; GeneID:33868924"
                     /standard_name="trnR(ACG) tRNA"
     gene            114456..114529
                     /gene="trnR(ACG)"
                     /locus_tag="CKM99_pgt028; CKM99_pgt032"
                     /db_xref="GeneID:33868908; GeneID:33868924"
                     /standard_name="trnR(ACG) gene"
     tRNA            complement(115095..115166)
                     /note="Geneious type: trna"
                     /gene="trnN(GUU)"
                     /locus_tag="CKM99_pgt029; CKM99_pgt031"
                     /product="tRNA-Asn"
                     /db_xref="GeneID:33868909; GeneID:33868923"
                     /standard_name="trnN(GUU) tRNA"
     gene            complement(115095..115166)
                     /gene="trnN(GUU)"
                     /locus_tag="CKM99_pgt029; CKM99_pgt031"
                     /db_xref="GeneID:33868909; GeneID:33868923"
                     /standard_name="trnN(GUU) gene"
     CDS             115571..121087
                     /gene="ycf1"
                     /codon_start=1
                     /transl_table=11
                     /protein_id="CAI53852.1"
                     /db_xref="GOA:Q3V4X6; InterPro:IPR008896;
                     UniProtKB/Swiss-Prot:Q3V4X6"
                     /note="Geneious type: cds"
                     /standard_name="ycf1 CDS"
     gene            115571..121087
                     /standard_name="ycf1 gene"
     CDS             121846..122124
                     /note="Geneious type: cds"
                     /gene="rps15"
                     /locus_tag="CKM99_pgp008"
                     /codon_start=1
                     /transl_table=11
                     /product="ribosomal protein S15"
                     /protein_id="YP_009408929.1"
                     /db_xref="GeneID:33868921"
                     /standard_name="rps15 CDS"
     gene            121846..122124
                     /gene="rps15"
                     /locus_tag="CKM99_pgp008"
                     /db_xref="GeneID:33868921"
                     /standard_name="rps15 gene"
     CDS             122236..123408
                     /note="Geneious type: cds"
                     /gene="ndhH"
                     /locus_tag="CKM99_pgp009"
                     /codon_start=1
                     /transl_table=11
                     /product="NADH dehydrogenase subunit 7"
                     /protein_id="YP_009408928.1"
                     /db_xref="GeneID:33868920"
                     /standard_name="ndhH CDS"
     gene            122236..123408
                     /gene="ndhH"
                     /locus_tag="CKM99_pgp009"
                     /db_xref="GeneID:33868920"
                     /standard_name="ndhH gene"
     CDS             join(123410..123962,125040..125578)
                     /note="Geneious type: cds"
                     /gene="ndhA"
                     /locus_tag="CKM99_pgp010"
                     /codon_start=1
                     /transl_table=11
                     /product="NADH dehydrogenase subunit 1"
                     /protein_id="YP_009408927.1"
                     /db_xref="GeneID:33868919"
                     /standard_name="ndhA CDS"
     gene            123410..125578
                     /gene="ndhA"
                     /locus_tag="CKM99_pgp010"
                     /db_xref="GeneID:33868919"
                     /standard_name="ndhA gene"
     intron          123963..125039
                     /standard_name="ndhA Intron"
     CDS             125678..126220
                     /gene="ndhI"
                     /codon_start=1
                     /transl_table=11
                     /product="NADH dehydrogenase 18kD subunit"
                     /protein_id="CAI53848.1"
                     /db_xref="GOA:Q3V4Y0; InterPro:IPR001450;
                     InterPro:IPR004497; InterPro:IPR010226;
                     InterPro:IPR012285; InterPro:IPR017896;
                     InterPro:IPR017900; UniProtKB/Swiss-Prot:Q3V4Y0"
                     /note="Geneious type: cds"
                     /standard_name="ndhI CDS"
     gene            125678..126220
                     /gene="ndhI"
                     /standard_name="ndhI gene"
     CDS             126970..127500
                     /note="Geneious type: cds"
                     /gene="ndhG"
                     /locus_tag="CKM99_pgp012"
                     /codon_start=1
                     /transl_table=11
                     /product="NADH dehydrogenase subunit 6"
                     /protein_id="YP_009408925.1"
                     /db_xref="GeneID:33868917"
                     /standard_name="ndhG CDS"
     gene            126970..127500
                     /gene="ndhG"
                     /locus_tag="CKM99_pgp012"
                     /db_xref="GeneID:33868917"
                     /standard_name="ndhG gene"
     CDS             127879..128184
                     /note="Geneious type: cds"
                     /gene="ndhE"
                     /locus_tag="CKM99_pgp013"
                     /codon_start=1
                     /transl_table=11
                     /product="NADH dehydrogenase subunit 4L"
                     /protein_id="YP_009408924.1"
                     /db_xref="GeneID:33868916"
                     /standard_name="ndhE CDS"
     gene            127879..128184
                     /gene="ndhE"
                     /locus_tag="CKM99_pgp013"
                     /db_xref="GeneID:33868916"
                     /standard_name="ndhE gene"
     misc_feature    128376..136713
                     /standard_name="SSC"
     CDS             complement(128530..130746)
                     /note="Geneious type: cds"
                     /gene="ndhF"
                     /locus_tag="CKM99_pgp018"
                     /codon_start=1
                     /transl_table=11
                     /product="NADH dehydrogenase subunit 5"
                     /protein_id="YP_009408919.1"
                     /db_xref="GeneID:33868910"
                     /standard_name="ndhF CDS"
     gene            complement(128530..130746)
                     /gene="ndhF"
                     /locus_tag="CKM99_pgp018"
                     /db_xref="GeneID:33868910"
                     /standard_name="ndhF gene"
     CDS             132019..132184
                     /note="Geneious type: cds"
                     /gene="rpl32"
                     /locus_tag="CKM99_pgp017"
                     /codon_start=1
                     /transl_table=11
                     /product="ribosomal protein L32"
                     /protein_id="YP_009408920.1"
                     /db_xref="GeneID:33868911"
                     /standard_name="rpl32 CDS"
     gene            132019..132184
                     /gene="rpl32"
                     /locus_tag="CKM99_pgp017"
                     /db_xref="GeneID:33868911"
                     /standard_name="rpl32 gene"
     tRNA            132769..132849
                     /note="Geneious type: trna"
                     /gene="trnL(UAG)"
                     /locus_tag="CKM99_pgt030"
                     /product="tRNA-Leu"
                     /db_xref="GeneID:33868912"
                     /standard_name="trnL(UAG) tRNA"
     gene            132769..132849
                     /gene="trnL(UAG)"
                     /locus_tag="CKM99_pgt030"
                     /db_xref="GeneID:33868912"
                     /standard_name="trnL(UAG) gene"
     CDS             132932..133897
                     /note="Geneious type: cds"
                     /gene="ccsA"
                     /locus_tag="CKM99_pgp016"
                     /codon_start=1
                     /transl_table=11
                     /product="cytochrome c biogenesis protein"
                     /protein_id="YP_009408921.1"
                     /db_xref="GeneID:33868913"
                     /standard_name="ccsA CDS"
     gene            132932..133897
                     /gene="ccsA"
                     /locus_tag="CKM99_pgp016"
                     /db_xref="GeneID:33868913"
                     /standard_name="ccsA gene"
     CDS             complement(134109..135611)
                     /note="Geneious type: cds"
                     /gene="ndhD"
                     /locus_tag="CKM99_pgp015"
                     /exception="RNA editing"
                     /codon_start=1
                     /transl_table=11
                     /product="NADH dehydrogenase subunit 4"
                     /protein_id="YP_009408922.1"
                     /db_xref="GeneID:33868914"
                     /standard_name="ndhD CDS"
     gene            complement(134109..135611)
                     /gene="ndhD"
                     /locus_tag="CKM99_pgp015"
                     /db_xref="GeneID:33868914"
                     /standard_name="ndhD gene"
     CDS             complement(135747..135992)
                     /note="Geneious type: cds"
                     /gene="psaC"
                     /locus_tag="CKM99_pgp014"
                     /codon_start=1
                     /transl_table=11
                     /product="photosystem I subunit VII"
                     /protein_id="YP_009408923.1"
                     /db_xref="GeneID:33868915"
                     /standard_name="psaC CDS"
     gene            complement(135747..135992)
                     /gene="psaC"
                     /locus_tag="CKM99_pgp014"
                     /db_xref="GeneID:33868915"
                     /standard_name="psaC gene"
     repeat_region   136714..175067
                     /standard_name="IRa"
     CDS             complement(136904..137209)
                     /note="Geneious type: cds"
                     /gene="ndhE"
                     /locus_tag="CKM99_pgp013"
                     /codon_start=1
                     /transl_table=11
                     /product="NADH dehydrogenase subunit 4L"
                     /protein_id="YP_009408924.1"
                     /db_xref="GeneID:33868916"
                     /standard_name="ndhE CDS"
     gene            complement(136904..137209)
                     /gene="ndhE"
                     /locus_tag="CKM99_pgp013"
                     /db_xref="GeneID:33868916"
                     /standard_name="ndhE gene"
     CDS             complement(137588..138118)
                     /note="Geneious type: cds"
                     /gene="ndhG"
                     /locus_tag="CKM99_pgp012"
                     /codon_start=1
                     /transl_table=11
                     /product="NADH dehydrogenase subunit 6"
                     /protein_id="YP_009408925.1"
                     /db_xref="GeneID:33868917"
                     /standard_name="ndhG CDS"
     gene            complement(137588..138118)
                     /gene="ndhG"
                     /locus_tag="CKM99_pgp012"
                     /db_xref="GeneID:33868917"
                     /standard_name="ndhG gene"
     CDS             complement(138868..139410)
                     /gene="ndhI"
                     /codon_start=1
                     /transl_table=11
                     /product="NADH dehydrogenase 18kD subunit"
                     /protein_id="CAI53848.1"
                     /db_xref="GOA:Q3V4Y0; InterPro:IPR001450;
                     InterPro:IPR004497; InterPro:IPR010226;
                     InterPro:IPR012285; InterPro:IPR017896;
                     InterPro:IPR017900; UniProtKB/Swiss-Prot:Q3V4Y0"
                     /note="Geneious type: cds"
                     /standard_name="ndhI CDS"
     CDS             join(complement(141126..141678),
                     complement(139510..140048))
                     /note="Geneious type: cds"
                     /gene="ndhA"
                     /locus_tag="CKM99_pgp010"
                     /codon_start=1
                     /transl_table=11
                     /product="NADH dehydrogenase subunit 1"
                     /protein_id="YP_009408927.1"
                     /db_xref="GeneID:33868919"
                     /standard_name="ndhA CDS"
     gene            complement(139510..141678)
                     /gene="ndhA"
                     /locus_tag="CKM99_pgp010"
                     /db_xref="GeneID:33868919"
                     /standard_name="ndhA gene"
     intron          140049..141125
                     /standard_name="ndhA Intron"
     CDS             complement(141680..142852)
                     /note="Geneious type: cds"
                     /gene="ndhH"
                     /locus_tag="CKM99_pgp009"
                     /codon_start=1
                     /transl_table=11
                     /product="NADH dehydrogenase subunit 7"
                     /protein_id="YP_009408928.1"
                     /db_xref="GeneID:33868920"
                     /standard_name="ndhH CDS"
     gene            complement(141680..142852)
                     /gene="ndhH"
                     /locus_tag="CKM99_pgp009"
                     /db_xref="GeneID:33868920"
                     /standard_name="ndhH gene"
     CDS             complement(142964..143242)
                     /note="Geneious type: cds"
                     /gene="rps15"
                     /locus_tag="CKM99_pgp008"
                     /codon_start=1
                     /transl_table=11
                     /product="ribosomal protein S15"
                     /protein_id="YP_009408929.1"
                     /db_xref="GeneID:33868921"
                     /standard_name="rps15 CDS"
     gene            complement(142964..143242)
                     /gene="rps15"
                     /locus_tag="CKM99_pgp008"
                     /db_xref="GeneID:33868921"
                     /standard_name="rps15 gene"
     CDS             complement(144001..149517)
                     /gene="ycf1"
                     /codon_start=1
                     /transl_table=11
                     /protein_id="CAI53852.1"
                     /db_xref="GOA:Q3V4X6"
                     /db_xref="InterPro:IPR008896"
                     /db_xref="UniProtKB/Swiss-Prot:Q3V4X6"
                     /standard_name="ycf1 CDS"
     gene            complement(144001..149517)
                     /standard_name="ycf1 gene"
     tRNA            149922..149993
                     /note="Geneious type: trna"
                     /gene="trnN(GUU)"
                     /locus_tag="CKM99_pgt029; CKM99_pgt031"
                     /product="tRNA-Asn"
                     /db_xref="GeneID:33868909; GeneID:33868923"
                     /standard_name="trnN(GUU) tRNA"
     gene            149922..149993
                     /gene="trnN(GUU)"
                     /locus_tag="CKM99_pgt029; CKM99_pgt031"
                     /db_xref="GeneID:33868909; GeneID:33868923"
                     /standard_name="trnN(GUU) gene"
     tRNA            complement(150559..150632)
                     /note="Geneious type: trna"
                     /gene="trnR(ACG)"
                     /locus_tag="CKM99_pgt028; CKM99_pgt032"
                     /product="tRNA-Arg"
                     /db_xref="GeneID:33868908; GeneID:33868924"
                     /standard_name="trnR(ACG) tRNA"
     gene            complement(150559..150632)
                     /gene="trnR(ACG)"
                     /locus_tag="CKM99_pgt028; CKM99_pgt032"
                     /db_xref="GeneID:33868908; GeneID:33868924"
                     /standard_name="trnR(ACG) gene"
     rRNA            complement(150844..150964)
                     /note="Geneious type: rrna"
                     /gene="rrn5"
                     /locus_tag="CKM99_pgr004; CKM99_pgr005"
                     /product="5S ribosomal RNA"
                     /db_xref="GeneID:33868907; GeneID:33868925"
                     /standard_name="rrn5 rRNA"
     gene            complement(150844..150964)
                     /gene="rrn5"
                     /locus_tag="CKM99_pgr004; CKM99_pgr005"
                     /db_xref="GeneID:33868907; GeneID:33868925"
                     /standard_name="rrn5 gene"
     rRNA            complement(151185..151287)
                     /note="Geneious type: rrna"
                     /gene="rrn4.5"
                     /locus_tag="CKM99_pgr003; CKM99_pgr006"
                     /product="4.5S ribosomal RNA"
                     /db_xref="GeneID:33868906; GeneID:33868926"
                     /standard_name="rrn4.5 rRNA"
     gene            complement(151185..151287)
                     /gene="rrn4.5"
                     /locus_tag="CKM99_pgr003; CKM99_pgr006"
                     /db_xref="GeneID:33868906; GeneID:33868926"
                     /standard_name="rrn4.5 gene"
     rRNA            complement(151387..154214)
                     /note="Geneious type: rrna"
                     /gene="rrn23"
                     /locus_tag="CKM99_pgr002; CKM99_pgr007"
                     /product="23S ribosomal RNA"
                     /db_xref="GeneID:33868905; GeneID:33868927"
                     /standard_name="rrn23 rRNA"
     gene            complement(151387..154214)
                     /gene="rrn23"
                     /locus_tag="CKM99_pgr002; CKM99_pgr007"
                     /db_xref="GeneID:33868905; GeneID:33868927"
                     /standard_name="rrn23 gene"
     tRNA            join(complement(155191..155228),
                     complement(154357..154391))
                     /note="Geneious type: trna"
                     /gene="trnA(UGC)"
                     /locus_tag="CKM99_pgt027; CKM99_pgt033"
                     /product="tRNA-Ala"
                     /db_xref="GeneID:33868904; GeneID:33868928"
                     /note="Geneious type: tRNA"
                     /standard_name="trnA(UGC) tRNA"
     gene            complement(154357..155228)
                     /gene="trnA(UGC)"
                     /locus_tag="CKM99_pgt027; CKM99_pgt033"
                     /db_xref="GeneID:33868904; GeneID:33868928"
                     /standard_name="trnA(UGC) gene"
     tRNA            join(complement(156279..156320),
                     complement(155293..155327))
                     /note="Geneious type: trna"
                     /gene="trnI(GAU)"
                     /locus_tag="CKM99_pgt026; CKM99_pgt034"
                     /product="tRNA-Ile"
                     /db_xref="GeneID:33868902; GeneID:33868929"
                     /standard_name="trnI(GAU) tRNA"
     gene            complement(155293..156320)
                     /gene="trnI(GAU)"
                     /locus_tag="CKM99_pgt026; CKM99_pgt034"
                     /db_xref="GeneID:33868902; GeneID:33868929"
                     /standard_name="trnI(GAU) gene"
     CDS             join(complement(156138..156179),
                     complement(155802..156104))
                     /note="Geneious type: cds"
                     /gene="ycf68"
                     /locus_tag="CKM99_pgp006; CKM99_pgp019"
                     /codon_start=1
                     /transl_table=11
                     /product="hypothetical protein ycf68"
                     /protein_id="YP_009408918.1; YP_009408931.1"
                     /db_xref="GeneID:33868903; GeneID:33868930"
                     /standard_name="ycf68 CDS"
     gene            complement(155802..156179)
                     /gene="ycf68"
                     /locus_tag="CKM99_pgp006; CKM99_pgp019"
                     /db_xref="GeneID:33868903; GeneID:33868930"
                     /standard_name="ycf68 gene"
     intron          156105..156137
                     /standard_name="ycf68 Intron"
     rRNA            complement(156622..158112)
                     /note="Geneious type: rrna"
                     /gene="rrn16"
                     /locus_tag="CKM99_pgr001; CKM99_pgr008"
                     /product="16S ribosomal RNA"
                     /db_xref="GeneID:33868901; GeneID:33868931"
                     /standard_name="rrn16 rRNA"
     gene            complement(156622..158112)
                     /gene="rrn16"
                     /locus_tag="CKM99_pgr001; CKM99_pgr008"
                     /db_xref="GeneID:33868901; GeneID:33868931"
                     /standard_name="rrn16 gene"
     tRNA            complement(158341..158412)
                     /note="Geneious type: trna"
                     /gene="trnV(GAC)"
                     /locus_tag="CKM99_pgt025; CKM99_pgt035"
                     /product="tRNA-Val"
                     /db_xref="GeneID:33868900; GeneID:33868932"
                     /standard_name="trnV(GAC) tRNA"
     gene            complement(158341..158412)
                     /gene="trnV(GAC)"
                     /locus_tag="CKM99_pgt025; CKM99_pgt035"
                     /db_xref="GeneID:33868900; GeneID:33868932"
                     /standard_name="trnV(GAC) gene"
     CDS             161143..161610
                     /note="Geneious type: cds"
                     /gene="rps7"
                     /locus_tag="CKM99_pgp005; CKM99_pgp020"
                     /codon_start=1
                     /transl_table=11
                     /product="ribosomal protein S7"
                     /protein_id="YP_009408917.1; YP_009408932.1"
                     /db_xref="GeneID:33868899; GeneID:33868933"
                     /standard_name="rps7 CDS"
     gene            161143..161610
                     /gene="rps7"
                     /locus_tag="CKM99_pgp005; CKM99_pgp020"
                     /db_xref="GeneID:33868899; GeneID:33868933"
                     /standard_name="rps7 gene"
     CDS             join(161923..162699,163361..164116)
                     /note="Geneious type: cds"
                     /gene="ndhB"
                     /locus_tag="CKM99_pgp004; CKM99_pgp021"
                     /codon_start=1
                     /transl_table=11
                     /product="NADH dehydrogenase subunit 2"
                     /protein_id="YP_009408916.1; YP_009408933.1"
                     /db_xref="GeneID:33868898; GeneID:33868934"
                     /standard_name="ndhB CDS"
     gene            161923..164116
                     /gene="ndhB"
                     /locus_tag="CKM99_pgp004; CKM99_pgp021"
                     /db_xref="GeneID:33868898; GeneID:33868934"
                     /standard_name="ndhB gene"
     intron          162700..163360
                     /standard_name="ndhB Intron"
     tRNA            165120..165200
                     /note="Geneious type: trna"
                     /gene="trnL(CAA)"
                     /locus_tag="CKM99_pgt024; CKM99_pgt036"
                     /product="tRNA-Leu"
                     /db_xref="GeneID:33868897; GeneID:33868935"
                     /standard_name="trnL(CAA) tRNA"
     gene            165120..165200
                     /gene="trnL(CAA)"
                     /locus_tag="CKM99_pgt024; CKM99_pgt036"
                     /db_xref="GeneID:33868897; GeneID:33868935"
                     /standard_name="trnL(CAA) gene"
     CDS             complement(165740..172480)
                     /gene="ycf2"
                     /locus_tag="CKM99_pgp003"
                     /codon_start=1
                     /transl_table=11
                     /product="photosystem I assembly protein Ycf2"
                     /protein_id="YP_009408934.1"
                     /db_xref="GeneID:33868936"
                     /standard_name="ycf2 CDS"
     gene            complement(165740..172480)
                     /gene="ycf2"
                     /locus_tag="CKM99_pgp003"
                     /db_xref="GeneID:33868936"
                     /standard_name="ycf2 gene"
     tRNA            172770..172843
                     /note="Geneious type: trna"
                     /gene="trnI(CAU)"
                     /locus_tag="CKM99_pgt023; CKM99_pgt037"
                     /product="tRNA-Ile"
                     /db_xref="GeneID:33868895; GeneID:33868937"
                     /standard_name="trnI(CAU) tRNA"
     gene            172770..172843
                     /gene="trnI(CAU)"
                     /locus_tag="CKM99_pgt023; CKM99_pgt037"
                     /db_xref="GeneID:33868895; GeneID:33868937"
                     /standard_name="trnI(CAU) gene"
     CDS             173011..173289
                     /gene="rpl23"
                     /locus_tag="CKM99_pgp002"
                     /codon_start=1
                     /transl_table=11
                     /product="ribosomal protein L23"
                     /protein_id="YP_009408935.1"
                     /db_xref="GeneID:33868939"
                     /standard_name="rpl23 CDS"
     gene            173011..173289
                     /gene="rpl23"
                     /locus_tag="CKM99_pgp002"
                     /db_xref="GeneID:33868939"
                     /standard_name="rpl23 gene"
     CDS             join(173308..173683,174350..174777)
                     /note="Geneious type: cds"
                     /gene="rpl2"
                     /locus_tag="CKM99_pgp001; CKM99_pgp024"
                     /exception="RNA editing"
                     /codon_start=1
                     /transl_table=11
                     /product="ribosomal protein L2"
                     /protein_id="YP_009408913.1; YP_009408936.1"
                     /db_xref="GeneID:33868893; GeneID:33868940"
                     /standard_name="rpl2 CDS"
     gene            173308..174777
                     /gene="rpl2"
                     /locus_tag="CKM99_pgp001; CKM99_pgp024"
                     /db_xref="GeneID:33868893; GeneID:33868940"
                     /standard_name="rpl2 gene"
     intron          173684..174349
                     /standard_name="rpl2 Intron"
     tRNA            complement(174820..174886)
                     /note="Geneious type: trna"
                     /gene="trnH"
                     /locus_tag="CKM99_pgt001"
                     /product="tRNA-His"
                     /db_xref="GeneID:33868877"
                     /note="Geneious type: tRNA"
                     /standard_name="trnH(GUG) tRNA"
     gene            complement(174820..174886)
                     /gene="trnH"
                     /locus_tag="CKM99_pgt001"
                     /db_xref="GeneID:33868877"
                     /standard_name="trnH(GUG) gene"
ORIGIN      
        1 accaaacctc taatgaggga ggaggtttgg tattattcct tcaataaccc ctatacacta
       61 agacaaaatg tcttatgcat ttgtagatgg aacttcaaca gcagctaagt ctagagggaa
      121 gttgtgagca ttacgttcat gcattacttc cataccaagg ttagcacggt tgatgatatc
      181 agcccaagtg ttaataacac gaccctgact gtcaactacg gattggttaa aattgaaacc
      241 atttaggttg aaagccatag tactgatacc taaagcagta aaccaaatac ctactacagg
      301 ccaagcagct aggaaaaagt gtaaggaacg agagttgttg aaactagcat attggaagat
      361 caatcggcca aaataaccat gagcagctac gatattataa gtttcttcct cttgaccgaa
      421 tctgtaacct tcattagcag attcgttttc agtggtttcc ctgatcaaac tagaagttac
      481 caaggaacca tgcatagcac taaataggga accgccgaat acaccagcta cccctaacat
      541 gtgaaatgga tgcataagga tgttgtgttc tgcctggaat acaatcatga agttgaaagt
      601 accagatatt cctagaggca taccatcaga aaaacttcct tgaccaatag ggtagatcaa
      661 gaaaacagcg gtagcagctg caacaggagc tgaatatgca acagcaatcc aaggacgcat
      721 acccagacgg aaactaagtt cccactcacg acccatgtag caagccacgc caagtaagaa
      781 gtgtagaaca attagctcat aaggaccgcc attgtataac cactcatcaa cagatgctgc
      841 ttcccatatc gggtaaaaat gcaaacctat agctgcagaa gtaggaataa tggcaccaga
      901 gataatattg tttccataaa gtagagaccc agaaacaggt tcacgaatac catcaatatc
      961 tactggagga gcagcaatga aagcgataat aaatacagaa gttgcagtca atagggtagg
     1021 gatcatcaaa acaccaaacc atccaatgta aagacggttt tcggtgctgg ttatccagtt
     1081 gcagaagcga ccccataggc ttgtactttc gcgtctctct aaaattgcag tcatggttta
     1141 atcttggttt attcaatttt caaggactcc caagcacgcg tattagctat agctaaagct
     1201 agctaatgga agacttgtta tttaacagta taacatagct tatatgtcaa tgtcaaccaa
     1261 tctcaacgga tggatatgta tatatctata tatatatata tatatatata tatagatata
     1321 tatggataag tttaccagaa caattttaaa atgaagtaaa tgaaaataaa atggaattcc
     1381 attttccgta tgggttgccc gggattcgaa cccggaacta gccggatgga gtagaaaaat
     1441 tttccttata taaaaggatc cctccccaaa ccgtgcttgc agttttcatt gcacacgact
     1501 ttccctatgt atacatctaa aacttagatt agatccccaa aagaaagtct aagaaacttg
     1561 agtatttagt tgattcaacc attactacat gagcatttca gaatgaaaat gactgaaatt
     1621 ttttctctct tgagaatttt tgtttctatt ctatttcatt tacatagtat catgaccaat
     1681 gaatcataaa tgattcacca agtcatttat acgaataata tccaaatacc aaatgcgttc
     1741 tctatataac ttatgtaagg gataagaaat tcttggtaag gctaaagaaa taactttttc
     1801 ttcttccgta aagaattctt ctaaaaattc tgaacctaat ctttgcaaaa aagtgcgtac
     1861 cgtactttta tgtttacggg ccaaagttct agcacatgaa agtcgaagta tatactttat
     1921 tcgatacaaa ctctgttttt ttgaagaccc gctgtaataa tgagaaagat ttctacatat
     1981 ccgaccaaat cgatcaataa tgtcagaatc taacaaatca gcccaaattg gcttactaat
     2041 aggattccct aatacattac aaaatttagc ttttgacaat gatccaatca taggaacaat
     2101 tggaactata gtttcgaatt ttttagtaac agtatctatt aaaaaggaat tctctagcat
     2161 ttgactcttt actgctgaag ggtttattgg tacatttgaa agataaccca gaaaatagaa
     2221 agaaaatttt gagaattggt ttatgtggat cctacggggt tgagaccaaa agtgaaaatg
     2281 acattgccaa aaattgacaa agtaagattt ccatttcttc atcagaagat gagtcccttt
     2341 tgaagccaga attgattttc cttgatatct aacataatgc atgaaaggat ccttgaacaa
     2401 ccataggatt ttctgaaaat cattacaaca aagtactaca agatgttgtt gttctatttt
     2461 ttcatagaaa tgtgttcgct caagaaaggt tccggaagat gttgatcgta aataagagga
     2521 ttgtttacgg agaaaaacta gtatggattc gcattcaact acataagaat tatatagaaa
     2581 ccgaaatagt cttggattct cttttgaaaa accataacta gatttttttg gagtaatgag
     2641 attattccaa ttatgatatt cgtgaaaaaa gaatcgtaat aaatgtaaag aaggaatgtc
     2701 ttgtatccag cattgtaaaa tttgaaccaa gatttttaga tggacaggat agggtattag
     2761 tatatctgat acataattta aatgtgagaa tttgtcctca aaaaatggaa atattgaatg
     2821 aatagatcgt aaattctgag attttggtat ttcttttttt tcctcgaggg aagatactaa
     2881 tcgcagcgag aaaggaattt ccacaatgac agcaaaaccc tctgatatca tttgagaatc
     2941 aaaattcttg ttgtgcccaa cgaatctatt ttgattagaa tcattaacag aatttatcaa
     3001 aaaattctgt tggtacattc gagtaattaa acgtttcaca agtaataagc taaatttatt
     3061 gccataaccc gcgggttcat aaaaaattga tccatttaca tttaaaccat gatcatgagc
     3121 aagtgcataa atatactctt gaaagagtag cggatatagg aagtgttgtt gtttagattg
     3181 acttttttct aaatatcctt ttaattcttc catttttaat tatacttgaa ccagaagcgt
     3241 ttttggggtc agcaaatgat acatagtgcg atatggccaa aacaaaaaca aatatgtata
     3301 taaggtatgt atacagtaag aaaaagttac cctgaaaaca gagagtccaa tccccagatc
     3361 ttcttcctat ctttccagat ccaattggtt tatgtttgtt aacataacaa gaaaaagaaa
     3421 aggttaaaaa tcctttatta tttttgcaac tcaatcgctc ttttgatttt ggaatcaatt
     3481 ttctttatca gtatgctctt tcttttacac atccatctcc actctaccct atctataatg
     3541 ggtaaagaat agttaggatt cattaaaaaa aggaattgat gatccactca caagagaacc
     3601 ctttcccgta tcaggcacta atcttttttt aacgtctaat tagattagat cgggtaccca
     3661 ttcaaattaa gaacataagc tcgtcgcttt ttatttgcct agaattggag ccaaaagact
     3721 ctatccattt attcactcga ccaaacggta aatgtgaatt cattttgtct ccttattaaa
     3781 atcaaaggct ttttttgtac cgatccagta aggatgatct attcttagag ttctacatta
     3841 ctaattaaat taatataata cgacatgcta ttttttccat tcattacctt tcaggatcag
     3901 tcgtggtctt atagactcta ccaaaagtct ggacgaattc gttgcttcat ccaaatgtgt
     3961 aaaaggtcat agccgcactt aaaagccgag tactctaccg ttgagttagc aacccagata
     4021 aaaaaaaaat atataaataa aaatatataa tatatataat ataaaaatat ataatataaa
     4081 tatataaata taatatgtta tatagaatat gtgaatatta tatgtgatat tatatgtgaa
     4141 aagtagatat gatcaaaata aaaatttgaa ttttaaaaga aattgattgc acgatcccac
     4201 caaaaaaaat attgaattta attagcaaca aatttgaaaa gaaaaagtcg acgattcgat
     4261 taattaaagt cttattaaat taaaggaaaa ctggggcaga tccgattaaa atacaacaga
     4321 tttccagaca gacctttatt ttatttaatt tttttatcaa ttcaaaaaat ttttcattca
     4381 ttaataattg aagtaaagaa ccgatataac cagtataaat atgggtgggg ataaacagat
     4441 ccatttattt acgatcaaat tatatttgtt caatacacca ttgtcaatat gaattgcatg
     4501 ttgaaaaaaa cgaatcaaat taatcgaata aatcaaatca aataaagact tgtgttggat
     4561 tggcacgaca taaaataaaa ataaataaga aatgtagaga aaaaaaataa ggaagaagtg
     4621 aagaaatttt cgggtttatt caatcaatag aagtacaata agcaagatta actcgttttg
     4681 gttggtaaat tcccaaaaca agaaaagtgg gcgtgaacag agaaataaaa gggcaaatgt
     4741 tgagtaaaaa attatacaaa gctatatact atatactagt atatactaag cactgccatt
     4801 ttgtatttaa aaaatctttt gattaattca aagtccttta gacaattaat tccgctttct
     4861 taaaaatatc atgaacagtt cttgtgggtt gagctccttt ttcaagaaaa tatagaatag
     4921 ccggaacatt taaaaaagtt cgattcttta tcggatcata aagacccact ctccgaagat
     4981 ctcttccctc tcttcgggat cgaacatcaa ttgcaacgat tcgatagatg gctcattggg
     5041 atagataagc aaagcccccc cccagaaacg tataggaggt tttttcctca tacggctcaa
     5101 gctcaagcaa gaaagaatga ttctaaaacg attgattcaa tttaataaaa tttaaatttc
     5161 tttttttttt taattttatt ttaaatttaa atatttattt ataattataa tatttttatt
     5221 ttattatatt aatatattaa ttatatttat atttttttat atttatatac atatacaatt
     5281 ttgttatatt tttgttttgt taatattata tatatatatt aaatatatat tctttttcaa
     5341 tttcaattta aaaaataaaa atatttagat aaataaaata taataacata catttacatt
     5401 aaaatataat aatatacata ataaatgaaa tatcaatagt catatcataa tggcaagctt
     5461 atccataaat aaaatcatga attagactat gattggaatt gttttatttt tccataaaaa
     5521 acgaaacttc attcatttgt actcataact caagttggat agctctgaaa gaattcgaat
     5581 agaaatcctt agaatttatt gagtcgtctg taaccttttt tgtttgtctc atctcaaatc
     5641 tatttgaatt taaattttat tccttatttt gatccaattg ttgagacggt tgaaaatagt
     5701 gttcccttgt tccggaatcc ttaatctttg ctttgttgaa tcgttgggtt tagacattac
     5761 ttcggtgatt ttactccttt caaaacggca gcaacatacc cttttttctt tctatggaaa
     5821 aattatacga acgattgatt cccttgtaat acacttttga tcaaaatagt ttgaccaatt
     5881 ccgacaagtt tgactttttg atttcaaatt gttagaattt gaatctttcg atttctaaat
     5941 tgaagatata tttacaaagt tggtccagct tattgattgt ggcattaacc ctagattctt
     6001 tcccttgata taataaatga atcattactt tctactcgag cttcatcgtg tactatttac
     6061 ttattactta caacccaaca aaatggggtt cctagtggaa cagaacaaac catgtcgagc
     6121 caagagcata ctcatttata tagagaatgg tggatgtaag aatccacata agtgatcacg
     6181 tccttcaagt cgcacgttgc tttctaccac atcgtttcaa acgaagtttt accataacat
     6241 tcctctaatt tcgaaccggg atggcattga ttcaatatgg aatcatgaat agtcattggc
     6301 tcaatcggta cattttagta catatttttg tatccatttt ccttttattt atggataaaa
     6361 aagtctctat cctaagaaat ctcagcaaga aaagaatcca atttaatccc catattctag
     6421 tctatgaagg aaacccgttt atatttattt tattttttac aaaaaaatga gggaatcact
     6481 gttggttaag acctatttac atcttcaaca gattgtttgg aacgatcagt catgaaaaaa
     6541 aaaaggatcc catttttctc aaaaaaagaa attttaaacc taaaaatggg tctttcatta
     6601 cattagattt ccaggaactg aatcatttat taaccaaatc aaatatttat taaccaataa
     6661 actataacta ttccaatgcc taaaattcca atgaaccaga aggatcagaa gtctatttta
     6721 ttgataagat ttatttctca cacttccatt tgagtaccaa ggattcataa gaaatcgaga
     6781 aaaatgattt agtttaatta aataatctta tcttgtactt caacactatg actgtaaata
     6841 tgtttttcaa taattactga atttaatttc ttcttcaatc aagcagtact cgcaatcgta
     6901 gctaataatt tttagtagat atctcattca ttaaagtaaa gataggtgcg ctaatttgac
     6961 tatgttcgat tattgaatca tcaatggttt aattgtgacc agatatattg agaaaccaat
     7021 gcagtttttt attttaattt aatgggtgtg gaatggaaaa tatctcatat atatataagg
     7081 taagattaaa aggtaagatt aaggtcgtca gatgaaagaa taaatcagaa ccagaagaat
     7141 atgatctctt tacatattca tccatcatat acaatgaact tttgttccca agagtatggt
     7201 atgggtaatt atgtatattt ttttaattaa tgacttaact taacccaaaa gaaaaggatt
     7261 tcattgacta cggaaataga acacaaacaa tacataatac atatgggcat agaactcggt
     7321 cattttttgc aaattttgct ttactttatt ttcatcaatc ccattttttt aggaaaattg
     7381 aatagaatat atgaatttcc tcccgctaca ttaacttaca attttttatt catttgaacc
     7441 agatacagaa gtaaatgggt caaaatatgt ttgatattcc tatttgaatt ttactccatc
     7501 aggggcttta atttaaaagc ggtgatagaa ttacctcaaa aacctctatt cttttgttta
     7561 gtcgactgtg gaatacccta ttcacttact ttaggcttta aaaaatggag agatttttcg
     7621 cattttgatt ctgaagaatt gatcgatttg ggacgaaagg agtcgaacct tcccataccg
     7681 ggatcaaaac ccgttgcctt accgcttggc tacgccccat ttagatttct aaatgacact
     7741 aataaacatt attacctttt tagggcattc gtcaattcca ggcttaactt aattccagac
     7801 aagacaacaa aaataaataa aataaataca tataggatat cttgttattc ttgctggtat
     7861 atagatatag aataaaaaat tcattgatga ttacatataa ttcaattaag atattgtatg
     7921 aaagtgtaat tccttgtatt ctcatttgaa aatgtgagga ttttggattt ggattttttg
     7981 gggggagttc caatcaaaga aaaggaaaga ttttttacct atcttcttct ttcttaattc
     8041 tcccttatat caataaaaac taaattatct acaaaaaaaa aaatgcttgt ttgttatgct
     8101 taatatcttt tttagtttaa tttgtatctg ttttaattct atcctttctt caagcagttt
     8161 tttcttcggg aaattgcccg aggcttatgc tcttttcaat ccaatcatag acattatgcc
     8221 cgtcatacct gtacttttct ttctcttagc ctttgtttgg caagctgctg taagttttcg
     8281 atgaagtttt taatactatt tttaatacta tactgaaagt gttcatgatt tattcgataa
     8341 aaaaaaattc taacaattca attattgata agatcatatg aatcttacat tacaaatcct
     8401 ctattaaaaa atagaaattc ttgtatattg gataagggaa ttttgatcag tccattttcc
     8461 ccttcgtccg cccttccggt gagcaaggac tttattagat taggtttttc cacaatacct
     8521 aattgttaat attacaatac cgtaacgaaa aaatcagaat ctgaattaca aataaattca
     8581 tgaatttgaa aattcattct tctttttcga tttagaaaaa aacacttaat taaaagaatt
     8641 tgttctttat tttttcatat tttggtgtca tgtcaaatca aaataaataa tacatgtgtt
     8701 acaacaaaac aaatggataa tctattccct tttacctcaa aaatgatctt atcttggaga
     8761 ttgtgtaatg cttactctca aacccttcgt ttatacagta gtgatattct ttgtttctct
     8821 cttcattttc ggattcttat ctaatgatcc aggacgtaat cccgggcgcg aggaaaaaaa
     8881 aaaaactaag taagaggttt ttatcatttt tccttgcttt ttctgaatat tttttatgta
     8941 tttcatatat tcaactatga taaaataaaa caaaggatca agatttttcg aattcaaaag
     9001 tatcaagtga tcagagaaag cggagagaga gggattcgaa ccctcggtac gaataactcg
     9061 tacaacggat tagcaatccg ccactttagt ccactcagcc atctctccta atttggaatt
     9121 gggacttttt atgtgacact taaagtaacg attgattgat gaaaatccgc cttacctttt
     9181 tttttgaatt taattatatt aattataata ataattataa taatattaat ataatgttat
     9241 aataatatta aaataatgat attaaactta ttaaatatat acttattaaa ttattaaata
     9301 ttataactaa agatatcaat atgtaagtat aaatattaaa tattataata atatgatatg
     9361 gcaattatta acatataaaa attaacaaca taataaataa taaataataa atacaaataa
     9421 tatacaacaa aaaaagtata taacatatga attatataaa tttataagat aagttaaata
     9481 agatagatta agacaaatat ttaggactaa tataattttg tatttaatat taatataatt
     9541 tataatttca aattttttaa tttatttccc tggcctagct agtactagct aggccattac
     9601 ttcaattaat cattcataaa tccagttttt atattatata tgtatttgaa ataatatgca
     9661 tttgaaatac aattgttatt gaagcagcaa aaataacaat aaggcaattt ctattcctat
     9721 tccattctta gaggtgtcat ttattttatt ttttatttaa gtccagtaag taaattcata
     9781 aaaaataaat aactaaaaaa aaagaaatta gaaaacaaag gtggagttcc ggattcttgt
     9841 agaatccctt cttatgtcca atttcaataa atagctcctt caagtcagaa ctatcagtaa
     9901 cgacttacca cgaaacgaaa agtataactc attattttat aattaaataa gttttattat
     9961 ctattttaga ttttagcaag tctctttcct gtcaagacag aatatgtgtc aagattaaaa
    10021 ttttcatcat tctgatgcta tctttattat gtctcactct tttgttcgac aaataactca
    10081 ttaatataca ataatgaaat tatagcgggt atagtttagt ggtaaaagtg tgattcgtcc
    10141 tattaacaac ttaaatagtt aaaggttctt tcagttaata ttcaaataag aaactttatt
    10201 tcttaaaaag gttaatcctt tacctcttaa tgttacattt gaggaaaaat ataaattctc
    10261 gtgatttggg acagtcattt tttaattgac taaaaaacat tggatcatat ggaatcgcga
    10321 agcataattt ttttttgagt tgattcaact cttccaattg aatgagtatg agtaaaggga
    10381 tccatggatg aagtcaaaag tttttttcta atcgtaacta aatcttcaat ttttgtatta
    10441 aaaaagggat tgaagccaaa tagctagaaa atggtggctt tggtttacta gagccatcga
    10501 catattgttt cagctcgata gaaaccaaat tctttttttt cctcaggatt ccgcgagtcg
    10561 aaataaggaa cgaagtaact agacagattt ggtagaattt tcctcttcta gaaggatcat
    10621 ctataaagcg agtaagaaaa gctgacatgg atgttatgga tctaattttt cagatttatg
    10681 atgactccct tttcatacag cataattttt atgctttttc ttcttgtatg tcttagatct
    10741 gggaacacat cgatcttcca taaaggagcc gaatgaaaga aaaatttcat gttcggttct
    10801 gaattagaga cgttaaaaac gatcaaccaa cgtcgactat aacccctagc cttccaagct
    10861 aacgatgcgg gttcgattcc cgctacccgc tgtatatcac ttttatacat ccatcattga
    10921 ttcagatatg cattcttatt tgccgcatgc aatccaattc ttgttttgtt tttatccgaa
    10981 aaaaaaagaa aacaggaatg aaaagcagcg tccattgtct aatggatagg acagaggtct
    11041 tctaaacctt tggtataggt tcgagtccta ttggacgcaa tttatttcca tatatttttt
    11101 tttagattgt tatgccaatt atttatttgg ttaaataaaa attcgaatca aagacatttc
    11161 tcaatgatta ctcttgtaca gaaaaagagt cataatttta ggtttgctcc tgaagaaaga
    11221 gttcgatctg ttcctgaata gcctccttca aaagggcttc cgcttcctcg gtgaatgtct
    11281 cggtggaaga tataatttct tggaaccggg gtttattcct ttttaagtat ttacgtaact
    11341 tagcgataaa accctgtacc tgtacaactt ctaacggagc aagatatcca tttgctccgg
    11401 cataaataat agctatctgc tcttccaccg caagagggtc cgattggggt tgtttgagca
    11461 actcacgtaa tcgtcggcct tttgccaata gattccgagt agttttatca agatcagaag
    11521 cgaatcgtgc aaaggtttct aattctccga attgagctaa ttccagtttt aatttgccgg
    11581 ttacttgttt catggctata atttgagccg cggatcctac tctagagacg gaaataccca
    11641 cattaatagc aggtcgtatt ccagcattga acaaatcggc ggataagaat atttgtccat
    11701 ctgtaatgga aatgacatta gtaggaatat aagctgaaac gtctcccgat tgagtctcaa
    11761 ttattggtaa agcagtcata cttcctccac ccaaacgaga acttaattta gcggctcttt
    11821 ccaaaaggcg tgactgcaaa taaaaaacat ctcctggata agcttcacga cctggaggtc
    11881 ttcttaatag aagagacatt tgacgataag cttgtgcatg tttggaggga tcatcataaa
    11941 ttattgaagt atgttgtccg ctgtacataa aatattcagc caaagctgct cctgtataag
    12001 gagcgaggta ttgtaatgca gcaggtgaat tcgccatttc cgctaccaca atagtgtatt
    12061 ccatagcccc ccattcccgg aaagtaatca ctgcttgagc tacggaagat gctctttgac
    12121 caatagctac ataaacgcat gttacatttt gacctttttg atttagaatc gtatctgtag
    12181 ctactgctgt tttaccagtc tgtctatccc caataattaa ttctcgctga ccgcgtccta
    12241 taggtatcat cgaatcaata gcaataagcc ctgtttgaag aggctcatat atggaacgtc
    12301 tatcaataat acccggagca ggagattcaa ttaagcgata tttagaagct gaaatttctc
    12361 ctcttccatc aataggtttt gctagagcat ttacaacacg acccaaataa gccttactta
    12421 ccggtatctg agcaattttt cctgttgctt ttacagaact tccctcttgt atcatcaaac
    12481 catcgcccat taacacaacg ccaacactat ttgattccaa attcaaagca atacctaaag
    12541 taccttcttc aaattctact aattcccctg ccattacttg atgaagacca caaacacgag
    12601 caattccgtc acccactcga agtaccgtgc cggtatccgt aacctttact tctattttat
    12661 atagttcaat acgttggcgg ataatattat taatttcgtc ggctccaagg ttttccatta
    12721 gcgtctatta attctttttc ggaagcaaag aaaaaaaaaa ataatgccta aattctaaac
    12781 taaaataaaa gggctattct tccataaccc cgagaatgcc aatattagca ctgatggtac
    12841 gaaaatgtaa ctcactattc aaacaactat tcagagtacc tagagctcct tgtaaggctt
    12901 gttggaaaac tcgttgtcgg acttgattaa tcgctctttg ttgttcaaaa agaagggttt
    12961 catttttgtt attttctaat cgttccaaac tatcacaagt ggcattaatc aaattttctt
    13021 tttcttgttc tatctcggaa tattcattca ctcgatattc atttactttc atttccactt
    13081 tacgtaagcg tgcacgggct ttttcgagct gctcaatagc ttctttacgt aattcttctg
    13141 aatttcgaat agtactcaag atcctctgtt ttcgattatc taataaatca tttaatgaaa
    13201 gtagattttg ttaccattaa tttcacaact tacatgatct cttcccgaac caaacatgaa
    13261 cctttcaatt catttggctc taacgcttca ttttttaatt tatgggcatt ccatatattt
    13321 taatgtaatg agcctaccct ctcttttctg ttcgtattca aagatatcaa aaattatctt
    13381 atataagacc agagtttatt cggaggactc ttctgaccag acaaaaaatc tataattgtc
    13441 agcaaagttg tttctttatt ctttatttgt atttgtttta tttattatta attatatttt
    13501 ttttatttaa ttatttttta gatttagttt tttagtttta tttattcaat attccttcaa
    13561 tataatattg aaatccaaaa attctcattc tatacatagg ttgtcgattc agcattggat
    13621 aaaaaaaggg ggtgcctttt tccttaggaa atggttcaaa ttattttatc gatatgagtg
    13681 ttctatatcg gataaattag caactatgca tttttgattt ttaaaccatt ttagtactaa
    13741 catagtggta gaaagagtac catatttgtt gtgcctggac ttcaaacagt ttagctttaa
    13801 ccatgttaag ggtccaacat tattggttga tagagaatca aagttaattt accaatgaat
    13861 tacgaaatgc tatggttctt acatatgatt acttaatgta ttcagaagta attcgtcgag
    13921 atcatgcact ttttttatcc tatttatttt atcctttttt aaaaaaataa aataataaaa
    13981 aaaaaaataa agtgcagccg ggcggatcca acctattttt gaaatacaca actcgcacac
    14041 actccctttc caaaataaat caatacacca agtactacgc ttagatttat tggatttgtt
    14101 gctaaaatat cggtattaaa cccaaaaccc ccggcggatg gccagtggcc caaggaaacg
    14161 aaagaatcgg ttacactttt catatactct cctcttatag ataggactaa caaagaacag
    14221 agttcttttt gtatcacttc gccctcccct ttttggttga tttccttttt ttatgggaat
    14281 agatttattt gacttaattt atttattatt tttaattatt ttaattaaat cttatcattt
    14341 tattctaatt aaaattaaag tttccaagaa aatatttatt gggttgggtt cggtcctggg
    14401 tattatgcca attgcaaaat acctcatttg ttgcgttgca acgcatccta aaaaaaaggt
    14461 ttccattata ctaagaacta aaaacgggaa ggaagaaagc gagaggatcc gctaattact
    14521 aatcctaaaa tcccagaggt attctctcaa tgaataagta attgttagag tgaaatgttg
    14581 atataattcg aagaaacaaa tggcaagtct aagtcaaaac aaagtacatt acgtactttt
    14641 cttctagaat taaacaaatg gattcgcaaa taaaagtgct aatgccacaa ccagtccgta
    14701 aattgttaaa gcttccataa aagccagact tagcaataaa gtacctcgta ttttaccctc
    14761 tgcttctggc tgtctcgaaa taccttctag agcttgaccc gcagcagtac cttgaccaat
    14821 cccaggtcca atagaagcaa gccctacggc caatccagca gcaataacag aagcggcaga
    14881 aatcagtgga ttcatggtaa gttcctcgca caaaaaaaaa aaaaagaaat ggttaatgat
    14941 acaatcaacc aattaatcat cagaaatact tcgaaatctc gtttttagtt cttatacatg
    15001 atgaagtttt tctaaatcta tatgcatatg attctagtca ttgcatttct ttattctaaa
    15061 cccatttttc attcaactct ccattcttta ttcttctaca tccttgagtt cagagttcat
    15121 ctgtttattt gttcaatccc caatcacaga caaggcagaa ggactttcta ttggaatccc
    15181 atctaagtgc agtgaactgt gaaatgaaaa ataaataata agatataatc actcactata
    15241 actagtgaat ttctaatatc acatatacat ttgtttcttc cataacgtaa accacctgtt
    15301 gaatagtatt ctagaatttt tcatatgcgg gggctggaca gacttataat tatttattac
    15361 atatgccctc gttttcctaa gctttttatt tagtcttacg tcgtaaaaag ataacaattc
    15421 ttattcaaat tcaaatttta aattgtaatt aactaaacaa atataaataa ctaaacaaaa
    15481 caaaaacaaa taaaatataa atacaatata aattttaaaa tgggagaagt ctataaatac
    15541 caaaatctta ggctttttcc taagattttt ttacaattaa ataatatcgt acatctttcc
    15601 tgctacgact ctatgccata tatcaatttt ttatttatta tagttcctcg gtaagtcgat
    15661 tatattaaat tgaactcctg ggataaggtt gaaaaaaaaa aacaatttag aaagctagtc
    15721 aatgatgacc ctccatggat tcacctatat aagccgcggc taaagttgca aaaataagag
    15781 cctgaatacc gcttgtgaat aatccaagaa acatgacggg tataggaact actgaaggta
    15841 ctaaagaaac aagaacaaca actactaatt catcagccaa tatatttccg aacagtcgga
    15901 aactaagtga taaaggtttt gtgaaatctt ctaggatgtt aattggtaaa agtattgggg
    15961 ttggttgaat gtatttccca aaataactca aacctttttt tgcaagaccc gcatagaaat
    16021 atgccattga cgtgggtaaa gctaaagcaa cagtagtgtt tatatcattt gtgggcgcag
    16081 ctaactcccc atgaggtaat tgtatgattt tccgaggtaa aagagcacct gaccagttag
    16141 aaacaaaaat aaataagaac atagttccaa taaagggaac ccaaggacca tattcttctc
    16201 caatctgagt ttgactcaag tcccgaatga attcaaggat atattcgaag aaattctgac
    16261 cgtcggccgg aatggtttgt ggatttcgaa cagctatggt aactgaaccc aataagatgg
    16321 caattacgac ccaagaagtg ataagtactt gggcatggac ttgtaaacct cctatttgcc
    16381 aatataaatg ttggcctact tctacacccg atatatcata tatacctttg agtgtgttaa
    16441 tggaacatgg tataacattc atattgtcct ctgacagaaa ttgaacttaa aaaaaaatta
    16501 ttttgattca accatctctt tcttaactga ctcactttaa tcattaatcg tatatctagg
    16561 atactaagta atcacacaat atccccagtc cgagtacttt tttttttatt ttttatcttt
    16621 tttttttttg aaatccagga atagccaata aataaaatct atggagtttc ccgaaataat
    16681 tgacttatct atcttattat tattaatcat aatcaatgat tttttatata actagaacga
    16741 cgatttttta tataactaga acgacgattt tttatataac tagaacgacc ttcgcaaatt
    16801 gcggatacta atttgttaag aatccatatg attgaagccg tattgtcatc gttggctgga
    16861 atcggaatat ctgcaagatc tgggtcacaa tttgtatcga ttaaacaaat cgtcggaatc
    16921 cccaaaatga cacattctcg aagagcttta ctttctcttc gctgatcaag gctaattaaa
    16981 atattgggta accttgtcat atatttgatc ccacccaaat ctttttgcaa ggcggataat
    17041 tgtctattca agattgctgc atcccttttg gggagacggt taaatatccc catcttttgt
    17101 ccggctctta aatacttgaa cttacgaagt ttcattttcg tagtggacca attcgttaac
    17161 gtaccacgaa gccatgcttt attaacataa tggcaccgag cctttattgc agcgtatggt
    17221 actaaacgag ctatttcagg gtttgtacca acgattaaaa agtgttttcc tttacttgct
    17281 gcatcaaaaa ctaaatcaca agcctctgat aaaaaacgcg cagttatcgc aagatttgta
    17341 atatgagtac ctttacgttc tgcggcgatg aaaggtgcca ttctaggatt ccatttctta
    17401 gtatcatgac caaaatgaat tcctgcttct atcatttctt gcaaattaat gttccaatat
    17461 cttcttgtca tttttcccca tacttgctct ttgttttttt tttaacaaag agacaaggta
    17521 tctgaaataa ataattgttc cgatggaact ttctaccgag gattgaccgt tgatacacga
    17581 tcaaaaccat taattccttt taatttaatt cattatgatc tttattatca aataataaaa
    17641 ttggaccaga taattaaatt agaattaata aaaaaatgag tctcctttta ggaatcatta
    17701 aattgtgtat tgttctgatg tctcatggaa attgtttggg atgcaagcaa gaactaaaaa
    17761 attctctatg gtgaaataag atatctctcg tctttccttc aaactttttg atttccaaat
    17821 gaatgttttt gtgttgcctt gaacgatgca ctaatttttt taatccggta ccagcaggta
    17881 taattccact caggacaaca ttttctttca ggcctttcaa ccaatcaaca cgaccccgta
    17941 gagcagcctt tgataaaact cgaacagttt cttgaaaact ggcttcggat atgaaacttt
    18001 gagtattaag agatgccttc gttattccca ataagattgc tcgataacgg atcgcttcat
    18061 tcaaaacgcg ccctgctcgt tccgctctca acaatccgat tagttctccg ggtgaaaaaa
    18121 cattagacat tccatcttct gaaaccaaca cttttgatgt tacttgacgg acaataatct
    18181 ctatatgtct atcatggatc tgtaccccct gagatcgata aaccttttgg atcttattaa
    18241 ccaaggagat acggctttga gcgatggtta gctccgcgct aatcaagaat ccccaaggga
    18301 ttccaagaat ttttggtata cattcattcc aacatttaac cctatcttcg agattttttg
    18361 atattgaatc aattgaacgc acttcgaaca cttgttccac ttttggaaga ccttgcgtta
    18421 tgtcaccaga tattgatttt tcatatatat atgaaactaa tatatcccct ttgtgaaaga
    18481 tttctccata atgaccataa acctttgttc ctggagtagc caaatagggc ttggccgatc
    18541 ttattactaa gtaatcaaca tgaacaatta gaacttgacc agattttttc tgtaatccgt
    18601 atttgaatag acatacattt tcacaaaaaa attgtccaag gctaataatt gtggacgtct
    18661 catcacaaaa atcgtggtga agaaaacgcc aatttaaatc gaatggatta aaaatgatgt
    18721 tactgcacgg atcgggatta taaatccccc tattttcatc tattaaaaaa tatttaagta
    18781 cttggaaagt ctgactaaat ttgttaagta ataaatattt ctttaacaga atctgattat
    18841 aagttactaa atgacaagat gaataaaaat tcgcaatttt gagtactact gtacctaagg
    18901 ggcctaacga attcctaatt ggaattctag gatccgcttt aattgattct tttgtcgcat
    18961 tgttatattt caaaccattg aatggaccaa ttcgagaata gttggatgat aacaaaattt
    19021 tcaaagattc gcattccttt ttttgattca acaacgtacc actagtgcct ttatgtttgg
    19081 taagtgattg aatctttgcc ttggaataaa aaggattaat attggtgtaa tccaatctat
    19141 tatggttaat caatcctgag ccccccgtac aatttctttt tccggtatac gaaatagggg
    19201 acttgactaa ctcaattctt atgaaatcgc aaattagatc atttgtcctt atttcaacaa
    19261 aagaagcatg aaacccctct atagaaccat tttgttcttg gttccaatcc aatactaagc
    19321 aagtccgaac gcttgtgtaa taaattcctc gaattggctt gccatttcca taaaggatat
    19381 aattgacaac tctaagttgg acattatccc tttcctcctg caaaagatcc tgggggaaaa
    19441 atgttgctaa attgatccca tccactattt catatgtgac tacgggtcga accgaaacaa
    19501 aatgcttttt cttagtaggt gtgatccgtt tcttagtagg tgtgatccgt ttcttagtag
    19561 gtgtgatccg tttcttagta ggtgtgatcc gtttcttagt aggtgtgatc cgtttcttag
    19621 taggtgtgat ccgtttctta gtaggtgtga tccattcgac atagatccca tttttcaatt
    19681 tttttgattc cttagaattt ttttttcccg ctcccggtag tatcaagatg ccgctgcgcc
    19741 aggatatctt cttatttgtc tttccaggaa aatggatatc cccagaaaat attttgagtt
    19801 caatcctttc tttttttttc tccactcgaa ccaatccacc tactcggctt cttttattta
    19861 aagtgagtgg tgtatccact ccaataatac tattgttccg gaccattatc aacgaggatc
    19921 ctggtaagac atgtacttcc tcgggaatga aataaaatcg atctgctttc gtttggtact
    19981 ttggactaaa ttcttttgct cctcgatatt caatcaaatc cccttttttg acgattgaat
    20041 tgacctttgc agtcccatat ttagtaatcc ctggaccgtt tctccggtat cggggatcgt
    20101 cgaaataagc aagaatacta tttctacgta aaataccatt tgtgggtatt tcaatcgaaa
    20161 taccaaaacg gtgtattagt tctttctcgc gcttttgatc atattgtaat ggaatgatca
    20221 atctatttct tcgcctcttc gccaaaaaat aagaattttc gtggagaata gaaggatatt
    20281 ttaaattcca atgaccattg gatatgcttc gaccaggtct tgaataatca agagcccccc
    20341 cctttttttt actagaagaa tccgaactaa acaatttatg tctcgctgga tcattagtta
    20401 ctgataggtc agaggtatat ctttcttcga gagaatttct ttcttcgaga gaaaaagaat
    20461 gaacatttat ttgatcttga tccttgtgga gagaaaaaca gacaatactg gatctgcacg
    20521 tacctactgt taatatccat aaatgatttg tttttagtaa tagatgagca ttgctataag
    20581 tatatttgga tgcatggcag acattagtac tccagtgcat ttctccctct gattcagaat
    20641 aaatatgttt tagaaccttc tctttaaaat ttaaatcgga tgttccggca cgaatctcag
    20701 caatcacttg ttctgattct acgtattgat cattttgaac taaaatcaaa cttttgggga
    20761 gaatatttac attatgtata acatccggac tttcaatagt tacatacagg tctatagaac
    20821 atagaaaagc aggatgtcca tgacgggtac gtatgggatg aaccaaatcc tcattgaatt
    20881 tgatttttcc attaaaggga gctcgtacat gttcggcagc actgcccgtg aatactccgc
    20941 cggtatgaaa agttcttaat gttaattgag tccctggttc cccaattgac tgacccgcaa
    21001 taatacctac agcttctccc aactcgacta ggtcaccgtg agtgggactc cgaccataac
    21061 ataattgaca aatccaagat gtactcctgc aagtaaatgg acttcgaata tatattggtg
    21121 gttgtgctcg aaaggttatg aatcgattga caagcccaat cccaatatct tgatttcggg
    21181 cggcaatgca tcgtagacct atatatatat cgtctgctaa tacacgacca attagtgttt
    21241 ggataaaatt tcgttccatc atcccatttc gaggacttac ggaaatactt tgaatagtac
    21301 cacaatccat tctgcgtaca acaatgtgtt gaactacttc aacaagtcta cgtgtgaggt
    21361 atccagcatc tgatgttcgt acagcagtat ctataactcc tttacgggct ccatagcaag
    21421 aaattatata ttccgtcaaa gaaagtcctt cacataaatt gctttgaatg ggtaaatcaa
    21481 tcatttgtcc ttggggatcc gacattaatc ctctcatacc tactaattgg tgtacctgag
    21541 atgcatttcc tctagctccc gaaaaggaca ttaaatggac tgaattagag ggatcaatca
    21601 tccgaaaatt aggattcatt tcttgtctca aatattggct ggtagcatac catatttcaa
    21661 tggattgacg taatttttct accgcgtgta cattcccaca atgatagtgt ctttccaaaa
    21721 ttaaactttg ttgttcaaca tcttggacta accacccctt agaaggtatt gttaaaagat
    21781 catcaattcc taatgaaata gatgtaacag tggcttgttg gaaacccaaa gttttaactt
    21841 gatccaagat gtgtgatgta tatgccatcc cgaagtgatt tattaatctg ctaataagtc
    21901 gtttcatggc agctccatct atcactttat tgtgaaagac cagatcgtcc cattctggca
    21961 taagtacctc cctattctgc tgagtaggat tctacaacgg atctaagtca gtgatttgaa
    22021 aacttccttc cctcaatctt gattcacgta gaaattcagg aattatgata tcagtaaagc
    22081 cataaccaaa ttctcatgag tatcgcctaa ttacttagtt tagctagcag actcggctcg
    22141 acaaaacccc tgtatggctt cttctatttc tcgataaaaa gaaatatgac caacagtggt
    22201 tcgaatgtat atacaatggg tttctttttt tacacttctt actattaaac agtgtctata
    22261 aatttcatga taggtaccaa aagattcata ttgaacttcg atgggaactt caacttccct
    22321 tgagccaata atgacacgtt gatctagtcg ccatcgaagc cacaaaggac tatctaaatg
    22381 gatttgtttt cgacgataag ctccaagtgc atcataggaa ctacaaaaat atggttcctt
    22441 ctctttcgta tactgataat tattattgcc aacagtttga ttttgatcgt ttttgcaatt
    22501 agataaatta tacctatttg cacaaatacc tcggcgattc ccgatcgtta atacatagag
    22561 tccaattagc atatcttgag ttggtacaca aatgggatcc ccaatagctg gagacaagag
    22621 attcatatga gaaaacataa gtaaacgagc ctcagcttga gcttctaaag ataaaggtac
    22681 atgaacagcc atttgatccc catcaaagtc tgcattaaag cccttacaaa ctaatggatg
    22741 taaacatata gcacgcccct ccactaaaat gggttggaac gcctgtatgc ccaatctatg
    22801 caaggtaggt gctctattca gcaatacagg atgtccctgt atgacttctt gaagtatctc
    22861 ccatacaatg ggttcttttt ctcggatttt acttttagca atccctatgt tggaagcaac
    22921 gtgttgtctg attagaccac gaattacaaa tatctggaaa agttccattg ctaattctcg
    22981 aggtaatcca cattgatgta atgaaagtga agggcccaca acaatgacag aacgccccga
    23041 ataatcgacc cgtttaccaa gcaaggtctc gcggaatctt ccctctttgc cttcaattat
    23101 atctgaaaat gatttgtaaa ctttattatg accatcccac cttggttgtc cgtgaatacc
    23161 attaacaaga agtatatcta cggcttcttg taacaatctc tcctgacacc ttattaaatc
    23221 ccccggtgca tataaatttc ttgttaatag attaataaga gcattgttcc gaatgataac
    23281 tcttctatag agttcattaa tatccgaact cattaaatta cccccatcta tctgaatgat
    23341 gggtcttaac tcaggaggaa gaactggtaa taggcacaaa accatccgtt ctggttctac
    23401 atttgttcga ataaaatgtt tagctaatct catgcgtcta accaaaaaat tcattcttct
    23461 ttgaattatt ataccttcct cttcatcctc ggtgtcctct tttttttttg ctaattcctt
    23521 ccattctatc aatgaattct ctgtaataat tcgcaaatcc gaatcggcta atagttctct
    23581 gatagcatct gctccagtag atatttctct atttcgaaat gtcttgaagc tttgaatagt
    23641 aaaaaaaaac gggatgttgt atttcaagga ttggatttca tattcgaatg aacctcgtaa
    23701 tcgtaagaaa gtaggttttt tagctgtagc aggcctacca aaagaaaaat cgagataggt
    23761 tcctatagat tccccccttc aaaatcggac gtgagggttt cctctcatcc ggctcaagta
    23821 gttaaatcaa ataaagaaag gggttctttc ttattttttt tgtttgataa aaccccaaac
    23881 tactctactc cttactcaag ttctcagtaa agacaaacca atatttcatt gattcattct
    23941 tcatttgaca ctttaaattt ctgaattact tattcaatta cgacataata aataaaatgt
    24001 caaatttttg agtagtctac ttcccctcga atgatgaatc cctttttgaa aggaatactt
    24061 ttgaactcgt aagggattta cttgttgata tattgttcta ttcgatcttt taggtcccta
    24121 ctcacctcga tggttatgcc atgcttcctt tgaagcatat atgcgataga taaactcctg
    24181 taaccatgct atatttgctt acttgaacag aatctctctc tctaaaaaaa aatagaatgg
    24241 ctaattccac aaaaaagttt ttttttttca cgaggtataa ctagcaattc ttatttatct
    24301 attacagaat cgaccatgga tcaattcccc tttcatttgg aagtattgac aatacaccca
    24361 taattctgag cttcatgtta ctcgtcccaa tatacatgtc aaactagggg catcccaatc
    24421 agattgaatg ggatgacagt ttctcagtcc gaatctgtaa aatgataatt tcgatcaaat
    24481 cacacatcgc cgtatactag gccttctaat ttcttaagtg gtttatctaa aagattcgcg
    24541 atataactag gaaggcgttt caaataccac gcatgagtca ctggacatgc gagttttatg
    24601 tatcccattt gatatcttcg tacacgagaa tcaacaaatt cgaccccaca ttgttcacaa
    24661 aattttttgt cttccttttc agctccgatc actcgataat ttccacaagc acaaattcca
    24721 ctttttatag gtccaaagat tctttcacaa aacaatccgt ctttttctgg tttattggtt
    24781 ttgtaatgaa aagtgcaggg ttttgttacc tctccgacta cctccccatt aggtagaatt
    24841 ttgttagccc aagtacttat ttgttgagga gaaactggtc caattcgaag ttgttgatgt
    24901 ttataccggt caatcataat catataatag aaattttgat tcattcagat caaacttcct
    24961 tcctattaat ctgtaagttt ttctcagata caaggaaatg attcagttcc agagccaaag
    25021 atcgtaattc tcgaacaagc aatcgaaaag attctggggc atcctcagga tacgatattg
    25081 ttcctcccct aatcgtagta ccaagtactt cctgacgagc tctaatatga tcagatttat
    25141 aagtaagcat ttcttgtaaa atatgagcaa caccaaatcc ctctaaagcc caaacttcca
    25201 tttctcccac tcgttgtccc ccttgtttgg cccttcctct aaggggttgt tgtgtaacaa
    25261 gtgcgtaatg tccactggag cgtccatgga ttttatcatc aacttgatga attaatttaa
    25321 gtatatagga ctttcctatt agaacaggtt gttcaaaagt atctccggtt cttccatcaa
    25381 atatttgact ttttcccgga tattcgggtt caaataccca tggatttttt gtttgcttac
    25441 tggcttcata taattccgaa aacactagtt ttctcgaagc ctcttgctca tatctctcat
    25501 caaagggggc tattctataa tgtctattta aaagatctcc cgctaacccg agcgaacatt
    25561 caaatatctg tcccacattc attcgtgagg gtactcctaa ggggctgaag accatatcaa
    25621 ccggtgttcc atcttgtaaa tagggcatat cttgtctagg caaaattttt gaaataatac
    25681 ccttattccc atgtcttcca gccactttat cacccacttt gatttcacgt ttctgtgaaa
    25741 tatatacacg aatcatttct gggttataat cggaatcccc cttttgctgg atccatctca
    25801 catcaacaac tcggcccctt ccacctatag gtaattttag agaagtttcc tttgcagtgg
    25861 atacctgaat gccaagtatg gctcgtaata atctatcttc tggggcatac gacgattcgt
    25921 tcactgtctg aggcgttaat ttacctacta aaatatcacc tgtttccacc caagatccca
    25981 gcatcacgat tccatttctg tctaaattgc ggagtaaatg agcctctaaa tgtggtattt
    26041 cattagtaat tctttcaggg ccctgacttg tcatataaat ttcaatttca tattttcgga
    26101 tgtgaaaaga agtataaata tcactatata ccaaacgctc actaatgagt accgcatctt
    26161 caaaattgta gccttcccat ggcatataag ctactaatac attttttccc aaagcgagtt
    26221 ctccaccaac ggtagccgca ccgtccgcta aaatttgtcc ccttttaatg tatttacccc
    26281 gctgaacctg aggtttttgg tgcatacaag tgtttttgtt ggaacgttga tacataacta
    26341 atggaatatt tatagtgttt ccattacccg agaaaacaat ttggtgagta tcagtagaaa
    26401 tgacctttcc cttgtgttcg gctataattg aaaccgacga atctagagcc gcttgacctt
    26461 ccagtccggt tccgacaatg cacttctcgg accgagaaag cggaactgct tgacgctgca
    26521 tattagaact cattaaagcc ctattcgcat cattatgctc aataaaagga atgagtgagg
    26581 ctccaataga aaaatattgg aagggaaaaa tgcttcgaag attaatctgc tcccatgcaa
    26641 tagtcaggaa ttcttgacgg tatcgggccg gaacaccctg ttcttcctga ataccccgat
    26701 tcaaggccaa agaatttcct aacgctacca tataatattc atctctactt ggtgataaat
    26761 aaaccatctg tccctctttt tcttttaatc tttcagatat tttataaaac ggactctcta
    26821 tggatcccca atgactaatc ctcgcatgaa tagttaagga tccaacaagt ccaactttga
    26881 ttccttcgga ggtgtcgatt gggcaaatac gtccatagta actaggatgg atatctcgca
    26941 tctgaaaact agcagtttgc gctgtcaacc ctccaggacc taaatgactc aattttcgcc
    27001 cgtgaacgat ttgtgccaat ggattagttt gatcgaaaac ttgagataaa gggtgtaggc
    27061 cgaaaaatga ttcataagtg gttgttaatg aagttgaagt taccaaattt tgaggagttg
    27121 gtatcaattt atacttgatt gcttcagata tagtttctcg aaccgcattt tctaaacgag
    27181 caagagccaa tccgaattga tcctgcaata gatctgctac agaacgaata cgtttatttt
    27241 tcaagtgatt catatcgtca agtgtaccca ttccaaattt cattccgatc aaatgatcca
    27301 cagcagccaa tacatctcgt ggtaacaaaa atgtattgtt ctgaggtata tcaagattca
    27361 atctccggtt gatatttcgc cgaccaattc ttcctaattc acatctttgt tgaaaaaatt
    27421 tcttttgtaa ttcaaaggac tcaggaatta ccggatcccc atctacacaa gcaaattgtt
    27481 cataaaactc cagaatagca ttttcttttg gctcgatcga aaagaaaatt tcaggataac
    27541 aaacattatc tagaatttct ttgaaattca aacccatagc tgataataga actagaatag
    27601 atattttttg tttcctactc acacgggccc atagacttcc ttttccatca atttctaatt
    27661 ctgatcttcc tccccaatct gatattatgg tgctgatata gacagaaaat cctttatggt
    27721 ccaattctga acggtagtaa atgccgggac tttgcaatat ttgattaatc acaattctgt
    27781 aaattccatt tactataaag gctccccagg aattcattag aggaatgttt ccaataaata
    27841 ccgtttgttt tttcatatct ctatcgtttt tcaaaattaa tcccgcaagt acatataatt
    27901 cagaagaata cgtgagtgat tcatacacag catctctttc ttttatcaaa ggttctacca
    27961 attgatatgt ttccacaaat aatttaaatt caatttcttg atctgtatct tcaatttttg
    28021 gaaacttatt aaattcttcc attaagccct gattaataaa cctacaaaat ccctcaaatt
    28081 gaatctgaat aaatccaggt attgtgaaca taccctcatt ttcatctcgg agcattttaa
    28141 tctgaagttc cctgtttatc gaaaaatccc attattggct taccctttca tcgatccata
    28201 tggatcgatc tagcaatgat ggaatatata ttctgtttac tgaattacat aaaattttag
    28261 acaactccat catatatgta tttcatacat atgaacagag atgagaatga gagggtgaat
    28321 aaaacaaaga gaattttttt gactcgaatg aatttgcgaa agatacaaat ggaaataaat
    28381 tgagaaattc ctggaaaaaa attatgccac ttagtagact tgacttatga agtctcgtat
    28441 ggaatatcca aattgatcct tattatttat gacgatcaga ttgagtacaa aaagtggatt
    28501 cgggatttaa tcgactctcc gggaatgaga taaagacaga ataatcagga gcagtataga
    28561 gtttactttg attttaacac ttcatactca acaaatgatt agcggatctt ttttttatag
    28621 cagaattctt tttttttata gtagaattta tagaatatga ttgtcgaagt gcataatata
    28681 atacaatata atataatata ataggagtga gttgtattta ttaagtacat gccaatatag
    28741 ttatatagct atctgtatat ttcatctttt atttccactc ggggcaacac aggtcgtgcc
    28801 atatcataat tgctcttctc tattcactga ataattaaag cacgatcatt ctattctctc
    28861 tagaaataca tagagaagat acctgattcg gtatctgtta acaatttctg ttctggggtt
    28921 tacatttaca tatatttaca tatatacata attgttgtta taattgaaaa aaaaaaaaag
    28981 attgattatt gaaagaatga aattatatat attttttata tttttttatt tatattgata
    29041 ctatatatat tgatactgat tagtagtaaa ttaaatcaat ttgatttttt ttcattaaat
    29101 taaagaaata caatttcaaa tttcaaaatc gttcattaat tcaaagttaa tagtatagtt
    29161 aatggttcaa tttgccctga attttttagt cataaattca ttttttttac tctttttttt
    29221 ttttttgaaa agaaaggaaa agtttctaaa tggtatgtat aaatatgtat gaagatacaa
    29281 tcaattgaag aaaatgatct caattagatc caataaaaaa gaggaatttt tctttagaaa
    29341 aggataagta caacggaatt caggatccaa atcaaatagg aaagaaacaa acggctcagt
    29401 cagtaatccc cccaaaaatt aggaaaagtt taggaataag tataatataa tttcaaattt
    29461 ctatccattt ctattgtttt ggcggcatgg ccaagtggta aggcggggga ctgcaaatcc
    29521 tttatcccca gttcaaatct gggtgtcgcc tggtcaacaa aaaactcgag atttcttatc
    29581 ctgctgatct aaacccaaat cgagacgaac ccgacagaaa cagaggtaaa ggcctagacc
    29641 ttgtcaatac ttgattttaa gaatgatcca taggttgtag aaaagcaaag actgtgactt
    29701 tttcctcaaa atatggattc tgagtgtggc caaaacaaac cgactgtatg tactaggcat
    29761 aagataaatc aaataaatat tgagaaccag ttctaaactc aaattcagaa ctacgagagt
    29821 aagagatcgg aaatattatc ttagtagtca aagagtccaa aaggactctc tatttttttt
    29881 tgcttctagg attaaaaatg gatgatagga aagactatca aatcttccta atttaattac
    29941 ttactctaca ctactaaggt agttagtgtc tactgattca gtatagaatt ggattggata
    30001 ggctgatggg aaatcaattt aggagttgtg taaagaaatg aataaagata ctttgtctcc
    30061 aaacttataa gaaattctta gtgctcaatc aatcaatcaa tattgattgg cccttacctt
    30121 atagagatag aataaaggtt caaatttttc tttcaggaga ttacaaaaaa aaaaaaatgt
    30181 aatatcgcac caattctttc tcagaaagag aaactgtaag gcttagagag aatataggta
    30241 tagaatagat agttatttac cttggtggta tattttgatg tatgtttttt tttgcttatg
    30301 aaaaaaagtc aacaaagact attcctacat cttttattaa gatagtttta ttaagatagg
    30361 agcattcgct tgatattcca aaagcatgta tattgtattt gtgcctaata tttaccgatt
    30421 ctaccagaaa taccataata taggaacttg ttacgaatgg atttatctgg aggattgctt
    30481 catcaatagc cttaagtcat aattctattt tgactctgca ccattgattc tactatgatt
    30541 agcgatcaat aatggaaaaa ttctttcatt tcataagaat aggagacata attcacatgg
    30601 atatagtaag tctcgcttgg gctgctttaa tggtagtctt tacattttcc ctttcactcg
    30661 tagtatgggg gaggagtgga ctttagaagt actattaatt gagtaatcga attgtatcaa
    30721 ttgtttaatt gattgttgtt ttatgaactg tttaaaaaaa aaatgcctct gttttcaaat
    30781 tctactgtaa tacagtaaaa tatgaataaa aaaatacact aatgaataat aaccattcga
    30841 gcaaacaatg aatgattacc atagttgtat ttcgaaactc aaatcaacgg aatacatatg
    30901 ataggatttt tttccaacca agttcttcct attctatttt gatttgttga accggttctt
    30961 acgagaatta cagatattac aataaaaaac aagcaacctt tcttttttcc tttatttgtt
    31021 tccttctttc tttactttta ctcttttact gttccaagag aaagttgttc tgctattaca
    31081 gcgatacata ctttctactg caagctctta gtggttgtcc aaacaggtcc tacgcataaa
    31141 aaatcttgct tgtgttgagc gatctacata tcatacattt aacattttag acttctagag
    31201 attttattta tttaggcttt atcgactcat ctaatgttta agcataacaa atctactacc
    31261 ccttttccag atccgaagaa gttaccatag aacttcgtgg acgtctgttt atagctcaac
    31321 caatgacttc tttggaatgg taaaaaaaaa aaaaagaaaa aggattcgtt ttcttttata
    31381 taattttata taaaaaatac ctacactttt ctttctacat tgattgtttt gatctatctc
    31441 aggatcctta tttaaaatta taagaagtat agaaattaga atagaacggt tgaccttcaa
    31501 ttaaattatt atttatttcg gattgatcaa aattcataca aatgactgta gcggcaaaaa
    31561 ataaatataa atagaattag agtgctattt tacatatttt attttttatt tatatttaca
    31621 taaataatgt gtacagacgt attggagatt gatccgtgtc tatatctgta taaaaattca
    31681 tataatagat agtctacaat actagattaa atagtgtggt agaaagattt ttatttatat
    31741 tatatagttt agttctttct accataccat ctcagatact gtcgattcca gtccgatcat
    31801 ttcatttaag acttggagtt taaatccctt tcttttcttc aatcgaagta gaagtatgag
    31861 tcaacttaat cattttgact gactgttttt acatagatga taagtaaaaa agcagtagga
    31921 actagaatga acaatgcagt agcaataaat gcgagaatat ttacttccat aatcttattg
    31981 ttttttttct tcgcaataac tcgggatcta atcccataga gatgagaaat ttgactgctg
    32041 taaattaaat gggatgagtt gcatcctaat gatactgaat cggatcaatg ttatgaataa
    32101 caatatataa tttatcaaat cgactcatcg tcgagaattg aatagtataa cataggaaga
    32161 tcttttatcc ataccaagta aaaaatggga ttcctgatcc tataaagaat cccgctgaat
    32221 ttatcatcct tttccactct tttatgtaaa cggccctctt ccttatacaa tatctttcct
    32281 tagacttata caattaatta tctgatgaga tatcatatga ccggtattcc attggctata
    32341 gacccaagta taagtgcaat agaaaaaata acgcgttgaa ctctaaacta tttttgtaaa
    32401 tcgatactag taaaagaagc ggaagttgcc gtatttgtct gatgataaat gcaaaatgaa
    32461 aacaaaaaaa gaaataaaga cccctacatg gaattagatc ttgctccctg ccccccccct
    32521 ttttttcggt cggggcaata gagagataaa ttgataaatt catcggaccg tcggatccta
    32581 gttcgggact gacggggctc gaacccgcag cttccgcctt gacagggcgg tgctctgacc
    32641 gattgaacta caatcccagc gggatgtaca gcatacatat tcttgtggta tcataaggac
    32701 attctatttg ctgtgttgta acatatacac gaatgatata cggatatcca catagaatag
    32761 atatgtacta tactctatct agtgatatag taagaataac acggtttaac tagtaatcct
    32821 acgattcttt ttattgctac aagattgatt atcaaccttt caatgagaaa aagaaaaaac
    32881 aacaaaaatt aaactctttt ctttattctt ccgggcattt ctggaaaaga aattgattat
    32941 atcatactca aaagcaaagg aaagcggcga atttttgggc cgagctggat ttgaaccagc
    33001 gtagacatat tgtcaacgaa tttacagtcc gtccccatta accgctcggg catcgaccca
    33061 ggaagaatca atatcaatta taattatata atatatatat atatatatat atatatatat
    33121 atatatataa tataatttat aattaaaaaa aaaaattatt aataactaat taatatatat
    33181 atatatattt tatatatgat atgaatatga tatgtatgat atggatatga tatggatttt
    33241 cttataattg ataatctgcg atcagcttac tttcgcagta ccctaccccc aggggaattc
    33301 gaatccccgc tgcctccttg aaagggagat gtcctgaacc gctagacgat aggggcatac
    33361 ccgcccgacc accaccagac tatgatcata gtatgatcag tttttcggaa ttgtcaatac
    33421 aatatataat aaatataagt aatgtaataa cgtaatggta tgattagatc cgaaagactt
    33481 ttcctacttt cacgattcta tataattttt aaaaaatttt tattgatttg ttcagatgag
    33541 acatgattca atcaaatttt gtaaatctat gttgtattgg tacacgtatc aatcaactaa
    33601 atcttgttct gatggatcgg taaaataaaa gcaaatacaa tacagaaagt gacatcggtc
    33661 ttaaaacaat tcactgtatt ggtatttctc aaaaaaaggc attttaccac ttccgacttc
    33721 acttcttttc ttaagtaaat ccaattattc ctgaatgagt tcctatgcat acatctatct
    33781 atgtatgtaa tatatgtaca tatatacata tagtagactc ataatggaaa atgaattagt
    33841 aattcatttt tttaagccct tttaactcag tggtagagta acgccatggt aaggcgtaag
    33901 tcattggttc aaatccgata aagggctttt tctacgaaac tccagtcttc gtttttcagc
    33961 cgagaggaga atagagagat cttgttgata tttgtcaaaa agagaatcgc cattataaac
    34021 ataaaccacc attatattat aatgtaatga gtattatcag ttatagttta taaagttgtt
    34081 gaacatttat tcattatgtt aattaatcat tacacttttt aggagaagtc gaccctgtag
    34141 tggtatagta gttctcttca tgtttcctta ttcatatttt tttgatccgg gggcataact
    34201 attctagata tctaatctag attattaatc accaaactaa agtattccta tttctccagt
    34261 attccaatca aacccatcca tcgttaaagt taaaaaaaaa gtaagtggac ctgacctgtt
    34321 gaatcatgac tatatcggct attctgatat tcaaattcta tagagatgaa attgtagaag
    34381 cggactcttt tttatttttt ttttcctttt aaccatccaa gaatttgtcg atatttctgg
    34441 tttcatcttc ggatgctcca taggaataaa ttgctattcc tttcccctgc aaagaaaagt
    34501 ttatttcgat aataaatttt tcaatctctt tctttgattc cagaatcaaa tattattgtt
    34561 ttgttccacc aatacaatag ggaacaaatg tgataaaggg gctttcattt ctagtttacc
    34621 attatttaat attgaattta gtacttcaaa tttcattttg aatttagggg cagagaaaaa
    34681 aaataagaaa tttttttatc tactggatag aggtaaagta aaaagataaa tattcgaagt
    34741 tcattttttt tttttcgacc cgctaaagag gtactctggc atttgagtca taggacaatt
    34801 cagggttcaa aaggttatta agaaaaaata gtaatagtaa ggactaatca aatcaaacta
    34861 atggatttac ctaggtcggt ttgtagtcta atagaaaaga aaaatttgta tcttcgaaac
    34921 ccattggaag gggtattgga cgagacaaag aatcgtccat agataatcga actatcatat
    34981 gccctggaaa taaaattata tgaggtgttc ggaaatggtt gaagtagttg aataggagga
    35041 tcactatgac tatagccctt ggtagattta ctaaagaaga aaatgattta tttgatatta
    35101 tggatgactg gttacggagg gaccgtttcg tttttgtggg ttggtctggc ctattgctct
    35161 ttccttgtgc ctatttttcc ttagggggtt ggtttaccgg tacaactttt gtaacttcat
    35221 ggtataccca tggattggcc agttcttatt tagaaggctg caatttctta actgctgcag
    35281 tttctactcc tgcaaatagt ttagcacatt ctttgttgct actgtggggc cctgaagcac
    35341 aaggagattt tactcgttgg tgtcaattgg gtggtctgtg gacttttgtt gctcttcatg
    35401 ggacttttgg gctaataggt ttcatgttac gtcaatttga acttgctcga tctgttcaat
    35461 tgcgacctta taatgcaatc gcattttccg ctccaattgc tgtttttgtt tctgtattct
    35521 tgatttatcc actgggtcag tctggttggt tctttgcacc tagttttggt gtagcagcta
    35581 tttttcgatt catcctcttc ttccaagggt ttcataattg gacgttgaat ccatttcata
    35641 tgatgggagt tgccggagta ttaggcgctg ctttgctatg tgctattcat ggtgctactg
    35701 tagaaaatac tttattcgaa gatggtgacg gtgcaaatac attccgtgct tttaacccaa
    35761 ctcaagcaga agagacttat tcaatggtca cggctaaccg cttttggtcc caaatctttg
    35821 gggttgcttt ttccaataaa cgttggttac atttctttat gttatttgta ccagtaactg
    35881 gtttatggat gagtgctctt ggagtagtcg gtctggccct gaacctacgt gcctatgact
    35941 tcgtttccca agaaatccgt gcagcagaag atcctgaatt tgaaactttc tacaccaaaa
    36001 atattctctt aaacgagggt attcgtgctt ggatggcggc tcaggatcag cctcatgaaa
    36061 accttatatt ccctgaggag gttctaccac gtggaaacgc tctttaatgg aactttagct
    36121 ttagctggtc gtgaccaaga aaccaccggt tttgcttggt gggctgggaa tgccagactt
    36181 atcaatttgt ccggtaaact acttggggct cacgtagccc acgccggatt aattgtattc
    36241 tgggctggag caatgaacct atttgaagtg gctcatttcg taccggaaaa gcccatgtat
    36301 gaacaaggat tgattttact tccacatcta gctactctag gttggggggt aggtccggga
    36361 ggggaagtta tagacacttt tccatacttt gtgtctggag tacttcactt aatttcctct
    36421 gcagtcttag gctttggtgg catttatcat gcgcttctcg gacctgagac tcttgaagaa
    36481 tcctttccgt tctttggtta tgtatggaaa gatagaaata aaatgaccac aattttaggt
    36541 attcacttaa ttttgttagg tataggtgct tttcttctag tattcaaagc tgtttatttt
    36601 ggtggtgtat atgatacctg ggctcccgga gggggagatg taagaaaaat taccaactta
    36661 acccttagtc caagtgttat atttggctat ttactaaaat ctccttttgg gggagaagga
    36721 tggattgtta gtgtggacga tttagaagat ataattggag gacatgtatg gttaggttcc
    36781 atttgtatac ttggtggaat ttggcatatc ttaaccaagc cctttgcgtg ggctcgccgc
    36841 gcatttgtct ggtctggaga ggcttacttg tcttatagtt taggtgcttt atccgtcttt
    36901 ggttttatag cttgttgttt cgtctggttc aataataccg cttaccctag tgaattttat
    36961 gggccgaccg gaccagaagc ttctcaagct caagctttta cttttctagt tagagaccaa
    37021 cgccttgggg ctaatgtggg gtccgctcaa ggacctactg gtttaggtaa atatctaatg
    37081 cgttccccga ccggagagat tatttttgga ggggaaacta tgcgtttttg ggatctccgt
    37141 gctccttggt tggaacctct aagaggtcca aatgggttgg acttgagtag gctgaaaaaa
    37201 gacatacaac cgtggcaaga acgccgttcg gcggaatata tgactcacgc ccctctaggt
    37261 tctttaaatt ccgtgggtgg cgtagctacc gagatcaatg cagtcaatta tgtatctcct
    37321 agaagttggt tagctacctc tcattttgtt ctaggattct tcttttttgt gggtcatttg
    37381 tggcatgcgg gaagggcacg tgcagctgct gcaggatttg aaaagggaat cgatcgtgat
    37441 ttggaacctg ttctttccat gacccctctt ggctgagatt tttgtattta tatacatatc
    37501 tatttttttt atgttctggc tcggctatcc tatcccacct agccgagcca ttacctttta
    37561 tgacagcata tcagtccaat aaagaaagat tcaacaagca agaaaaagga gagagaggga
    37621 ttcgaaccct cgatagttct ttgttcagaa ctataccggt tttcaagacc ggagctatca
    37681 accactcggc catctctcca aaagacaatt tctattttat tcctacaaat agagcatggc
    37741 catataaatt gatacactaa ctatttatag ttacatccca gatgcgacct atatatgtat
    37801 ctatctgtat actgtggata tagatatatc caggatctag tatatctctt tgtttgtaaa
    37861 taaatactaa ataaaataat aaagtggtaa taagttttaa agaattaata ggattcatgg
    37921 ttaaatcccg ccgatgcatt ttatcataat tttgactgag cgagggatca aatggtatag
    37981 tttatttgtt ggtagcttgg aggattacaa gcatgactat tgctttccaa ttggctgttt
    38041 ttgcattaat tgcgacttca tcaatcttac tgattagtgt acccgttgta tttgcttctc
    38101 ccgatggttg gtcaagtaac aaaaaagttg tattttctgg tacatcatta tggattggat
    38161 tagtctttct ggtagctatc cttaattctc tcatctcttg aacggtattc ccccgatcca
    38221 aaaaaagccg ctccttctaa gaaattcgga ttgtgagaca catttaaatt ccaaaaaaat
    38281 atattttctt ttttttttta tttttttaat taatttaatt aataattata ttatttatta
    38341 ttaatattaa ttatattata tttttatatt taaatttaat catatcattt attttattgg
    38401 aatcggaatc ttcctgaagg aagagaagag aagagataat agtaccaggt tctgcacaaa
    38461 tatgatccag acgcatatat gatatatcat atatgtcata tatgtgtgga catatgtgtg
    38521 tatcagaaat gaagaaaatg cggatatggt tgaatggtaa aatgtctcct tgccaaggaa
    38581 aagatgcggg ttcgattccc gctattcgcc catggtgaag taatgtacta tgataaccaa
    38641 ttcggtatag tttactacga tagtatcgta gtcctaccgt cctgtttctt tacctcccat
    38701 ccaaaaggtc attaatgact agataataga atcataccta aaaaaaaaga tttttgaaaa
    38761 aaaaatgttg cgttgcggag acgggatttg aacccgtgac ttcaagggca tgagccttgc
    38821 gagctaccaa actgctctac tccgctctgc gggaactaat ggacaaagat tggatatgcc
    38881 cctctatggg gtgcggagac gggatttgaa cccgtgactt caagggcatg agccttgcga
    38941 gctaccaaac tgctctactc cgctctgcgg gaactaatgg acaaagattg gatatgcccc
    39001 tctatggggt gcggagacgg gatttgaacc cgtgacttca agggcatgag ccttgcgagc
    39061 taccaaactg ctctactccg ctctgcggga actaatggac aaagattaga tggatatgcc
    39121 cctctaccat atctatacaa ttataagaat ctatacaatt ataatagtcc atttatacag
    39181 aatagtcaag aggggcccct ccatgatcat agatcgtaga gatttataaa taggaaacgg
    39241 tatttttttt atccttacca actggacctt gttgcgcccg gtaacaaaca tgcatgaacc
    39301 atttctcgaa gtatgtatcc ggataatccg aagtctcgat agttacctct agggcttccg
    39361 gtcgaaagac aacgtcgacg aagacgtgtg ggtgcactat tacgcggtag ggattgcaat
    39421 tttttacgaa tttttgcagt ttttttttca ttcaacgaca gaatgtcgat tctttctttt
    39481 tttatttttc ttctttcttt tttcattttg tttatttctt tttttaagga ttgacgaatg
    39541 aaatgatatt tctgttccaa tttttgtctc ttcctttccc tctgaatcat actttttttt
    39601 gccataatgt tcatttccta ttattttatt atcaatgata cagttcagag cctagatgta
    39661 gaaatataag aagggggatc cccttctcca tcgaaataaa aagaatgaaa ttcttgtcga
    39721 tactgcacat aaaaaaaaaa ataactaaat taaccaaatt ttcctgatgt agaggcaatc
    39781 aagaaagcgg cataggtgaa tatataacct acagaaaagt gggccaatcc aaccaatctt
    39841 gcttgcacaa tggaaagagc cactggctta tctctccatc gaatcaaatt ggccaaaggc
    39901 gtgcgctcat gagcccatgc taaagtttca attaattcct gccaataccc acgccaggaa
    39961 attaaaaaca taaatccagt agcccaaaca agatgtccaa ataagaacat ccacgcccag
    40021 accgataaac tattcatacc aaaagggtta tatccattga taagttgtga agagtttaac
    40081 catagataat ctcttaacca tcccatcaaa taagtggagg attcattaaa ttgtgaaaca
    40141 ttaccttgcc ataatgtaat gtgtttccaa tgccaataaa aagtaaccca tccaatggta
    40201 tttaacatcc agaaaactgc caaataaaat gcgtcccaag ccgaaatatc acaagtacca
    40261 cctcgtcccg gcccgtcgca aggaaaacta taaccgaaat cttttttatc cggcattaac
    40321 ttagagccgc gtgcatctaa agcacctttt actaaaatca aggtagttgt atgcaaacct
    40381 agagcaatag catgatgaac caagaaatct ccaggaccta tcgttaagaa gagtgaatta
    40441 ctattctcat taatagcatt caaccatccg ggtaaccata tgcttttacc ggcattaaat
    40501 gctgggccat tcgttgaaga taagagtaca tcgaacccat atgaagtctt accatgagcg
    40561 gattgtatcc attgggcaaa tataggttca attaagattt gtttttcagg agtaccaaag
    40621 gcgagcatga cgtcgttatg aacataaagg cctaaagtat ggaatcctaa aaacaagctg
    40681 gcccaactta aatgagatat gatagcttcc ttatgggcta acattcttgc caatacatta
    40741 tcttcattct gttccggatt ataatctcta atgaagaata tagctccatg ggcaaatgct
    40801 cctgtcatga tgaaccctgc gatgtattgg tgatgagtat ataacgcagc ttgagtagta
    40861 aagtcttgtg ctataaatgc ataagcaggt aaagagtaca tgtgttgagc tactaaagaa
    40921 gtaataaccc ctaaagaggc tagagcaaga cctaattgaa aatgaatcga attattgatt
    40981 gtgtcataaa gacctttatg cccacgtcct aatcgacctc ccggagggat atgcgcttct
    41041 aaaagatctt ttatactgtg cccaatccca aagttagttc tatacatatg accagcaatg
    41101 agaaaaataa atgcaatagc taaatgatga tgagcaatat cagttagcca caaactttgc
    41161 gtttgtggat ggaatccccc aagaagagtt aaaatggccg ttcccgctcc ttgagaggta
    41221 ccaaataaat gactactgga atccgggttt tgggcataaa gattccactg acccgaaaaa
    41281 agtgggccca atccttgtgg atacggcaat acatctaaga aattattcca tctgacatac
    41341 tcccccctgg atccaggaat tgctacatga actaaatgtc ctgcccaagc caaggagctt
    41401 actccgaaaa gtcctgacaa atgatgatta agccgggatt cggcgttttt gaaccacgaa
    41461 acacttggtt tccattttgg ttgtaggtgt aaccaacctg ctattaaaga tatagcggaa
    41521 aggaataata gaaaaagagc tccggtataa agatcctcgt tggtgcgtaa tccgattgta
    41581 taccaccact gataaacacc agaataagca atgttcactg ggccgagagc acctcctcta
    41641 gtaaaggctt ctacagccgg ttgaccaaaa tgaggatccc aaattgcatg agcaatgggt
    41701 cttacgtgta aagggtcctg tacccatgac tcaaaatttc cttgccaagc tacatgaaac
    41761 aaatttccgg acgtccacag aaagattatt gctaactgcc cgaagtgaga agcaaaaatg
    41821 ttctgataaa gacgttcctc agtaatatca tcatgactct cgaagtcatg cgcggtagca
    41881 ataccaaacc aaatacgacg agtagtgggg tcctgagcta agccttggct aaaccttgga
    41941 aatcttaatg ccataatgcc tttcaaatcc tcctagccat tatcctactg caataattct
    42001 tgctaagaag aatgcccatg ttgtggcaat tccacccaga aggtaatggg ttactcctac
    42061 agcacgtcct tgtacaatac tcaaggctct aggctgagta gcaggagcaa cttttaattt
    42121 attatgcgcc caaacaatag attcaataag ttcttgccaa taaccacggc cgctgaatag
    42181 aaacattaaa ctgaaagccc atacaaaatg agcacctaag aaaaaaagac catatgcaga
    42241 taatgaagaa ccataagact gaattacctg agatgcctgt gcccataaaa aatctcggag
    42301 ccacccatta atagtagtgg aactctgtgc aaagtttcct cctgtgatat gagttacgac
    42361 cccttgatca cttatagtac cccaaacatc cgattgcatt ttccaactga aatggaatat
    42421 tactaccgaa attgcattgt acatccagaa tagacctaag aagacatgat cccaggcgga
    42481 tacttgacat gtcccccctc ttccaggccc atcacaaggg aaacgaaaac caagatttgc
    42541 tttatcaggt attaaacggg aactacgagc aaatagaaca ccttttagta gtatcaatac
    42601 agtcacatgg atcgtaaatg catgaatgtg atggaccaaa aagtctgcgg tacctaaggg
    42661 aataggtaac aaagcgactt tgccgcctac tgctattaac tcacctcctc cccaagttaa
    42721 gctggtgctt gctgttgtac caggagctgt tgtaccgggt gctaaagcat gggtgttttg
    42781 tatccattgg gcaaagatgg gttgtaattg tatagcggta tctgaaaaca tatcttgagg
    42841 acgccctaaa gcgctcatgg tatcattatg aatatacaag ccgaaactgt gaaaacctag
    42901 aaatatacag gcccagttga gatgtgatat gattgcatcg cggtgcctaa ggacacgatc
    42961 taatagatcg ttgtatcgag tagttggatc gtagtctctt accataaaaa tggctgcatg
    43021 cgcagcagcc ccaactatga gaaatccacc aatccacata tgatgtgtga acaatgaaag
    43081 ttgtgtacca tagtcaatag ctaagtatgg ataagggggc atggagtaca tgtggtgagc
    43141 tacaacaatg gttaaagagc ctaacatagc caggttaaga gataattgag catgccatga
    43201 cgttgttagg atttcataga ggcctttatg gccctgaccg gtaaatggac ctttatgagc
    43261 ctctaaaatg tctttcaagc cgtgaccaat cccccagttg gtcctataca tatgaccagc
    43321 tatcaggaaa agaatagcaa tgcctaaatg atggtgtgca atatcactca accatagacc
    43381 cccagttatt ggatctaatc ctccacgaaa actcagaaat tctgcgtatt ttgaccaatt
    43441 caaggtgaaa aagggggttg ctccctcggc aaaactggga taaagctgag ccaaaagatc
    43501 ccgattcaag ataaattcat gaggaagtgg tatctcctta ggatccactc cagcgttgag
    43561 aaattggtta atcggcaaag atacatggat ttggtgtccc gcccaagaaa gagacccaag
    43621 tcccagtaac cccgctaagt ggtgattcaa catggattct acatcttgga accaagctag
    43681 ttttggggca gctttgtgat aatggaacca accggcaaaa agcattaatg atgcaaagac
    43741 caatgcaccg attgcagtac aatagagttg taattcacta gttattccgg atgctcgcca
    43801 aatctgaaaa aacccagagg ttatttgtat tcctcggaaa ccaccgccca catcaccatt
    43861 taatatttct tgccccacta ttggccaaac cacttgggca ctaggtgcaa tgtgagtagg
    43921 atcacttagc catgcttcat aattagaaaa acgagcgccg tggaagtaca tgccactcag
    43981 ccaaagaaag ataatggaga gttgaccgaa atgagcacta aatacttttc gagagatctc
    44041 ctccaaatca ctggtatgac tatcaaaatc gtgagcatca gcatgtaggt tccagatcca
    44101 agtggtagta tcagggccct tggctattgt tcttgagaaa tggccgggtc tggcccattc
    44161 ctcaaaagac gtttttacgg gattcctatc caccaaaatt ttaacttctg gttccggcga
    44221 actaataatc attgagtcct cctctttccg gacaacacat acaaagagac ctgccaacag
    44281 tcaagttttt agtgaacctc tgagagatag atatttatga ttagttccct tctttgctac
    44341 ctcccatcta tccatttttt ttagttattc actagagcaa ttatgatatt gaagtcgatt
    44401 cggggcaagt gttcggatct attatgacat ggcgattagg tgctcaacgg acctttttcg
    44461 cttttaacca ctttcccgat ctgacctgac gggaaaacgc tttttgtgca atctcgtgta
    44521 ttcatatctg aatgtgtaag tgatccactt ggacggaaca taataaatac cttattactt
    44581 taattacaaa tactccaaca agaaaatttc attagtaatc aataagataa agatctttcc
    44641 gatatcttat ctttatctat atttaaccac tcaaaagtat ctttttttgg ttttattagt
    44701 tatattctat actgtattca taccatttaa tttattcttc cttatgagca aaacaaaata
    44761 gaagaatgat tacaaaatag aagaatgatt ttagaaaggg aagggatata atgaaattcc
    44821 ttgattggat cgaaacgatc cattttttta aattaatttg atggatccaa ctaacccatt
    44881 ttcatgaatt acaaggggga gtggtcttat tcgaaccgcc tcgttatctt caaccaatta
    44941 tgtgcttcaa tataattacc cggagtaagc gctatagctt gtttccaata ctcagcagct
    45001 tgatcggacc aagcctccgc aatttcagaa tcgccctgtc gaatggcctg ttctcctcgg
    45061 tcggaatagg taagtcaatt cctttcctta gaaccgtact tgagagtttc ctacctcata
    45121 cggctcagca attagttctt tagacgtcct gtcttaatct aactgaaact gaattaaatt
    45181 tctgagaaat ttatcccatt ttttggttag cagaagaagt taactacata agtttcaaac
    45241 tctaatttca atcaataaat cagttttatc ttttctccca ccttcagaag aatgaaacat
    45301 aggtatggtt tttccttata tcgttagcat tttctgaaag gtaactatct cgctttcata
    45361 tatgaaattc atatagaatt tttgaaaaag actttcttct ataatctata agatataaga
    45421 aaaaagactt actatctttg ggatctgatg ctacaccgct gctcaatacc tttgtggatt
    45481 gactctatta caaaagtcga ttcctaattt tgatcttaaa tcatgagata aataagcagt
    45541 tcttattgta ttaactgaga acctcgctaa ttgatcttta cggtgcttct tctatcaatt
    45601 cgatccttta tccatagaaa aagtatatag gctacaccca tttcttcata tttggtattt
    45661 attttgttcc cgtgaaatct ctttctttgc tacagcttat aaaaatcgtt gctttggacg
    45721 atgcatatgt agaaagccta ttttttttct agttattttt ttctttaatt aatttattat
    45781 ttaattaatt taatttacta gtactagccg atttgatcct tttttccttc tttctatagt
    45841 ggagatagtc gcacgtaatg acagatcacg gccatattat taaaagcttg tgttaagaat
    45901 ggattccgtt ctagtgcccg aaaataatat tccaaagcct tcgtatgctc tccattactt
    45961 gtgtgtataa ggcctatgtt atagagtata taacttcgat catagggatc aatttctgat
    46021 cgcgtagctt cataataatt ttgtaaagct tccgcataat ttccttcaga ttgagccgac
    46081 atccgttacg gtcgtcattc tattcaaaga atccccgttc cagaaccgta cgtgagattt
    46141 tctttcatct catacggctc ctcctttctt ttctgtgcat agtattaaaa ggaataatcc
    46201 gtgggatcaa aaaaaatatc cttttatgaa ctgatagggg ctggtatttt tacaagaaat
    46261 ctctagccat ccttcctgca agaggttttt ttcttaacac caatcatatg acggaaaggg
    46321 taactccaac aatttctttg tccctaacgc ccctatttcc aggaattagt cacttcaacc
    46381 atcttcggtg gttatacggg tatccaaaat acaaacgaga tggatgtttg ttgtcccaac
    46441 cactcttctt agtcccgata caaataagta aagggggtaa tttataacaa agttttcgtg
    46501 ttgttgattc ctaggtgtag tacttcttcc cctatgccac ctattagtac tagtagagta
    46561 gactaggatt aacctgcaat tacaatatgg atagaaccta taggtgtaac ctttcgctca
    46621 atactaaaat cgacgattga agcatctgag gccgcatcaa tcgaggatac acaacagaag
    46681 gcattgttct atctccaaac ttcaccttca ccaagcgtag gtttatttcc atataaattt
    46741 ttttctttct cgtaagactg taaaaaaaaa aaaaaaaaga atcaaatcgc accatctctg
    46801 taataggtaa atgcctcctt ttctcctgaa gttgtcggaa ttattcgtaa taagatattg
    46861 gctacaactg aagaggtctt atcgataaaa tttccattta tccgaaatct aggcataatt
    46921 agcaacccat tctataattc ttctcatttc ccctcgagga aaatgatctc acaaacaaag
    46981 gaattgtaaa gtacaaaata acataaaaag agactaattc taaaaaaaaa atagactttc
    47041 cactcaaatt gtgccctttt ggcagggaga ggtaggaaat atttgaatat gattagattt
    47101 catccaaatt ttgtagtatc ccaatgaacg gaactattac taatttcatt taactaagtt
    47161 taagaatcaa ggacttaatg ttcgttccta cactacagat tctgagaact cgagaagttt
    47221 tgatttgata atttctcaaa gagaagaaaa aagaatagaa taattatttt ctattataat
    47281 aataataaaa ataataataa agtcaccacc gtttttgttt gtataacgtg tatacactat
    47341 acaatcgaaa tagaaaaacc tatagaacaa tttatctatt tgtaatagat ctatggggta
    47401 ggtaattaga gggagttgcc gttgagaaat ctggaattgg aaaagcattt ttattcctat
    47461 aaaaccatag tctaaatgta accctagtat aaaatataga tccttcggtt gatttattct
    47521 aagttaagtc attggtctta tccggtataa tataaataaa ataaaaaaaa aaaaaagaaa
    47581 agatcgtcaa acattaatgg atatccttca aacattaatg gatatcctta agaagaaaaa
    47641 gagtttttta ttcttttacc tatactgcaa taatatgaat tactcgctat tcactcgatt
    47701 tatggtcaat aataagatta tgttatgtag gagagatggc cgagtggttc aaggcgtagc
    47761 attggaactg ctatgtaggc ttttgtttac cgagggttcg aatccctctc tttccgtttc
    47821 tgtaccttca tctaattcac cagggttact taacacaatg tatcaaataa caatttatac
    47881 cgttattttc attctataag acccttattt gatagagatt ttctattccc aattactaaa
    47941 aaaaaaaaat accaaaaaac gcgaaaaaaa ggaatgaaaa tttcactacc ggttgttgtg
    48001 atacataaat tggaaaaatc tggataaaaa aaaagccctt agcttaagct tagatttata
    48061 ttagatatat tatacttata tcgattatat ttatatcggc gaaaagcgag caaaactgtc
    48121 tgaacctttc cttgttattt ttgttaggtt aaatctgacg agaataatat tctacgacta
    48181 ttaacccatt tatttccaaa ccgatcgatt tactatctat tatttgattt actaatcctt
    48241 tattatggac tgagtcaata gtcaaatgtt ttggcacctt cttgtgggag gataaagcag
    48301 caatattatt ttgaatcaga gtttttgacc tttgcttatc ccttgtagta ataatatccc
    48361 caggtttgca acgataactt ggtatatcta ctatacgatc attaactaaa atatgtctat
    48421 ggttaactaa ttgcctagct ccaggaatgg tcgaagccat gcccaatcga aaaaggatgt
    48481 tatccaaacg catctcaagt agttgtagta aaacctgacc tgctgatcct ttgctttttc
    48541 cagcgatatg cacatatcta agtaattgtc gctctgtcaa accataatga aagcgcaatt
    48601 tctgtttttc tttttgacga ataccatatt gtatttttct atcagtgggg aattcctgtc
    48661 tatgatcagc tctgtatact ctagtggatc tagagggtct aggtatttta ctagttagtc
    48721 ctggtaaagt ccccagacgg cgtattcttt tgaaacgagg tcctcggtaa cgagacataa
    48781 aaactccctt ttttttttta ttttttttaa tttgcagaaa aatctaaatt aagactgaac
    48841 taacgtaacg catgaacaaa gcaaagaaaa atctacaaaa gtactacaaa cgggaatgaa
    48901 atggattgta tcaatataaa gattctattg tatatattgt atatatcttg tttatataag
    48961 tatatatata tatatatata tatatatata tacttatata aaataatatc ttatattttt
    49021 tcacaaaaat tatatttatt tatattataa atgaatatta tatataatta aatataataa
    49081 taaatatata taataaatat ataatatata ataataatga ttaagattaa aaaaataata
    49141 aaataataat aaaataataa tataaataaa attatatcga ggttaaggct acgtttatga
    49201 tttgttctgt aaaggtctaa ttacttcaat cttttattca tacttggaag ttaccgtgac
    49261 ataaatataa tagatgagca actcgacatt tggagaaaaa gagagaagtt ttttcaatat
    49321 tcctcgatct tcccttgaga tcatcaatcg tggaaaaaga aaataataaa tagggggaaa
    49381 gccagctatc ggagttgaac cgatgaccat cgcattacaa atgcgatgct ctaacctctg
    49441 agctaagcgg gctcacataa cagaaacgga aaagaaaaat aatgcataaa aattcaggaa
    49501 atcgtgaaga tccagcaatt tatttatttt ttttcttctt tattatctca atctcatgcg
    49561 tattgtatat tctttgtgta ttatattact atcttatata ttctatattc tatattctat
    49621 acattccatt atattccata tattttataa agctataaca tccatcatat gttccgctat
    49681 tatttatttt attatttatt attttataat atataataat ataataaata ttttttttat
    49741 agttttttta tagtatagta cgtactatgt aatatgtaat agtacatagt gtatagttga
    49801 atagtgattc attaacatta aaaatctatt aacactaatt aacattaaac cacttaattg
    49861 acaagccttg ttattattaa atattaatta ttttattttt atttagtttt tatttttaat
    49921 tttaacaaat tttaatataa ttttaatata tttttaatat ataataaatt ttaatatata
    49981 attaatacta atttatatta tatttatatt atatatatta tatattgatt tattatatat
    50041 tgaacattga atcatattat gtaatttaat tttaattaaa aattataaaa attgaattta
    50101 tgaattgact aataaaatac agttttgatt tgatattata aaatcaaaat acaaaaaaat
    50161 ccaattagaa cagtgtatat attattatat tagcaccata gcaaatcggt tctaagaaaa
    50221 aaagataagg ataaagatag aatccagatc ataatgagac attcctctgg tttcattcgg
    50281 aaagcaagga aatagcacga aaaaaagaga aaaatgaata ttgaccgttc ctgtattcca
    50341 aatcccacta gaaaaatgaa ggagcgagag acatagatat atgggatata tcttatccac
    50401 attgaattgc aaaaacgtca atgatagaat caattttgat tgaatagata tggctgatag
    50461 agattaaaac gagagaggat aggtgcagta aatgcttttt cgctatagga atcagtatct
    50521 aattaattct aaaaaaaaaa aaagaagtgg aagggatcac aatagaattc cggtctcaaa
    50581 tcaaaagggg gtatggcgaa attggtagac gctacggact tgattgcatt gagccttggt
    50641 atggaaacct attaagtggt aacttccaaa ctcagagaaa ccctggaata aaaaatgggc
    50701 aatcctgagc caaatccttg ttttgttttg agaaaaaagg ataggtgcag agactcaatg
    50761 gaagctattc taacgaatgg agttgattgc attgcgttgg tagctggaat tcttctttct
    50821 atctaaatta cagaaaggat aacctaatac gcacgtatat atactgacat atcaaacaac
    50881 gattaatcac acgacccaaa tccttttatt tatataataa aaaattcaaa aatttatgaa
    50941 aaatttaaga gttattgtga atccattcca aattgaagta agagtcgaat actcattgat
    51001 caaatcattc actccagagt ctgattgatc ttttgaaaaa aaaaaaaaaa taattaatcg
    51061 gacgagaata aagagagagt cccattctac atgtcaatac cgacaacaat gaaatttata
    51121 gtaagaggaa aatccgtcga ctttagaaat cgtgagggtt caagtccctc tatccccaat
    51181 aaaaacccat ttgacttcct aagtattttt cctcttttcc gttggtggct caaaattcac
    51241 tatgttttcc atttactcta ctctttcaca aaaagatccg agcgtcttat gtttagttta
    51301 gcccaagttt ttgggcaata cacgtacaaa tgaagatatg tgtactctag agtattgaat
    51361 tattcactat tcacaatcta tattgttagg caatcctaac acttataaat atcaaaagtc
    51421 ttgcttttta ttttatttta gactcccaaa attccaagga tttgtaaagg ttttcaaact
    51481 tttttttgtc cggacataga cacaagcccc tagtaagata aggcgatgca tggaaaatgg
    51541 tcgggatagc tcagttggta gagcagggga ctgaaaatcc tcgtgtcacc agttcaaaac
    51601 tggttcctgg cacgtgatta attattggaa aaatactcat agaaattcat tgagacgggt
    51661 cgggatacat atttattacg ttaatagtct agagcacgat acatacttat tcatctaggt
    51721 ctatagctat agaccatttt aagatgagta aaatcaaaaa tagatgtatg gtaaaaaatt
    51781 tcgattattt cttttttatg tttatatatg acctctttca tttaaaaagt ttaatttttt
    51841 ttttaatttt cttattaata ttaattatat atttgtattt gtatttaatt atattatatt
    51901 atatatatat tttatatata tatttaaatt atatatttat atttttatat atttaaatta
    51961 catatttata tttttatatt ttatttaata tttatatttt atttaattat attatatatt
    52021 taatatttat aatatttata atatttaatt aaataattat aaaatattta attaaataat
    52081 tataataata ttataataat aattaataat tataaataat aaaaataatg aaaatatcaa
    52141 aaaacaccca aaaagtctag tccatagggg ttgaaggaga aaaatataga caggatgcat
    52201 ttcatataca gtacaaatta aatccaatct ttttggattg ttaaatttcg aattttcctt
    52261 catattctat ttcttcactc ttaattatca gactttctgg gatttatcta cgtgatatgc
    52321 gcggtacaaa gttcatggta cagaaccctt ttgattcatt ctattgtctc tgcttattaa
    52381 aaatggatat tttaaggagg ggttggggaa taatatcaat aacccctcta taagctcatc
    52441 caaaatacga attagaatca agttactctg tttcatctag aacaggacgt aaaagtcttc
    52501 cttgatttga aatctggagt cgtgtcatat acgtgaacat tagtttctta tcattcaatg
    52561 agcatcttgt atttcataga aattgggggt aatatagtcc ttacgtaaag gccagcctat
    52621 ccaactttca ggcatcaaga tacgtttaag gcgtggatga ttatcataag aaattcccaa
    52681 catatcataa gattcccgtt cttgaaaatc agcacttctc caaacccaga aaacagatgg
    52741 gattctagga tttttccttg gggcaaatac ttttacacat acttcttccg gttgatccac
    52801 accatactgt attctcgtaa gatgatatac actagctaaa aatccaccag gtgcgacatc
    52861 gtaggcacac tgagagcgta agtaattgta accatacaca tatgaaatga cagcaatgga
    52921 gtcccaatct tcgggtttta tttgtaaagt ctctactcct tggtaatcga agcccaagga
    52981 tctatgaact agctcatgct tgattagcca agcagataaa taactctgca tcttcttgat
    53041 ctctcccaca ttttgatttg tataagtatt tcatatttac aatgaaattt ataaggattg
    53101 acaacttttt gtcattccgc acaaaagcaa cctgcctaat tcgctaattc gtgggaagat
    53161 attgaacttt tggatctaaa aaatgcttca gaaggtattt ctgaagtaga tggtgattga
    53221 tagagcaatt cttgattgta atttccagta tgagtactgc gccgaacatg aaacttgtga
    53281 ttggtagtaa aacatcgatt ctcctgttga gagccaattc tatcttcata tatttctcga
    53341 gatatcttct tacgaagttt tgttattgca tctataaccg cctctggttt aggcgggcag
    53401 cccggcaaat agacatccac aggaattaac ttatcgactc cccgaacggt actataagaa
    53461 tcggtactga acatccctcc tgtaatagta caggccccca tagcaatgac atattttggt
    53521 tcaggcattt gttcatataa tctcactaaa gaaggagcca ttttcattgt tactgtgccg
    53581 gctgttaaaa ttaggtctgc ttgtctagga cttgatcttg gtaccaatcc ataacgatca
    53641 aagtcgaatc gtgagcctat taatgaagca aattcaataa aacaacaact ggtaccatag
    53701 agaagcggcc ataaactgga gagtcttgac caattcgaaa gatcattcga cgtagttgaa
    53761 ataactgaat tgtgggttgt ttggtcaagt agctggaact cagtcaaatt cataactgtc
    53821 tcaatgtaat cttttctttt tttattttta ttgtctgaat attcaggagc taagaccatt
    53881 ccaatgctcc ttttcgccat gcataaactg aaccaacaat tgggataagc acaaaaacta
    53941 aagcttctat aaatacggat acacccaata catcaaaact cattgcccac ggataaagaa
    54001 acaccgtttc aacatcaaaa acaacaaaaa ctagagcaaa catataatag cgaattcgga
    54061 attgtaacca agcatccccc atgggttcta tacccgattc ataactagag agcttctccg
    54121 gtccttcgct gatcggggct aaaactccag aaatgataaa tgccaagata ggaataacac
    54181 ttgatattat tagaaatgcc cagaaaatat catattcgtg aagcagaaac atagatgcac
    54241 tcctattaat gtggaatata ctgaattagt cgattcgaat tggaattgtc aattcgtcca
    54301 ccagaacttc ttaagcaaaa taagcatttt ttttttctta gcgttaacga tataacatac
    54361 atataggcgc attagttaaa aggccgtggg atttctagta tattctattc gaagtttttt
    54421 ttaatcaaat tcattcgggt agaggattat tgcggctatt gactcgatga tacgaatatg
    54481 taaacataat ctaatgcatc gaacgattat cttctctctt cttgccctat cctagattta
    54541 tattattttc taaaattgat ataattctta attgattcaa tctcttgaat tgctaggaac
    54601 cgaaatataa aaaaagtgtt tccatactaa acaaaattag aaactttagt tggatcttta
    54661 ctatctcgac gtactctcta actaagaaac aataaaattt aaggcaaaaa gcattctatt
    54721 ttgaatcgat ttgtagtaca attacataaa ttataaaatc tgatatgtat gggattatct
    54781 atataaaaga aacacacttc ttcatgcttc ttattcatct tcatccgctt tatctttttt
    54841 ttttgaaaaa gtgtggttaa acttgaaaat tcattcattg aatgagtaaa ttagattcag
    54901 ttggatggta ccaactaaat caagtgctaa ctttcattta tttttgaatt aaccgatcaa
    54961 cttgctatcg gacatttttt tattcggaaa tattccccaa aatttcgaca tatttcactt
    55021 tatcatgatt atgaaaatca atcctactac ttccggtcct gcagtttcta cacttgaaga
    55081 aaaaaaccta gggcgtattg ctcaaattat tggcccagta ctggatgtcg cttttccccc
    55141 aggcaaaatg ccaaatattt ataatgcttt ggtagtcaag ggacgagata ctgtcggtca
    55201 acaaattgaa gtaacttgtg aggtacagca attattaggg aataatcgag ttagagctat
    55261 agctatgagt gctacagatg gtctaacgag aggaatggaa gtgattgaca cgggagctcc
    55321 tctaagtgtt ccagtcggtg gagcaactct cggacgaatt ttcaacgttc ttggccagcc
    55381 tgttgataat ttaggtcctg tagatactcg cacaacatct cctattcata gatccgcacc
    55441 ggcctttata cagttagata cgaaattatc aatctttgaa acagggatta aagtagtgga
    55501 tcttttagcc ccttatcgcc gtggaggaaa aatcggacta tttgggggag ctggagtggg
    55561 taaaacagta ctcattatgg aattgatcaa caacattgct aaatctcatg ggggtgtatc
    55621 cgtatttggt ggagtaggcg aacgtactcg tgaaggaaat gatctttaca aggaaatgaa
    55681 agaatccgga gtgattaatg aacaaaatat tgcggaatca aaagtagctc tcgtctatgg
    55741 tcagatgaat gaaccaccgg gagctcgtat gagagttggt ttgaccgccc taactatggc
    55801 ggaatatttc cgagatgtta ataaacaaaa cgtacttcta ttcattgaca atatctttcg
    55861 attcgttcaa gcaggatcag aagtatctgc cttattaggg agaatgcctt ccgcggtggg
    55921 ttatcaacct acccttagta cagaaatggg ttctttgcaa gaaagaatta cgtctacaaa
    55981 agaaggatct ataacttcta ttcaagcagt ttatgtacct gcagacgatt tgactgatcc
    56041 tgctcctgct acgacatttg cacatttaga tgctactacc gtactatcaa gagtattagc
    56101 tgccaaaggc atttatccag cagtaaatcc tttagattca acgtcaacta tgctccaacc
    56161 tcggatcgtt ggcggggaac attacaaaac tgcgcaaaaa gttaagcaaa ctttacaacg
    56221 ttacaaagaa ctgcaggaca ttatagctat ccttggatta gacgaattat ccgaagagga
    56281 tcgtttaacc gtagcaagag cacgaaaagt tgagcgtttc ttatcacaac ccttctttgt
    56341 agcggaagta tttactggtt ccccagggaa atttgttggc ctcgcagaaa caattagggg
    56401 gtttcaactg atcctctccg gagaattaga cagtcttccc gagcaggcct tttatttggt
    56461 gggtaacatt gatgaagcta ccgcgaaagc tatgaactta gaagtggaga gcaaattgaa
    56521 gaaatgacct taaatctttg tgtactgacc cccaagcgaa ttatttggga ttcagaagtg
    56581 aaagaaatca ttttatctac taatagtggc caaattggtg tattaccaaa ccatgcccct
    56641 attgccacag ctgtagatat aggtcttttg agaatacgcc taaatgacca atggctagcg
    56701 gtggttttga tggggggttt cgctagaata ggtaataatg agatcaccat tttaggatat
    56761 gatgcagaaa taagtactga cattgatccg caagaagctc agcaagctct tgaaaaagcg
    56821 gaagctaact tgagtaaagc agaaggtaaa agacaagcaa ttgaggcgaa tctcgctctc
    56881 agacgagcta agatacgagt agaagctatc aatgttattt ctgactagtt gatgcatcgg
    56941 aacaatcaaa agaagttctt tattttatta gacagcatgt tttgattccg acaattgaaa
    57001 acaattaagt ctaatctaat acaacgaaaa aaaagaagat gagtagaaaa acttattaga
    57061 tcccatcgat tccgggatct aataagttaa gttctaccta ctattggatt tgaaccaatg
    57121 actatcgccg tatgaaagca atactctaac cactgagtta agtaggtatt tctacaaaga
    57181 aaaaaagaga ctcatcactc ttgacaataa acaaatatta tgctaatatg tctatgatga
    57241 gtagatccgt taggtcttga caataaacaa attttatgct aatatgtcta tgacgagggc
    57301 tatagatccg ttaggtcttg acaataaaca aattttatgc taatatgtct atgatgagta
    57361 gatccgttag gtcttgacaa taaacaaatt ttatgctaat atgtctatga tgagtagatc
    57421 cgttaggtct tgacaataaa caaatattat gctaatatgt ctatgatgag tagatccgtt
    57481 aggtcttgac aataaacaaa ttttatgcta atatgtctat gatgagtaga tccgttaggt
    57541 cttgacaata aacaaatttt atgctaatat gtctatgatg agtagatccg ttaggtcttg
    57601 acaataaaca aattttatgc taatatgtct atgatgagta gatccgttag gtcttgacaa
    57661 taaacaaata ttatgctaat atgtctatga tgagtagatc cgttaggtct tgacaataaa
    57721 caaattttat gctaatatgt ctatgatgag tagatccgtt aggtcttgac aataaacaaa
    57781 tattatgcta atatgtctat gacgagggct atagctcagt taggtagagc acctcgttta
    57841 cacgtgcgcc aatgcttttc aagggagtca atcatgtaat caaataatat tattgataaa
    57901 tcgatgtctt actccatgga ttcgagagaa caagagaaca atagcctgac aaatattcgg
    57961 tcagtccgat tcgggtgcga attctgatgc caaatagagc ccatcattga tttgagaatt
    58021 gataaggtga atacccagtc tattcaatgc taggcataat gagtataagg gcctcaaaac
    58081 aacctctttt cgtcctatga actttaaggt gtaagaagtc tcatatttga cttttagagc
    58141 ggaacgatag agactccatt aaactttaac acttaggtta ggtggattta ggccagaagc
    58201 agacctacgt caaagtaacc cttcttcgaa acactttggt attgctctta gatcagaatt
    58261 caaataatga atcagagcaa atggaaccat ctcattatct tcttgttttc ggtgaagaaa
    58321 aaatatgctg gactaactga tcttttcatc agttgatgaa agagcccgat gcaacaaaat
    58381 gcatgttggg tttttgaaac agttcgaatc atttcgataa taaaaagttt gatctgtttt
    58441 accgagaaag tctacggttc gaatccgtat agccctatac attatattta cattcttttt
    58501 tttagtattt ctattagaat tttagtattt ctattagaat tttagtattt ctattagaat
    58561 tttagtattt ctattagaat tttagtattt ctattagaaa aagaagggga taacctacaa
    58621 ccttgcaaaa caaggttggg ttgcgccata catatcaaag agtgtataat aatgtaatga
    58681 tgtatttgac gaatcaaata cacggattaa ttaattgata atattaattg ataattgaat
    58741 tgaaaatatt tgaaagattt tttttttttt tcaaaggttt acccaattta tgtcgagtag
    58801 accttgtcat tgcgagaatt attaattcat gagctgtagg gagggactta tgtcaccaca
    58861 aacagagact aaagcaagtg ctggattcaa ggctggtgtt aaagattaca aattgactta
    58921 ttatactcct gactatgaga caaaagatac tgatatcttg gcagcattcc gagtaacccc
    58981 tcaacccgga gttccgcctg aagaagcagg ggctgcagta gctgccgaat cttctactgg
    59041 tacatggaca actgtgtgga ctgatgggct taccagtctt gatcgttaca aaggacgatg
    59101 ctaccacatc gaagccgttg ttggggaaga aaatcaatat attgcttatg tagcctaccc
    59161 tttagacctt tttgaagaag gttctgttac taacatgttt acttctatcg tgggtaatgt
    59221 ctttgggttt aaagctttac gagctctacg tttggaggat ttgcgaattc ctccctctta
    59281 ttccaaaact tttcaaggtc cgcctcacgg tatccaagtg gagagagata aattgaacaa
    59341 gtatggtcgt cccctattgg gatgtacgat taaaccaaaa ttgggattat ccgcgaaaaa
    59401 ctacggtaga gcggtttatg aatgtctccg cggtggactt gattttacca aggatgatga
    59461 aaacgtgaac tcacaaccat ttatgcgttg gagagaccgt ttcttatttt gtgccgaagc
    59521 aatttataaa gcacaggccg aaacaggtga aataaaagga cattacttga atgctactgc
    59581 aggtacgtgc gaagaaatga taaaaagggc tgtgtttgcc agagaattgg gagttcctat
    59641 cgtaatgcat gactacttaa cggggggatt cacggcaaat actagtttag ctcattattg
    59701 tcgagacaac ggtctacttc ttcacatcca ccgcgcaatg catgcagtta ttgatagaca
    59761 gaagaatcat ggtatgcatt ttcgtgtact agctaaagca ttacgtatgt ctggtgggga
    59821 tcatattcac gctggtacag tagtaggtaa attggaaggt gaacgtgaga tgactttagg
    59881 ttttgttgat ttattacgcg atgattatat tgaaaaagac cgaagtcgtg gtattttttt
    59941 cactcaagat tgggtctcca tgccaggtgt tctgcctgta gcttcagggg gtattcatgt
    60001 ttggcatatg cctgccctga ctgagatctt tggggatgat tctgtactac agttcggtgg
    60061 aggaacttta ggacaccctt ggggaaatgc acctggtgca gtagctaatc gggtagcttt
    60121 agaagcgtgc gtaaaggctc gtaatgaggg acgtgatctt gctcgtgaaa gtaatgaaat
    60181 tatccgtgaa gctagcaaat ggagtactga actagcagct gcttgtgagg tttggaaaga
    60241 gatcaaattc gaattcgaac cagtagataa gatagataga gtaagctaaa tatgaaagtt
    60301 aaataagctt gcttcagtaa ttcctgtttg ctatcctcaa tgcaattaaa ctcggcccaa
    60361 tcttttacta aaaaaggatt gagccgattt taatatcgta tataaactaa tttaatatcg
    60421 tatataaact aaaataaaaa acgattaaac cgagggtggt ataatatcgt atataaacta
    60481 atttaatatc gtatataaac taaaataaaa aacgattaaa ccgagggtgg tataatatcg
    60541 tatataaact aatttaatat cgtatataaa ctaaaataaa aaacgattaa accgagggtg
    60601 gtttaatatc gtatataaac taaactgact aatcgaggtc attttgttta ttaagtctat
    60661 ttaagaaaat aggagtttta attatggtac ttttagtatc ttttattgtg tttgtagttt
    60721 caactataat tttagtagct gctgtggtat ttttgataat tattagggcc cttttaatta
    60781 tcatgatgat acgagaatct attgaaaaat ctattgaaaa aattgaatgg tcaaatgagg
    60841 gccaatggcc caaaaaagaa gagttagcca gttgcgaaaa agaggaattc cctagttgcc
    60901 aaaaagagga attccctagt tgccaaaaag aagaattccc taattgccaa aaagaagaat
    60961 tccctagttg cgaactagag gaattcccta gttgccaaaa agaagaattc tctagttgcg
    61021 aaaaagagga attccctagt tgccaaaaag aggaattccc tagttacgaa gtagaatgga
    61081 ctgatctaac tgccgaggat tttgaagagt taaatcatcc ggattttatt tcttcaaaag
    61141 gaaaagggta tcgtcgaaac aaaaaattag atctagatct tagtcaaaaa gaggaaagca
    61201 aaaaacataa gaaaaagggt aagaacgaac aagacaacga actggatcca gatatggatc
    61261 ctggtaaaaa aaaacgaagc aagaaagatt ttaggagacc gcgcatgcta gataaaaagg
    61321 aggaacacag tacaaatata cattttagga gggagcacat aattgataaa aatcaacaag
    61381 aaggtgcgga tcctagtaaa acaggggaag acaacagaga tacttatata aggagggaac
    61441 acatggtcga tataaaagaa cgagaagtta cggatacgga tcttagtaaa atcaaggaag
    61501 aaacaaaact ggatctagat ctagattcta gtaaaagcga agagagcatc gtggatagta
    61561 aagaagaata caacaaagac atacaattaa ggaggccacg catcatggat agtaaagaag
    61621 aatacaacaa agacatacaa ttaaggaggc cacgcatcat ggatagtaaa gaagaataca
    61681 gcaaaggcat acaattaatg aggaaaccgc aaatgataaa taaaaatgaa cgagacagca
    61741 aactggatat gagtacggat cctactaaaa tggatacggg tacgaatcct agtaaaacag
    61801 ggaaagacag cagaaaaact tatataagga gggaacacat ggtaaataaa aatgaacgag
    61861 aagttacgga tacggatcct agtaaaaaga aacgaagcaa gagagacatt tatataagga
    61921 gggaacacat ggtcgataaa aatgaacgag aagttacgga tacggatcct agtaaaaaga
    61981 aacgtagcaa tagagacatt tatatcagac gggagcacat aattgataaa aatcaacaag
    62041 aaggtgcgga tcctagtaaa acaggggaag acaacagaga tacttatata aggagagaga
    62101 gcatgataaa taaaaatcaa caagaggtta tgtatcctag tagaaagaaa cgaagcaaca
    62161 gagacatcta tataaaacgg gagcacatga gaaggaggga gcacataatt gataaaaatc
    62221 aacaagaagg tgcggatcct agtaagacag aggaagacaa cagagatact tatataagga
    62281 gggaacacat ggtcgatata aaagaacgag aagttacgga tacggatctt agtaaaatcg
    62341 aggaaaaaac aaaactggat ctagatctag atcctagtaa aagcgaagag agcatgatag
    62401 ataaaatcga ggaagaaaca aaactggatc tggatctaga tcctagtaaa agcgaagagg
    62461 acagcggaga taagacagag gaagaaacaa aactggatct ggatctagat cctagtaaaa
    62521 gcgaagagga cagcggagat aagacagagg aaaaaacaaa actggatccc aaggatagga
    62581 taagtcctat ttccctttta tttttcgatt tcgataatga tgatagttca agtgatgata
    62641 gttcaagtga tgatagttca agtgacgacg aacttgaata tggtgaagaa gacagcggca
    62701 acggagataa aaaaggggaa gaagacggcg gcaacggaga taaaaaagag gaagaagaca
    62761 ccggcagcgg agataaaaaa gaggaagaag acagcggcaa cggggataaa aaagaggaag
    62821 aagacaccgg caacggatat aaaaaagagg aagaagacac cggcagcgga gataaaaaag
    62881 aggaagaaga caccggcagc ggagataaaa aagaggaaga agacagcggc aacggggata
    62941 aaaaagagga agaagacacc ggcagcggag ataaaaaaga ggaagaagac accggcagcg
    63001 gagataaaaa agaggaagaa gacaccggca gcggatataa aaaagaggaa gaagacagcg
    63061 gcagcggata taaaaaagag gaggaccccg gcaacggaaa taaaatgaaa gaaggcacag
    63121 gcatcaaacg ccgtccacat gaaaatggga cacctccttc tttcgatacc ggttttaata
    63181 gttatgatgc agactttcct tatcttttaa attttttttc agattccgat gatttttaca
    63241 ttaaattgct gaaaactatt cttaaggatc ttgataagat cgaagaagat ctacgtccta
    63301 tttgtagtgc agataaggtt gagtgtagtg catataagga aatgggaggt tatagtggaa
    63361 ccgaaagcac gagacctctt attaatagca ctcatgtcaa tgtagataat ttaggtgaag
    63421 gagatttcaa acatttatgg tttcagtgcg attattgtta tggaataaat tataaaaaat
    63481 ttttttatga gttaagactg aatatttgtg aatactgtga ccgccatttg agactgtgta
    63541 gtccaaagag aatcgaactt ttgattgact cgggtacttg gtatcctatg tttgagaatc
    63601 tgttctcgat agacgccatt ggatgggatc atccagagga ggagcctttt tttacatatc
    63661 cagaggagga ccctgttttt tcaaatcgag agccagaccc tttagatcca gatccagagg
    63721 aggccgagat cccttctttt atggattcag atgaggggga ggaccctctt ttagatcgag
    63781 atccatatga gccaagtcga gatacagatg agttagatct agattcagat gaggaggagg
    63841 actttttttt agatcgagat ccagatgagt cagatcgaga tccatatgag tcatatctag
    63901 attcatgtga ggaggaggac cctcttttag atcgagatcc agatgagtca gatcgagatc
    63961 cagatgagga ggagaaccct tttttagatc gagatacaga tgaggaggag gaccctcttt
    64021 taagtctata tttagatcta aaggataaat attatctttc tcgtcttatt tcttctcaaa
    64081 aaaagacagg tttaactgaa gctgttcaaa caggcacagg tctattaaac ggtattccca
    64141 tagcattggg ggtcatggaa tttgagttca taggagggag tatgggatcc gtagtaggcg
    64201 agagaatcac ccgtttgatc gaatatgcta ctaatgaatc tctacctctt cttattgtat
    64261 gtgcttctgg aggagcacgc atgcaagaag gaagtttgag cttgatgcaa atggctaaaa
    64321 tagcttctgc tttacataat tatcaatcaa ataaaaagtt attctatgta tcacttttga
    64381 catctcctac aactggtgga gttacagcca gttttggtat gtcgggagat atcattattg
    64441 ctgaacctaa tgcctacatt gcatttgcgg gtaaaagagt aattgaacaa acattgaata
    64501 aggaagtacc cgaaggttta caagaggctg agaatttatt cgagaagggc ttgcttgatc
    64561 caatcgtacc acgtcatctt ttaaaaggtg ttctggctga gttatttgag ttcctgggtt
    64621 tccttccttc ccttgacttc aaaaaaagta cagcagtaga ttcagttatt tgtagcaagc
    64681 agtaattcat catcgtgaca aaaaaaaact gataaaaatg acgtttggtg acataaattc
    64741 tgcttgtagt aagagtcaga agttttagat aatgactttt cttttttcct atggatccat
    64801 tttatttgta ttttacctct attcctgatt aggaattata aaccctctat taacaggaga
    64861 gttaatttct tcttcctagg aatttttttt tggaaaaaga agaattttag aattgtattt
    64921 gtacttctta cgtcttaatt atgttttatt aatattttat tcaattcaat ttattttatt
    64981 aatttataaa tttattaaat tatttaataa aataaattga ataaaatttt aaatataata
    65041 taaaatataa ataaaaacta aactaaatac taaataaaca aaaactaaat actaaataaa
    65101 caaatataaa atataaataa ttataaacat aattacaaac aaatacaaat aatattaata
    65161 taatgtaata gttatataga ttatatatgg atataataat aaatattata tataaaatta
    65221 tatataaaaa tgtaattgat gtataatata atttaatata aatatatatt aaataaacaa
    65281 tcaaatatct atgtagtaat agaagtgatc tctatatctt ccgaaaaccc attttttgac
    65341 ttttacgatg aatccctctt gtatcggatt agttagagtc tcgaactcat aaaaacttct
    65401 tattatttta gtttagtttt agaaagaaga taagaatgaa aacaagataa gaaagaattt
    65461 attaaatgga attctcatac atattcgtgt ataaagataa agaaaatagg tatacttgat
    65521 gtagttttag atttcttgca cttattaata atattatttt gcatttatta actactttat
    65581 attacttata tttatattat aatataatag atagactact tatcataaga tatctttata
    65641 agaggttcaa atattaaatt gaggcaccct ttctatgaca gatttcaact taccctctat
    65701 ttttgtgcct ttagtgggcc tagtatttcc ggcaattgca atggcttctt tatttcttta
    65761 tgtccaaaaa aataagattg tctagctgcg atgtatggga ccaaatctca tcaagttatt
    65821 tcaatcaaca ttggatcatt atttaggtat ctattttttt agtggaatgt ggtacaatat
    65881 agggttcctt gcaaatacaa atgaaagaaa gagccgtttt gtatacgtat acgttatatc
    65941 tgtataaatg catgtatatg caggtatagc tctggtcaaa ggcggatcat cgaatattta
    66001 aagtggaaag tcaatgaata tttaaagtgg aaagtcaata tatctaacca attacttcta
    66061 atggttcaca tcgagtgcta gttgatgaga gttacctcgg gagcaggaaa aaaaaagtca
    66121 aatttatttg gtttattctc ccaattccaa tcgaatgcaa ttggatctag tatagtatga
    66181 actggcgatc agaacatata tggataggac ttataacggg gtctcgaaaa acaagtaatt
    66241 ttttctgggc ctgtatcctt tttttaggtt cactaggatt cttagtcgtt ggaacttcca
    66301 gttatcttgg tagggatctg atattcgtat ttccatatca gcaaatatcc ttttttccac
    66361 aagggattgt gatgtctttc tatggaattg caggtctatt tattagttcc tatttgtggt
    66421 gcacaatttt gtggaatgta ggtagtggtt atgatcgatt cgatagaaaa gaaggaatag
    66481 tgtgtatttt tcgttgggga tttcctggga aaaatcgtcg tatctctctt cgcttcctta
    66541 tgagcgatat tcagtcaatc agaatgaagg ttaaagaggg cctttatact cgccgtgtcc
    66601 tttatatgga agtcagggac cggggaacta ttcccttgac tcgtactgat gagaatttaa
    66661 ctccacgaga aattgaacaa aaagctgcag aattagccta tttcttgcgc gtaccaattg
    66721 aagtattttg aaatgaaata gaaaataaat actttctccg catgaaggaa ggaattcagt
    66781 aatcctcttc ttcttttttt aatacaaata caactgaagt ttcttcaaaa tgctcattcg
    66841 agtagaacat gttagattct atttctttgt tctgttgatg tggcggtgac ccgaagcaaa
    66901 agtaggggga cgaatggaac aaaacgacta aactataata agaagttatt tttaataagt
    66961 ttcgtctgcc aaaaattttt tatgtcaact caattctttc tttcatacta gtaacaagta
    67021 taataagtat gaattcatca catatatcca aaccggacat ttcgaaatag agaattcatc
    67081 ttttcttttt agtttaggcc caaattcaat tttagaattg atatattaga tacagataga
    67141 tcatatctca taaaatttct ctcttttgtc aaccaattct tctttttatc tttaattttg
    67201 ctccttgaga aacaaacgat tggatctctc ataaccatcc aatttatctc tcgttttgtc
    67261 acctatttcg gatttcatca tcaatattct tcagaaatat ctcctctttt cggggtgaaa
    67321 cttttcaaaa taattactgg tggagttctt tcgtctcgaa atttgaataa tattcttcaa
    67381 gtggtttttt tatttagcat tcatcgaaaa gaacaaataa agatgcaggt caaataactg
    67441 aatatttgct tatttttttt tcatccaaaa cggaccctat ctttattcta ttctatctat
    67501 ttctatattt aatttagatc caaagactaa ataaatcatt atacaaaaat tgagaataga
    67561 tccataggtt ccataccttg ttatagaact catgcttcag agaaatatca gataagataa
    67621 aattaacaaa taaaatgagt ttattaacaa ttcaaaaaaa gtgaaaaaaa aaaagtgttg
    67681 attttccttc catatcttgc atctatagtt tttttaccct ggtgggtctc tctctcattt
    67741 aataaatgtc tggaaccttg ggttaatgat tggtggaata ccaggcaatc cgaaactttc
    67801 ttgaatgata ttcaagagaa gaacgttcta gaaaaattca tagaattaga acaactattt
    67861 ctgttggacg aaatgataaa ggagtacccc gagatacatc tacaaaagct tcgtacagga
    67921 attcacaaag aaacaataca attggtcaaa atacataatg aatataattt acatagcatt
    67981 ttgcatttct cgacaaatat aatctgtttc gctattctaa gtagttattt tattctgagt
    68041 aatgaaaaac ttgtcattct taattcttgg gttcaggaat tcttatataa cttaagtgac
    68101 acagtaaaag ccttttctat tcttttagtc actgattttt ggatcggatt tcactctcca
    68161 catggttggg aactaatgat tggttcggtc tacaacgatt taggattggc acataacgat
    68221 caaattatat ccggtcttgt ttccaccttt ccagtcattc tagatacaat tgtgaaatat
    68281 tggattttcc attatttaaa tcgtgtatct ccttcacttg tagtcattta tcattcaatg
    68341 aatgaatgag aatgaagaac tcatttgatc tcctgatatc aattaaatca gaatctttct
    68401 tcgtgcataa cgaaatttaa atttgactta ctctttcttt ctttatactt ctacctaggt
    68461 attcgtccta tatttcagta caattattcc agtacaatga cagactcgtg gatagggaac
    68521 tatactagct acctacctaa tttattgtag aaattcgggg atcgatgatt ggaccatgca
    68581 aaatagaaat actttttctt gggtaaagga gcagataact cgatttattt ctgtatcgat
    68641 cgtgatatat gtaataactc agacatctat ttcaaatgca tatcctattt ttgcgcagca
    68701 gggttatgaa aatccacgag aagcaactgg acgaattgtg tgtgccaatt gccatttagc
    68761 taataagcct gtggatattg aggttccgca atctgtgctt cctgatactg tatttgaagc
    68821 agttgttaga atcccttatg atacgcaact gaaacaagtt cttgctaatg gcaaaaaagg
    68881 gggtttaaac gtgggggctg ttcttatttt acccgaggga ttcgaattag cccctcccga
    68941 tcgtatttct cccgagatga aagaaaagat aggcaatcct tcttttcaga gttatcgtcc
    69001 cgctaaaaaa aatattcttg tagtaggtcc tgttcctggt cagaaatata ggaaaatcgt
    69061 ctttcctatt ctttctcccg accctgctac gaggaaggac gttcacttct taaaatatcc
    69121 catatatgta ggcggaaaca ggggaagagg tcagatttat cccgacgggg gcaagagtaa
    69181 caatactgtc tataatgcca catccgcagg tatagtaagc agaatagtac gtaaagaaaa
    69241 gggcggatat gaaataacca taactgatcc atcggatgga catcaagtgg ttgatattat
    69301 acctccagga ccggaacttc ttgtttcaga gggtgagtct atcaagcttg atcaactatt
    69361 aacaagcaat cccaatgtgg gggggtttgg tcagggagat gctgagatag tgcttcaaga
    69421 tccgctacgc attcaaggtc ttttgttctt cttagcatct gttattctag cacaaatctt
    69481 tttggttctt aaaaagaaac agtttgaaaa ggttcaattg tatgaaatga atttttagat
    69541 ccagggattc tttaatacag gttggtaaaa aggaaaggcc gaactttttt ttgattgata
    69601 ctattatgta gtatgatcat aaaaaagttc gtaaagtcct ctgtttgttt atactgtttt
    69661 tgctttgaga gatgtctaaa atttattact tctattctga ccattcattg tactagtaat
    69721 ggataataga tatacaaata caatacaaag gaggagaata caaagcaaaa tataaataaa
    69781 agatacaatc taggaggtat ttttagtctt tctattcttc tattcgacac aagataataa
    69841 tgattctttc tcttgttcgt caaagataag attactattt ttttttttcg ggtctatctt
    69901 ctttttttag attcataaga agtagtgaac aaacaaaaag gggtggttag taataattca
    69961 ttgagcaaat gtaattcctt caattgactt tattaataaa tttagtaaaa aaatttaaat
    70021 caaattcttt ttttatttga tgtcccggtt gaaattgaaa agtcaattga atttttacgc
    70081 atatctaaat tctattatct catcacagtt caaaattttt ttgattttat agagtaaggt
    70141 tccatgagta tataaataaa cgatttttag gatgtttcat ctgtagaaat ccatatatat
    70201 ataatatttt tatcatcctc gataaattcc tttttttgct ttgtcagaca gagttaataa
    70261 atattatgta gtaacgactc tgaattcatt aacggattca attcttcaaa aagaaacaaa
    70321 ggaatatagt attgtaaaca tcagagcaag aaatctgttt tgtcattcat tattacaagt
    70381 aataatattt ttttttatta tgttgactag gtaactcgtt tttaggttat ggaatgaatt
    70441 aaagcttcgc tataaaagta agaactcagc aggcctacgg gcctgctgag ttcttacttt
    70501 ttcatgtcta caatcgagtt catcttctta ctacagagat gagcctaatc cggaatatga
    70561 accgtaaaag aaaataccaa ttgaaccgat cacaggaata ccggttacag tacctatcag
    70621 ccaaagagga atccttccag tagtatcggc catttatccc accttcctcc acatttcatc
    70681 aagtggtcat gctagagaca aaaacagtca tggataatta tgaagatagt atccttccga
    70741 atgggataag agaatttaca ctatttttgt tctttccctc aattgaagaa ataattggaa
    70801 aataaaacag caagtacaaa aatcagtaat aatccccagt atagactggt acgattcaat
    70861 tcaacatttt gttcatttgg atttgattgt gtcatagctc tataattcgg attaggttta
    70921 tcgttggatg aactgcattg ctgatattga ccccaaaaaa gaaacggtag gtacagctag
    70981 tccatgaaca gccaaccatc gcactgtaaa aattggatag gttcgatcta tagtcattgg
    71041 gaacctccta aaaggatcta ctaaattcat cgagttgttc caaagaatca aaacggccag
    71101 ttattaatgg aatcccttgt cggttctctg tgaaatattc gtttggccga gggcttccaa
    71161 acacatcgta agctaaaccc gtactgacga ataaccaacc cgcaataaat agggaaggta
    71221 tagtaatgct atgaatgacc cagtatcgaa tactggtaat aatatcagca aaagaacgtt
    71281 ctcccgtgct tccagacatg ctgagctcca catattcttg tacagtcaaa aaggggaatc
    71341 gattctgtaa aagatgggat cagtaaatat aaaactactg atctttcatc tttgtaagat
    71401 cgtcaatatt gtaccgaagg tgtatttaga gtataccgaa tcagtatagc tatccttcct
    71461 ctgacacagc aacgcggttt cgatcagtat caaaacaaaa tcctacataa ttactttctt
    71521 cttttattgt tccttgtata tgtataactg aactgtgtgt tattcaacag aatattcttc
    71581 aatttcctgt gtttggaaat ataaagtttt cattactggc ttcataatag aaagttatca
    71641 tcttggaatc aatagcttct aataattcat gaaggatttt tatactattc atacaataaa
    71701 tacaaaatct atatctcgtc ttttcttttt ttttcatatt gttaaaagtt tttttcttca
    71761 atagatcata ggatactttt ttatctcctc attcgagata ttttattggg caattaccta
    71821 ctactgaatg agttaaaata taaaaatata taagtaaagg agtttcaagc attaacgcac
    71881 aagttgcgca atgaatcgat aattcataat cacaggatta atcgatgtta cagccaatga
    71941 attaatcctt ttttctaccc atgtctatgt tactctatct ttgttagtat tgtttataat
    72001 gactaataaa tcaagaactt tccattggaa ttaattctgt caattggtat ttttttttgt
    72061 atctcgcaaa aataggtaaa tgttttatca gcatatgtag caaaagaacg tatcttattt
    72121 agctctttca tgcctactat aactagttat tttggttttc tattggccgc ttcaactata
    72181 accccagcgc tttttgttgg cttgaacaag atacgactta tttgaagtta attgaacgag
    72241 caattcataa aaatgaatat ttctctgaga tttcaagtat tctatggttc ttttcgatgt
    72301 caattgtcaa attttggtca ttgagattca cggacgattc agattaatat ttaggaataa
    72361 aatttacctc tctttttccc tcaaagaaat caaaatgatt gaagtttttc tatttggaat
    72421 cgtgttaggt ctaattccta ttactttggc aggattattc gtaactgcgt atttacaata
    72481 cagacgcggt gatcagctgg acctttgatt gattgagtaa tatttctttt ttaattttga
    72541 ttgacctcct gcagagagga ggtcaatttt tagttgtaat tcaacttttt tttagttagt
    72601 ttattgttat tcaatataac aaagaacata atcacgctct gtaggatttg aacctacgac
    72661 atcgggtttt ggagacccgc gttctaccga actgaactaa gagcgctttc ttatgacaga
    72721 agatataact gtaaggaaaa gaattccttt tcttttgtac ccttcaataa atacatcttg
    72781 cacgcatata gtatgataaa atcaaaaatt atgcccaatt atattataat cgatctcaat
    72841 taatcccccg ttactgccca taggaggagt aatgggtagg gatgacagga tttgaacccg
    72901 tgacattttg tacccaaaac aaacgcgcta ccaagctgcg ctacatccct ttttcaattg
    72961 tcgtacagtg tcattgtaca aaagccctgt cttgttttcc acatcgttat tttctcttta
    73021 tctatataaa ataaaatttc tttccatttc ttctttttgg tttctttcat atacatataa
    73081 taaactatat acatctgaaa tgaaacctaa tataaaaaaa gaaggactgt ttatcggttc
    73141 agggtatttt tttttctgtt tttaggagta ggggcaggaa aatacatacc atctactgac
    73201 tcattgtaca tacatatttt agttataaat gttgcataaa aatacaagtg atccttaatt
    73261 tagttctagg atctgatcat acatgtatta caataaagaa ggaggatttt caatgcgaga
    73321 tataaaaaca tatctctctg tggcacctgt gctttctact ctgtggtttg ggtctttagc
    73381 aggtttattg atagagatta atcgtttatt cccggatgcc ctgtcatttc ccttttttca
    73441 ttctagttat tgatatgtga agaaatgaag aaaattagag atacaaaaaa ttctatgtga
    73501 ctaatttcct ctttttttag ttgtttatga taggaagaaa agagaaagaa taaaagggta
    73561 tttaacccga tgggtctaat atcgaatttg attggtagaa tagaaatgtg ggtctaagac
    73621 aggctccaca aatataaaat acgtaaatga aatactgtga ttagactaag aataattgct
    73681 agttagaaaa agttaagttg tattagttaa ttattacatt gtaattaatg ctaatgcttt
    73741 caaaattcaa ttttagtgac ttctattgat ttttcgattt tattcttcgg ttcgggtcaa
    73801 aaatagaaga gttgagtcga tccaaaatcc aaagcaaagg aggtccatga aaaaagagaa
    73861 aaatgtcaga gtcatagtta ttttggaatg taccagttgt gttcgaaatg gtgtcattaa
    73921 agaattttcg ggcatttcta gatatattac tgaaaagaat cgatacaata cacccttaga
    73981 attaaaaaaa ttttgtcgct attgtaagaa gcatacaact catgaggaag taaagaagta
    74041 gatcgaaaag gacgcgtggg caatccaagg aacaagagga ggttaataac atacatatta
    74101 acatacatat attatatatt catatattat atattctata atgtatataa atatgtatat
    74161 atatataaaa ctttatccta tttcgttcgg atataaatat ctatatatat atagaaataa
    74221 aaccctatct tatttcgttc ggatcttaaa tgcatgaaga aataagattt tagagataag
    74281 gaataaacca tggataaatc caagcaacct tttcataaac ataacaagca accttttcat
    74341 aaacataaca aggaaccttt tcataaacat aacaagcaac cttttcataa acataacaag
    74401 gaaccttttc ataaatataa atataaatat aaactcaagc acccttttcg taaacataaa
    74461 tataaaccca agcgatcttt tcgtatgcct ttgccccgca ttcaaccggg ggatcgaatt
    74521 gattatagaa acatgagttt aattaatcgg tttgttagtg aacaaggaaa aatattaccc
    74581 agacgagtga gtaaattaac cttgagacaa caacgattaa tgactattgc tataaaacaa
    74641 gctcgtattt tatcttcgtt accttttact aatggtgaga tacaatttga aagaaccaag
    74701 tcaatcttta gagctactgg tcccagaacc ataaaaaaat aggcatacta tactcttcaa
    74761 ttggctcaaa acttcaattt gaattcaaca ttgaagtttt tgaaaaagac taaaatccat
    74821 atttcattat tgtgttgtaa aaaaaacggg gaagaaaaaa tccttttttt attgaaacat
    74881 gttcattcat actacttatc ttaatttatt tttattctat cttcccggag tttattctcc
    74941 ggggaatttt gtttcaacca ttcctgtata taattttata atcccctttt tttgataatc
    75001 ttttttgaaa tgatgcaaag acaattttta tttgatatag ctatttgtgc aagtatttta
    75061 cgattaagaa gcaattgcct cttgtacaga ttatgtagca atctactata actataggaa
    75121 acctcgttct cacgagttac tgcatttatc cgcgtgatcc acaaacgacg aaaatctctc
    75181 ttttgcctac ctctatctct ataagcggaa tctaaagctc tcattttctg ttgagtaata
    75241 gttcgagtaa gtcttgaatg agcccctcga tggcttgaaa caaataaacg cattttagtt
    75301 cggcgtctcc gagctatata tcctcgtcta actctggtca tttaatcaaa ttaaactttg
    75361 atgaataact atttgatttc tgtttgttca gtcattcttt ttcctcagtt caattaataa
    75421 caaaacggat tattccgata tataaaatat aaattccaat ggcttttgct actataacct
    75481 tcccaaccac aattttttat tttgtttctt ttagttaggt atttcgcttg tggaaataag
    75541 aaattcgacc aatcaataat aaaatttgta aaataaatta atttatatta attatttaaa
    75601 ataaatagtg gattccttcg tttctatggt tgcttcttaa acggtgaggt cctctctata
    75661 caccggagct ctttcttcca ttccatttaa tcaatgtttt tggtaacttg tacagttcgc
    75721 actttttggc tctacccatg aattatacag taataggtct tttcacaatg agagctatcc
    75781 atacagtgac ggcatttaat tatgaaagtt ggctaggtag ctgaccctgt tagtccgtta
    75841 tttcaaaaat aagagcataa ttgttttgtt tcttatatat tgtttccccg cttaatggat
    75901 aaccttttgc taccaatgga gaattgattt tcatctcaaa gattggattt gcaccaacag
    75961 aaaccataaa attcatacac aatcaataga ggtatatgat acatctttat ttgtagttta
    76021 gatagtaaac agtattcttc cgctttttcc attctatcta ttctagtcat tgatactgga
    76081 acaattgtct catttgtgtt cgagctcatg atctaaataa acgagtcgca catacgtcct
    76141 aatacatatt cctcgacgct gagggcatct tcgaagagca ggagttctct tgacatttct
    76201 gattggctgt cttgcgtttc taataagttg tttagtagtt ggcatgttga atcgtatata
    76261 tgatgggatt ataatgggct ggtttagatc gatattaacc tgatgattat gaatttttcc
    76321 cttcaattga atgaatattt tacttgggta aaatattcat tcaatatcaa attacggaaa
    76381 attgtctcca actccaaatg cagatgtaga tggagtatct ccatcatcac gtttaattgc
    76441 attaatatca tacctaattc tttccatatc aatacaagca aaaggatcct gcgatacaga
    76501 atcaataagg ccataaaata tggcatcttg tgttgacata aattcatccc tttcgaggtc
    76561 gtttagtaac tgcatatgag attggagcgt tgtgcccatg tacatatgta cgatcatatc
    76621 gcgaagtgcc aatacttcat ttatttcccg agtatggatt atcggatttc catcaaaaaa
    76681 agtagagaga ggttggtgaa tcattatcct agcatgaggg aatgctgtcc gctcgcccgg
    76741 agtgcctccg gacagaatta aagatgctat tgaagcagct cttcctatgc atgtcgtatg
    76801 tacagccgat ttcacatagc ttatactatc aaaaatagat actcctccca ttaccgatcc
    76861 accgggggag tttataaaca aatgaaattt cttatgcgga ttctccaaat taagatacat
    76921 aaaaagacca gtaatctcgt tcgcgagctc ggagtcaatt ttggatccta aaaacagtat
    76981 tctttctcta gaaagaatgt caaatatctc aacccaagtt tcatcttcct tgccatcctt
    77041 atccttatct tggatgacaa cataagggat ttttggtatt cctacaggca taattattta
    77101 aatataaatt aaaacactat attttgattt tgatttgagg gcgtaataat caatttacgc
    77161 aatgaataaa gaaaaattct tataagggga tagttcgaat aatcaacaag tgtttttgca
    77221 ttcggtttcc aaaaatgaaa ccaattcccc attgcgtatt cttacttatc gggtatagaa
    77281 tagatctgct tctctttatt cctacgaaca gaaattttcc aatgtaacag aataaaaatt
    77341 aaccatagat aatctaccga aaaaaaaaaa ggttaggtac atagtatagt atatatgttt
    77401 atattatata tatatttttt atatttttta tatttttata gtatagtata gtactatgta
    77461 atatgcaata gtatatagtg tatgaatagt cattggatag ttgaataatc ttaacattaa
    77521 accacttgtg ttattattaa tttaattata tacgattatc catatatatg tttatctata
    77581 tatatatgat atatggatat atatatatat tatatgttta tattatttta tatttatata
    77641 atattttata tatatatata tatattatat gtttatattt tttatatttt tatagtatag
    77701 tatagtatag tactatgtaa tatgcaatag tatatagtgt atgaatagtc attggatagt
    77761 tgaataatct taacattaaa ccacttgtgt tattattaat ttaattatat acgattatcc
    77821 atatatatgt ttatctatat atatatgata tatggatata tatatattat atgtttatat
    77881 tattttatat ttatataata ttttatatat attatattta ttattatatt ttcttatatt
    77941 tatacttatt attatatttt tatactatat tatattatat tttttatatt tttatattta
    78001 tattttttat attttttttt tagtttttta gtccaatgcg ataaagttac atggtgtcta
    78061 tttatcttaa agaggtattt ccatgggttt gccttggtat cgtgttcata ccgttgtatt
    78121 gaatgatccc ggtcggttgc tttctgtcca cataatgcat actgctttag tttctggttg
    78181 ggccggctca atggctctat acgaattagc ggtttttgat ccctctgacc ccgttcttga
    78241 tccaatgtgg agacagggta tgtttgttat acccttcatg gttcgtttag gaataaccaa
    78301 ttcatggggc ggttggagta ttacaggggg aactataacg aatccaggta tttggagtta
    78361 cgaaggtgtg gcaggtgcac atattgtgtt ttctggcttg tgcttcttgg cagctatctg
    78421 gcattgggtg tattgggacc tagaaatatt ctgtgatgaa cgtacgggaa aaccctcttt
    78481 ggatttgccc aaaatttttg gaattcattt atttctttca ggggtggctt gctttggctt
    78541 tggtgcattt catgtaacag gcttgtatgg tcctggaata tgggtgtccg atccttatgg
    78601 actaactgga aaagtacaac ctgtaaatcc agcgtggggc gcggaaggtt ttgatccttt
    78661 tgttccagga ggtatagctt ctcatcatat tgcggcaggg acattaggca tattagcagg
    78721 tctattccat cttagtgtcc gtccgcctca acgtctatac aaaggattac gtatgggaaa
    78781 tattgaaact gtcctttcca gtagtatcgc tgctgtgttt tttgcagctt tcgttgttgc
    78841 tgggactatg tggtatggtt cggcaactac cccgattgaa ttatttggcc ccactcgtta
    78901 tcagtgggat cagggatatt ttcagcaaga aatatatcga agagttggtg ctggactagc
    78961 tgaaaatctg agtttatcgg aagcttggtc gaaaattccc gaaaaattag ccttttatga
    79021 ttacattggt aataatccgg caaagggagg attattcaga gcaggctcaa tggacaatgg
    79081 ggatggaata gctgttgggt ggttagggca ccctatcttt agagataaag aaggacacga
    79141 gctttttgta cgccgtatgc ctactttttt tgaaacattt ccggtagttt tggtagatgg
    79201 agatggaatt gtgagagccg atgttccttt tagaagggca gaatcaaagt atagtgtcga
    79261 gcaagtaggt gtaactgttg agttctacgg tggcgaactc aatggagtta gttacagtga
    79321 tcctgctact gtgaaaaaat atgctagacg cgcccaatta ggagaaattt ttgaattgga
    79381 tcgggctact ttgaaatccg acggtgtttt tcgtagcagt ccaaggggtt ggttcacttt
    79441 cgggcatgct tcatttgctt tgcttttctt tttcggacac atttggcatg gtgccagaac
    79501 cttgttccgg gatgtttttg ctggtattga tccagatttg gatgctcaag tggaatttgg
    79561 aacattccaa aaaattgggg atccaaccac aaggagacag atagtctgat acaacattgc
    79621 tctggcattt ttcgcctaca tttgaattcg atgggatagg tgacggaaaa atcgtgactt
    79681 caatcactgc tttttctttg actctttccc tttctttatc tgataaatga tcccaaatga
    79741 ataggtttgg aagctataat tgtaaactac gatcgaatct atggaagcat tggtttatac
    79801 attcctgtta gtctctactt tagggataat ttttttcgct atcttttttc gagaacctcc
    79861 taaggttccg actaaaaaaa tgaaatgatt tttcattatc tcaattgaag taatgaacct
    79921 cccaatatgc cgggaggttc attactttga ctagtccccg tgctcctcga atgggtctct
    79981 tagttgttga gagggttgcc caaaagcagt atataaggcg tacccagtaa agcttacaag
    80041 taaaccagat atggagatgg cgactagggt tgctgtttcc attattagat ttcaagatcg
    80101 cgatggatct acaataagat tgtttattta caactacaac ggaatggtat acaaagtcaa
    80161 cagatctcaa ccgatgaaat agtatttatg gctacacaaa ctgttgaggg tagttctaga
    80221 tctgggccaa gacgaactct tgtaggggat ttattgaaac cgttgaattc ggaatatggt
    80281 aaagtagctc cgggctgggg tactactccc cttatgggag tggcaatggc tctatttgcg
    80341 gtattcctat ctattatttt ggagatttat aattcatccg ttctattgga tggaatttca
    80401 gtgagttagg ttcataagag caatgaagta ctagtaaaaa aaacttagga ctcggatttc
    80461 tagtctattt tggtagttcg accgtgaaat tcctttgttt cggtatttcc ggaatatgag
    80521 tgtgtgactt gttataatcg atcctattga tatacagaaa atggatctgt catcttgata
    80581 gagatgattc taccccgtcg gatatttatt tatatttatt ctagtttccg gagcacgaaa
    80641 tatatcgaat aaatcaagaa aaggaatatt tggactatga ttcatactac tattaaacct
    80701 cgtaaccgga ctcaaaaaaa aatttcaaaa gggcctaaat caaacaattt ttttctttca
    80761 gaactatgtg ccttgacgga agtacaacta tttctctgga ttttgttgag tcattacatc
    80821 tattcattaa ataagtgatg atcaaatggt tcttactcag agaacctttg atttgagttt
    80881 tgtttgggtt gagtcatcgt ggttctagta tgaatctgag gtttcaattg attcataggg
    80941 tctcaacaag agaattccta tcaaaagtaa aacaatagtc aattttcatt acgcaaaaaa
    81001 actaaaaaaa aaatactaaa taaatagagg aagagaagat tcaagaggcc tgtaataatc
    81061 aatataaaaa aaaaagaaaa gacagatgag ctaacttgat attttttggc attatcatca
    81121 caaagaacag atttcggatt ttgatttctt cggatcttcg gggtagattg aatcaagtag
    81181 ctaagaagtt tcaaattttc tattacatat ccgctgaaac agtatttgta tgtttttgct
    81241 tgagccgtac gagatgaaat tctcatatat ggttctcggg ggggggggga gttacctcgg
    81301 tttacctatc tcaataaagt atatgactgg ttcgaagagc gtctcgagat tcaggcgatt
    81361 gcagatgata taactagtaa atatgttcct cctcacgtca acatatttca ttgtctaggg
    81421 gggatcacac ttacttgttt tttagtacaa gtagctacgg gttttgctat gactttttac
    81481 tatcgaccaa ctgttacaga ggccttttct tctgttcaat acataatgac tgaggccaac
    81541 tttggttggt taatccgatc agttcatcga tggtcagcaa gtatgatggt tctaatgatg
    81601 attttgcacg tatttcgtgt gtatctcaca ggcggattta aaaaacctcg cgaattgact
    81661 tgggttacgg gtgtagttct cgctgtattg actgcatctt ttggtgtaac cggttattcc
    81721 ttaccttggg accaaattgg ttattgggca gtcaaaattg tgacaggcgt acctgaagct
    81781 attcctgtaa taggatcgcc tttggtagag ttattacgtg gaagtgctag tgtgggtcaa
    81841 tccactttga ctcgttttta tagtttacac acttttgtat tgcctcttct tactgccgta
    81901 tttatgttaa tgcacttctc aatgatacgt aagcaaggta tttcgggtcc tttataaagt
    81961 aaataagaca gatcatagat atttttaatc gatcatatat tattttggaa aggaacaata
    82021 gtatctcatt actaaacaat agtatctcat tgctacaaat atggattatt gaaaaaaaaa
    82081 ataagacatg ttatttggat atttctcttc aactccaaag tattctttat ttgatacttc
    82141 gatatgaata gttgaagtcg atcctccgaa gagaagatgg attatgggag tgtgtgactt
    82201 gaactattga ttgggccatg cggatatatg attttatccg ccacattaga attcacaacc
    82261 aaatgtgtct ccgcatccaa tcatcgcgcg agtcccccta cgtagtggaa gataggctgg
    82321 ttcacttgag gagaatcttt tccatgatca tactcgaatc catgtcatgc atgaacaggc
    82381 tccgtaagat cccgtaaaat agatgatgta gcataatctg gattatgttc tatctattct
    82441 acttacttat tatagtatgg aaatgcatcc atttcctttg catccataca gattcataat
    82501 actatcggag tgaaataagg atctaaggaa gaatataggt taaactgtat tagtaacaag
    82561 caaattcttt gtatttaagc acgatattgt gagaataaat atcaatcaca agatatgaga
    82621 taatcccaca agatatgaga taatccaaaa agcacttgat catgatcaaa attttaagct
    82681 tacttggata ttgagcattt acctgtaaga actttattct tgccaatgaa tagttgcaac
    82741 tccaaaaaat ggagtggagt tcgataaata ttttcttaca tagagttatt atatacgtat
    82801 agatatggat gaaatacgga tccacttctt tcattccttt gattcttgct cgagccggat
    82861 gatgaaaaat tctcatgtcc ggttctttcg gggggtggac ccataagaat tcacctatcc
    82921 caataacaaa gaaacccgac ttgaatgatc ctgtattaag agctaaattg gctaaaggga
    82981 tgggacataa ttattacgga gaacccgcat ggcccaatga tcttttatat atttttccag
    83041 tagttatttt gggtactata gcatgtaacg taggcttagc ggtcctagaa ccctcaatga
    83101 ttggtgaacc ggcagatcca tttgcaactc ctttggaaat attacccgaa tggtacttct
    83161 ttcccgtatt tcaaatactt cgcacagtac ccaataagtt gttgggcgtt cttttaatgg
    83221 tttcagtacc aacgggatta ttaacagtac cctttttaga gaatgtcaat aaattccaaa
    83281 atccatttcg ccgtccagta gctacaacag tctttttgat cggtaccgca gtagctcttt
    83341 ggttaggtat tggagcaaca ttacctattg ataaatccct tactttaggt cttttttaat
    83401 ttaaattgat tcaatcgtga aatactgcgc gtaggtatct agggaatagt cgattcaaac
    83461 tgaatcttcc ctagatacat tatttttaat ccatctcaat acggattgtg ctaaagatga
    83521 agtaattgtg atagatttaa aatgaaaact tagtcttagg taatttaatt ttgaaatgct
    83581 tctgtagaat gtccactatc tgttttacat cttctagccg aaaatattca attttcataa
    83641 gatcttcttg actgttattc aaaaggtcca ataatgtatg tatattggac cttttgagac
    83701 aattataggc cctagagggc aattctgatt ggtcaataaa aatacatttc aatgcaattt
    83761 cttttttgtt tttctttaga ttagctaatc tatcatgaaa ggtaaaaggg ggtagagtaa
    83821 atctgctttt attttcttcg aaattaatgt ccttttcctc tgcatataga aaaggaataa
    83881 ataaatcaat caaattacga gaagcttcgt ggagtgcttc tttaggagtt aaacttccat
    83941 ttgtccatat ttctagaaaa aggatctcat gtttttcatt cccattccca taagaataaa
    84001 tactataatt cgcatttcga acaggcatgg atatagcatc tataggataa cttccatctt
    84061 gagagttatt tgtgggtctc atactatatc cgcgatctct ttggatttgt aatccaatac
    84121 ataaatcaag aggctctgtc agggtagcta tatgctgtgt agtgtcaact atttctacag
    84181 aaggcggtag gataatatct tgagctgtta tgtatctggg gcctttgacg caaatggatg
    84241 cgtctcgagt gccatagaga ttacttctca atataatttc tttcaaattc attaaaattt
    84301 catgtactga ttcttcaata cccactatcg tagaatattc atgtggtact ttttcagatt
    84361 ttgcatatgt tatacatgtt ccttctattt cttcaagtaa aatccgtcgc atagtaatac
    84421 ctatggtatt ggcttgacct ttcataagcg gggacataac gaaacgccca taataaagac
    84481 gcttactgtc tattcttgat tcaacacact tccactgtag tgtttgagtg gatcctgcta
    84541 tttcttctcg aaccataaaa atatattatt gttatttgat tagattattg aattatttat
    84601 cttgaaatcc gttcaattct tttttctata tacgtctttt attagggggt ctacacccat
    84661 tatgtggcat aggagttaca tcgcgtatgg aacgaaatcg tataccactt ttacaaatag
    84721 tttgtaatgc tgcatctcgc ccgggaccag taccttttat catgacttct gcgcgttgca
    84781 taccttgatc ggcggctata cgaatagcgt cctctgttgc ggcttgagca gcagcaggtg
    84841 ttcctttttt gggacctttg aacccaaaaa tacccgcgca ggaccaagaa acaacctgcc
    84901 cttgcatatc tgtaacagtt acaatggtat tgttaaaact cgcttgaaca cgaataattc
    84961 ctttttgtat tatacgtcca ccacgtttct tatgcgaacg aatacgtctt ctatatctat
    85021 atctatatct gcgtaagtga agtatagggt taatcatatt tttttatctc ataaatatga
    85081 gtcagaaata tacggagata tccatttcat gttaagacag attttttatt tttttacatt
    85141 gatccttcct ttaaaaagct caaaagatta tccttgtctc tgtttatgtc ttagcttaga
    85201 acaagtcact ataattcgtc cgtgcctacg gatcagtcga cattttgtac aaattttacg
    85261 aacggaagcc ctttttttca tatttacgat tccttacctt aattctgaat ctattctttg
    85321 aatgaaataa aaaaagtttc cttaccttaa tttaattttt gaacctcgac ttcacgaata
    85381 aaataaaaaa aatcccccaa tcgttcaaat cttcgtcgcg aagtctataa attatacgtc
    85441 ccctgctgat tgaatcataa ctacttactt cgattttgac cctatctctt ggtggtatcc
    85501 ggataaaacc gcgttggatc ctccccgaaa cataacctag aattagattt tcattgtcta
    85561 aagggacctg gagcatacca ttgagaagtg attcagtaat taaaccctca tatgaatcaa
    85621 tttttgttct ttcaccccag gcaacccttc attgaagtat taattaatgg ggaagtagaa
    85681 ctcacttttc tactcttttt cttttcacaa ctaggaagtt agagatcaaa ttaggatacc
    85741 gtaggaaaag gatcaagata tataacacaa aacttctcct ccaacgcctt ctaggcgagc
    85801 ttctcgatct gtcattatac ctcgagaagt ggaaagaata gcaatcccca ttccgcctaa
    85861 aattctagga attcgttggt agtccgaata gattcgtaga ccaggtcggc tgatacgctt
    85921 taaattaaaa atagttttat atattctttc cctagttctt ttatgtcgta gggttgaaac
    85981 caagaaattt ttattacttt ctcgatgttt tctaacgttt tcaataaaac cttctcgcag
    86041 aagtatttta acaatgattt cggtgatttt agtagatgct attcgaaccg ttcctttttt
    86101 tttcatgtca gcatttctta tagaagttat tatttcggca atggtgtccc tacccatgat
    86161 gaagtatcat tatagttact cctaattttg atataatcaa cgtgtttatt tttttttttt
    86221 tttatgaatt caaaaaaaaa aatatatatg cttgagatac aatctactaa tttatctatt
    86281 tcagatattc tactatttca ttatttcatc tacaaatatt tataatattt caggggctaa
    86341 tgagacaatt ttagtgaaat tgaaatctct caattcctcg acgattgggc caaaaactcg
    86401 agaacctttt ggatttcttt tttgatcaat gataactgct gcattgtcat catatcgtat
    86461 tctcataccg ttttcacgct tgaattcttt acgcgtacgt acaattacag ctctaattat
    86521 ttctgatttt ccgagtttca tctctggcgc cgcttcttta attacagcaa caataacgtc
    86581 accaatatga gcatatcggc aattactagt tcccaaaatt cgaatacaca tcaatttccg
    86641 agccccgcta ttatccgcta cattcaaaag ggtgtgaggt tgaatcatat cattttttat
    86701 ctgttcgttc aatgtaaagg atgaagaaag aaaagaaata ttatctgtcc agaaataaat
    86761 aaataaaccc acaattgtat ttttttttca ttcctaatac ccttttcttt tgttctatat
    86821 ctctatccct caataataaa ttgagttcgt ataggcattt tgtacgcagc tattgaaatg
    86881 gctgctctgg ccacagtttc ggatactccg cccatttcat aaagtattcg acccggttta
    86941 acaacggata cccaatattt gggcttccct ttccccgaac ccatacgtgc ttctgtagtt
    87001 tttattgtaa caggtttgtc gggaaatata cgtatccata tttttgcacc acgacgcaca
    87061 tatcgggtca ttgcccttcg ccctgcttct atttgtctag ctgtgatcca cgcgggttca
    87121 agtgcttgaa gagcgtatct tccgaaacga atatgattac ctctaacgga tattcctttc
    87181 attcttcctc tatgttgttt acggaatctg gtttttttgg ggttatagtt gatggttgtt
    87241 ttcctcttcc atctctactg cagaaccgga catgagagtt tcttctcatc cggctcctcg
    87301 cgaaagaaga aacaattcaa tataaaggga ttcaataata ttacaaatat acatgtattt
    87361 tattaataat atactagggt ttgatattac ataggaaaga gagctgcatg caagatatat
    87421 ttacctacaa gatatatatt atatcttgga ttttaatttt tatattatat agttatttat
    87481 atttattata tatttattat atattaaatt agaattatat attaaattag atatattaat
    87541 taaatatatt aacttaaact taaataagac tagtttatat ttatataaac tttttttatt
    87601 tattaatcca aaaaatcaat gtttcgcggg cgaatattga ctcttttctg cttcatttgt
    87661 agggtcaacc catggcaaat ttaattaatt ggttcctggt ccgttccgcc atcccaccca
    87721 atgaatcatt aggattcctt ttcatttcaa tagaatccta tgcagtcacg ggtttcgtcg
    87781 ttcccatagc ttctccgtta atgattaggc ctgaactcga caatggagct cccgacaaaa
    87841 tgcgtttacg agtcaatctc ctcagtttct attaactcgg ggctcttgac tttttcagta
    87901 tttatgcttt atcacactgc cttttataaa atgattcata aaccatacat attggaatca
    87961 tatatcgttg atattttttt ctttctatct atctatcgtc cttctattta atttatctac
    88021 atccccttat tattcacaac ccggaatcca atttattttt ttggaaaaat ttacagttgc
    88081 tacaactata tgatcgatac ctcatatagt gactgtttgg ggggatctcg acaatacgaa
    88141 gccataagtt ggttattagt ttctatagtt actagttcat aataagagtc agtctattta
    88201 ttatcccgac tctaaagaaa aaccaagaca acgagtcaca cactaagcat agcaattcta
    88261 ccaaacaaaa aggtaaatca aatttttatt catccctata gaattaagct catatttgat
    88321 tcaacaaata tgaggaaaaa acagttttta attttttgtt ctatcactgg atagaatggt
    88381 aagacaaata aaggtccatt attctccatc tacaaatgtc caaactttta tgcctaatat
    88441 tccatggaca gtttgaactg gatagcaaca ataattaatt ttagcacgaa tggtttgtag
    88501 gggaacccta cctgatctga tccacttggc ccgtgcaact tcttttccgg cgatacgccc
    88561 tgaaatttgt attttaattc cttttgtatt tgtttcttta gttaattcaa tagctttttt
    88621 cattgctttt ttactcggaa ttctattttc taactgtaaa gctatgtatt ttgccagaat
    88681 aataggttgt ccataagggt tttcaatttt tgtgatagaa atcttgagtt tctggtttat
    88741 agaattcaac tctttttgta cattcgtttg taattctttg attatttggt ctcgatcctc
    88801 tattaaaaaa tttgggaatg caatatagat tatgacctca ataccatcga tttttttttg
    88861 aatttctata tgtgtaattc caatttcttc gaaattcgaa gatcttctta tatttttttg
    88921 tatataattc tggatacgat tttgtatata attattgata caatctcgta ttttttcatc
    88981 ttcctggaga ccagtggaaa acctttttgg ttgtgcgaac caaagggaat gatgattttg
    89041 ggttgtacca agtctgaaag caagtggatt tatttttcgt gccatattat tctattatct
    89101 ttccatccat atattatttc taaatatgaa tctaagattt agattcatat ttaaattttt
    89161 tagatttatc tttcaataca attgttatat gacaggtggg tcgctttatt agataactgc
    89221 gtcctctagc cctaggtctt aaccttttta caaaggtacc cttgttaact tcggctttac
    89281 taatgaatga atccgcttcg ttcaaaccca gatcgttagc gtttgctgct gcagaataaa
    89341 ctaattttaa aatgggaagg gatgctcgat aaggcatgag ttccagtatc ataagtgttt
    89401 cctcatagga acgtccgcga atttgatcaa ttactcttcg tgctttgaaa acagacatat
    89461 gtatatattt tttagctaaa gctttgactt ctgtacgcgg tttactcgag tccatcgtta
    89521 ctatatttat cataaagcga ctcccttttc caccaatgaa tggtgaacac tttttcttta
    89581 tatttatttt gatttatgag attggcgacg agatctattg tcgttttgtt tttgtccacg
    89641 tttctcaata ggttggcgac gagatctatt gtcgtttttt tttggtgtat gtttctcaaa
    89701 ggttacagta ggtgcgaaat ctcccaattt gcgacctacc atacgatatg ttatataaac
    89761 gggtaaatgt atctttccgt tatgaacggc gaatgtatgg ccaaccattt tgggtataat
    89821 gccagatgcc ctagaccaag ttcgtattat ttgttttttg ccagatgctc tagtgatttt
    89881 ataaagtttt gtcgataaat gattagctat aaaaacattt tttttttttc ttaaccttgg
    89941 attaagactt tctgtgcctg gacatatttt atatgatctg tctggaatta tataaagttt
    90001 tcttgaattt gtcatgtcag attactcctt tttaatgtac atttttttga atcgaatcgt
    90061 ttttttatat taaatacatt ttaaatataa aatataataa tttaaaatca aattaaatat
    90121 aaataatatt taaatttaaa tataaaaaat aaaaaaaaaa gcgaaatcct ttagttatac
    90181 ttaactaagg ctaagtaagg gggcggatgt agccaaatga ttaaggcagt ggattgtgaa
    90241 tccaccacgt gcgggttaaa ttcccgtcgt tcgcccattt caaattccaa aaatgctatt
    90301 ttcaatatgc ctatttacgg cgacgaagaa taaaactatc actatatttg tttttcctac
    90361 tttttcttcc aagcgcagga taaccccaag gggtcgtggg tcttttttta ccaattggtg
    90421 ctttcccttc accgccccca tggggatggt ctacagggtt cataactcct cctcttacta
    90481 caggacgctt acctagccaa cacttagatc cggctctacc caaacttttt tgggtcaccc
    90541 caacattacc tacttgtccg actgttgctg agcagttttg ggatatcaaa cggacctccc
    90601 cagaaggtaa tcttaatgtg gccgatttac cctcttttgc aatcagtctc gctacagcgc
    90661 ctgctgctct agctaattgt ccaccctttc caagtgtgat ttctatgtta tgtatggccg
    90721 tgcctaaggg catctcggtt gaagtagatt cttctttttt atcaaaaaaa aaaccccttc
    90781 ccaaactgta caagcttctc ccaaagcata cggctttcta gatgtatatg atgatatcta
    90841 gacagatgga tcttatatga atcatatgat gaagtaccac atgagtggat atacaggaat
    90901 ccaaatctgc cgaatcactc atgttatgat cttctacatc ctaggtctcc ccgttccgtc
    90961 atctggctta tgttcttcat gtagcattca gaccgaatga ctctatgaaa ttacgtcgat
    91021 acttccacat attacgggta acgtaggaga catctctatt tttccccggg ggatccttat
    91081 aattatcact gcttagcttt caattcgcct ctgaccatca aattaaatgt gaataacccg
    91141 tcttcctctc tttgaaacaa ggggcgctcc cggttctgtc cgtgcttcaa acaattttgt
    91201 cttctccata ttaccatatc cctagagtca ataattttct atgaggaact actgaactca
    91261 atcacttgct gccgttactc aacagttttc tgttgaggta tatcccgtag aggtactcaa
    91321 tttggatcag tgatcgattt ctaggtttcg tcgtaaacct aattggttac ttccaattac
    91381 gtaaatcaat agttcaaacc gcactcaaag gtagggcatt tcccattgat ataggaactt
    91441 ctgtaccaga aacaatggta tctccaatta tagcccctct gggatgtaaa atatatctct
    91501 tctcaccatc cccatagtgt atgagacaaa tgtatgcatt tcgattaggg tcgtattcta
    91561 tggttacgat tctaccatat atgtcttttt tattccgtcg aaaatcgatt ttacggtata
    91621 gacgtttatg acctccccct ctatgtcttg cggtaatgat tcctctggca ttacgacctt
    91681 taccacaacg atgctgtcca tagatcaatt tatttcgtgg attggatttg acttttctgt
    91741 ctacggtcgg gatagaagtt ttgtataaat gtctcgccgt gttattaagt attttgcttt
    91801 aagttctttt ctctataaga ggtgtaatag aataacccgg ttgaagcgta atgatcatac
    91861 gtctgtaatg cattgtatgt cccataatag gtcccattct tctacccttt ctcgggagtc
    91921 gatgactatt catagctatt accttgacac caaagaagag ttcgacccaa tgctttatct
    91981 ctgtcctagt tgatcctgat tcgacattag aagtatattg attgttcccc aataaccgaa
    92041 tacttttttc tgtaaatact gcattccatc cataaatttt cttccctatg agtttccagt
    92101 atcgataatc attctagttc ttactgttca tatgttatgg tatgaatata ccataccaat
    92161 tcgttatgta tggatgatga gattccatcg atacagagcc aattccaata aatagactta
    92221 ttgaattgaa cgttcccatt ggcgtgcatc cagtaggaat tgaacctacg aatttgccaa
    92281 ttatgagttg ggcgctttaa ccattcagcc atggatgctt aacagatgta caacatattt
    92341 ttaaccattc cacaatatca tatgtataag aaattaacag atgtacaaca tatttttaac
    92401 cattcagctt aacagatgta caacatattt ttaaccattc cacaatatca tatgtataag
    92461 aaattaacag atgtacaaca tatttttaac cattcagctt aacagatgta caacatattt
    92521 ttaaccattc cacaatatca tatattatat tccacaatat catatatata agaaaataat
    92581 aatatttatt aaataatcag gaggacaatg aatcgaaatc gtcaatttaa attctggacc
    92641 ttagagttga gagagatatt gagaaagatt aagaattctc gcagttctgt atattcgtgg
    92701 atcaaattcg gttcagtggt atctttcact cacatttttt tccaccaaga acgttttatg
    92761 aaactctttg acccccgagt tttgggtatc ttactttcac gtgattcacg gggttcaaca
    92821 agaaatcgat atttcacgac gatcaaaggt gtagtactgc ttgtagtagc ggtccttata
    92881 tttcgtatta acaatcaaaa gatggtcgaa agaaaaaatc tctatttgat ggagcttctt
    92941 cctataccta cgaattccat tggacccgca aatgatacat tggaagaatc ttttttgtct
    93001 tccaatatca ataggttgat tgtttccctc ctgtatcttc caaaaaggaa aaggctttct
    93061 gaggatccgc acgagagtac ttgggttctc ccaataaatc aaaagtgtat catgcccgaa
    93121 tctaaccggg gttcgcggtg gtggagtaac cggatcagaa aaaagaggga ttctagttgt
    93181 aaaatatcta atgaaaccgt agttggaatt gagatctcat tcaaagagaa ggatagcaaa
    93241 tatctggagt ttcttttttt atcctatacg ccgatccgca aggaccctga ttgggaattg
    93301 ttttatcgtt tttctccgag gaagaagcga aacataatca actcgaattc gcccttcgaa
    93361 atcttaggga aagacatgat ttgttatctc atgcctgctt ttcgtgaaaa aagacgggag
    93421 ggtttcttca aacaacaagg agctgaggca actattcaat ctgagcatgt ttcccatctc
    93481 tttctcttct cgagaaacaa gtgggatatt tctttgcaaa attgtgctca atttcatatg
    93541 tggcaattcc gccaagatct cttcgttggt tggaataaga atcggcacga atcggatttt
    93601 ttgaggaatt tgatttggtt agacgatgtc aatgtgtggt tggtaaacaa ggatcggttt
    93661 tttagcaagt tacggaatgt attgttaaat attcaatatg attccacaag atctatttcc
    93721 gttcaagtaa cggattctcg ccgccgccgc agatcttctc atcaattcag agattttttt
    93781 gattccatta gaaatgagga ttcaaaatat cacaaattga tcgatcaaac agagattctt
    93841 tggaatcctt ccacggaacg aacagaaata gaaacggaac gtgagaagcg gatgaataat
    93901 catctgcttc cggaagaaat cgaagaattt cttgggaatt ctacaagatc aattcgttct
    93961 tttttctctg acaaatggtc agaacttcat ctgggttcga caagagatca gaaatttttg
    94021 aagaaaaaac aagatgtttc ttttgtccct tccaggcgat cagaaaataa gaaaatggtt
    94081 gatatattca agataattaa gtatttacaa aataccgtct caattcatcc tatttcatca
    94141 gatccgggat gtgatatggt tgttccgaag gattcagaag agagatttaa aaaaatggcg
    94201 aatctattca ttctatcaat aaccgagtcg gatctggtgt atcgtagggg atttgccttt
    94261 tctattgatt cctccggatt gacattcttg aatagggcca gagatgaatc gaaaaatcaa
    94321 tctttattgg ttgaatcttt ttatcgaagg atcatagaaa aatcggtccg cgggaaaggt
    94381 ccaaaactca aaatagtggt atttgacata atggaggcag tctataaata taaaagattg
    94441 atcattcagt acataagaaa tgtattattc cgattctttt taatgaatag atccgatcgc
    94501 aactacgttc aaaaggctct gaattatata agatatgtat tattccgatt ctttttaatg
    94561 aatagatccg atcgcaacta cgttcaaaag gctctgaatt atataagata tgtattattc
    94621 cgattctttt taatgaatag atcctatcgc aactacgttc aaaaggctct gaatcatata
    94681 agatatgtat tattccgatt ctttttaatg aatagatcct atcgcaacta cgttcaaaag
    94741 gctctgaatc atataagata tgtattattc cgattctttt taatgaatag atcctatcgc
    94801 aactacgttc aaaaggctct gaatcatata actataatga aatatatgat caactcgaat
    94861 ttgaaaaaga gtcagaagaa atggtttgat cctctttttt ctcgaaccga gagatgcatg
    94921 aatcgggacc ctaatacata tagatacaaa cggtccaatg ggagcaagaa tttccaggaa
    94981 catttggaac attttctttc tgaacagagg aaccggtttc aagtagtgtt tgatcaatta
    95041 cgtattaata ttaatcaatt tttgattgat tacactcagc cactgtcttt ctttttatcc
    95101 aagatacttc atcttttctt tatgagtgtt cgaaatatct ccattcatag gtcccggcag
    95161 atctacatct atgaattgaa ccgtacaaac gatcaactct gcaatcagtt gttagaatca
    95221 ataggtgctg aaatcattca tttgaataaa atgaaatcgg atgatcgacg taacagtgaa
    95281 agaataagat taagatttat caagatacca agtttgacgg tccatactag agatactaga
    95341 aataatcgca gaaaatccct ttttaacccg gtttcctttt tctcaacgta cgatcccgtg
    95401 aaaccatttc gtagaggtcc attggtatat gctttttata aagcaagtcg acctggattc
    95461 aataatccac atttcctctg gttctgttat tgtaacaagg gattcccttt tcatgtggaa
    95521 aagaagaccc gtatcaataa ttatgatttt acgtatagac aattactcca taccttgttc
    95581 attcgccaca aaatattttc catcattaac aaaaaaaaga aaaatatttt tatttttggg
    95641 gggggagagg ctgttttacc aatcgattta aaggtatctg acatatctaa ctattttcca
    95701 aaaagtggta acgaaacgta taacttgtac aaatctttct atgttccaac tatacccgat
    95761 ccattcgttc gtataggtat ttacttgatc gcagacattt cttcaacacc tctaacagag
    95821 aaagaaatgg ccaattttga aagaacttct tgtcagcctt tttcagatat ggatctatct
    95881 gggaagaact tgtgtcagta tctcagtttc aattcgaaca ggggtttgat tcacactcca
    95941 tgttataaga aactatccgg aaagaggaaa aaatggagtc tttgtctaaa gaaatgcgtt
    96001 gagaaccagc atgagaaaca gcagatatat agaacccttc aacgagatat agatagtgct
    96061 ctttcaaatc gctcaaaaag atggaatctg ttcaaaacat atatgccatg gttatttact
    96121 tcgacagggt tcaaatatct atatttcacc cttttagatg ctttttcaga ttcattgttg
    96181 atactaagta taagtatccg tcaaaaattt gtacccattt ttcatgatat tatgcataga
    96241 ttagatatat catggaaaag aaggtggatg cttcttacac aatgttcccg gataagtaag
    96301 atttcgagta agtgtttaca gaagcttctt ctgtacgaag aaacgattca taaaaataat
    96361 gagtcaccct ttccggcgct atggccactt atcagatcag taaatattca ggggttgatc
    96421 tatgaaatcc ttttccttct tatttttgtt ggatatctta ttaatataaa tcttttagtt
    96481 ttttcccgag cctttagtga gttacagaca gagttagaaa agatcaaatt ttttttcatt
    96541 ccatcataca tgattgagtt ggaagaactt ctggataagt atcctatatc gatatcgaaa
    96601 caaaaacaac aggattccta cgaggatgag gattccttta tagctgtatt tgaaaatggc
    96661 aataagaatt ttttttttaa tatcatcaat ctcataagta atctcataag taatcccata
    96721 agtttttgga taaatacgag acatctaagt cgtacaagta aagagatcta tgcatggata
    96781 agaaaaagaa aaaagatata cgactatgcg attgaggata ttttattctc cccgatcggg
    96841 acctctgatt tgattgatga tataccatcc ctgatcgcgg cctctgatac gagtgcgtat
    96901 gagtatcaat tttacaactc tgactttaac cttggttcga ttggggatga gtataaaaag
    96961 gtaaaaaggt ggtctcagct ctacaactta acgataaaaa atagaattga tcaaattcta
    97021 ttgagtctga ctcatagtga tcgtttatca aagaatgaat ctggttatca aatgattgaa
    97081 caaccgggat caatttactt aggatactta gttgacattc ataaaaagta tctaatggat
    97141 tataagttca atagatcctg tttagcagaa agacggatat tccttgctca ttatcagaca
    97201 atcacttatt cacaaacctc gcgcggggct aatagttttc gtttcccatc atctcatgga
    97261 aaaccctttt cgctccgctt atccctatcc ccttctaggg gtattttagt gatcggttct
    97321 aaaggaactg gacgatcata tttggtcaaa tccctggcaa caaactctta tcttcctttc
    97381 attacgatat ctacgtacag gttcccgaat tacaggcctc aaggccctta tatggaattt
    97441 attaaaaaat ggaatttttt gtataagctt tttagatttg tatttagaga cagttatgat
    97501 tgtgattctc cttttagtcc tgcttattat aattcaaatt atttttatga atatgaaaga
    97561 acagaagatt ttttagatcc tcgtcaaatt ttctacgatg atagtgacaa tattgatgat
    97621 gacgaggtgc aaagtctgct ggatgcgcta aaactagaag gtaaatcgtg cttgaaaata
    97681 cacttattta tcttttgttt cagcttgcaa ttcgaattag caaaagcaat atctccttgc
    97741 ataatatgga ttccagacat tcatgatctg tatatggatg agtcggatga cttatccctc
    97801 ggtctattag cgaactctct ctccatgaat tgtgaaagcc attccactaa tcttgttatt
    97861 gcttcgactc atattcccaa aaaagtggat cccgctctaa tagctccgaa taaatcaaat
    97921 acatgcatta aggtaagaag gcttcttatt ccacaacgac gaaagcacct tttcactctt
    97981 ttatatacta agggatttca cttggaaaag caaattaaag gattcgagtc catgcccgtg
    98041 agttccagtg cacaagatct tgtagcactt accaacgagg ccatatcaat tagtatggca
    98101 cagaggaaat caattataga aactgataca attagattag ctcttcatag acaaactcac
    98161 gttttgcgag cccgggtcag accgattgag gatcatggga tcattttcta tcagatagga
    98221 agggctgttg tacaaaatgt acttctaaat aattgcctca tagatccgat atctatctat
    98281 atgaagaagc gattacagga tgattttttg tacaagtggt atttcgaact tggaacgagc
    98341 atgaagaaat taacgatact tctttatctt ttgagttgtt ctgccggaca ggtcgctcaa
    98401 gatctttggt ctccacccgg acccgatgaa acaagtggga ggacttcgtc tggatttgtt
    98461 gggaatgatt ctgatctagt tcatggccta ttagaattag aagacgctct ggtgggatcc
    98521 tcacggaaag aaaaagattg cagtcagttt gataataatc cattgtttct tcggtccgaa
    98581 ccaaggaatc cgttagatat aatgaaaaat aaatcttgca gatttcaata tgaaaataac
    98641 gaatacggaa ccgggtttgc aggagaagag gacggagacc tcgaccagca agagaaagag
    98701 gactatttat taaatcacat agtttgggct cctagaatat ggcgcccctg gtacaatcta
    98761 tttaattgtt tcgaaaggtt caatgaatcg ggattttcct atggggctca tgaagagaat
    98821 gagagtatgt tggaagacaa ggatagccag tggaattggg agttctttag gagcgaatcc
    98881 gagcaggtgc ggtaccagat gcgagatatg ttttcccgag aacgaggctt ttttcgagaa
    98941 atccaattca tttgggaacc tgaggatcca ctctttttcc tattcaaaga tcagcccatt
    99001 gtctctgcgt tttcacgtcg agaaatcttt tcagatgaag agatagcaaa ggggtttttt
    99061 cttacttccc aaataaatac tcctttatat ttatataacc gcgggttgct ggaaaatacg
    99121 ccagaaatcg aattgttgat tcatcgccag agacggcttg gaaccaatag ttcattattt
    99181 tatagatctt tccgttctaa tactatatta gagagttatc agtatttatc aaatctgttc
    99241 ctatctaaca gaaggctatt ggatcaaata acaaggacat tgttgagaaa gggatggctt
    99301 ttcccggatg aaattcaaca tttgattaat aacgaactga atcattaaag aaaatagata
    99361 gacctttctc ttcgtctcag gtcgatggat cttccaattg acctgagacg aagagaagag
    99421 gtaccgggtt ctctttcgga taggccctga aaggagaagg aaggctggaa tgccaacaga
    99481 ggtctgtcta ttctctaatt cacccgaccc ggtttttgga acgtccagtg ccaaagtcac
    99541 tgaatgggca agtcgccaat cggactatgt tatgtaatgt actttatctg ctgggttacg
    99601 ggtgggcatt ttaccagagg tttctatcaa tctacccttg tgtgattcct gttgaatcat
    99661 atagggtgca gggcggacta tttcaaaaag gactcctcat ttattagata gagaagatca
    99721 ccaagatttc gtgatccgct gccgaaccta ttccaatttc aacagctcgg actcggatcg
    99781 tggggatcgc cggaatactt cgtatcaaca gatactcggt atatcaatat cgattatatc
    99841 cgagatctgt tattgaattg ctcattcaat aagcattctc aatattatgc cttgaagagg
    99901 actcgaacct ccacgctctt tagcacgaga ttttgagtct cgcgtgtcta ccatttcacc
    99961 atcaaggcat cttgaaagtg aatcgtattc catgaatatg atatctatct agtatgatat
   100021 atggaatata tgacaaaggt ggagtatttc tatcaatctc atataatata ggcccgagtc
   100081 agacatcaaa ttgcttcgat ttgaattatc cggagcatac catccttata tatatcaata
   100141 tcaaaaataa aatatcaata tcaaaaataa atattataat ttttaatttt atatatttta
   100201 aattttatat ttatatataa tataaaattc taatataaat agaactaata taaatagaac
   100261 taatataaat agaatatata atagaatata tatatataaa tattataaat ataaaaaaaa
   100321 attatattat atattatata aaataaatat tattataatt attgttaaaa attatattta
   100381 aattatttta tatattatat aaaaattata tattatataa aataatatta tataaaaaaa
   100441 tataaaaaaa atataaatat atatatatat atataaaaaa atataaatat atatatatat
   100501 atatatatat aatataaaat ctaaatctaa ctaaatataa atctaataaa taaatctaaa
   100561 tataaaaaaa tctaaactaa atactctaaa tactaaataa tataaatcta aaaaaaaaaa
   100621 gatgtacaat caaacttctt tctcgattca agagaagccc aaagaagtta atatggtacc
   100681 caaataacga tagatatgtc aaaggtcgga ttacgcccat tactaatcct aaatagaatg
   100741 tcacgacgta gggtaaacat agtatttatt tacatacgca tacgctcgaa tgaccccttc
   100801 tcataatgag aatgtacata accctattcc ggtctggtcc ggtatggaat gaacttataa
   100861 tctgatgatc gagttgattc catgattata agttcgccag cccattccca ttttgggcag
   100921 aacagatcta ctaattcgcg ggatcttgaa ctaaaaaaca gaccctagaa gctaaaagag
   100981 ggtatcctga gcaattgcaa gaattgggtt cattgatatt cctggtatag tagatgctat
   101041 cacacataca gtcatactca attcgatgga attgtttgat cttaaagggg attttctata
   101101 atttcgcacg tgaggggtta tttcttggtt tcgtccagtc attaataact tgattatttt
   101161 tagataatag tagatagaaa caacgctcgt aaggagtcct attgaaacca agaaataaag
   101221 gcctgcctgc catccacacc agaatagata gagttttccg aaaaaacctg ctagtggagg
   101281 aagacctcct agggataaga gacatagggc tgaagagaga gccaaaaaag gatctttcgt
   101341 gtataatcct gcataatctc gaatgttatc agttccggta cgtagaccaa ataatacaat
   101401 gcgagcaaaa gttcctagat tcatggagat atagaacagc atataagtta tcatgcttgc
   101461 atatccatca tttgagtctc caacaattat tccaataatt acatatccga tttgaccgat
   101521 ggacgaatat gcaagcatac gtttcatgct tgtttgagta atagcaatga gattccccaa
   101581 tatcatgcta agaatagcta ggatttccag aagaagatgc cattcatttg atgaaaaata
   101641 aaaaggaata tcgaaaattc gcgtggctga agctgaagca gctactttcg aagtaacaga
   101701 aagaaaagca acgactggag tgggagagtc agagtcgaaa agaggattcc tcacttcttt
   101761 ctctcattca aaaccgtgca tgagactttc atctcgcacg gctcctaagt gataaaagaa
   101821 agaaaaactc atcttctttc ttttttgttt gattaccttc ctcgcgtatg tataagaccg
   101881 aacccattcg atttctaaaa aggattatcc ttaacttttc gaggaatcct ccatcagtgg
   101941 ttgtgaatga ctgacttttt caatcttttc aaccttggtt gcgtaggagc aagtcagaaa
   102001 gattgagaaa tagaaccatc tgatttgatt cgttctcaat agccatgaga tgatcatctt
   102061 agggtgatcc ttttgtcgac ggatgctcct attacactcg tagtctctga aggatgagaa
   102121 ccaactatgt agcatctaca tggataattc aagtattgta tacgtcatta gtccgaccct
   102181 ttgtaggaac tacccgtaat aacgaacttg caaaatggat ctgtttatca taaagagatt
   102241 cgttgttcct gaccctgctt caccttaatt gttatttgaa caaaaagtta tgtcttgggg
   102301 atagcatttt ttttttctgc atgtctatgg agttttgaaa aatccaaaca tctgatatag
   102361 aggtaggaat ttgtcgaacg aaccgcactc cttcgtatac gtcaggagtc cattgatgaa
   102421 aaggggctgg ggaaagcttg aacccaattc ctacagtgat ggatataagc gcaattgaaa
   102481 ttcctgggga gttatacatt tgtgtattga taagaccatt cactatttct tgaagctcga
   102541 tctccccccc ggataaacca tatagccaag agaaaccatg aaccagaata gaagagctcg
   102601 ccccgcccat gagtaaatat ttcgtagtag cctcattaga ccgtacatct ctcttggtat
   102661 atcctgataa taggtaggaa cataaactga aacattctgg agctacaaag atagttattg
   102721 aatcgttagc accacataaa aacattcctc ctagagtagc tgttaatacg aataacagaa
   102781 actctgttat agccatttct gtacattcaa tgtactctac ggatagagga atacataaag
   102841 ttgaacatag taaaataaga aattgaaaga tttcgttgaa attgttcgtt tggaaatttc
   102901 ccgaaaagct aatcataggt tcttctctcc atcggaacaa tagggccgtt atgctcatta
   102961 ctaaacttgt tgaagagatg aaatagaacc aaggtctatc tttttgatca gaggttgaat
   103021 cgatcatcag aagaagaatt aggccaaaaa ttagaataca ttctgggaaa atgaaacttc
   103081 catggaagag aagcaaatga aacgctttca taaaaattct cgtagaatcg agaatgaaaa
   103141 cttcattctg tacatgccag atcatgaatt agtaactgca tccaatcgct gaaaaagtcc
   103201 caattgtttc tatttttttt ttgaaatggg atatttacgg aatccccatg aataggatca
   103261 aatcttattc catgatattt ccataatctt cctctttctt attcttaagc aagcccgctt
   103321 agttgatcta tgatttatct ttcatctttc ttttcctttt tgtttgtttc gagaaagata
   103381 tcaatcaatt ccaattcttt ctttttctat cgattctttt ctgatcgaga tgtatggatc
   103441 catggatcta tgtgtctata tagaccctgt tcgtggatta acgaaaatat gcaaaagttc
   103501 tatttgcctc tgccattcta taagtctctt cctttttgcg tatggcactg ccacgccctt
   103561 tgtaagcatc tactaattcg gaacttaatt tgaaagccat atttcgaccc agacgttttc
   103621 gggatgctcc taataaccaa cgaatggcaa gtgcttttcc ttgtgcaggc cctatttcaa
   103681 taggaacttg atgagtcaat ccgctttttc gtcttgcttt taatgctata tcgggagtta
   103741 ctctacgtat tgcttgacgt aaaacagata gtggatttgt ttttgtcttt tgttgaatct
   103801 ctttcacggc tcgatagaga atttgataag ccaatgcttt ttttccgtgt ttcagaatac
   103861 ggttaaccaa catattaact gatcgattac gaaaaattgg atcggatttt gcagtttttt
   103921 ttttcgcagt acctcgacgt gacatgagcg tgaaagaggt tcaagaatca tctttttata
   103981 agggctaaaa acgaatcact ttttttggct ttttgacccc atattgtagg gtggatctcg
   104041 aaagatatga aagatctccc tccaagccgt acatacgact ttcatcgaat acggctttcc
   104101 acagaattct atatgtatct atatctatga gatcgagtat ggaattctgt ttactcactt
   104161 taaattgagt atccgtttcc ctccttttcc tgctaggatt ggaaatcttg tattttacat
   104221 atccatacga tcgagtcctt gggttccgaa atcgtgtaat gtaaaaagaa gtgcttcgaa
   104281 tcattgctat ttgactcgga cctgttctga aaaagtcgag atatttcgaa ttgtttgttg
   104341 acacagacaa agtaaggcaa aacctttgaa atgatttcaa tattggacct tagacatata
   104401 atagttccga attgaatctc tttagaaaga agatcctttg tctcatggta gcctgctcca
   104461 gtccccttac gaaactttcg ttattgggtt agccatacac ttcacatgtt tctagcgatt
   104521 tacatggcat catcaaatga tacaagtctt ggataagaat ctacaacgca ctagaacgcc
   104581 cttgttgacg attcttgtct ccggcagcat ctaggattcc tcgaacaatg tgatatctca
   104641 caccgggtaa atccggaacc cttcctcctc ttactaatac tatagaatgt tggtgtgaat
   104701 tatggccaat accaggtata aaagcagtga tttcaaattt agaggataat cgtactctgg
   104761 caactttacg taagccagag tttggttttt tggggttgat agtggaaaag ttgacagata
   104821 agtcaccctt actgtcactc tacagaaccg tacatgagat tttcacctca tacggctcct
   104881 cgttcaattc tttcgaagta attggatcct tttcctcgtt cgagaatctc ctcccttctt
   104941 ccactccgtc ccgaagagta actaacacca attcagtcac gtttttatgt tccaattgaa
   105001 cactttccat ttttgattat gatcaaagga gaagattatt ctttttacca aacatatgcg
   105061 gatcaaatca cttataataa gaacaagaga tctttctcga tcaatccctt tgtccctcat
   105121 tcttcgagaa taagaaagat ccttttcgag tttgaatttg ttcatttgga atctgggttc
   105181 ttctacttat acttatttat ttacttatac ttattgattt tctattgatt ttcattttga
   105241 ttttgtttta ttctttattt ttatttcatt tcgatttttt gtctttccct ctcttttttt
   105301 tattcccttc tatcattcct taagtcccat agttttgatc ctgtagaatc tgacccattt
   105361 tctcatcgag cgaagggtac gaatcagatt tttttttcga tcaaaagtaa tatgtgaaat
   105421 cttcggtttt ttcctcttcc tctatcccct atcccatagg tacagcgttt gaatcaatag
   105481 agaacctttt cttctgttct gtatgaatcg atattattac attccaattc tttctcgata
   105541 ccttccaagg aaaatcaaaa attggatcca aaaaaaatta acgggttggt gtgagcttat
   105601 ccatgcggtt atgcactctt caaatcaaat aggaatccat tttctgaagg attctggctt
   105661 tcgtgctttg gtgagtcgtc cgagatcttt tcgatgacct atgttgtgtt gaagggatat
   105721 ctataagatc cgatccattg cgtaaggccc gcgcaacgga accggggaaa gtatacagaa
   105781 aagacagttc ttttctattc ttttctatta tattagtatt agttagttgc cccggctcgg
   105841 tgagttcttt cttccgtgat gaactgttgg tatcagtcct atattttttc tctgtggacc
   105901 gaggagaaag ggggctccgc gggaagaggg ttgtaccatg aagagaagca aggaggtcaa
   105961 cctgtttcaa atatacaaca tggattctag caatgcaatg tagttggacc ctcatgtcga
   106021 tccgaatgaa tcagtctttc cacggaagtc tattcttgcc tgctaggcaa gaggataaca
   106081 agttacaaat tctgtctcgg taagacatgt atttctatta ctatttaata aatgaagtag
   106141 ttaatggtgg ggttaccatt atcctttttg tagtgacgaa tcttgtatgt gttcctaaga
   106201 aaagttgtcc atttcatttt tgaggtttca aaaaaagggc gtggaaacac atagaactct
   106261 tgaatggaaa ttgaaaagag atgtagcctt cggaaatggt aagatctttg gcgcaagaag
   106321 aacggggtga tccatcttga cttggttctg cttcctatcc ttttttttta accgagtcgg
   106381 gttcttctcc taccagtatc gaatagaaca tgctgaacaa aatcctcttc atgtaaaacc
   106441 taggtcggaa aaatcgtacg gattttatga aaccatgtgc tatggctcga atctgtagtc
   106501 aatcctattt ccgataggag cagttgacaa ttgaatccaa tttttcccat tatttgctgt
   106561 aatagtgcga aaagaaggcc cggctacaag ttaagttgtt taggaatagt ggcgttgagt
   106621 ttctctaccc tttgacttag gattagtcag ttctatttct cgataggggc ctggacggga
   106681 tataactcag cggcagagtg tcaccttgac gtggtggaag tcatcagttc gagcctgatt
   106741 atcccaaaac ccaatgtgag tttttctatt ttgacttgct cccccgccgt gatcgaacga
   106801 gaatggataa gaggcttggg ggaatggatc cgatagggta gggatgacta tattgctggg
   106861 agcgaactcc aggctaatat gaagcgcatg gatacaagtt atgccttggc atgaaagaca
   106921 attccgaatc agctttgtct acgaacaagg aagctataag taatgcaact atgaatctca
   106981 tggagagttt aatcctagct caggatgaac gctggcggta tgcttaacac atgcaagtcg
   107041 gacgggaagt ggtgtttcca gtggcggacg ggtgagtaac gcgtaagaac ctgcccttgg
   107101 gaggggaaca acaactggaa acggttgcta ataccccgta ggctgaggag caaaaggagg
   107161 aatccgccca aggaggggct cgcgtctgat tagctagttg gtgaggtaat agcttaccaa
   107221 ggcgatgatc agtagctggt ctgagaggat gatcagccac actgggactg agacaaggcc
   107281 cagactccta cgggaggcag cagtgaggaa ttttccgcaa tgggcgaaag cctgacggag
   107341 caataccgcg tggaggtaga aggcccacgg gtcgtaaact tcttttctcg gagaagaagc
   107401 aatgacggta tctgaggaat aagcatcggc taactctgtg ccagcagccg cggtaaaaca
   107461 taggatgcaa gcgttatccg gaattattgg gcgtaaagcg tctgtaggtg gcttttcaag
   107521 tccgtcgtca aatcccaggg ctcaaccatg gacaggcgtt ggaaactatt aagctggagt
   107581 acggtagggg cagagggaat ttccggtgga acggtgaaat gtgctgagat cggaaggaac
   107641 accaatggcg aaagcactct gctgggccga cactgacact gagagacgaa agctagggga
   107701 gcgagtggga ttagtgaccc cgatagtcct agccgtaaac gatggatact aggcgctgtg
   107761 cgtatcgatc cgtgcagtgc tgtagctaac gcgttaagta tcccgcctgg gaagtacgtt
   107821 cgcaagaatg aaactcaaag gaattgacgg gggcccgcac aagcggtgga gcatgtggtt
   107881 taattcgatg ctaagcgaag aaccttacca gggcttgaca tgccgcgaat cctcttgaaa
   107941 gagaggggtg ccttcgggaa cgcggacaca ggtggtgcat ggctgtcgtc agttcgtgcc
   108001 gtcaggtgtt gggttaggtc ccgcaacgag cgcaaccctt gtgtttagtt gccaccatta
   108061 ggtttggaac cctgaacaga ctgctggtgt taagccggag gaaggagagg atgaggtcaa
   108121 gtcatcatgc cccttatgcc ctgggccact cacgtgctac aatgggtggg acaaagggtc
   108181 gcgaccccgc gagggtgagc taaccccata aacccgtcct cagttcggat tgtaggctgc
   108241 aactcgcctg catgaagcag gaatcgctag taatcgccgg tcagccatac ggcggtgaat
   108301 tcgttctcgg gccttgtaca caccgcccgt cacactagag gagctggcca tgtccaaaat
   108361 cctaacctta accgcaaggg ggggtatgcc gaaggcttgg ccagtgattg gagtgaagtc
   108421 gtaacaaggt agccgtactg gaaggtgcgg ctggatcacc tccttttcag ggagagctaa
   108481 tgcttgttgg gtattttggt ttgacactgc ttcacaccca aaaagaagcg agctacgtct
   108541 gagctaagct tggatataga agtcttcttt cgtttctcga cggtgaaata agaccaagct
   108601 catgagctta ttatcctagg tcggaacacg ttgataggat ccctttttta cgtccccatg
   108661 tccctcccgt gtggcgacat ggggatgggg acgtaaaaaa gaaagagagg gatggggttt
   108721 ctctcgcttt tgacatagca ggcctcccac tgggaggccc gcacgacggg ctattagctc
   108781 agtggtagag cgcgcccctg ataattgcgt cgttgtgcct gggctgtgag ggctctcagc
   108841 cacatggata gttcaatgtg ctcatcagcg cctgacccgg ggatgtggat catccaaggc
   108901 acattagcat ggcgtactcc tcctgttcga atcggagttt gaaaccaaaa acttatcctc
   108961 aggaggatag atggggcgat tcaggtgaga tccaacgtag atccaacttt ctattcactc
   109021 gtgggatccg ggcggtccgg gggggaccac cacggctcct ctcttctcga gaatccatac
   109081 atcccttatc agtgtatgga cagctatctc tcgagcacag gtttaggttc ggcctcaatg
   109141 ggaaaatgga gcacctaaca acgcatcttc acagaccaag aactacgaga tcaccccttt
   109201 cattctgggg tgacggagag atcataccat tcgagccttt tttttcatgc ttttcccgaa
   109261 ggtctggaga aagcagcaat caataggatt tccctaatcc ttccttcccg aagggaagaa
   109321 cgtgaaattc tttttccttt ccgtagggac caggagattg gatctagcca taacataaga
   109381 agaatgcttg gtataataaa taactcactt cttggtcttt gaccccctca gtcactacga
   109441 gcgcctcccg atcagtgcaa tgggatgtgt ctatttatct atctcttgac tcgaaatagg
   109501 agcaggtttg aaaaaggatc ttagagtgtc tagggttgga ccaggagggt ctcttaacgt
   109561 cttctttttt cttcccatcg gagttatttc acaaagactt gccatggtaa ggggaagggt
   109621 ggaacaagca aagcacactt gtagagcgca gtacagcgga tagctgtatg ctgcgttcgg
   109681 gaaggatgaa tcgctcctga aaaagaatct attgattctc ccccaattgg ttggatcgta
   109741 ggtgcgatga tttacttcac gggcgaggtc tctggttcaa gtccaggatg gcccagcggc
   109801 gccggggaaa agaatagaag aagcatctga ctccttcatg catgctccac ttggctcggg
   109861 gggatatagc tcagttggta gagctccgct cttgcaattg ggtcgttgcg attacgggtt
   109921 ggatgtctaa ttgtccaggc ggtaatgata gtatcttgta cctgaaccgg tggctcactt
   109981 tttctaagta atggggaaga ggaccgaaac atgccactga aagactctac tgagacaaag
   110041 atgggctgtc aagaacgtag aggaggtagg atgggcagtt ggtcagatct agtatggatc
   110101 gtacatggac gatagttgga gtcggcggct ctccgaggga tcccagatga gggaaccctc
   110161 gggaagagga tcaagttggc acttgcgaac agcttgatgc actatctccc ttcaaccctt
   110221 tgagcgaaat gtgacaaaag gaaggaaaat ccatggaccg accccatcgt ctccaccccg
   110281 taggaactac gagatcaccc caaggacgcc ttcggcatcc aggggtcacg gaccgaccat
   110341 agaccctgtt caataagtgg aacgcattag ctgtccgctc tccggttggg cagtaagggt
   110401 cggagaaggg caatcactcg ttcttaaaac cagcattctt aaaaccaaag agtcgggcgg
   110461 aaaaaggggg agagctctct gttcctggtt ctcctgtagc tggattctcc ggaaccacaa
   110521 gaatccttag aatgggattc cgactcagca ccttttgata ttttgagaag agttgctctt
   110581 tggagagcac agtacgatga aagttgtaag ctgtgttcgg gggggagtta ttgtctatcg
   110641 ttggcctcta tggtagaatc agtcggggag gcccgagagg cggtggttta ccctgtggcg
   110701 gatgtcagcg gttcgagtcc gcttatctcc agcctgtgaa cttagccgaa actatgatag
   110761 cacccaattt ttacgattcg gcagttcgat ctatgattta tcattcatgg acgttgataa
   110821 gatccttcca tttagcagca ccttaggatg gcacgttaac gttaatggcg aggttcaaac
   110881 gaggaagaaa ggcttacggc ggatacctag gcacccagag acgaggaagg gcgtagcaag
   110941 cgacgaaatg cttcggggag ttgaaaataa gcatagatcc ggagattccc gaataggtca
   111001 acctttcgaa ctgctgctga atccatgggt aggcaagaga caacctggcg aactgaaaca
   111061 tcttagtagc cagaggaaaa gaaagcaaaa gcgattcccg tagtagcggc gagcgaaatg
   111121 ggagcagcct aaaccgcgaa aacggggttg tgggagagca atacaagcgt cgtgctgcta
   111181 ggcgaagcgg ttgaatactg caccccagat ggcgaaagtc cagtagccga aagcatcact
   111241 agcttacgct ctgacccaag tagcatgggg cacgtggaat cccgtgtgaa tcagcaagga
   111301 ccaccttgca aggctaaata ctcctgggtg accgatagcg aagtagtacc gtgagggaaa
   111361 ggtgaaaaga acccccatcg gggagtgaaa tagaacatga aaccgtgagc tctcaagcag
   111421 tgggaggaga atgcgatctc tgaccgtgtg cctgttgaag aatgagccgg cgactcatag
   111481 gcagtggctt ggttaaggga atccaccgga gccgtagcga aagcgagtct tcatagggcg
   111541 agtgtcactg cttatggacc cgaacctggg tgatctatcc atgaccagga tgaagcttgg
   111601 atgaaactaa gtggaggtcc gaaccgactg atgttgaaga atcagcggat gagttgtggt
   111661 taggggtgaa atgccactcg aacccagagc tagctggttc tccccgaaat gcgttgaggc
   111721 gcagcggttg actggacatc taggggtaaa gcactgtttc ggtgcgggcc gcaatagcgg
   111781 taccaaattg aggcaaactc tgaatactag atatgactcc aagaatacta gatacgattt
   111841 caaaataacg gaggtcaagg tcggccagtg agacgatggg ggataagctt catcgtcgag
   111901 agggaaacag cccggatcac cagctaaggc ccctaaatga ccgctcagtg ataaaggagg
   111961 tgggggtgca gagacaccca ggaggtttgc ccagaagcag cgacccttaa aagagtgcgt
   112021 aatagcttac tgatcgagcg cctttgcgcc gaagatgaac ggggctaagc gatctgccga
   112081 agctgtggga tgtaaaaatg catcggtagg ggagcgttcc gccttagata gaagcacccg
   112141 tgcaagcggg tgtggacgaa gcggaagcga gaatgtcggc ttgagtaacg caaacattgg
   112201 tgagaatcca atgccccgaa aacctaaggg ttcctccgca aggttcgtcc acggagggtg
   112261 agtcagggcc taagatcagg ccgaaaggcg tagtcgatgg acaacaggtg aatattcctg
   112321 tactacccct tgttggtccc gagggacgga agaggctagg tgagccgaaa gatggttatc
   112381 ggttgaagga cccaacgtga actaaataag aaggggtaga gaaaatactt cgagccaacg
   112441 tccgagtacc aggcgctacg gcgcctgaag taactaactc atgtcatact cccaggaaaa
   112501 gctcgaacga ccttcaacaa aagggtacct gtacccgaaa ccgacacagg tgggtaggta
   112561 gagaatacct aggggcgcga gacaactctc tctaaggaac tcggcaaaat agctctgtaa
   112621 cttcgggaga aggggtgcct cctaaggaag ggggtcgcag tgaccaggcc cgggcgactg
   112681 tttaccaaaa acacaggtct ccgcaaagtc gtaagaccat gtacgggggc tgacgcctgc
   112741 ccagtgccgg cgggttaagg aagttggtga cctgatgaca ggggagccag cgaccgaagc
   112801 tccggtaaac ggcggccgta actataacgg tcctaaggta gcaaaattcc ttgtcgggta
   112861 agttccgacc cgcacgaaag gcgtaacgat ctgggcactg tctcggagag aggctcggtg
   112921 aaatagacat gtctgtgaag atgcggacta cctgcacctg gacagaaaga ccctacgaag
   112981 ctttactgtt cactgggatt gactttggga ttatcctgcg cagtttaggt ggggggcgaa
   113041 gaaggccccc ttacgggggg gcccgagcca gaattgagat accactctgg aagagccaga
   113101 attctaacct tgtgtcagga cctacgggcc aagggacagt ctcaggtaga cagtttatat
   113161 ggggcgtagg cctcccaaaa ggtaacggag gcgtgcaaag gtttcctcgg gtcggacgga
   113221 atcgttcctc gagtgcaaag gcagaaggga gcttgactgc aagacccacc cgtcgagcag
   113281 ggacgaaagt cggccttagt gatccgacgg tgccgagtgg aagggccgtc gctcaacgga
   113341 taaaagttac tctagggata acaggctgat cttccccaag agaccacatc gacgggaagg
   113401 tttggcacct cgatgtcggc tcttcgccac ctggggctgt aggacgttcc aagggttggg
   113461 ctgttcgccc attaaagcgg tacgtgagct gggttcagaa cgtcgtgaga cagtttggtc
   113521 cgtatccggt gtgggcgtta gagcattgag aggacttttc cctagtacga gaggactggg
   113581 aaggacgcac ctctggtgta ccagttatcg tgcccacggt aaacgctggg tagccaagtg
   113641 cggagcggat aactgctgaa agcatctaag tagtaagccc accccaagat gaatgctctc
   113701 ctattccgac ttccccagag cctccggcag catagccgag acagcgacgg gttctctgcc
   113761 cctgcgggga tggagtgaca gaagtattga gaatacaaga taaggtcacg gcgagacgag
   113821 ccgtttatca ttacgatagg tgtcaagtgg aagtgcagtg atgcatgcag ctgaggcata
   113881 ctaacagacc gagagatttg aaccttgttc ctacatgacc tgatcaattc gatcaggcac
   113941 tcgccatcta ttttcattgt tcaactgttt tataacatga aaaaacaaac aaaaaactct
   114001 gcccttccat ccgggcgggc agagtttttt gtgtcccttc cagtcaagaa ttggggcctc
   114061 acaatcacta gccaatatga atatgctttt ctctcatgtc ttttttcgtc gttcatggtt
   114121 cgatattctg gtgtcctagg cgtagaggaa ccacaccaat ccatcccgaa tttggtggtt
   114181 aaactctact gcggtgacga tactgtaggg gaagtcctgc ggaaaaatag ctcgacgcca
   114241 gaatgataaa ataacacctc ttattttata aaatatgaaa aatgcaaagg tcgtcttatt
   114301 caaaacccga catctcttct ctcccacttc acacctcgga acgcactgtt cttatagaga
   114361 gaaaagcgct ttcacacctt cttaacccga aatgaaagag gggaaaggtt cctttttgag
   114421 ggtactcccg ggaacagatc cggtggggac ggggtgggcc tgtagctcag aggattagag
   114481 cacgtggcta cgaaccgcgg tgtcgggggt tcgaatccct cctcgcccac aaccggccca
   114541 aaagggaagg acctttcctt tacctatggg ggtaggaaaa tcatgatcgg gatagcggac
   114601 gcaaagctat ggaacttggg tatgggtctt ttgtcgagcc ttgacttttt ctttatcgtg
   114661 aattgtaata taattacacg gcgcacgcct ggtccgaatc agcatattta tgttttaccc
   114721 cccgtaactc ttcctcagcc aggcttgtgc ggaatagcag aacaagtaca agtattagta
   114781 gcatagcaaa aatgcgttcc tcattattgt ttgctcgcgg taattgtggc cgatcgggag
   114841 aatggatgac tgcatctttg atgcactgct agtacatcat ctgagaatga ttaattcgct
   114901 aattgtaaat agcccggggg ctttttataa gggattatcc cggatctacg ccaggtattg
   114961 acggtgattc tcaaatatcg cagaacagaa tgtgatacga tgagatagaa tgcaatagaa
   115021 acaaagaaag ggaacgggtt acctactcct gtcaaaacga gccctttcat tttttaataa
   115081 aaatttaatc aaatctcccc aagtaggatt cgaacctacg gccagtcagt taacagccaa
   115141 ccgctctacc actgagctac tgaggaacaa cgggtgattc gatctcataa agttcaacta
   115201 ccgttctcaa cccacgaaca atatgagtac gaagcttcct tcgtaactcc cggaacttct
   115261 tcgtagtggc tccgttccat ccccatttca tagggaacct caaagtggct ctatttcatt
   115321 agacattata ttataaaata tcattataaa cattataaaa taataagaaa attattttct
   115381 ttataattcc aattccattc atttaatatc tctttggttg gaatcattga cataagagat
   115441 gtatggtctt tttctttcta tatatttaga gtctactgta ttccagttaa aaaatgatga
   115501 tataatatca tataataatc aataaattgc aatacaaata caaatacaaa taaataggag
   115561 gaagttttca atgattttaa aatttgttct attaggtgat gcattatcca agataacgaa
   115621 ttccgctgtt atagttggac tctattatgg atttttgacc gtgttctcca cagggccctt
   115681 ttgtttattc tttcttcgaa ctttggttct ggaacaagga gaagacgagc agacagcaac
   115741 aggagtcggt ttgattatgg gacagttttt catgcttgta tcaatctatt atacgcccct
   115801 gcatttaata ttggatagac ctcatacaat aactgcccta gttataccat atcttttttt
   115861 gaatttcttc tggaacaata acagggattt tgtagattat gtatctacta ctagaaatcc
   115921 atcaatacgt aagctcaaca ttcaatgtat aatactgaat aatatagttt ttcaactact
   115981 caaccatttt gttttaccaa gttcaacact agccagatta ctcaacattt atatgtttcg
   116041 atgcaacgac aagatcttat ttataacagg tgcttttttt agtttgttca ttatccaaat
   116101 actttttatt aagtggcttc aattagtcgt attctggata tggcaaagta attacattaa
   116161 acctaatagg tacattattt tagaatttaa agataatctg gttcgattct ttaatattct
   116221 cttatttatc acttgtctat tctatttcgg cagaaagccc tttgcaactg tacctcttct
   116281 tatttggaaa aggttcacta acacctccaa ggaggtggaa aatgaagaag aacccgacgt
   116341 acaaataact cgagaagact tgggttacga ttaccgagaa gaagaatatc cgcacaaaat
   116401 aaatgaaacg ctagtgaatg gaaaagaaaa aacaaaggat gaattccact ttaactttaa
   116461 ccttaacacg gactcttatc aagaacaaga attttggaag ttagatttag aaagtaaaga
   116521 aaaacaatat cacaatcttt attggtttga aaaaccgctt atcactcttc ttttcgacta
   116581 tagacgatgg gttcgtccat ttcgatataa acgaaatgct caatttgaaa atcctgtacg
   116641 agatgaaatg tcacaatatt ttttttatac atgtccaagt gatggaaaac aaaaaatatc
   116701 ttttacatat ccgccaagtt tatcaacttt ttcagaaatg atagaacaaa agatatcttt
   116761 gtacacaacc gaagaactat cccacgagga taattcttgg gtttatacta atgaacaaaa
   116821 aaagcacacc ttgagtaatg aattaataaa tcgaataaaa actctagaaa aaaaaaaaag
   116881 ataccatgtt tcagatgtgc tcgagaaaag aatcagatta tgcgatgata aggatgaaat
   116941 ggaatgctta cctaaaccgt acgatccttt attaaacgga ccatatcgca gaaaaataaa
   117001 aaccacagaa ttaaattcag gtccaatcga ggatgattta ataacttcta cagatgcctg
   117061 gataaataaa atttacagtc tacttcctaa tgattccgaa gaatttgaat atcaaaatta
   117121 tcaagagaca aatgttggtc atttcttaac ctcaaacgat gaagtcccaa atgatcaaaa
   117181 ttattttcct gagatagaag aaatcagaaa agaagttcct cgacgggtat acaaatacca
   117241 attcgtcgac gaattagcaa gaaccgaaga agagagagac caacaagaat caaagaagga
   117301 tcatggaatt cgtataagaa aatcccaatc gattgtcgct tatactaagc agggacaact
   117361 aacttccagt gtttatagag aaccagaacc tcctactagg tccgattctt ctagttttat
   117421 ttcttatgat agtgatgatg atgatggtgg cccgaaacag cgtaatgtga gacgttaccc
   117481 acggagacca gattttcgtc ggtatctaat caaaggatcc atgcgtgctc taagacgtaa
   117541 aattcttcct tcttggggat ggggaagagt acatgcgaag tcgccatttt ttttggatgt
   117601 gataacaggc agacatttag ccattctaat agaaatctac gaaacaatac tggtcccttt
   117661 taaaatttta gatcgcgttt ttaggtttag tgatttgttg tatcgcgcga agaggtattg
   117721 gttgtatcgc gcggatagtg attggttgta tagtgattgg gcggatgttg atcgggcgga
   117781 tagtggttgg gtggatagag aaagagaacc ggaatttgta atttccgatt ttgaggagga
   117841 agaagagaat aaaaacaacg aaaaagcaga tacagagaaa gaaagtctaa atcaaataat
   117901 ggaaaaatta gaggtagaac gacgtgaaca actatcagac agttgggata tctatggtca
   117961 aacaacaagg agtttgctgt tactaaccca atcgcttctt agaaaataca ttctattgcc
   118021 ttcattgata atagctaaaa atgtcgcccg tatgttatta ttccaattac ccgagtggcg
   118081 ccaggatttt gcagattggc gtgaagaaag gcatattaga tgcacttatg agggtagtcc
   118141 tttatcagaa acagagtttc caaatgattg gttaaataat ggttttcaga taaaaatttt
   118201 gtatcctttc cgtctgagac cttggcgaaa atctaaagta ccatcccgtc ttagagatac
   118261 aacgaaaaaa aaaaggacaa gagcgaaaaa aaaaatgaca agagatctat cttgtttttt
   118321 aacagtctgg ggaaaacaag cggaagtccc cttcggtcct actctagaag taccttcttt
   118381 ttttaaacct attcggaaag agctaaaaaa aaaaattata aaagtggcaa aaagattggc
   118441 tcgagttcta agaatttcta aaaaaacgaa aaaaaaggtt tcaaagattg aaagacgggt
   118501 tgacaaaaaa atgatagtta tggaacgaag aatgaaagaa aaagggaaag tcaaagattc
   118561 tacaatcagt aataagatta ccgacgaatt accccaagcc aagaaacggt taaaccgttt
   118621 ctttttaaaa aaaaaaagaa aaattcttgc tcgtagcacg gccataatca ggaatcaaat
   118681 agaacaaatc gcagaagaca agaaaaaaat cattctaact ccagatataa atattagccc
   118741 taacgagaca aattgtgctg ataaaaattc agaattgcaa aaaaatattt ggcaaatatt
   118801 caaaagaaag agtacccgat taagacgtaa attatactac tttctcaaat atttcattga
   118861 aagaatatac aacgatatcc ttcatcgtac cattaagact cttaggacca atgcactact
   118921 tttccttgaa tcaacaaaaa aaacgatcaa aaaattcaca agtcaaaaag ggattgacca
   118981 aacaatggaa gagtctaata ttaataatga gaattcaaag attgattgtg atttatcctc
   119041 ttcctctttg tcacaagcat atgtacttta tgcattatca caagttaata acaaatatca
   119101 cttgaaatct gtacttcaat ataacgggac ccatcttttt cttaaagata gaatcaagga
   119161 ttattgtggg acacgaggac tatttgattt caaaaaaaag cataagaaag tttataagtc
   119221 tggaatgaat aaatggaaaa attggttaaa gaatcatcat caatacaatt tatctcaaac
   119281 tcaatggtct cgattagtac cacaaaaatg gagaaataga gtcagttgta caactcaaaa
   119341 aaaagactca ataatattgg attcatattc atataaaaat aaaaaagaaa aattaattcc
   119401 ttacagggca agacaaaaaa caaaattaaa aaaaaactac aaatatgatc ttctagcaca
   119461 taaatatatg aattatgagg gtggagggga cttctatatt tatgcatcac cattacaagt
   119521 aaacagaggc cgaaaatttc catatatttt caatacacaa aaaacacata aacccgaagt
   119581 attttatgta ctagtagata tagatcttag tgattatcta gaaggatcta gtccatatgg
   119641 aaaaaaaaat atggatagaa aatattttga ttttagaatg cccgagtttt gttttgacga
   119701 acttcgcgat acttatacta aaaaaaattt cttgatctat actgatttct ggattaagat
   119761 gcatattggt atcgatatta atcaatatta tgaaattaat caatattatc aactaattta
   119821 taatagaaac ctttatcctc tcgcaactca aaataaaaaa agaaaaaaac aactttatga
   119881 ttggatagga atgcgtccag aaaggcttcc cctaccaaat ctggaatctt ggttcttccc
   119941 agaatttgta caaccttatc atgcatatag gattaaacca tggtttaatc caaccgaata
   120001 tcttgttctt agctttcgtg gaaataaaaa aaaaaaaata agttatagtt atagagaatt
   120061 taaacataaa aagagaaaac tattagagag tcagaaggaa aaagaagtag agagtcagaa
   120121 ggaaaaaaaa gtagagagtc agaaggaaaa agaagtagag agtcagaaga aaaaaaaagt
   120181 agagagtcag aaggaaaaag aagtagagag tcagaaggaa aaaaaagtag agagtcagaa
   120241 ggaaaaagaa gtagagagtc agaagaaaaa aaaagtagag agtcagaagg aaaaaaaagc
   120301 attacaagat tccttactga atcgtttttt tatttttcaa ttaagatggg aacgtgattt
   120361 gaatgagaaa attttagagg atttcaagat atattctcta ctacttagac tgcacaatcc
   120421 attgagaatt gctatatcct caattaaaag gggacagctt gatttagaac ttttgtgttt
   120481 taaaaaaggt actgcaaatg ctacagaatt gattaaaagg ggaatccttt ttcttgaacc
   120541 gactcgtctc tttaaacaaa gggatgcaga ttttcttata tatcaaatca taggtatttc
   120601 attgatcaat aacaataaac aaacaactta tggaagatat atatatgttc ctgtcatagg
   120661 tatttcattg atcaataaga ataaacaaac tgatagaaga tatatatatg ttcctgaaaa
   120721 gattctatct actagacgtc gtcgagagtt gagaattcta acttgtttca attccaggaa
   120781 ggggaatgtt gtagacgtag ataggaatct ggtatttttc aatggaaaca ccataaggaa
   120841 ctgtggacag tttttgaaaa aggacaagca ttttaataca aataaaaaca aattaattaa
   120901 attcaaattg tttctttggc ccaattatcg attagaagat ttagcttgta tgaatcggta
   120961 ttggtttgat accaataatg gtagtcattt tagtatgtta agaatacaga cgcatctact
   121021 aaaccattca gaattgtatg ctgaattact tgatagtgaa ttaaaagata atatatttaa
   121081 tatataatta atttaattta aacagtatac ttaatatttt atttatatta ttttatttat
   121141 atttatttat aaataaaata atataaataa ataataagta aaaaataaac atgtataaat
   121201 taaattaaat aaatatgaat ataaataaat aaataaataa atataaataa aataatatgt
   121261 aaataatata aaatatgata ataatatatt aactaaatta agttatataa tatttaaata
   121321 ttaataaatt atattactaa tatatatata ctaatataaa tatactaaca taatttaatt
   121381 ataattatat aataatatac taatataaca atatacaata aactataaca atatttaatg
   121441 atatatatgt ataattatgt ataatatgat aacttatata tatatatata tatattataa
   121501 ttatgtgtag tgtgtagtgc gtgagtgaga cattcgatat acgaaggccg aaagatatac
   121561 acatatgttg tgttacatta tgatacataa tactgaattt aatggcctat caactgaatc
   121621 tagaaatgaa ttgacgaaat ctttttaggt acaatacaaa gaaatcattc cctttggtga
   121681 gtgcaggaat atattatacc tttctatcca aatcaaaaaa attgaaattt gatttggtcg
   121741 tatatataag agtaagagaa aaccattttt gtgtttacca gaaaatgacc aacattatta
   121801 tttctgatca gtaaaataaa aaaaaatgga aaattctttg attttatggt caaaaactta
   121861 tttatctcaa tcatttcaca agaaaaagaa gaaaaagaag aaaacaaggg atctgtcgaa
   121921 tttcaagtat tcagtttcac caataagata cggagactta cttcacattt ggaatcgcat
   121981 aaaaaagatt ttttatctca gaggggttta caaataattc tgggaaaacg tcaacggctg
   122041 ctggcgtatt tgtcaaagaa aaatagagta cgttataaga aattaattag tcagttggat
   122101 attcgagagc cagaaactcg ttaattcaaa gattcgtttg aattattttt tttttttaga
   122161 tttttatatt ttgtttaatt ttgaccgaac ctcgttttga aaaattcata gaataatgaa
   122221 ttggggaaaa aagatatgac tgtaccggct acaagaaaag atcttatgat agtcaatatg
   122281 ggtcctcacc acccatcaat gcacggtgtt cttcgactga tcgttactct cgatggtgaa
   122341 gatgttattg actgtgaacc catactaggt tatttacaca gaggaatgga aaaaattgcg
   122401 gaaaaccgaa caattgtaca atatttgcct tatgtaacgc gttgggatta tctagctact
   122461 atgttcacag aagcaataac agtaaatgca ccagaacaat tgggaaatat tcaagtacct
   122521 caaagagcca gctatatcag agtaattatg ctagagctga gtcgtatagc ttctcatttg
   122581 ttatggcttg gaccttttat ggcagatatt ggcgcacaga ctcccttttt ttatattttc
   122641 agagagaggg aattgattta tgatctattt gaagctgcca caggtatgcg aatgatgcat
   122701 aattatttcc gtatcggagg agtagctgct gatttacctc atggctggat agataaatgt
   122761 ttgtattttt gcgattattt tttaacagga attgacgaat atcaaaaact tattacgcta
   122821 aatcccattt ttttagaacg agttgaagga gtgggcatta ttgggggaga ggaagcaata
   122881 aattggggct tatcgggacc aatgttacga gcttccggaa tccaatggga tcttcgtaaa
   122941 gttgatcaat atgagtgtta caatgaattc gattgggaag tccaatggca aaaagaagga
   123001 gactcattag ctcgttattt agtacgaatc ggcgaaatgg cagaatccat aaaaattatt
   123061 caacaggctc tagaaggaat tccgggggga ccctatgaaa atttagaagt ccgacgagca
   123121 aaagattccg aatggaatga ttttgaatat ggattcatta gtaaaaaacc ttcacccaat
   123181 tttgaattgt caaaacaaga actttacgtc agagtagaag ccccaaaagg ggaattaggc
   123241 atttttctga taggagatca gagtgttttc ccctggagat ggaaaattcg tccgccaggt
   123301 ttcatcaatt tgcaaatttt gcctcagcta gttaaaagaa tgaaattggc tgatatcatg
   123361 acgatactag gtagtataga tattattatg ggagaagttg atcgttgaaa tgataattga
   123421 tataacagaa gtacaaacta tcaattcttt ttctggatcg gaattcttaa aagaggttta
   123481 tgaacttata tggctctttg tccctatttt tatcctgata tttggaatca taataggtgt
   123541 attagtaatt gtgtggttag aaagagaaat atccgcaggg atacagcaac gtattggacc
   123601 agaatatgcc ggtccgttag gaattcttca agctttagcg gatggtacca agctactttt
   123661 taaagaggat ctcctaccgt ctagagggga tagtcgtttg ttcagtgccg ggccaacaat
   123721 agcggtcata tctattttac taagttattt agtaattcct tttgggtatc accttgttct
   123781 agccgatctc agtataggtg tttttttatg gatcgccatt tcaagtattg ctcctattgg
   123841 acttcttatg tcaggatatg ggtcgaataa taaatattct ttttcaggtg gtctacgagc
   123901 tgctgctcaa tccattagtt atgaaatacc attaactcca tgtgtgttat caatatctct
   123961 acgtgtgatt cgttagaaca tgaacttttc tttattttta ggaaagggat taaatgtatt
   124021 gaatagatat agttttttta ttcatcattc agatttaggt caatgggtta aactagatag
   124081 tcatatgagt gaaacaaaac agcttataaa ttcgcagtaa gaaaattcat tctcattccc
   124141 tatgtacaag agtaaagtgg aagtaaacat aagcagtgta aactgtttac cccaaggttg
   124201 aaattgcttg attagtcttc atgtcttgaa gcgggtacaa aggatcaact gtatggagtt
   124261 tcaactatag tcttgtacgt attaccatac gggagatcaa tcaaaaatgg gtggacaagt
   124321 aggaacacca agatacgcaa aagattagta atagagataa tgtaaagtct caaaagaggc
   124381 atttacgcat aaaatgaatc aaaataaggg ctttaagttg gtagaaatga taaagcagta
   124441 cttccttata ggattccgat ctagagtatg ctcctattca ctgattaaag aaatgactat
   124501 caagaacgaa ttaatcctct tttttcagaa taccccctct cttctgagaa acaagaacag
   124561 gaacaaaaga aacagaattc aatatatgga atgggaaaat aactgaataa taaaaaatat
   124621 ctttagttat tctttcttta ctgtatccag caattcttac atacaaaaat tcatgaatta
   124681 gtggctaatt ctttcttttt cgtaatccag taaaaaaaga tgggccgaac tatcttgtct
   124741 atttacaaaa atgagtattt tattgaagta ataaattatt actgaacaaa gaaaatttct
   124801 ttttttaaga gaatgagatc aattcggaag cgcttttttc tagcaaacag aattacctcg
   124861 gtctaatttt ggactctcta atctatcttt attctatttt ttccccaata gataattaat
   124921 gttaatacta aactagtcct tatatttatt tgtggccgta gaggagccgt atgaaactga
   124981 ggtttcatgt acggttctgg aatagcgacg gaaacagtga tgttatcgcc gactataatt
   125041 atctaacagt tcaagtacag ttgatatagt tgaggcacag tcaaaatatg gtttttgggg
   125101 gtggaatctg tggcgtcagc ctataggatt tatagttttt ttaatttcgt ctctagcaga
   125161 atgtgagaga ttaccttttg atttaccaga agcagaggag gaattagtag caggttatca
   125221 aaccgaatat tcaggtatca aatacggttt gttttacgtc gcttcttatc taaatttatt
   125281 agtttcttca ttatttgtaa cagttcttta cttaggtggg tggaatttct ctcttccgta
   125341 catatttctt cctgaacttt tcggaataaa taaaataggg ggtatctttg ggatgacaat
   125401 tggtatcttt attacattag ctaaagccta tttgttcctg tttattccta tcgcaacaag
   125461 atggactttg cctaggatga gaatggacca actattaaat cttggatgga aatttctttt
   125521 acctatctct ctaggtaatc tattattgac aacttcttct caacttgttt cactataaat
   125581 ataaataaca gaatacaata acgctattct agattcataa tctctctcaa acaagagaaa
   125641 gaaatatcaa tttctttata taatggatat atacgatatg tttcctatgg tgactggatt
   125701 catgaattat ggtcaacaag cagtacgagc tgcaaggtat attggtcaag gttttatgat
   125761 taccttatcc catgcaaatc gtttacctgt aactattcaa tatccttatg aaaaatcaat
   125821 cacatcagag cgtttccggg gtcgaatcca tttcgaattc gataaatgta ttgcttgtga
   125881 agtatgtgtt cgtgtatgtc ctatagatct acccgttgta gattggagat tggaaacaga
   125941 tattaaaaag aaacaattac ttaattatag tattgatttc ggggtctgta tattttgtgg
   126001 taactgtgtc gagtattgtc caacaaactg tttatcaatg actgaagagt atgaactttc
   126061 tgcttatgat cgtcacgaat tgaattataa tcaaattgca ttgggtcggt taccaatatc
   126121 aataatagga gattacacaa ttcaaacaat tatgaattca actcaaatca acaaaacaga
   126181 caaggataaa cctcttcatt caaagacgat taccaattag tattagtaag atcctttttt
   126241 tgatatattt gattatattt gatatatatt tgttgatttg atatatatat attatttgta
   126301 tatattatat attttatata tattatgttt tatatattat atttgattga gatattgaaa
   126361 ttttaagata ttgagatata ataacataat taataaataa tataaataaa gaaaaacata
   126421 acaaaaaaca taacataaca taatataata cataatataa taagtaatat aatatatagg
   126481 taacataata ttatatatat tttatatata tattattgta tattataata tatatattat
   126541 aatatatata ttatatatat attatactgt tatactatac tgtatgttat atatatgtat
   126601 tatttataat atgtttatat tataatatgt ttatattata atatgtatta aatattaata
   126661 ataaataata taaaaataat taataataaa taatataaaa aattatatta ataataaata
   126721 tagttagtta ataatataat aaataatagt attatattaa aaaaaaaata taataaaaaa
   126781 atataataag ataaatatat ctacattaat ccaatacaat acataaactc acactacatt
   126841 aaattaagat ccaactcaat tagatatgta gcatatacaa gaaaaaaaaa tagggtaact
   126901 ttttctactg gattattcaa aaaggtcata aaaaatttta acttatctat attttataca
   126961 ttatatataa tggatttaac tggaccaata catgatattc ttgtagtatt tctgggatta
   127021 gctcttatat tagggggctt aggagtagtt ttacttacca atccgattta ttctgccttt
   127081 tctttgggat tggttcttgt ttgtatatcc ttattctata ttctattgaa ctcctatttt
   127141 gtagctgctg cacagctcct tatttatgtg ggagctataa atgtcttaat catatttgct
   127201 gtgatgttca tgaagggttc agaatattcc aatgatttct atctttggac cgtgggagat
   127261 ggggtcactt cgctagtttg tacaagtatt cttttttcac taattactat tatcccagat
   127321 acatcatggt acgggattat ttggactaca aaatcaaacc acattataga gcaggacctt
   127381 ataagtaatg ttcaacaaat tgggattcat ttatcaacag atttttttct tccatttgaa
   127441 ctaatttcta taattctttt agttgccttg ataggtgcaa ttactatggc tcgtcaataa
   127501 taaaataata taataattag tattatataa taaatactta aatactaaat acttagctta
   127561 gtattaataa aatacttaag attaacactc caaaaaaaaa gaggcctttt tgtcatgtgt
   127621 tattgttacc cttcaaatca aatatatttt gatatttata gttcatatat gaatgatatt
   127681 aatctaagag acctgtatat aaaaagtatt ccaaggcatt tcattctacc ttttcttcta
   127741 tctcttctat cgtgaatgct ttcttttgtc ctagattttg tcctggaatt atgactctct
   127801 gaaattttta ttttagaaaa aacttaaagc agttgaattg tttgttgaaa tcaattgaga
   127861 ttgataagga gttagtcaat gatgtttgag catgtacttt ttttgagtgc atatttgttt
   127921 tctatcggta tttatggatt gatcacaagt cgaagcatgg ttagagcact tatgtgtctt
   127981 gagcttatac taaattcggt taatattaat cttgtcacat tttctgactt gtttgataat
   128041 cgacaattaa agggagacat tttctcgatc tttgttatag ctattgcagc ggctgaagca
   128101 gctattggtc tagctattgt ttcgtcgatc tatcgtaaca gaaaatcaac gcgtatcaat
   128161 caatcaaatt tgttgaataa atagtcctat cctaatgata tgactaaatt gtaatcaata
   128221 attatataca tataatttaa tactcataaa tagaatataa aataaattaa aatacatatt
   128281 atattacata ttatatacta attacattac atattatata ttaattacat atgccaagat
   128341 aataaataaa atacaaacaa accatatata tataatatat ataatataat taatatataa
   128401 aaaaaaataa ataattaaaa aaaaaaattt tatttttctt atcttatctt agttttttca
   128461 tgcctatttt tttttaagat caaatattca aattcaaaag aaaagaatta aaatataaaa
   128521 ttaattaaat caaaatgaaa aaattaataa aaaaattaac acaaaagata aatacaaaaa
   128581 gagataaaac gagattcgtc caccccctac taaatattta attccttcac tcgcaaagaa
   128641 actgacaacc ccaacactgt ttgtaattcc atcaattatg catctatcaa aaaaatgagt
   128701 tagtttagcc aatcctctta tactccgggt tacgaccctt gcgtagaaga aatctatata
   128761 accactatta tacgaccagt tgtatacaat atttactatt tggtccaaaa aaactctttt
   128821 aggacttatt ttaacaaatg aattgattaa gtccaaattt ttgaaagatg aataagcaga
   128881 tccataaaaa attgatgcta caaatattcc gaaaaaagct atacttactg aaaaaaatgc
   128941 atttgtcaaa aattcatacc agtctacgga ataatccgaa tttgtatgta aaagattttt
   129001 cgatggagcc aaccattttg ataatagatc aaaatccatt tcctcttgac caaaagcaat
   129061 tcctatggat ccaataaaca aagtaaatac tactaatata agcaaaggaa ataacatagt
   129121 attgtccgat tcgtggggat acgtagaagt atattttttc aaagaacggg tagtaaaata
   129181 tcgcatccga tttattacat tcccatcaaa ttgatatgta tttttaggaa aaaaatacac
   129241 gctttcatta ttattcattg tcgtcgagaa aagtaaattc atgttgattg ccttaggtac
   129301 ttcttttccc cataaagata ttgaataaaa taagctactt tgatctccac tataattttg
   129361 aaaatgaaca tgtaaatacc cttcaaaggt aagtaaatac acccgaaaca tataaaatgc
   129421 agttagtcct gttgtaaaac aagctattac tgcgaaaatt ggtgaataca accaactttc
   129481 attaagaatt tcatctttgg accaaaaaca agcaagagga ggaataccac aaagagaaag
   129541 tgtacctaat aaaaacgtag ttcttgtaat tggaacatat cttgttaaac cgcccataag
   129601 aaccatattc tgacttttat cgggtgaata tccaacaagg ggttccattg aatgaataat
   129661 ggatccggat cccaaaaaca ataatgcttt agaataggca tgggtgatca aatgaaatag
   129721 agcagctcgg taagaaccta gccctagggc taacataata taacccaatt gagacattgt
   129781 agaataggct aaacttcttt taatatctct ttgagcaaga gccaaggtcg ctcctaataa
   129841 tagtgttgtt atacctatca aagaaatgag attcattatg taaggtatgc ctatgaaaag
   129901 aggaagaaga cgagccacaa gaaaaattcc cgccgctacc atagtagcag catgtataag
   129961 agccgaaatg ggagtaggtc cctccatggc atcaggtaac catatgtgaa gggggaattg
   130021 tgcggattta gcaactgcac cgaggaataa tagggaagca cacaaagtag caaataagga
   130081 attaacctca ttattatgaa tcaacttatt aaatgtttcg aacaaatccc ggaattcaaa
   130141 acttcctgtt atccaataaa aacctaagat tcctaataac aaaccaaaat cccctacacg
   130201 gttggttaca aaagcttttt ggcaagcact tgctgcaatt ggtcgtgtga accaaaaacc
   130261 tattaataaa tacgaacaca ttcctaccaa ttcccaaaaa atataaattt gtaccaaatt
   130321 ggaactagta actaatccca acattgaagc attggaaaaa ctcatataag caaaaaatct
   130381 caaatatcct tgatcatgag acatataatt gtcactataa ataagaacca taattccaac
   130441 agtagtgatt aatattaaca ttatagaagt aagcggatca ataaaatatc cgaactctaa
   130501 ggaaaaatca ttattgatgg tccaagacca tagatattga taaatgaaac ttccatttat
   130561 ttgttgaata gacagattgg ccgaaaaaat catagctatg cttagcaata aaatactagg
   130621 aaaagcccac atacgacgaa tcttttttgt tgctgttgga acaagtagaa gtccaaatac
   130681 tattgacata gtaacaggga gtgtaagtaa aggtattatc catgcatatt gatatgtatg
   130741 ttccataaga aagcaaaatt taaaattttt tcttattaat ttaattataa ttgtttccga
   130801 ttcaccaact cttatctatt tctatttcgg aaagaacaag aataaaagaa atcagcaata
   130861 aaattatgaa aaattcaagg attttaatcc ttaatttatc tgatttttcc catatattat
   130921 taaataattc aaaaagatcc aattcgtttg atcaaacgat atgaccaaat aactaggtca
   130981 aaattattac ctggttattt actaaagata aatttttatt aaattaaaat taagatccaa
   131041 aagaaaatat aaaattttta tttttaatta ttctaccgtt ttgatgattt ataaccatat
   131101 aatatagtaa aaaaaagtta caccaacaaa aaataaagta cttggttcaa atatggatcc
   131161 agtatctgct aataacagaa ttcaataata agaaacttta ttatctatta taattaaaat
   131221 atttaaaata attatctaat tcaccatgga actgattgat tgaattcaaa ttcaatagtc
   131281 aaacttatgc ttatcgtaaa tagaatccta caatatttct tatttagcat agaactaaaa
   131341 taagatatta ctagatatta ctaaaattac ctttatccag taatgtcttg tttaagaaac
   131401 taattatagt agttttattt aaattaaaat tatgaatagg cactctgaaa ttgatcaatt
   131461 aaattaatag aaaatcaaat ttaaataatt tgaaattgta tatgtatagg aaaaagtatt
   131521 aatgtttttt atttattaaa tgtgttataa aaatatcaga ctaaaatcaa atatgagttg
   131581 gaaacttttt tgttctttct gaatggcaat caatttcttt ttattagtgg taatagatac
   131641 cgtaaacaca gattcaaatg gggctataaa ataaggataa caaaacaatc aatactagtt
   131701 tttttttgat ttgaagattg tatttgtatg taatagagat acgaaaaaga aaaagcataa
   131761 aataaactag aataggaaaa gattattatc aaagcttttc tagtacaaag aaaggctata
   131821 tgggatttgc ataaaataaa taaatacaat atattttttt gtttgttagg taagaaacta
   131881 ttttttatgt tatgaaaaat tgttatctat gtaataagtt aagtatagat aataaacaat
   131941 gaaaaagggt tgatcctttt tgaacaatac atgtctttca catccaatga taaaaatgac
   132001 taactctttt ttttaaaaat ggcagttcca aaaaaacgta cttctatgtc aaaaaaacgt
   132061 attcgtaaaa gtatttggaa gaaaaaagga tatttggctg cgctaaaggc tctttcttta
   132121 gctaaatcag tatccacagg acattcaaaa agtttttttt gcgacaaaca agtaataaaa
   132181 taataaggcc ttggactaat ctgaattgac atagttcaaa taattaaaaa ttcaaacttt
   132241 tatttatttt ataagacaaa tgagtcgcat taaattaatt tgtgttttgt tttaaattct
   132301 tcaattcaat atgagctaga actaactgtt gtggtatgta gaagaggatt ttttctgtca
   132361 tactgttttt aactattatt atctaatttt tctatttttt cttttaattt aaattaaaag
   132421 aaaaaataga tacgaagttt catttttttt ttttcattat actataattt cgtgaaatga
   132481 taattttgat ttaccgcaac taactttttg tgaaaagtaa attacaatat agattgcaac
   132541 tcttttttgt tatatgttta gtcaattgat ttgtttgata aatcttccca taaatattat
   132601 acgaaacaaa gaatactatt agtaatacaa tttcatgata ccgaattacg taaacgtaat
   132661 atgtaatatg taaacatttt aaatatttta atttaaacaa tattacgtta aatccttgac
   132721 tttaatatca acgattcaat atgaatgagc tattattatt tcaagcaagc cgccatggtg
   132781 aaaacggtag acacgctgct cttaggaagc agtgtttaaa acatctcggt tcgaatccga
   132841 gtggcggcat cctctaaaaa aaaattaacg atcctataat ttatttaatt taattcctga
   132901 ttttaattct gtgtgtaatt ggactccttc tatgctattt gtaactttag aacatatctt
   132961 aaatcatatc tctttttcga tcatttcgat tgtaattacg attcatttga tgaccttttt
   133021 agtccacgaa atcgtagcat tatgtgattc gtcggaaaag gggatgatag ctactttttt
   133081 gtcgataaca ggattattag ttattcattg gatttattcg gggcatttcc cattaagtaa
   133141 tttatacgaa tcattaatgt tcctttcgtg gagtttcgct ataattcata tgattcctaa
   133201 aatatggaat cataaaaatc aaaatgattt aagcacaata accacaccaa gtgctatttt
   133261 tactcaaggc tttgccactt cgggtctttc aactgaaatg caacaatctg caatattagt
   133321 acctgctcta cggtcccatt ggttaatgat gcacgtaagt atgatgttat tgagttatgc
   133381 agctctctta gttggatcct tattttcaat tgctcttcta gtcattacat ttcgaaaaaa
   133441 tatcgaaagt tttggtaaaa acaagaattt atttattagt tcatttttct ttagtgagat
   133501 caaatacttg aatgaaaacg gaaatgtttt acaaaatact tctttttctt cttttaaaaa
   133561 ttattacaaa tatcaattga tacaaagatt ggattattgg agttctcgtg taattagtct
   133621 aggatttctt tttttaacta taggtattct ctctggagca gtatgggcta atgagacgtg
   133681 gggatcctat tggaattggg accctaaaga aacttgggca tttattactt ggaccgtata
   133741 tgcgatttat ttacatacta gaacaaccaa aagttggcaa ggtgcaaatt cagcaattgc
   133801 ggcttctata ggatttctga taatttggat atgctatttt ggggttaacc tattaggaat
   133861 aggactgcat agttatggtt cattcatatt aacttagata ccaatttaat ttagcatcta
   133921 attgaataaa cttattgaag aataaataaa aaccgtccca cagataaaga aagaaagttt
   133981 gtgtaagttt tttttagaac cggttaactc aaaaagttaa ccggttctaa aaaaaaactt
   134041 gagatataat gtatccatta caattctaat tcacttccaa taatgacttt ttgttttatt
   134101 catgaagact atctatcgta ataattagat agaatggctt gtaccttttc aactgataat
   134161 gaaatcacca aatcaggata aagaccaatc actattacgg gtataaagat acagatcgaa
   134221 acaaataatt ctcgtggtcc agaatctaca aaaaaagagt ttggaagatt gaataactta
   134281 tatccataga acatctggcg taacatagat aatgaataaa taggagttaa tatcattcca
   134341 attgccatta caaaagtaat tagtattttt ggtattaaaa gatattttga actggtaatt
   134401 attccaaaaa atactaccga ttccgcaaca aaaccactca tccctggcaa tgcaagagaa
   134461 gccattgaga aactaatgaa catagtaaag atttttggca ttggaataga tacccccccc
   134521 atttcatcaa gataaacaag acgtattcta tcacaatttg ttccccccaa gaaaaaaagg
   134581 gcagcaccaa taaatccatg agaaagtaat tgtaaaatag ctccattaag tcctgtgttg
   134641 gttatcgaag caattcctat aattgtgaaa cccatgtgag atacagaaga ataggctatt
   134701 ctctttttta aattgcgttg accgagagag gttgaagcag cataaattat ttgtattgtt
   134761 cccgctatta ccaaccatgg tgaaaatatg gaatgagcgt gggataaaaa ttccatattg
   134821 atccgaatca atccatatgc tcccattttt aataagattc cggctagaag catacatgta
   134881 ctgtaatgtg cttccccatg ggtatcttgt aaccatgtat gtaggggtat aatcggtgat
   134941 ttgacagcat aagcaataag aaagccaaaa tataatatta tttccaatgc tgcgggatac
   135001 gactgattag ctaatgtttc aaaatttaat gttggttcat tggaaccata taaacccata
   135061 cctagaactc ctattaaaag aaaaatagaa cccccggcag tgtataaaat aaactttgta
   135121 gccgagtaca gacgtttccc ccccccccac atggataaaa gtaaataaac aggaattaat
   135181 tctaactccc acatgataaa aaaaagtaaa aggtctcgag aagaaaatga tcctatttga
   135241 ccactgtaca ttactaacat caggaaatga aacaatcgcg aatctcgagt aactggccaa
   135301 gccgctaaag tagctaaggt agtgataaat cctgtcaata aaatgggtcc tatcgaaagt
   135361 ccatcgattc caagtctcca gtgaaaatca aaaatattta tccatttaaa atcctcttct
   135421 aattggatta acggatcgtc caattgaaaa tgataacaga atgcacaggt cgttataaga
   135481 agttccaata tacaaatacc tatagtatac cagcgaacta ccttatttcc cttatgcggg
   135541 agaaaaaaaa tagaagagcc cgcaaatata ggaaaaacaa taattattgt taaccaagga
   135601 aaataactcg tggtaaaaac aagatacgct ttgaccagaa aaacccgtac tcaatattaa
   135661 taaaatattt tttatttaat tctgagcgtg ggtttttgtc agtaaatagg aatcaaatga
   135721 ttcaagtgga tttttttcat aacgtatcag taagctaggg ccatactgcg agttgtctca
   135781 tgccataaat agacacggac actcaaaaaa tccgttggac aggcggattc acatctctta
   135841 caacctacac agtcctcggt tcttggagca gaggcaattt gcttagcttt acatcccggc
   135901 caaggtatca tttccaaaac atcggtaggg caggcccgta cacattgagt acaccctata
   135961 catgtatcat aaatctttac tgaatgtgac attggatcta taagcttcag ttttgaacat
   136021 aaaaattttc gacctggttc tgataaaatc aacaataaat aaatacatat attgtagata
   136081 ccagatgaat cagtggttta ccagaatttt ttttagaatc tatatgcatg cctttggatc
   136141 tgttcatgag aaaagggcca agagactttg atttctattt catcaaacat agtgatacga
   136201 attgtccata ttatatgcta atactaataa agtaagactc taaaaatcgg tgaatataac
   136261 ttaactgata aaataatatt aattatgtta ttagcatttt atatattgga attataaaga
   136321 aaataatttt cttattattt tataatgtta tattatattt atataatgtt atattatatt
   136381 tatttattta tttactatgt attatataca tatagtatta tatacatata atatataatt
   136441 taaattaatc atgaaataaa tttatgtata aacaaataaa aataaaatat tagaatatta
   136501 aatatataaa taaaaatatt aggtattaaa ataaatttag agtatattat acttataagg
   136561 agagcatatt atttgttatt attatttaat actattatac ttatttatat ttaatattat
   136621 tacaattatc tatattataa ttaattatac attacttatc tatacaatat ttacaatata
   136681 tgtatatact attttatatt aaatattaat acatatatat atatggtttg tttgtatttt
   136741 atttattatc ttggcatatg taattaatat ataatatgta atgtaattag tatataatat
   136801 gtaatataat atgtatttta atttatttta tattctattt atgagtatta aattatatgt
   136861 atataattat tgattacaat ttagtcatat cattaggata ggactattta ttcaacaaat
   136921 ttgattgatt gatacgcgtt gattttctgt tacgatagat cgacgaaaca atagctagac
   136981 caatagctgc ttcagccgct gcaatagcta taacaaagat cgagaaaatg tctcccttta
   137041 attgtcgatt atcaaacaag tcagaaaatg tgacaagatt aatattaacc gaatttagta
   137101 taagctcaag acacataagt gctctaacca tgcttcgact tgtgatcaat ccataaatac
   137161 cgatagaaaa caaatatgca ctcaaaaaaa gtacatgctc aaacatcatt gactaactcc
   137221 ttatcaatct caattgattt caacaaacaa ttcaactgct ttaagttttt tctaaaataa
   137281 aaatttcaga gagtcataat tccaggacaa aatctaggac aaaagaaagc attcacgata
   137341 gaagagatag aagaaaaggt agaatgaaat gccttggaat actttttata tacaggtctc
   137401 ttagattaat atcattcata tatgaactat aaatatcaaa atatatttga tttgaagggt
   137461 aacaataaca catgacaaaa aggcctcttt ttttttggag tgttaatctt aagtatttta
   137521 ttaatactaa gctaagtatt tagtatttaa gtatttatta tataatacta attattatat
   137581 tattttatta ttgacgagcc atagtaattg cacctatcaa ggcaactaaa agaattatag
   137641 aaattagttc aaatggaaga aaaaaatctg ttgataaatg aatcccaatt tgttgaacat
   137701 tacttataag gtcctgctct ataatgtggt ttgattttgt agtccaaata atcccgtacc
   137761 atgatgtatc tgggataata gtaattagtg aaaaaagaat acttgtacaa actagcgaag
   137821 tgaccccatc tcccacggtc caaagataga aatcattgga atattctgaa cccttcatga
   137881 acatcacagc aaatatgatt aagacattta tagctcccac ataaataagg agctgtgcag
   137941 cagctacaaa ataggagttc aatagaatat agaataagga tatacaaaca agaaccaatc
   138001 ccaaagaaaa ggcagaataa atcggattgg taagtaaaac tactcctaag ccccctaata
   138061 taagagctaa tcccagaaat actacaagaa tatcatgtat tggtccagtt aaatccatta
   138121 tatataatgt ataaaatata gataagttaa aattttttat gacctttttg aataatccag
   138181 tagaaaaagt taccctattt ttttttcttg tatatgctac atatctaatt gagttggatc
   138241 ttaatttaat gtagtgtgag tttatgtatt gtattggatt aatgtagata tatttatctt
   138301 attatatttt tttattatat ttttttttta atataatact attatttatt atattattaa
   138361 ctaactatat ttattattaa tataattttt tatattattt attattaatt atttttatat
   138421 tatttattat taatatttaa tacatattat aatataaaca tattataata taaacatatt
   138481 ataaataata catatatata acatacagta tagtataaca gtataatata tatataatat
   138541 atatattata atatatatat tataatatac aataatatat atataaaata tatataatat
   138601 tatgttacct atatattata ttacttatta tattatgtat tatattatgt tatgttatgt
   138661 tttttgttat gtttttcttt atttatatta tttattaatt atgttattat atctcaatat
   138721 cttaaaattt caatatctca atcaaatata atatataaaa cataatatat ataaaatata
   138781 taatatatac aaataatata tatatatcaa atcaacaaat atatatcaaa tataatcaaa
   138841 tatatcaaaa aaaggatctt actaatacta attggtaatc gtctttgaat gaagaggttt
   138901 atccttgtct gttttgttga tttgagttga attcataatt gtttgaattg tgtaatctcc
   138961 tattattgat attggtaacc gacccaatgc aatttgatta taattcaatt cgtgacgatc
   139021 ataagcagaa agttcatact cttcagtcat tgataaacag tttgttggac aatactcgac
   139081 acagttacca caaaatatac agaccccgaa atcaatacta taattaagta attgtttctt
   139141 tttaatatct gtttccaatc tccaatctac aacgggtaga tctataggac atacacgaac
   139201 acatacttca caagcaatac atttatcgaa ttcgaaatgg attcgacccc ggaaacgctc
   139261 tgatgtgatt gatttttcat aaggatattg aatagttaca ggtaaacgat ttgcatggga
   139321 taaggtaatc ataaaacctt gaccaatata ccttgcagct cgtactgctt gttgaccata
   139381 attcatgaat ccagtcacca taggaaacat atcgtatata tccattatat aaagaaattg
   139441 atatttcttt ctcttgtttg agagagatta tgaatctaga atagcgttat tgtattctgt
   139501 tatttatatt tatagtgaaa caagttgaga agaagttgtc aataatagat tacctagaga
   139561 gataggtaaa agaaatttcc atccaagatt taatagttgg tccattctca tcctaggcaa
   139621 agtccatctt gttgcgatag gaataaacag gaacaaatag gctttagcta atgtaataaa
   139681 gataccaatt gtcatcccaa agataccccc tattttattt attccgaaaa gttcaggaag
   139741 aaatatgtac ggaagagaga aattccaccc acctaagtaa agaactgtta caaataatga
   139801 agaaactaat aaatttagat aagaagcgac gtaaaacaaa ccgtatttga tacctgaata
   139861 ttcggtttga taacctgcta ctaattcctc ctctgcttct ggtaaatcaa aaggtaatct
   139921 ctcacattct gctagagacg aaattaaaaa aactataaat cctataggct gacgccacag
   139981 attccacccc caaaaaccat attttgactg tgcctcaact atatcaactg tacttgaact
   140041 gttagataat tatagtcggc gataacatca ctgtttccgt cgctattcca gaaccgtaca
   140101 tgaaacctca gtttcatacg gctcctctac ggccacaaat aaatataagg actagtttag
   140161 tattaacatt aattatctat tggggaaaaa atagaataaa gatagattag agagtccaaa
   140221 attagaccga ggtaattctg tttgctagaa aaaagcgctt ccgaattgat ctcattctct
   140281 taaaaaaaga aattttcttt gttcagtaat aatttattac ttcaataaaa tactcatttt
   140341 tgtaaataga caagatagtt cggcccatct ttttttactg gattacgaaa aagaaagaat
   140401 tagccactaa ttcatgaatt tttgtatgta agaattgctg gatacagtaa agaaagaata
   140461 actaaagata ttttttatta ttcagttatt ttcccattcc atatattgaa ttctgtttct
   140521 tttgttcctg ttcttgtttc tcagaagaga gggggtattc tgaaaaaaga ggattaattc
   140581 gttcttgata gtcatttctt taatcagtga ataggagcat actctagatc ggaatcctat
   140641 aaggaagtac tgctttatca tttctaccaa cttaaagccc ttattttgat tcattttatg
   140701 cgtaaatgcc tcttttgaga ctttacatta tctctattac taatcttttg cgtatcttgg
   140761 tgttcctact tgtccaccca tttttgattg atctcccgta tggtaatacg tacaagacta
   140821 tagttgaaac tccatacagt tgatcctttg tacccgcttc aagacatgaa gactaatcaa
   140881 gcaatttcaa ccttggggta aacagtttac actgcttatg tttacttcca ctttactctt
   140941 gtacataggg aatgagaatg aattttctta ctgcgaattt ataagctgtt ttgtttcact
   141001 catatgacta tctagtttaa cccattgacc taaatctgaa tgatgaataa aaaaactata
   141061 tctattcaat acatttaatc cctttcctaa aaataaagaa aagttcatgt tctaacgaat
   141121 cacacgtaga gatattgata acacacatgg agttaatggt atttcataac taatggattg
   141181 agcagcagct cgtagaccac ctgaaaaaga atatttatta ttcgacccat atcctgacat
   141241 aagaagtcca ataggagcaa tacttgaaat ggcgatccat aaaaaaacac ctatactgag
   141301 atcggctaga acaaggtgat acccaaaagg aattactaaa taacttagta aaatagatat
   141361 gaccgctatt gttggcccgg cactgaacaa acgactatcc cctctagacg gtaggagatc
   141421 ctctttaaaa agtagcttgg taccatccgc taaagcttga agaattccta acggaccggc
   141481 atattctggt ccaatacgtt gctgtatccc tgcggatatt tctctttcta accacacaat
   141541 tactaataca cctattatga ttccaaatat caggataaaa atagggacaa agagccatat
   141601 aagttcataa acctctttta agaattccga tccagaaaaa gaattgatag tttgtacttc
   141661 tgttatatca attatcattt caacgatcaa cttctcccat aataatatct atactaccta
   141721 gtatcgtcat gatatcagcc aatttcattc ttttaactag ctgaggcaaa atttgcaaat
   141781 tgatgaaacc tggcggacga attttccatc tccaggggaa aacactctga tctcctatca
   141841 gaaaaatgcc taattcccct tttggggctt ctactctgac gtaaagttct tgttttgaca
   141901 attcaaaatt gggtgaaggt tttttactaa tgaatccata ttcaaaatca ttccattcgg
   141961 aatcttttgc tcgtcggact tctaaatttt catagggtcc ccccggaatt ccttctagag
   142021 cctgttgaat aatttttatg gattctgcca tttcgccgat tcgtactaaa taacgagcta
   142081 atgagtctcc ttctttttgc cattggactt cccaatcgaa ttcattgtaa cactcatatt
   142141 gatcaacttt acgaagatcc cattggattc cggaagctcg taacattggt cccgataagc
   142201 cccaatttat tgcttcctct cccccaataa tgcccactcc ttcaactcgt tctaaaaaaa
   142261 tgggatttag cgtaataagt ttttgatatt cgtcaattcc tgttaaaaaa taatcgcaaa
   142321 aatacaaaca tttatctatc cagccatgag gtaaatcagc agctactcct ccgatacgga
   142381 aataattatg catcattcgc atacctgtgg cagcttcaaa tagatcataa atcaattccc
   142441 tctctctgaa aatataaaaa aagggagtct gtgcgccaat atctgccata aaaggtccaa
   142501 gccataacaa atgagaagct atacgactca gctctagcat aattactctg atatagctgg
   142561 ctctttgagg tacttgaata tttcccaatt gttctggtgc atttactgtt attgcttctg
   142621 tgaacatagt agctagataa tcccaacgcg ttacataagg caaatattgt acaattgttc
   142681 ggttttccgc aattttttcc attcctctgt gtaaataacc tagtatgggt tcacagtcaa
   142741 taacatcttc accatcgaga gtaacgatca gtcgaagaac accgtgcatt gatgggtggt
   142801 gaggacccat attgactatc ataagatctt ttcttgtagc cggtacagtc atatcttttt
   142861 tccccaattc attattctat gaatttttca aaacgaggtt cggtcaaaat taaacaaaat
   142921 ataaaaatct aaaaaaaaaa aataattcaa acgaatcttt gaattaacga gtttctggct
   142981 ctcgaatatc caactgacta attaatttct tataacgtac tctatttttc tttgacaaat
   143041 acgccagcag ccgttgacgt tttcccagaa ttatttgtaa acccctctga gataaaaaat
   143101 cttttttatg cgattccaaa tgtgaagtaa gtctccgtat cttattggtg aaactgaata
   143161 cttgaaattc gacagatccc ttgttttctt ctttttcttc tttttcttgt gaaatgattg
   143221 agataaataa gtttttgacc ataaaatcaa agaattttcc attttttttt attttactga
   143281 tcagaaataa taatgttggt cattttctgg taaacacaaa aatggttttc tcttactctt
   143341 atatatacga ccaaatcaaa tttcaatttt tttgatttgg atagaaaggt ataatatatt
   143401 cctgcactca ccaaagggaa tgatttcttt gtattgtacc taaaaagatt tcgtcaattc
   143461 atttctagat tcagttgata ggccattaaa ttcagtatta tgtatcataa tgtaacacaa
   143521 catatgtgta tatctttcgg ccttcgtata tcgaatgtct cactcacgca ctacacacta
   143581 cacataatta taatatatat atatatatat ataagttatc atattataca taattataca
   143641 tatatatcat taaatattgt tatagtttat tgtatattgt tatattagta tattattata
   143701 taattataat taaattatgt tagtatattt atattagtat atatatatta gtaatataat
   143761 ttattaatat ttaaatatta tataacttaa tttagttaat atattattat catattttat
   143821 attatttaca tattatttta tttatattta tttatttatt tatttatatt catatttatt
   143881 taatttaatt tatacatgtt tattttttac ttattattta tttatattat tttatttata
   143941 aataaatata aataaaataa tataaataaa atattaagta tactgtttaa attaaattaa
   144001 ttatatatta aatatattat cttttaattc actatcaagt aattcagcat acaattctga
   144061 atggtttagt agatgcgtct gtattcttaa catactaaaa tgactaccat tattggtatc
   144121 aaaccaatac cgattcatac aagctaaatc ttctaatcga taattgggcc aaagaaacaa
   144181 tttgaattta attaatttgt ttttatttgt attaaaatgc ttgtcctttt tcaaaaactg
   144241 tccacagttc cttatggtgt ttccattgaa aaataccaga ttcctatcta cgtctacaac
   144301 attccccttc ctggaattga aacaagttag aattctcaac tctcgacgac gtctagtaga
   144361 tagaatcttt tcaggaacat atatatatct tctatcagtt tgtttattct tattgatcaa
   144421 tgaaatacct atgacaggaa catatatata tcttccataa gttgtttgtt tattgttatt
   144481 gatcaatgaa atacctatga tttgatatat aagaaaatct gcatcccttt gtttaaagag
   144541 acgagtcggt tcaagaaaaa ggattcccct tttaatcaat tctgtagcat ttgcagtacc
   144601 ttttttaaaa cacaaaagtt ctaaatcaag ctgtcccctt ttaattgagg atatagcaat
   144661 tctcaatgga ttgtgcagtc taagtagtag agaatatatc ttgaaatcct ctaaaatttt
   144721 ctcattcaaa tcacgttccc atcttaattg aaaaataaaa aaacgattca gtaaggaatc
   144781 ttgtaatgct tttttttcct tctgactctc tacttttttt ttcttctgac tctctacttc
   144841 tttttccttc tgactctcta cttttttttc cttctgactc tctacttctt tttccttctg
   144901 actctctact ttttttttct tctgactctc tacttctttt tccttctgac tctctacttt
   144961 tttttccttc tgactctcta cttctttttc cttctgactc tctaatagtt ttctcttttt
   145021 atgtttaaat tctctataac tataacttat tttttttttt ttatttccac gaaagctaag
   145081 aacaagatat tcggttggat taaaccatgg tttaatccta tatgcatgat aaggttgtac
   145141 aaattctggg aagaaccaag attccagatt tggtagggga agcctttctg gacgcattcc
   145201 tatccaatca taaagttgtt tttttctttt tttattttga gttgcgagag gataaaggtt
   145261 tctattataa attagttgat aatattgatt aatttcataa tattgattaa tatcgatacc
   145321 aatatgcatc ttaatccaga aatcagtata gatcaagaaa ttttttttag tataagtatc
   145381 gcgaagttcg tcaaaacaaa actcgggcat tctaaaatca aaatattttc tatccatatt
   145441 tttttttcca tatggactag atccttctag ataatcacta agatctatat ctactagtac
   145501 ataaaatact tcgggtttat gtgttttttg tgtattgaaa atatatggaa attttcggcc
   145561 tctgtttact tgtaatggtg atgcataaat atagaagtcc cctccaccct cataattcat
   145621 atatttatgt gctagaagat catatttgta gttttttttt aattttgttt tttgtcttgc
   145681 cctgtaagga attaattttt cttttttatt tttatatgaa tatgaatcca atattattga
   145741 gtcttttttt tgagttgtac aactgactct atttctccat ttttgtggta ctaatcgaga
   145801 ccattgagtt tgagataaat tgtattgatg atgattcttt aaccaatttt tccatttatt
   145861 cattccagac ttataaactt tcttatgctt ttttttgaaa tcaaatagtc ctcgtgtccc
   145921 acaataatcc ttgattctat ctttaagaaa aagatgggtc ccgttatatt gaagtacaga
   145981 tttcaagtga tatttgttat taacttgtga taatgcataa agtacatatg cttgtgacaa
   146041 agaggaagag gataaatcac aatcaatctt tgaattctca ttattaatat tagactcttc
   146101 cattgtttgg tcaatccctt tttgacttgt gaattttttg atcgtttttt ttgttgattc
   146161 aaggaaaagt agtgcattgg tcctaagagt cttaatggta cgatgaagga tatcgttgta
   146221 tattctttca atgaaatatt tgagaaagta gtataattta cgtcttaatc gggtactctt
   146281 tcttttgaat atttgccaaa tatttttttg caattctgaa tttttatcag cacaatttgt
   146341 ctcgttaggg ctaatattta tatctggagt tagaatgatt tttttcttgt cttctgcgat
   146401 ttgttctatt tgattcctga ttatggccgt gctacgagca agaatttttc tttttttttt
   146461 taaaaagaaa cggtttaacc gtttcttggc ttggggtaat tcgtcggtaa tcttattact
   146521 gattgtagaa tctttgactt tccctttttc tttcattctt cgttccataa ctatcatttt
   146581 tttgtcaacc cgtctttcaa tctttgaaac cttttttttc gtttttttag aaattcttag
   146641 aactcgagcc aatctttttg ccacttttat aatttttttt tttagctctt tccgaatagg
   146701 tttaaaaaaa gaaggtactt ctagagtagg accgaagggg acttccgctt gttttcccca
   146761 gactgttaaa aaacaagata gatctcttgt catttttttt ttcgctcttg tccttttttt
   146821 tttcgttgta tctctaagac gggatggtac tttagatttt cgccaaggtc tcagacggaa
   146881 aggatacaaa atttttatct gaaaaccatt atttaaccaa tcatttggaa actctgtttc
   146941 tgataaagga ctaccctcat aagtgcatct aatatgcctt tcttcacgcc aatctgcaaa
   147001 atcctggcgc cactcgggta attggaataa taacatacgg gcgacatttt tagctattat
   147061 caatgaaggc aatagaatgt attttctaag aagcgattgg gttagtaaca gcaaactcct
   147121 tgttgtttga ccatagatat cccaactgtc tgatagttgt tcacgtcgtt ctacctctaa
   147181 tttttccatt atttgattta gactttcttt ctctgtatct gctttttcgt tgtttttatt
   147241 ctcttcttcc tcctcaaaat cggaaattac aaattccggt tctctttctc tatccaccca
   147301 accactatcc gcccgatcaa catccgccca atcactatac aaccaatcac tatccgcgcg
   147361 atacaaccaa tacctcttcg cgcgatacaa caaatcacta aacctaaaaa cgcgatctaa
   147421 aattttaaaa gggaccagta ttgtttcgta gatttctatt agaatggcta aatgtctgcc
   147481 tgttatcaca tccaaaaaaa atggcgactt cgcatgtact cttccccatc cccaagaagg
   147541 aagaatttta cgtcttagag cacgcatgga tcctttgatt agataccgac gaaaatctgg
   147601 tctccgtggg taacgtctca cattacgctg tttcgggcca ccatcatcat catcactatc
   147661 ataagaaata aaactagaag aatcggacct agtaggaggt tctggttctc tataaacact
   147721 ggaagttagt tgtccctgct tagtataagc gacaatcgat tgggattttc ttatacgaat
   147781 tccatgatcc ttctttgatt cttgttggtc tctctcttct tcggttcttg ctaattcgtc
   147841 gacgaattgg tatttgtata cccgtcgagg aacttctttt ctgatttctt ctatctcagg
   147901 aaaataattt tgatcatttg ggacttcatc gtttgaggtt aagaaatgac caacatttgt
   147961 ctcttgataa ttttgatatt caaattcttc ggaatcatta ggaagtagac tgtaaatttt
   148021 atttatccag gcatctgtag aagttattaa atcatcctcg attggacctg aatttaattc
   148081 tgtggttttt atttttctgc gatatggtcc gtttaataaa ggatcgtacg gtttaggtaa
   148141 gcattccatt tcatccttat catcgcataa tctgattctt ttctcgagca catctgaaac
   148201 atggtatctt tttttttttt ctagagtttt tattcgattt attaattcat tactcaaggt
   148261 gtgctttttt tgttcattag tataaaccca agaattatcc tcgtgggata gttcttcggt
   148321 tgtgtacaaa gatatctttt gttctatcat ttctgaaaaa gttgataaac ttggcggata
   148381 tgtaaaagat attttttgtt ttccatcact tggacatgta taaaaaaaat attgtgacat
   148441 ttcatctcgt acaggatttt caaattgagc atttcgttta tatcgaaatg gacgaaccca
   148501 tcgtctatag tcgaaaagaa gagtgataag cggtttttca aaccaataaa gattgtgata
   148561 ttgtttttct ttactttcta aatctaactt ccaaaattct tgttcttgat aagagtccgt
   148621 gttaaggtta aagttaaagt ggaattcatc ctttgttttt tcttttccat tcactagcgt
   148681 ttcatttatt ttgtgcggat attcttcttc tcggtaatcg taacccaagt cttctcgagt
   148741 tatttgtacg tcgggttctt cttcattttc cacctccttg gaggtgttag tgaacctttt
   148801 ccaaataaga agaggtacag ttgcaaaggg ctttctgccg aaatagaata gacaagtgat
   148861 aaataagaga atattaaaga atcgaaccag attatcttta aattctaaaa taatgtacct
   148921 attaggttta atgtaattac tttgccatat ccagaatacg actaattgaa gccacttaat
   148981 aaaaagtatt tggataatga acaaactaaa aaaagcacct gttataaata agatcttgtc
   149041 gttgcatcga aacatataaa tgttgagtaa tctggctagt gttgaacttg gtaaaacaaa
   149101 atggttgagt agttgaaaaa ctatattatt cagtattata cattgaatgt tgagcttacg
   149161 tattgatgga tttctagtag tagatacata atctacaaaa tccctgttat tgttccagaa
   149221 gaaattcaaa aaaagatatg gtataactag ggcagttatt gtatgaggtc tatccaatat
   149281 taaatgcagg ggcgtataat agattgatac aagcatgaaa aactgtccca taatcaaacc
   149341 gactcctgtt gctgtctgct cgtcttctcc ttgttccaga accaaagttc gaagaaagaa
   149401 taaacaaaag ggccctgtgg agaacacggt caaaaatcca taatagagtc caactataac
   149461 agcggaattc gttatcttgg ataatgcatc acctaataga acaaatttta aaatcattga
   149521 aaacttcctc ctatttattt gtatttgtat ttgtattgca atttattgat tattatatga
   149581 tattatatca tcatttttta actggaatac agtagactct aaatatatag aaagaaaaag
   149641 accatacatc tcttatgtca atgattccaa ccaaagagat attaaatgaa tggaattgga
   149701 attataaaga aaataatttt cttattattt tataatgttt ataatgatat tttataatat
   149761 aatgtctaat gaaatagagc cactttgagg ttccctatga aatggggatg gaacggagcc
   149821 actacgaaga agttccggga gttacgaagg aagcttcgta ctcatattgt tcgtgggttg
   149881 agaacggtag ttgaacttta tgagatcgaa tcacccgttg ttcctcagta gctcagtggt
   149941 agagcggttg gctgttaact gactggccgt aggttcgaat cctacttggg gagatttgat
   150001 taaattttta ttaaaaaatg aaagggctcg ttttgacagg agtaggtaac ccgttccctt
   150061 tctttgtttc tattgcattc tatctcatcg tatcacattc tgttctgcga tatttgagaa
   150121 tcaccgtcaa tacctggcgt agatccggga taatccctta taaaaagccc ccgggctatt
   150181 tacaattagc gaattaatca ttctcagatg atgtactagc agtgcatcaa agatgcagtc
   150241 atccattctc ccgatcggcc acaattaccg cgagcaaaca ataatgagga acgcattttt
   150301 gctatgctac taatacttgt acttgttctg ctattccgca caagcctggc tgaggaagag
   150361 ttacgggggg taaaacataa atatgctgat tcggaccagg cgtgcgccgt gtaattatat
   150421 tacaattcac gataaagaaa aagtcaaggc tcgacaaaag acccataccc aagttccata
   150481 gctttgcgtc cgctatcccg atcatgattt tcctaccccc ataggtaaag gaaaggtcct
   150541 tcccttttgg gccggttgtg ggcgaggagg gattcgaacc cccgacaccg cggttcgtag
   150601 ccacgtgctc taatcctctg agctacaggc ccaccccgtc cccaccggat ctgttcccgg
   150661 gagtaccctc aaaaaggaac ctttcccctc tttcatttcg ggttaagaag gtgtgaaagc
   150721 gcttttctct ctataagaac agtgcgttcc gaggtgtgaa gtgggagaga agagatgtcg
   150781 ggttttgaat aagacgacct ttgcattttt catattttat aaaataagag gtgttatttt
   150841 atcattctgg cgtcgagcta tttttccgca ggacttcccc tacagtatcg tcaccgcagt
   150901 agagtttaac caccaaattc gggatggatt ggtgtggttc ctctacgcct aggacaccag
   150961 aatatcgaac catgaacgac gaaaaaagac atgagagaaa agcatattca tattggctag
   151021 tgattgtgag gccccaattc ttgactggaa gggacacaaa aaactctgcc cgcccggatg
   151081 gaagggcaga gttttttgtt tgttttttca tgttataaaa cagttgaaca atgaaaatag
   151141 atggcgagtg cctgatcgaa ttgatcaggt catgtaggaa caaggttcaa atctctcggt
   151201 ctgttagtat gcctcagctg catgcatcac tgcacttcca cttgacacct atcgtaatga
   151261 taaacggctc gtctcgccgt gaccttatct tgtattctca atacttctgt cactccatcc
   151321 ccgcaggggc agagaacccg tcgctgtctc ggctatgctg ccggaggctc tggggaagtc
   151381 ggaataggag agcattcatc ttggggtggg cttactactt agatgctttc agcagttatc
   151441 cgctccgcac ttggctaccc agcgtttacc gtgggcacga taactggtac accagaggtg
   151501 cgtccttccc agtcctctcg tactagggaa aagtcctctc aatgctctaa cgcccacacc
   151561 ggatacggac caaactgtct cacgacgttc tgaacccagc tcacgtaccg ctttaatggg
   151621 cgaacagccc aacccttgga acgtcctaca gccccaggtg gcgaagagcc gacatcgagg
   151681 tgccaaacct tcccgtcgat gtggtctctt ggggaagatc agcctgttat ccctagagta
   151741 acttttatcc gttgagcgac ggcccttcca ctcggcaccg tcggatcact aaggccgact
   151801 ttcgtccctg ctcgacgggt gggtcttgca gtcaagctcc cttctgcctt tgcactcgag
   151861 gaacgattcc gtccgacccg aggaaacctt tgcacgcctc cgttaccttt tgggaggcct
   151921 acgccccata taaactgtct acctgagact gtcccttggc ccgtaggtcc tgacacaagg
   151981 ttagaattct ggctcttcca gagtggtatc tcaattctgg ctcgggcccc cccgtaaggg
   152041 ggccttcttc gccccccacc taaactgcgc aggataatcc caaagtcaat cccagtgaac
   152101 agtaaagctt cgtagggtct ttctgtccag gtgcaggtag tccgcatctt cacagacatg
   152161 tctatttcac cgagcctctc tccgagacag tgcccagatc gttacgcctt tcgtgcgggt
   152221 cggaacttac ccgacaagga attttgctac cttaggaccg ttatagttac ggccgccgtt
   152281 taccggagct tcggtcgctg gctcccctgt catcaggtca ccaacttcct taacccgccg
   152341 gcactgggca ggcgtcagcc cccgtacatg gtcttacgac tttgcggaga cctgtgtttt
   152401 tggtaaacag tcgcccgggc ctggtcactg cgaccccctt ccttaggagg caccccttct
   152461 cccgaagtta cagagctatt ttgccgagtt ccttagagag agttgtctcg cgcccctagg
   152521 tattctctac ctacccacct gtgtcggttt cgggtacagg tacccttttg ttgaaggtcg
   152581 ttcgagcttt tcctgggagt atgacatgag ttagttactt caggcgccgt agcgcctggt
   152641 actcggacgt tggctcgaag tattttctct accccttctt atttagttca cgttgggtcc
   152701 ttcaaccgat aaccatcttt cggctcacct agcctcttcc gtccctcggg accaacaagg
   152761 ggtagtacag gaatattcac ctgttgtcca tcgactacgc ctttcggcct gatcttaggc
   152821 cctgactcac cctccgtgga cgaaccttgc ggaggaaccc ttaggttttc ggggcattgg
   152881 attctcacca atgtttgcgt tactcaagcc gacattctcg cttccgcttc gtccacaccc
   152941 gcttgcacgg gtgcttctat ctaaggcgga acgctcccct accgatgcat ttttacatcc
   153001 cacagcttcg gcagatcgct tagccccgtt catcttcggc gcaaaggcgc tcgatcagta
   153061 agctattacg cactctttta agggtcgctg cttctgggca aacctcctgg gtgtctctgc
   153121 acccccacct cctttatcac tgagcggtca tttaggggcc ttagctggtg atccgggctg
   153181 tttccctctc gacgatgaag cttatccccc atcgtctcac tggccgacct tgacctccgt
   153241 tattttgaaa tcgtatctag tattcttgga gtcatatcta gtattcagag tttgcctcaa
   153301 tttggtaccg ctattgcggc ccgcaccgaa acagtgcttt acccctagat gtccagtcaa
   153361 ccgctgcgcc tcaacgcatt tcggggagaa ccagctagct ctgggttcga gtggcatttc
   153421 acccctaacc acaactcatc cgctgattct tcaacatcag tcggttcgga cctccactta
   153481 gtttcatcca agcttcatcc tggtcatgga tagatcaccc aggttcgggt ccataagcag
   153541 tgacactcgc cctatgaaga ctcgctttcg ctacggctcc ggtggattcc cttaaccaag
   153601 ccactgccta tgagtcgccg gctcattctt caacaggcac acggtcagag atcgcattct
   153661 cctcccactg cttgagagct cacggtttca tgttctattt cactccccga tgggggttct
   153721 tttcaccttt ccctcacggt actacttcgc tatcggtcac ccaggagtat ttagccttgc
   153781 aaggtggtcc ttgctgattc acacgggatt ccacgtgccc catgctactt gggtcagagc
   153841 gtaagctagt gatgctttcg gctactggac tttcgccatc tggggtgcag tattcaaccg
   153901 cttcgcctag cagcacgacg cttgtattgc tctcccacaa ccccgttttc gcggtttagg
   153961 ctgctcccat ttcgctcgcc gctactacgg gaatcgcttt tgctttcttt tcctctggct
   154021 actaagatgt ttcagttcgc caggttgtct cttgcctacc catggattca gcagcagttc
   154081 gaaaggttga cctattcggg aatctccgga tctatgctta ttttcaactc cccgaagcat
   154141 ttcgtcgctt gctacgccct tcctcgtctc tgggtgccta ggtatccgcc gtaagccttt
   154201 cttcctcgtt tgaacctcgc cattaacgtt aacgtgccat cctaaggtgc tgctaaatgg
   154261 aaggatctta tcaacgtcca tgaatgataa atcatagatc gaactgccga atcgtaaaaa
   154321 ttgggtgcta tcatagtttc ggctaagttc acaggctgga gataagcgga ctcgaaccgc
   154381 tgacatccgc cacagggtaa accaccgcct ctcgggcctc cccgactgat tctaccatag
   154441 aggccaacga tagacaataa ctcccccccg aacacagctt acaactttca tcgtactgtg
   154501 ctctccaaag agcaactctt ctcaaaatat caaaaggtgc tgagtcggaa tcccattcta
   154561 aggattcttg tggttccgga gaatccagct acaggagaac caggaacaga gagctctccc
   154621 cctttttccg cccgactctt tggttttaag aatgctggtt ttaagaacga gtgattgccc
   154681 ttctccgacc cttactgccc aaccggagag cggacagcta atgcgttcca cttattgaac
   154741 agggtctatg gtcggtccgt gacccctgga tgccgaaggc gtccttgggg tgatctcgta
   154801 gttcctacgg ggtggagacg atggggtcgg tccatggatt ttccttcctt ttgtcacatt
   154861 tcgctcaaag ggttgaaggg agatagtgca tcaagctgtt cgcaagtgcc aacttgatcc
   154921 tcttcccgag ggttccctca tctgggatcc ctcggagagc cgccgactcc aactatcgtc
   154981 catgtacgat ccatactaga tctgaccaac tgcccatcct acctcctcta cgttcttgac
   155041 agcccatctt tgtctcagta gagtctttca gtggcatgtt tcggtcctct tccccattac
   155101 ttagaaaaag tgagccaccg gttcaggtac aagatactat cattaccgcc tggacaatta
   155161 gacatccaac ccgtaatcgc aacgacccaa ttgcaagagc ggagctctac caactgagct
   155221 atatcccccc gagccaagtg gagcatgcat gaaggagtca gatgcttctt ctattctttt
   155281 ccccggcgcc gctgggccat cctggacttg aaccagagac ctcgcccgtg aagtaaatca
   155341 tcgcacctac gatccaacca attgggggag aatcaataga ttctttttca ggagcgattc
   155401 atccttcccg aacgcagcat acagctatcc gctgtactgc gctctacaag tgtgctttgc
   155461 ttgttccacc cttcccctta ccatggcaag tctttgtgaa ataactccga tgggaagaaa
   155521 aaagaagacg ttaagagacc ctcctggtcc aaccctagac actctaagat cctttttcaa
   155581 acctgctcct atttcgagtc aagagataga taaatagaca catcccattg cactgatcgg
   155641 gaggcgctcg tagtgactga gggggtcaaa gaccaagaag tgagttattt attataccaa
   155701 gcattcttct tatgttatgg ctagatccaa tctcctggtc cctacggaaa ggaaaaagaa
   155761 tttcacgttc ttcccttcgg gaaggaagga ttagggaaat cctattgatt gctgctttct
   155821 ccagaccttc gggaaaagca tgaaaaaaaa ggctcgaatg gtatgatctc tccgtcaccc
   155881 cagaatgaaa ggggtgatct cgtagttctt ggtctgtgaa gatgcgttgt taggtgctcc
   155941 attttcccat tgaggccgaa cctaaacctg tgctcgagag atagctgtcc atacactgat
   156001 aagggatgta tggattctcg agaagagagg agccgtggtg gtcccccccg gaccgcccgg
   156061 atcccacgag tgaatagaaa gttggatcta cgttggatct cacctgaatc gccccatcta
   156121 tcctcctgag gataagtttt tggtttcaaa ctccgattcg aacaggagga gtacgccatg
   156181 ctaatgtgcc ttggatgatc cacatccccg ggtcaggcgc tgatgagcac attgaactat
   156241 ccatgtggct gagagccctc acagcccagg cacaacgacg caattatcag gggcgcgctc
   156301 taccactgag ctaatagccc gtcgtgcggg cctcccagtg ggaggcctgc tatgtcaaaa
   156361 gcgagagaaa ccccatccct ctctttcttt tttacgtccc catccccatg tcgccacacg
   156421 ggagggacat ggggacgtaa aaaagggatc ctatcaacgt gttccgacct aggataataa
   156481 gctcatgagc ttggtcttat ttcaccgtcg agaaacgaaa gaagacttct atatccaagc
   156541 ttagctcaga cgtagctcgc ttctttttgg gtgtgaagca gtgtcaaacc aaaataccca
   156601 acaagcatta gctctccctg aaaaggaggt gatccagccg caccttccag tacggctacc
   156661 ttgttacgac ttcactccaa tcactggcca agccttcggc ataccccccc ttgcggttaa
   156721 ggttaggatt ttggacatgg ccagctcctc tagtgtgacg ggcggtgtgt acaaggcccg
   156781 agaacgaatt caccgccgta tggctgaccg gcgattacta gcgattcctg cttcatgcag
   156841 gcgagttgca gcctacaatc cgaactgagg acgggtttat ggggttagct caccctcgcg
   156901 gggtcgcgac cctttgtccc acccattgta gcacgtgagt ggcccagggc ataaggggca
   156961 tgatgacttg acctcatcct ctccttcctc cggcttaaca ccagcagtct gttcagggtt
   157021 ccaaacctaa tggtggcaac taaacacaag ggttgcgctc gttgcgggac ctaacccaac
   157081 acctgacggc acgaactgac gacagccatg caccacctgt gtccgcgttc ccgaaggcac
   157141 ccctctcttt caagaggatt cgcggcatgt caagccctgg taaggttctt cgcttagcat
   157201 cgaattaaac cacatgctcc accgcttgtg cgggcccccg tcaattcctt tgagtttcat
   157261 tcttgcgaac gtacttccca ggcgggatac ttaacgcgtt agctacagca ctgcacggat
   157321 cgatacgcac agcgcctagt atccatcgtt tacggctagg actatcgggg tcactaatcc
   157381 cactcgctcc cctagctttc gtctctcagt gtcagtgtcg gcccagcaga gtgctttcgc
   157441 cattggtgtt ccttccgatc tcagcacatt tcaccgttcc accggaaatt ccctctgccc
   157501 ctaccgtact ccagcttaat agtttccaac gcctgtccat ggttgagccc tgggatttga
   157561 cgacggactt gaaaagccac ctacagacgc tttacgccca ataattccgg ataacgcttg
   157621 catcctatgt tttaccgcgg ctgctggcac agagttagcc gatgcttatt cctcagatac
   157681 cgtcattgct tcttctccga gaaaagaagt ttacgacccg tgggccttct acctccacgc
   157741 ggtattgctc cgtcaggctt tcgcccattg cggaaaattc ctcactgctg cctcccgtag
   157801 gagtctgggc cttgtctcag tcccagtgtg gctgatcatc ctctcagacc agctactgat
   157861 catcgccttg gtaagctatt acctcaccaa ctagctaatc agacgcgagc ccctccttgg
   157921 gcggattcct ccttttgctc ctcagcctac ggggtattag caaccgtttc cagttgttgt
   157981 tcccctccca agggcaggtt cttacgcgtt actcacccgt ccgccactgg aaacaccact
   158041 tcccgtccga cttgcatgtg ttaagcatac cgccagcgtt catcctgagc taggattaaa
   158101 ctctccatga gattcatagt tgcattactt atagcttcct tgttcgtaga caaagctgat
   158161 tcggaattgt ctttcatgcc aaggcataac ttgtatccat gcgcttcata ttagcctgga
   158221 gttcgctccc agcaatatag tcatccctac cctatcggat ccattccccc aagcctctta
   158281 tccattctcg ttcgatcacg gcgggggagc aagtcaaaat agaaaaactc acattgggtt
   158341 ttgggataat caggctcgaa ctgatgactt ccaccacgtc aaggtgacac tctgccgctg
   158401 agttatatcc cgtccaggcc cctatcgaga aatagaactg actaatccta agtcaaaggg
   158461 tagagaaact caacgccact attcctaaac aacttaactt gtagccgggc cttcttttcg
   158521 cactattaca gcaaataatg ggaaaaattg gattcaattg tcaactgctc ctatcggaaa
   158581 taggattgac tacagattcg agccatagca catggtttca taaaatccgt acgatttttc
   158641 cgacctaggt tttacatgaa gaggattttg ttcagcatgt tctattcgat actggtagga
   158701 gaagaacccg actcggttaa aaaaaaagga taggaagcag aaccaagtca agatggatca
   158761 ccccgttctt cttgcgccaa agatcttacc atttccgaag gctacatctc ttttcaattt
   158821 ccattcaaga gttctatgtg tttccacgcc ctttttttga aacctcaaaa atgaaatgga
   158881 caacttttct taggaacaca tacaagattc gtcactacaa aaaggataat ggtaacccca
   158941 ccattaacta cttcatttat taaatagtaa tagaaataca tgtcttaccg agacagaatt
   159001 tgtaacttgt tatcctcttg cctagcaggc aagaatagac ttccgtggaa agactgattc
   159061 attcggatcg acatgagggt ccaactacat tgcattgcta gaatccatgt tgtatatttg
   159121 aaacaggttg acctccttgc ttctcttcat ggtacaaccc tcttcccgcg gagccccctt
   159181 tctcctcggt ccacagagaa aaaatatagg actgatacca acagttcatc acggaagaaa
   159241 gaactcaccg agccggggca actaactaat actaatataa tagaaaagaa tagaaaagaa
   159301 ctgtcttttc tgtatacttt ccccggttcc gttgcgcggg ccttacgcaa tggatcggat
   159361 cttatagata tcccttcaac acaacatagg tcatcgaaaa gatctcggac gactcaccaa
   159421 agcacgaaag ccagaatcct tcagaaaatg gattcctatt tgatttgaag agtgcataac
   159481 cgcatggata agctcacacc aacccgttaa ttttttttgg atccaatttt tgattttcct
   159541 tggaaggtat cgagaaagaa ttggaatgta ataatatcga ttcatacaga acagaagaaa
   159601 aggttctcta ttgattcaaa cgctgtacct atgggatagg ggatagagga agaggaaaaa
   159661 accgaagatt tcacatatta cttttgatcg aaaaaaaaat ctgattcgta cccttcgctc
   159721 gatgagaaaa tgggtcagat tctacaggat caaaactatg ggacttaagg aatgatagaa
   159781 gggaataaaa aaaagagagg gaaagacaaa aaatcgaaat gaaataaaaa taaagaataa
   159841 aacaaaatca aaatgaaaat caatagaaaa tcaataagta taagtaaata aataagtata
   159901 agtagaagaa cccagattcc aaatgaacaa attcaaactc gaaaaggatc tttcttattc
   159961 tcgaagaatg agggacaaag ggattgatcg agaaagatct cttgttctta ttataagtga
   160021 tttgatccgc atatgtttgg taaaaagaat aatcttctcc tttgatcata atcaaaaatg
   160081 gaaagtgttc aattggaaca taaaaacgtg actgaattgg tgttagttac tcttcgggac
   160141 ggagtggaag aagggaggag attctcgaac gaggaaaagg atccaattac ttcgaaagaa
   160201 ttgaacgagg agccgtatga ggtgaaaatc tcatgtacgg ttctgtagag tgacagtaag
   160261 ggtgacttat ctgtcaactt ttccactatc aaccccaaaa aaccaaactc tggcttacgt
   160321 aaagttgcca gagtacgatt atcctctaaa tttgaaatca ctgcttttat acctggtatt
   160381 ggccataatt cacaccaaca ttctatagta ttagtaagag gaggaagggt tccggattta
   160441 cccggtgtga gatatcacat tgttcgagga atcctagatg ctgccggaga caagaatcgt
   160501 caacaagggc gttctagtgc gttgtagatt cttatccaag acttgtatca tttgatgatg
   160561 ccatgtaaat cgctagaaac atgtgaagtg tatggctaac ccaataacga aagtttcgta
   160621 aggggactgg agcaggctac catgagacaa aggatcttct ttctaaagag attcaattcg
   160681 gaactattat atgtctaagg tccaatattg aaatcatttc aaaggttttg ccttactttg
   160741 tctgtgtcaa caaacaattc gaaatatctc gactttttca gaacaggtcc gagtcaaata
   160801 gcaatgattc gaagcacttc tttttacatt acacgatttc ggaacccaag gactcgatcg
   160861 tatggatatg taaaatacaa gatttccaat cctagcagga aaaggaggga aacggatact
   160921 caatttaaag tgagtaaaca gaattccata ctcgatctca tagatataga tacatataga
   160981 attctgtgga aagccgtatt cgatgaaagt cgtatgtacg gcttggaggg agatctttca
   161041 tatctttcga gatccaccct acaatatggg gtcaaaaagc caaaaaaagt gattcgtttt
   161101 tagcccttat aaaaagatga ttcttgaacc tctttcacgc tcatgtcacg tcgaggtact
   161161 gcgaaaaaaa aaactgcaaa atccgatcca atttttcgta atcgatcagt taatatgttg
   161221 gttaaccgta ttctgaaaca cggaaaaaaa gcattggctt atcaaattct ctatcgagcc
   161281 gtgaaagaga ttcaacaaaa gacaaaaaca aatccactat ctgttttacg tcaagcaata
   161341 cgtagagtaa ctcccgatat agcattaaaa gcaagacgaa aaagcggatt gactcatcaa
   161401 gttcctattg aaatagggcc tgcacaagga aaagcacttg ccattcgttg gttattagga
   161461 gcatcccgaa aacgtctggg tcgaaatatg gctttcaaat taagttccga attagtagat
   161521 gcttacaaag ggcgtggcag tgccatacgc aaaaaggaag agacttatag aatggcagag
   161581 gcaaatagaa cttttgcata ttttcgttaa tccacgaaca gggtctatat agacacatag
   161641 atccatggat ccatacatct cgatcagaaa agaatcgata gaaaaagaaa gaattggaat
   161701 tgattgatat ctttctcgaa acaaacaaaa aggaaaagaa agatgaaaga taaatcatag
   161761 atcaactaag cgggcttgct taagaataag aaagaggaag attatggaaa tatcatggaa
   161821 taagatttga tcctattcat ggggattccg taaatatccc atttcaaaaa aaaaatagaa
   161881 acaattggga ctttttcagc gattggatgc agttactaat tcatgatctg gcatgtacag
   161941 aatgaagttt tcattctcga ttctacgaga atttttatga aagcgtttca tttgcttctc
   162001 ttccatggaa gtttcatttt cccagaatgt attctaattt ttggcctaat tcttcttctg
   162061 atgatcgatt caacctctga tcaaaaagat agaccttggt tctatttcat ctcttcaaca
   162121 agtttagtaa tgagcataac ggccctattg ttccgatgga gagaagaacc tatgattagc
   162181 ttttcgggaa atttccaaac gaacaatttc aacgaaatct ttcaatttct tattttacta
   162241 tgttcaactt tatgtattcc tctatccgta gagtacattg aatgtacaga aatggctata
   162301 acagagtttc tgttattcgt attaacagct actctaggag gaatgttttt atgtggtgct
   162361 aacgattcaa taactatctt tgtagctcca gaatgtttca gtttatgttc ctacctatta
   162421 tcaggatata ccaagagaga tgtacggtct aatgaggcta ctacgaaata tttactcatg
   162481 ggcggggcga gctcttctat tctggttcat ggtttctctt ggctatatgg tttatccggg
   162541 ggggagatcg agcttcaaga aatagtgaat ggtcttatca atacacaaat gtataactcc
   162601 ccaggaattt caattgcgct tatatccatc actgtaggaa ttgggttcaa gctttcccca
   162661 gccccttttc atcaatggac tcctgacgta tacgaaggag tgcggttcgt tcgacaaatt
   162721 cctacctcta tatcagatgt ttggattttt caaaactcca tagacatgca gaaaaaaaaa
   162781 atgctatccc caagacataa ctttttgttc aaataacaat taaggtgaag cagggtcagg
   162841 aacaacgaat ctctttatga taaacagatc cattttgcaa gttcgttatt acgggtagtt
   162901 cctacaaagg gtcggactaa tgacgtatac aatacttgaa ttatccatgt agatgctaca
   162961 tagttggttc tcatccttca gagactacga gtgtaatagg agcatccgtc gacaaaagga
   163021 tcaccctaag atgatcatct catggctatt gagaacgaat caaatcagat ggttctattt
   163081 ctcaatcttt ctgacttgct cctacgcaac caaggttgaa aagattgaaa aagtcagtca
   163141 ttcacaacca ctgatggagg attcctcgaa aagttaagga taatcctttt tagaaatcga
   163201 atgggttcgg tcttatacat acgcgaggaa ggtaatcaaa caaaaaagaa agaagatgag
   163261 tttttctttc ttttatcact taggagccgt gcgagatgaa agtctcatgc acggttttga
   163321 atgagagaaa gaagtgagga atcctctttt cgactctgac tctcccactc cagtcgttgc
   163381 ttttctttct gttacttcga aagtagctgc ttcagcttca gccacgcgaa ttttcgatat
   163441 tcctttttat ttttcatcaa atgaatggca tcttcttctg gaaatcctag ctattcttag
   163501 catgatattg gggaatctca ttgctattac tcaaacaagc atgaaacgta tgcttgcata
   163561 ttcgtccatc ggtcaaatcg gatatgtaat tattggaata attgttggag actcaaatga
   163621 tggatatgca agcatgataa cttatatgct gttctatatc tccatgaatc taggaacttt
   163681 tgctcgcatt gtattatttg gtctacgtac cggaactgat aacattcgag attatgcagg
   163741 attatacacg aaagatcctt ttttggctct ctcttcagcc ctatgtctct tatccctagg
   163801 aggtcttcct ccactagcag gttttttcgg aaaactctat ctattctggt gtggatggca
   163861 ggcaggcctt tatttcttgg tttcaatagg actccttacg agcgttgttt ctatctacta
   163921 ttatctaaaa ataatcaagt tattaatgac tggacgaaac caagaaataa cccctcacgt
   163981 gcgaaattat agaaaatccc ctttaagatc aaacaattcc atcgaattga gtatgactgt
   164041 atgtgtgata gcatctacta taccaggaat atcaatgaac ccaattcttg caattgctca
   164101 ggataccctc ttttagcttc tagggtctgt tttttagttc aagatcccgc gaattagtag
   164161 atctgttctg cccaaaatgg gaatgggctg gcgaacttat aatcatggaa tcaactcgat
   164221 catcagatta taagttcatt ccataccgga ccagaccgga atagggttat gtacattctc
   164281 attatgagaa ggggtcattc gagcgtatgc gtatgtaaat aaatactatg tttaccctac
   164341 gtcgtgacat tctatttagg attagtaatg ggcgtaatcc gacctttgac atatctatcg
   164401 ttatttgggt accatattaa cttctttggg cttctcttga atcgagaaag aagtttgatt
   164461 gtacatcttt ttttttttag atttatatta tttagtattt agagtattta gtttagattt
   164521 ttttatattt agatttattt attagattta tatttagtta gatttagatt ttatattata
   164581 tatatatata tatatatata tttatatttt tttatatata tatatatata tttatatttt
   164641 ttttatattt ttttatataa tattatttta tataatatat aatttttata taatatataa
   164701 aataatttaa atataatttt taacaataat tataataata tttattttat ataatatata
   164761 atataatttt tttttatatt tataatattt atatatatat attctattat atattctatt
   164821 tatattagtt ctatttatat tagttctatt tatattagaa ttttatatta tatataaata
   164881 taaaatttaa aatatataaa attaaaaatt ataatattta tttttgatat tgatatttta
   164941 tttttgatat tgatatatat aaggatggta tgctccggat aattcaaatc gaagcaattt
   165001 gatgtctgac tcgggcctat attatatgag attgatagaa atactccacc tttgtcatat
   165061 attccatata tcatactaga tagatatcat attcatggaa tacgattcac tttcaagatg
   165121 ccttgatggt gaaatggtag acacgcgaga ctcaaaatct cgtgctaaag agcgtggagg
   165181 ttcgagtcct cttcaaggca taatattgag aatgcttatt gaatgagcaa ttcaataaca
   165241 gatctcggat ataatcgata ttgatatacc gagtatctgt tgatacgaag tattccggcg
   165301 atccccacga tccgagtccg agctgttgaa attggaatag gttcggcagc ggatcacgaa
   165361 atcttggtga tcttctctat ctaataaatg aggagtcctt tttgaaatag tccgccctgc
   165421 accctatatg attcaacagg aatcacacaa gggtagattg atagaaacct ctggtaaaat
   165481 gcccacccgt aacccagcag ataaagtaca ttacataaca tagtccgatt ggcgacttgc
   165541 ccattcagtg actttggcac tggacgttcc aaaaaccggg tcgggtgaat tagagaatag
   165601 acagacctct gttggcattc cagccttcct tctcctttca gggcctatcc gaaagagaac
   165661 ccggtacctc ttctcttcgt ctcaggtcaa ttggaagatc catcgacctg agacgaagag
   165721 aaaggtctat ctattttctt taatgattca gttcgttatt aatcaaatgt tgaatttcat
   165781 ccgggaaaag ccatcccttt ctcaacaatg tccttgttat ttgatccaat agccttctgt
   165841 tagataggaa cagatttgat aaatactgat aactctctaa tatagtatta gaacggaaag
   165901 atctataaaa taatgaacta ttggttccaa gccgtctctg gcgatgaatc aacaattcga
   165961 tttctggcgt attttccagc aacccgcggt tatataaata taaaggagta tttatttggg
   166021 aagtaagaaa aaaccccttt gctatctctt catctgaaaa gatttctcga cgtgaaaacg
   166081 cagagacaat gggctgatct ttgaatagga aaaagagtgg atcctcaggt tcccaaatga
   166141 attggatttc tcgaaaaaag cctcgttctc gggaaaacat atctcgcatc tggtaccgca
   166201 cctgctcgga ttcgctccta aagaactccc aattccactg gctatccttg tcttccaaca
   166261 tactctcatt ctcttcatga gccccatagg aaaatcccga ttcattgaac ctttcgaaac
   166321 aattaaatag attgtaccag gggcgccata ttctaggagc ccaaactatg tgatttaata
   166381 aatagtcctc tttctcttgc tggtcgaggt ctccgtcctc ttctcctgca aacccggttc
   166441 cgtattcgtt attttcatat tgaaatctgc aagatttatt tttcattata tctaacggat
   166501 tccttggttc ggaccgaaga aacaatggat tattatcaaa ctgactgcaa tctttttctt
   166561 tccgtgagga tcccaccaga gcgtcttcta attctaatag gccatgaact agatcagaat
   166621 cattcccaac aaatccagac gaagtcctcc cacttgtttc atcgggtccg ggtggagacc
   166681 aaagatcttg agcgacctgt ccggcagaac aactcaaaag ataaagaagt atcgttaatt
   166741 tcttcatgct cgttccaagt tcgaaatacc acttgtacaa aaaatcatcc tgtaatcgct
   166801 tcttcatata gatagatatc ggatctatga ggcaattatt tagaagtaca ttttgtacaa
   166861 cagcccttcc tatctgatag aaaatgatcc catgatcctc aatcggtctg acccgggctc
   166921 gcaaaacgtg agtttgtcta tgaagagcta atctaattgt atcagtttct ataattgatt
   166981 tcctctgtgc catactaatt gatatggcct cgttggtaag tgctacaaga tcttgtgcac
   167041 tggaactcac gggcatggac tcgaatcctt taatttgctt ttccaagtga aatcccttag
   167101 tatataaaag agtgaaaagg tgctttcgtc gttgtggaat aagaagcctt cttaccttaa
   167161 tgcatgtatt tgatttattc ggagctatta gagcgggatc cacttttttg ggaatatgag
   167221 tcgaagcaat aacaagatta gtggaatggc tttcacaatt catggagaga gagttcgcta
   167281 atagaccgag ggataagtca tccgactcat ccatatacag atcatgaatg tctggaatcc
   167341 atattatgca aggagatatt gcttttgcta attcgaattg caagctgaaa caaaagataa
   167401 ataagtgtat tttcaagcac gatttacctt ctagttttag cgcatccagc agactttgca
   167461 cctcgtcatc atcaatattg tcactatcat cgtagaaaat ttgacgagga tctaaaaaat
   167521 cttctgttct ttcatattca taaaaataat ttgaattata ataagcagga ctaaaaggag
   167581 aatcacaatc ataactgtct ctaaatacaa atctaaaaag cttatacaaa aaattccatt
   167641 ttttaataaa ttccatataa gggccttgag gcctgtaatt cgggaacctg tacgtagata
   167701 tcgtaatgaa aggaagataa gagtttgttg ccagggattt gaccaaatat gatcgtccag
   167761 ttcctttaga accgatcact aaaatacccc tagaagggga tagggataag cggagcgaaa
   167821 agggttttcc atgagatgat gggaaacgaa aactattagc cccgcgcgag gtttgtgaat
   167881 aagtgattgt ctgataatga gcaaggaata tccgtctttc tgctaaacag gatctattga
   167941 acttataatc cattagatac tttttatgaa tgtcaactaa gtatcctaag taaattgatc
   168001 ccggttgttc aatcatttga taaccagatt cattctttga taaacgatca ctatgagtca
   168061 gactcaatag aatttgatca attctatttt ttatcgttaa gttgtagagc tgagaccacc
   168121 tttttacctt tttatactca tccccaatcg aaccaaggtt aaagtcagag ttgtaaaatt
   168181 gatactcata cgcactcgta tcagaggccg cgatcaggga tggtatatca tcaatcaaat
   168241 cagaggtccc gatcggggag aataaaatat cctcaatcgc atagtcgtat atcttttttc
   168301 tttttcttat ccatgcatag atctctttac ttgtacgact tagatgtctc gtatttatcc
   168361 aaaaacttat gggattactt atgagattac ttatgagatt gatgatatta aaaaaaaaat
   168421 tcttattgcc attttcaaat acagctataa aggaatcctc atcctcgtag gaatcctgtt
   168481 gtttttgttt cgatatcgat ataggatact tatccagaag ttcttccaac tcaatcatgt
   168541 atgatggaat gaaaaaaaat ttgatctttt ctaactctgt ctgtaactca ctaaaggctc
   168601 gggaaaaaac taaaagattt atattaataa gatatccaac aaaaataaga aggaaaagga
   168661 tttcatagat caacccctga atatttactg atctgataag tggccatagc gccggaaagg
   168721 gtgactcatt atttttatga atcgtttctt cgtacagaag aagcttctgt aaacacttac
   168781 tcgaaatctt acttatccgg gaacattgtg taagaagcat ccaccttctt ttccatgata
   168841 tatctaatct atgcataata tcatgaaaaa tgggtacaaa tttttgacgg atacttatac
   168901 ttagtatcaa caatgaatct gaaaaagcat ctaaaagggt gaaatataga tatttgaacc
   168961 ctgtcgaagt aaataaccat ggcatatatg ttttgaacag attccatctt tttgagcgat
   169021 ttgaaagagc actatctata tctcgttgaa gggttctata tatctgctgt ttctcatgct
   169081 ggttctcaac gcatttcttt agacaaagac tccatttttt cctctttccg gatagtttct
   169141 tataacatgg agtgtgaatc aaacccctgt tcgaattgaa actgagatac tgacacaagt
   169201 tcttcccaga tagatccata tctgaaaaag gctgacaaga agttctttca aaattggcca
   169261 tttctttctc tgttagaggt gttgaagaaa tgtctgcgat caagtaaata cctatacgaa
   169321 cgaatggatc gggtatagtt ggaacataga aagatttgta caagttatac gtttcgttac
   169381 cactttttgg aaaatagtta gatatgtcag atacctttaa atcgattggt aaaacagcct
   169441 ctcccccccc aaaaataaaa atatttttct tttttttgtt aatgatggaa aatattttgt
   169501 ggcgaatgaa caaggtatgg agtaattgtc tatacgtaaa atcataatta ttgatacggg
   169561 tcttcttttc cacatgaaaa gggaatccct tgttacaata acagaaccag aggaaatgtg
   169621 gattattgaa tccaggtcga cttgctttat aaaaagcata taccaatgga cctctacgaa
   169681 atggtttcac gggatcgtac gttgagaaaa aggaaaccgg gttaaaaagg gattttctgc
   169741 gattatttct agtatctcta gtatggaccg tcaaacttgg tatcttgata aatcttaatc
   169801 ttattctttc actgttacgt cgatcatccg atttcatttt attcaaatga atgatttcag
   169861 cacctattga ttctaacaac tgattgcaga gttgatcgtt tgtacggttc aattcataga
   169921 tgtagatctg ccgggaccta tgaatggaga tatttcgaac actcataaag aaaagatgaa
   169981 gtatcttgga taaaaagaaa gacagtggct gagtgtaatc aatcaaaaat tgattaatat
   170041 taatacgtaa ttgatcaaac actacttgaa accggttcct ctgttcagaa agaaaatgtt
   170101 ccaaatgttc ctggaaattc ttgctcccat tggaccgttt gtatctatat gtattagggt
   170161 cccgattcat gcatctctcg gttcgagaaa aaagaggatc aaaccatttc ttctgactct
   170221 ttttcaaatt cgagttgatc atatatttca ttatagttat atgattcaga gccttttgaa
   170281 cgtagttgcg ataggatcta ttcattaaaa agaatcggaa taatacatat cttatatgat
   170341 tcagagcctt ttgaacgtag ttgcgatagg atctattcat taaaaagaat cggaataata
   170401 catatcttat atgattcaga gccttttgaa cgtagttgcg ataggatcta ttcattaaaa
   170461 agaatcggaa taatacatat cttatataat tcagagcctt ttgaacgtag ttgcgatcgg
   170521 atctattcat taaaaagaat cggaataata catatcttat ataattcaga gccttttgaa
   170581 cgtagttgcg atcggatcta ttcattaaaa agaatcggaa taatacattt cttatgtact
   170641 gaatgatcaa tcttttatat ttatagactg cctccattat gtcaaatacc actattttga
   170701 gttttggacc tttcccgcgg accgattttt ctatgatcct tcgataaaaa gattcaacca
   170761 ataaagattg atttttcgat tcatctctgg ccctattcaa gaatgtcaat ccggaggaat
   170821 caatagaaaa ggcaaatccc ctacgataca ccagatccga ctcggttatt gatagaatga
   170881 atagattcgc cattttttta aatctctctt ctgaatcctt cggaacaacc atatcacatc
   170941 ccggatctga tgaaatagga tgaattgaga cggtattttg taaatactta attatcttga
   171001 atatatcaac cattttctta ttttctgatc gcctggaagg gacaaaagaa acatcttgtt
   171061 ttttcttcaa aaatttctga tctcttgtcg aacccagatg aagttctgac catttgtcag
   171121 agaaaaaaga acgaattgat cttgtagaat tcccaagaaa ttcttcgatt tcttccggaa
   171181 gcagatgatt attcatccgc ttctcacgtt ccgtttctat ttctgttcgt tccgtggaag
   171241 gattccaaag aatctctgtt tgatcgatca atttgtgata ttttgaatcc tcatttctaa
   171301 tggaatcaaa aaaatctctg aattgatgag aagatctgcg gcggcggcga gaatccgtta
   171361 cttgaacgga aatagatctt gtggaatcat attgaatatt taacaataca ttccgtaact
   171421 tgctaaaaaa ccgatccttg tttaccaacc acacattgac atcgtctaac caaatcaaat
   171481 tcctcaaaaa atccgattcg tgccgattct tattccaacc aacgaagaga tcttggcgga
   171541 attgccacat atgaaattga gcacaatttt gcaaagaaat atcccacttg tttctcgaga
   171601 agagaaagag atgggaaaca tgctcagatt gaatagttgc ctcagctcct tgttgtttga
   171661 agaaaccctc ccgtcttttt tcacgaaaag caggcatgag ataacaaatc atgtctttcc
   171721 ctaagatttc gaagggcgaa ttcgagttga ttatgtttcg cttcttcctc ggagaaaaac
   171781 gataaaacaa ttcccaatca gggtccttgc ggatcggcgt ataggataaa aaaagaaact
   171841 ccagatattt gctatccttc tctttgaatg agatctcaat tccaactacg gtttcattag
   171901 atattttaca actagaatcc ctcttttttc tgatccggtt actccaccac cgcgaacccc
   171961 ggttagattc gggcatgata cacttttgat ttattgggag aacccaagta ctctcgtgcg
   172021 gatcctcaga aagccttttc ctttttggaa gatacaggag ggaaacaatc aacctattga
   172081 tattggaaga caaaaaagat tcttccaatg tatcatttgc gggtccaatg gaattcgtag
   172141 gtataggaag aagctccatc aaatagagat tttttctttc gaccatcttt tgattgttaa
   172201 tacgaaatat aaggaccgct actacaagca gtactacacc tttgatcgtc gtgaaatatc
   172261 gatttcttgt tgaaccccgt gaatcacgtg aaagtaagat acccaaaact cgggggtcaa
   172321 agagtttcat aaaacgttct tggtggaaaa aaatgtgagt gaaagatacc actgaaccga
   172381 atttgatcca cgaatataca gaactgcgag aattcttaat ctttctcaat atctctctca
   172441 actctaaggt ccagaattta aattgacgat ttcgattcat tgtcctcctg attatttaat
   172501 aaatattatt attttcttat atatatgata ttgtggaata taatatatga tattgtggaa
   172561 tggttaaaaa tatgttgtac atctgttaag ctgaatggtt aaaaatatgt tgtacatctg
   172621 ttaatttctt atacatatga tattgtggaa tggttaaaaa tatgttgtac atctgttaag
   172681 ctgaatggtt aaaaatatgt tgtacatctg ttaatttctt atacatatga tattgtggaa
   172741 tggttaaaaa tatgttgtac atctgttaag catccatggc tgaatggtta aagcgcccaa
   172801 ctcataattg gcaaattcgt aggttcaatt cctactggat gcacgccaat gggaacgttc
   172861 aattcaataa gtctatttat tggaattggc tctgtatcga tggaatctca tcatccatac
   172921 ataacgaatt ggtatggtat attcatacca taacatatga acagtaagaa ctagaatgat
   172981 tatcgatact ggaaactcat agggaagaaa atttatggat ggaatgcagt atttacagaa
   173041 aaaagtattc ggttattggg gaacaatcaa tatacttcta atgtcgaatc aggatcaact
   173101 aggacagaga taaagcattg ggtcgaactc ttctttggtg tcaaggtaat agctatgaat
   173161 agtcatcgac tcccgagaaa gggtagaaga atgggaccta ttatgggaca tacaatgcat
   173221 tacagacgta tgatcattac gcttcaaccg ggttattcta ttacacctct tatagagaaa
   173281 agaacttaaa gcaaaatact taataacacg gcgagacatt tatacaaaac ttctatcccg
   173341 accgtagaca gaaaagtcaa atccaatcca cgaaataaat tgatctatgg acagcatcgt
   173401 tgtggtaaag gtcgtaatgc cagaggaatc attaccgcaa gacatagagg gggaggtcat
   173461 aaacgtctat accgtaaaat cgattttcga cggaataaaa aagacatata tggtagaatc
   173521 gtaaccatag aatacgaccc taatcgaaat gcatacattt gtctcataca ctatggggat
   173581 ggtgagaaga gatatatttt acatcccaga ggggctataa ttggagatac cattgtttct
   173641 ggtacagaag ttcctatatc aatgggaaat gccctacctt tgagtgcggt ttgaactatt
   173701 gatttacgta attggaagta accaattagg tttacgacga aacctagaaa tcgatcactg
   173761 atccaaattg agtacctcta cgggatatac ctcaacagaa aactgttgag taacggcagc
   173821 aagtgattga gttcagtagt tcctcataga aaattattga ctctagggat atggtaatat
   173881 ggagaagaca aaattgtttg aagcacggac agaaccggga gcgccccttg tttcaaagag
   173941 aggaagacgg gttattcaca tttaatttga tggtcagagg cgaattgaaa gctaagcagt
   174001 gataattata aggatccccc ggggaaaaat agagatgtct cctacgttac ccgtaatatg
   174061 tggaagtatc gacgtaattt catagagtca ttcggtctga atgctacatg aagaacataa
   174121 gccagatgac ggaacgggga gacctaggat gtagaagatc ataacatgag tgattcggca
   174181 gatttggatt cctgtatatc cactcatgtg gtacttcatc atatgattca tataagatcc
   174241 atctgtctag atatcatcat atacatctag aaagccgtat gctttgggag aagcttgtac
   174301 agtttgggaa ggggtttttt ttttgataaa aaagaagaat ctacttcaac cgagatgccc
   174361 ttaggcacgg ccatacataa catagaaatc acacttggaa agggtggaca attagctaga
   174421 gcagcaggcg ctgtagcgag actgattgca aaagagggta aatcggccac attaagatta
   174481 ccttctgggg aggtccgttt gatatcccaa aactgctcag caacagtcgg acaagtaggt
   174541 aatgttgggg tgacccaaaa aagtttgggt agagccggat ctaagtgttg gctaggtaag
   174601 cgtcctgtag taagaggagg agttatgaac cctgtagacc atccccatgg gggcggtgaa
   174661 gggaaagcac caattggtaa aaaaagaccc acgacccctt ggggttatcc tgcgcttgga
   174721 agaaaaagta ggaaaaacaa atatagtgat agttttattc ttcgtcgccg taaataggca
   174781 tattgaaaat agcatttttg gaatttgaaa tgggcgaacg acgggaattt aacccgcacg
   174841 tggtggattc acaatccact gccttaatca tttggctaca tccgccccct tacttagcct
   174901 tagttaagta taactaaagg atttcgcttt tttttttatt ttttatattt aaatttaaat
   174961 attatttata tttaatttga ttttaaatta ttatatttta tatttaaaat gtatttaata
   175021 taaaaaaacg attcgattca aaaaaatgta cattaaaaag gagtaat
//
